# Supplementary material for: Small-molecule binding and sensing with a designed protein family
Source: Nat Commun. 2026 Mar 28;17:4533. doi: 10.1038/s41467-026-70953-8 (PMC13194776; doi:10.1038/s41467-026-70953-8)
Supplement: Supplementary file 4 — Source Data [file 41467_2026_70953_MOESM4_ESM.zip]

Archive with 35 entries (31 files):
- support_data/
- support_data/SourceData_Figure2.zip
- __MACOSX/support_data/._SourceData_Figure2.zip
- support_data/.DS_Store
- __MACOSX/support_data/._.DS_Store
- support_data/Figure2/
- support_data/SourceData_Figure4.zip
- __MACOSX/support_data/._SourceData_Figure4.zip
- support_data/Figure4/
- support_data/SourceData_SupplementaryFig2_and_SupplementaryFig4.zip
- __MACOSX/support_data/._SourceData_SupplementaryFig2_and_SupplementaryFig4.zip
- support_data/SourceData_SupplementaryFig13B.xlsx
- __MACOSX/support_data/._SourceData_SupplementaryFig13B.xlsx
- support_data/SourceData_SupplementaryFig8B.csv
- __MACOSX/support_data/._SourceData_SupplementaryFig8B.csv
- support_data/SourceData_SupplementaryFig14.xlsx
- __MACOSX/support_data/._SourceData_SupplementaryFig14.xlsx
- support_data/SouceData_SupplementaryFig13A_native_mass_spec_raw_data.txt
- __MACOSX/support_data/._SouceData_SupplementaryFig13A_native_mass_spec_raw_data.txt
- support_data/SupplementaryFig2_and_SupplementaryFig4/
- support_data/Figure2/.DS_Store
- __MACOSX/support_data/Figure2/._.DS_Store
- support_data/Figure2/Figure2E_hcy129_itc.csv
- support_data/Figure2/Figure2E_wrf1071_itc.csv
- support_data/Figure2/Figure2E_iri807_FP.csv
- support_data/Figure2/Figure2E_ohp1952_FP.xlsx
- __MACOSX/support_data/Figure2/._Figure2E_ohp1952_FP.xlsx
- support_data/Figure2/Figure2E_apx1049_itc.csv
- support_data/Figure2/Figure2E_roc22182.1_itc.csv
- support_data/Figure4/Figure4C_hcy129_itc.csv
- support_data/Figure4/Figure4H.xlsx
- __MACOSX/support_data/Figure4/._Figure4H.xlsx
- support_data/Figure4/Figure4C_hcy129.1_itc.csv
- support_data/SupplementaryFig2_and_SupplementaryFig4/designs_af2_metrics_w_yeast_hit_info.csv
- support_data/SupplementaryFig2_and_SupplementaryFig4/designs_rosetta_metrics_w_yeast_hit_info.csv
