# Supplementary material for: Small-molecule binding and sensing with a designed protein family
Source: Nat Commun. 2026 Mar 28;17:4533. doi: 10.1038/s41467-026-70953-8 (PMC13194776; doi:10.1038/s41467-026-70953-8)
Supplement: Supplementary file 4 — Source Data [file 41467_2026_70953_MOESM4_ESM.zip › support_data/SourceData_SupplementaryFig13B.xlsx]

## Sheet: Sheet1
Supplementary Fig. 13B
	hcy129.1_CID-SmBiT (uM)	25	12.5	6.25	3.125	1.5625	0.78125	0.390625	0.195312	0.0976562	0.0488281	0.0244141
	Luminescence	1862588	1594836	1273461	924619	617347	395404	229977	133942	76547	39584	22533
