# Supplementary material for: Small-molecule binding and sensing with a designed protein family
Source: Nat Commun. 2026 Mar 28;17:4533. doi: 10.1038/s41467-026-70953-8 (PMC13194776; doi:10.1038/s41467-026-70953-8)
Supplement: Supplementary file 4 — Source Data [file 41467_2026_70953_MOESM4_ESM.zip › support_data/SourceData_SupplementaryFig8B.csv]

DP_X	DP_Y	Baseline_X	Baseline_Y	Fit_X	Fit_Y	NDH_X	NDH_Y
0.083333	-0.000901			0.019333	-10.653879	0.116562	-10.544065
0.1	-0.001071			0.116562	-10.599018	0.214725	-10.473638
0.116667	-0.001041			0.214725	-10.485394	0.313819	-10.346686
0.133333	-0.001011			0.313819	-10.330526	0.413847	-10.100498
0.15	-0.00094			0.413847	-10.114845	0.514807	-9.805608
0.166667	-0.00089			0.514807	-9.807633	0.6167	-9.429638
0.183333	-0.00089			0.6167	-9.361721	0.719526	-8.792582
0.2	-0.000749			0.719526	-8.710779	0.823284	-7.708089
0.216667	-0.000758			0.823284	-7.78323	0.927975	-6.56043
0.233333	-0.000927			0.927975	-6.558313	1.033599	-5.123449
0.25	-0.001127			1.033599	-5.151414	1.140155	-3.78413
0.266667	-0.000876			1.140155	-3.803203	1.247644	-2.717065
0.283333	-0.000675			1.247644	-2.713178	1.356066	-1.963497
0.3	-0.000612			1.356066	-1.92758	1.465421	-1.459995
0.316667	-0.00067			1.465421	-1.390661	1.575708	-1.055891
0.333333	-0.000417			1.575708	-1.027212	1.686928	-0.753696
0.35	-0.000264			1.686928	-0.777896	1.799081	-0.543342
0.366667	-0.000042			1.799081	-0.602929	1.912166	-0.460213
0.383333	0.000211			1.912166	-0.476982
0.4	0.000387
0.416667	0.000584
0.433333	0.00054
0.45	0.000526
0.466667	0.000642
0.483333	0.000819
0.5	0.00107
0.516667	0.001262
0.533333	0.001404
0.55	0.001595
0.566667	0.001757
0.583333	0.001949
0.6	0.002047
0.616667	0.002035
0.633333	0.002023
0.65	0.001711
0.666667	0.001309
0.683333	0.001017
0.7	0.0007
0.716667	0.000444
0.733333	0.000258
0.75	0.000142
0.766667	0.000316
0.783333	0.00032
0.8	0.000098
0.816667	0.000086
0.833333	-0.000046
0.85	-0.000287
0.866667	-0.000729
0.883333	-0.001341
0.9	-0.0019
0.916667	-0.001909
0.933333	-0.001307
0.95	-0.000466
0.966667	-0.000225
0.983333	-0.000584
1	-0.00133
1.016667	-0.000397
1.033333	-0.011114
1.05	-0.11143
1.066667	-0.273197
1.083333	-0.390143
1.1	-0.432898
1.116667	-0.425153
1.133333	-0.386018
1.15	-0.335553
1.166667	-0.282008
1.183333	-0.233092
1.2	-0.190006
1.216667	-0.159119
1.233333	-0.131403
1.25	-0.116066
1.266667	-0.0986
1.283333	-0.083283
1.3	-0.072186
1.316667	-0.061598
1.333333	-0.05396
1.35	-0.047993
1.366667	-0.042965
1.383333	-0.038217
1.4	-0.033269
1.416667	-0.027931
1.433333	-0.024003
1.45	-0.021804
1.466667	-0.019856
1.483333	-0.017918
1.5	-0.016599
1.516667	-0.01528
1.533333	-0.013842
1.55	-0.012623
1.566667	-0.011335
1.583333	-0.009826
1.6	-0.008507
1.616667	-0.007279
1.633333	-0.00655
1.65	-0.006192
1.666667	-0.005563
1.683333	-0.005004
1.7	-0.004436
1.716667	-0.003818
1.733333	-0.00339
1.75	-0.002972
1.766667	-0.002523
1.783333	-0.002015
1.8	-0.001708
1.816667	-0.00147
1.833333	-0.001153
1.85	-0.000905
1.866667	-0.000928
1.883333	-0.00089
1.9	-0.000834
1.916667	-0.000718
1.933333	-0.000641
1.95	-0.000495
1.966667	-0.000339
1.983333	0.000048
2	0.000203
2.016667	0.000228
2.033333	0.000372
2.05	0.000527
2.066667	0.000562
2.083333	0.000717
2.1	0.00093
2.116667	0.000913
2.133333	0.000886
2.15	0.000699
2.166667	0.000462
2.183333	0.000345
2.2	0.000546
2.216667	0.000737
2.233333	0.000818
2.25	0.000729
2.266667	0.00066
2.283333	0.00061
2.3	0.000559
2.316667	0.000457
2.333333	0.000485
2.35	0.000722
2.366667	0.00086
2.383333	0.000658
2.4	0.000473
2.416667	0.000077
2.433333	-0.000399
2.45	-0.000665
2.466667	-0.000822
2.483333	-0.000848
2.5	-0.000748
2.516667	-0.00081
2.533333	-0.001161
2.55	-0.001383
2.566667	-0.001294
2.583333	-0.001156
2.6	-0.001213
2.616667	-0.00133
2.633333	-0.001438
2.65	-0.001576
2.666667	-0.001703
2.683333	-0.001901
2.7	-0.002073
2.716667	-0.002027
2.733333	-0.00174
2.75	-0.001394
2.766667	-0.000917
2.783333	-0.000651
2.8	-0.000448
2.816667	-0.000256
2.833333	-0.000273
2.85	-0.000151
2.866667	-0.000109
2.883333	-0.000086
2.9	-0.000045
2.916667	0.000055
2.933333	0.000116
2.95	0.000376
2.966667	0.000547
2.983333	0.000718
3	0.000979
3.016667	0.00106
3.033333	0.001151
3.05	0.001053
3.066667	0.000834
3.083333	0.000885
3.1	0.000658
3.116667	0.000592
3.133333	0.000776
3.15	0.00089
3.166667	0.001054
3.183333	0.001148
3.2	0.001175
3.216667	0.001142
3.233333	0.0011
3.25	0.001057
3.266667	0.001215
3.283333	0.001072
3.3	0.000773
3.316667	0.000474
3.333333	0.000276
3.35	0.000127
3.366667	0.000219
3.383333	0.00027
3.4	0.000295
3.416667	-0.00025
3.433333	-0.000785
3.45	-0.00106
3.466667	-0.001885
3.483333	-0.00222
3.5	-0.000903
3.516667	-0.001965
3.533333	-0.027937
3.55	-0.206159
3.566667	-0.57521
3.583333	-1.075002
3.6	-1.594072
3.616667	-1.959231
3.633333	-2.082831
3.65	-1.9936
3.666667	-1.786659
3.683333	-1.538048
3.7	-1.291025
3.716667	-1.076042
3.733333	-0.896819
3.75	-0.750356
3.766667	-0.629643
3.783333	-0.532299
3.8	-0.452065
3.816667	-0.388999
3.833333	-0.333114
3.85	-0.285159
3.866667	-0.245354
3.883333	-0.212158
3.9	-0.183762
3.916667	-0.159535
3.933333	-0.137728
3.95	-0.118181
3.966667	-0.101324
3.983333	-0.087027
4	-0.074699
4.016667	-0.062281
4.033333	-0.054892
4.05	-0.051064
4.066667	-0.044246
4.083333	-0.038327
4.1	-0.033868
4.116667	-0.030829
4.133333	-0.027789
4.15	-0.02475
4.166667	-0.02228
4.183333	-0.019821
4.2	-0.018031
4.216667	-0.016721
4.233333	-0.015461
4.25	-0.01393
4.266667	-0.01281
4.283333	-0.01161
4.3	-0.01017
4.316667	-0.008789
4.333333	-0.007579
4.35	-0.006448
4.366667	-0.005708
4.383333	-0.005187
4.4	-0.004626
4.416667	-0.004056
4.433333	-0.003535
4.45	-0.003085
4.466667	-0.002594
4.483333	-0.002373
4.5	-0.002123
4.516667	-0.001833
4.533333	-0.001602
4.55	-0.001412
4.566667	-0.001202
4.583333	-0.000852
4.6	-0.000672
4.616667	-0.000522
4.633333	-0.000532
4.65	-0.000293
4.666667	-0.000313
4.683333	-0.000333
4.7	-0.000164
4.716667	0.000035
4.733333	0.000193
4.75	0.000242
4.766667	0.000251
4.783333	0.00007
4.8	-0.000162
4.816667	-0.000085
4.833333	0.000183
4.85	0.00029
4.866667	0.000328
4.883333	0.000365
4.9	0.000271
4.916667	-0.000003
4.933333	-0.000107
4.95	-0.000181
4.966667	-0.000465
4.983333	-0.000639
5	-0.000645
5.016667	-0.000661
5.033333	-0.000947
5.05	-0.001193
5.066667	-0.001089
5.083333	-0.000985
5.1	-0.001083
5.116667	-0.001121
5.133333	-0.001029
5.15	-0.001027
5.166667	-0.000945
5.183333	-0.000974
5.2	-0.000973
5.216667	-0.000913
5.233333	-0.000783
5.25	-0.000393
5.266667	-0.000273
5.283333	-0.000143
5.3	0.000046
5.316667	0.000126
5.333333	0.000245
5.35	0.000344
5.366667	0.000614
5.383333	0.000803
5.4	0.000723
5.416667	0.000653
5.433333	0.000693
5.45	0.000873
5.466667	0.000982
5.483333	0.001032
5.5	0.000803
5.516667	0.000754
5.533333	0.000675
5.55	0.000697
5.566667	0.000678
5.583333	0.000409
5.6	0.000371
5.616667	0.000463
5.633333	0.000386
5.65	0.000288
5.666667	0.000261
5.683333	0.000073
5.7	-0.000113
5.716667	-0.00012
5.733333	-0.000086
5.75	-0.000163
5.766667	-0.00025
5.783333	-0.000326
5.8	-0.000342
5.816667	-0.000318
5.833333	-0.000284
5.85	-0.00024
5.866667	-0.000196
5.883333	-0.000072
5.9	-0.000218
5.916667	-0.000204
5.933333	-0.00006
5.95	-0.000185
5.966667	-0.000071
5.983333	0.000213
6	0.000438
6.016667	-0.000668
6.033333	-0.026423
6.05	-0.188839
6.066667	-0.546515
6.083333	-1.04214
6.1	-1.560716
6.116667	-1.932961
6.133333	-2.057916
6.15	-1.978212
6.166667	-1.781327
6.183333	-1.542203
6.2	-1.302678
6.216667	-1.089693
6.233333	-0.905329
6.25	-0.755804
6.266667	-0.6381
6.283333	-0.539685
6.3	-0.45503
6.316667	-0.389426
6.333333	-0.333281
6.35	-0.287766
6.366667	-0.249842
6.383333	-0.217447
6.4	-0.187382
6.416667	-0.158838
6.433333	-0.136883
6.45	-0.118609
6.466667	-0.102514
6.483333	-0.08679
6.5	-0.076825
6.516667	-0.06754
6.533333	-0.061486
6.55	-0.051622
6.566667	-0.045297
6.583333	-0.036873
6.6	-0.032398
6.616667	-0.028904
6.633333	-0.02612
6.65	-0.023655
6.666667	-0.021101
6.683333	-0.018987
6.7	-0.016982
6.716667	-0.014738
6.733333	-0.012644
6.75	-0.01127
6.766667	-0.010126
6.783333	-0.009212
6.8	-0.007898
6.816667	-0.007154
6.833333	-0.00608
6.85	-0.005256
6.866667	-0.004553
6.883333	-0.003919
6.9	-0.003335
6.916667	-0.002942
6.933333	-0.002518
6.95	-0.002075
6.966667	-0.001621
6.983333	-0.001408
7	-0.001214
7.016667	-0.001011
7.033333	-0.001008
7.05	-0.001115
7.066667	-0.001212
7.083333	-0.001309
7.1	-0.001146
7.116667	-0.000923
7.133333	-0.000811
7.15	-0.000588
7.166667	-0.000475
7.183333	-0.000363
7.2	-0.00022
7.216667	0.000022
7.233333	0.000084
7.25	0.000166
7.266667	0.000158
7.283333	0.0001
7.3	-0.000158
7.316667	-0.000396
7.333333	-0.000414
7.35	-0.000383
7.366667	-0.000211
7.383333	0.0001
7.4	0.000362
7.416667	0.000523
7.433333	0.000414
7.45	0.000325
7.466667	0.000235
7.483333	0.000156
7.5	0.000207
7.516667	0.000407
7.533333	0.000378
7.55	0.000218
7.566667	0.000008
7.583333	-0.000111
7.6	-0.000212
7.616667	-0.000272
7.633333	-0.000123
7.65	-0.000113
7.666667	-0.000264
7.683333	-0.000424
7.7	-0.000495
7.716667	-0.000637
7.733333	-0.000609
7.75	-0.00062
7.766667	-0.000562
7.783333	-0.000403
7.8	-0.000135
7.816667	-0.000088
7.833333	-0.00023
7.85	-0.000502
7.866667	-0.000595
7.883333	-0.000527
7.9	-0.000379
7.916667	-0.000142
7.933333	0.000056
7.95	0.000173
7.966667	0.0003
7.983333	0.000518
8	0.000655
8.016667	0.000643
8.033333	0.000661
8.05	0.000699
8.066667	0.000407
8.083333	0.000245
8.1	0.000263
8.116667	0.000342
8.133333	0.000171
8.15	0.00002
8.166667	0.000098
8.183333	0.000237
8.2	0.000377
8.216667	0.000386
8.233333	0.000366
8.25	0.000186
8.266667	-0.000004
8.283333	-0.000135
8.3	-0.000104
8.316667	-0.000154
8.333333	-0.000033
8.35	-0.000052
8.366667	-0.000082
8.383333	0.000129
8.4	-0.00004
8.416667	0.000052
8.433333	-0.000047
8.45	0.000014
8.466667	0.000406
8.483333	0.001117
8.5	0.001149
8.516667	0.000621
8.533333	-0.003916
8.55	-0.083134
8.566667	-0.344822
8.583333	-0.77795
8.6	-1.286848
8.616667	-1.735675
8.633333	-1.976242
8.65	-1.991679
8.666667	-1.851936
8.683333	-1.634004
8.7	-1.403731
8.716667	-1.182827
8.733333	-0.989714
8.75	-0.830221
8.766667	-0.697868
8.783333	-0.589734
8.8	-0.498251
8.816667	-0.426147
8.833333	-0.363194
8.85	-0.31181
8.866667	-0.264816
8.883333	-0.232193
8.9	-0.196079
8.916667	-0.170055
8.933333	-0.144791
8.95	-0.126697
8.966667	-0.111983
8.983333	-0.097189
9	-0.083275
9.016667	-0.072031
9.033333	-0.062866
9.05	-0.054142
9.066667	-0.046828
9.083333	-0.041754
9.1	-0.03668
9.116667	-0.031095
9.133333	-0.026731
9.15	-0.023647
9.166667	-0.021502
9.183333	-0.019438
9.2	-0.017494
9.216667	-0.015659
9.233333	-0.014165
9.25	-0.012941
9.266667	-0.011706
9.283333	-0.009762
9.3	-0.008738
9.316667	-0.007894
9.333333	-0.006839
9.35	-0.005935
9.366667	-0.005231
9.383333	-0.004607
9.4	-0.004042
9.416667	-0.003498
9.433333	-0.002984
9.45	-0.00249
9.466667	-0.002106
9.483333	-0.001702
9.5	-0.001308
9.516667	-0.001174
9.533333	-0.00109
9.55	-0.000857
9.566667	-0.000653
9.583333	-0.000419
9.6	-0.000275
9.616667	-0.000002
9.633333	0.000211
9.65	0.000195
9.666667	0.000098
9.683333	0.000102
9.7	0.000225
9.716667	0.000328
9.733333	0.000431
9.75	0.000374
9.766667	0.000367
9.783333	0.00037
9.8	0.000273
9.816667	-0.000015
9.833333	-0.000252
9.85	-0.00027
9.866667	-0.000278
9.883333	-0.000315
9.9	-0.000163
9.916667	-0.000061
9.933333	-0.00012
9.95	-0.000448
9.966667	-0.000706
9.983333	-0.000634
10	-0.000623
10.016667	-0.000602
10.033333	-0.000501
10.05	-0.00047
10.066667	-0.000359
10.083333	-0.000428
10.1	-0.000467
10.116667	-0.000426
10.133333	-0.000156
10.15	0.000114
10.166667	0.000195
10.183333	0.000115
10.2	0.000006
10.216667	0.000116
10.233333	0.000076
10.25	0.000167
10.266667	0.000267
10.283333	0.000337
10.3	0.000487
10.316667	0.000608
10.333333	0.000678
10.35	0.000819
10.366667	0.000819
10.383333	0.001
10.4	0.00087
10.416667	0.000521
10.433333	0.000271
10.45	0.000032
10.466667	-0.000177
10.483333	-0.000227
10.5	-0.000196
10.516667	-0.000106
10.533333	-0.000026
10.55	-0.000256
10.566667	-0.000405
10.583333	-0.000345
10.6	-0.000365
10.616667	-0.000355
10.633333	-0.000206
10.65	-0.000137
10.666667	-0.000267
10.683333	-0.000258
10.7	-0.000268
10.716667	-0.00049
10.733333	-0.000571
10.75	-0.000423
10.766667	-0.000054
10.783333	0.000194
10.8	0.000222
10.816667	0.00006
10.833333	-0.000013
10.85	0.000045
10.866667	0.000072
10.883333	0.00014
10.9	0.000067
10.916667	-0.000186
10.933333	-0.00047
10.95	0.000077
10.966667	0.001024
10.983333	0.00018
11	0.001496
11.016667	0.003182
11.033333	-0.009912
11.05	-0.120456
11.066667	-0.41246
11.083333	-0.845014
11.1	-1.331209
11.116667	-1.729714
11.133333	-1.910489
11.15	-1.895884
11.166667	-1.751208
11.183333	-1.545503
11.2	-1.327468
11.216667	-1.125604
11.233333	-0.943489
11.25	-0.794425
11.266667	-0.6705
11.283333	-0.563736
11.3	-0.475922
11.316667	-0.406178
11.333333	-0.349603
11.35	-0.302239
11.366667	-0.258255
11.383333	-0.221971
11.4	-0.193587
11.416667	-0.168504
11.433333	-0.14484
11.45	-0.121967
11.466667	-0.106503
11.483333	-0.093359
11.5	-0.080666
11.516667	-0.068702
11.533333	-0.059209
11.55	-0.052955
11.566667	-0.044742
11.583333	-0.037479
11.6	-0.033865
11.616667	-0.030672
11.633333	-0.027229
11.65	-0.024475
11.666667	-0.021752
11.683333	-0.019459
11.7	-0.017486
11.716667	-0.016142
11.733333	-0.014569
11.75	-0.013366
11.766667	-0.012243
11.783333	-0.01104
11.8	-0.009576
11.816667	-0.008443
11.833333	-0.00748
11.85	-0.006596
11.866667	-0.005903
11.883333	-0.00521
11.9	-0.004666
11.916667	-0.004313
11.933333	-0.00397
11.95	-0.003526
11.966667	-0.003203
11.983333	-0.002909
12	-0.002565
12.016667	-0.002332
12.033333	-0.002168
12.05	-0.002004
12.066667	-0.00175
12.083333	-0.001717
12.1	-0.001723
12.116667	-0.001588
12.133333	-0.001414
12.15	-0.00132
12.166667	-0.001226
12.183333	-0.001132
12.2	-0.001077
12.216667	-0.000943
12.233333	-0.000848
12.25	-0.000723
12.266667	-0.000598
12.283333	-0.000564
12.3	-0.000589
12.316667	-0.000544
12.333333	-0.000588
12.35	-0.000393
12.366667	-0.000187
12.383333	-0.000152
12.4	-0.000066
12.416667	-0.00001
12.433333	0.000046
12.45	0.000043
12.466667	0.000089
12.483333	0.000185
12.5	0.000312
12.516667	0.00038
12.533333	0.000348
12.55	0.000365
12.566667	0.000463
12.583333	0.000581
12.6	0.000699
12.616667	0.000639
12.633333	0.000548
12.65	0.000467
12.666667	0.000417
12.683333	0.000336
12.7	0.000276
12.716667	0.000407
12.733333	0.000398
12.75	0.000349
12.766667	0.0002
12.783333	0.0002
12.8	0.000052
12.816667	-0.000127
12.833333	-0.000185
12.85	-0.000203
12.866667	-0.000201
12.883333	-0.000189
12.9	-0.000227
12.916667	-0.000295
12.933333	-0.000373
12.95	-0.000361
12.966667	-0.000288
12.983333	-0.000286
13	-0.000274
13.016667	-0.000222
13.033333	-0.000219
13.05	-0.000207
13.066667	-0.000145
13.083333	0.000037
13.1	0.000309
13.116667	0.000382
13.133333	0.000474
13.15	0.000496
13.166667	0.000588
13.183333	0.00049
13.2	0.000392
13.216667	0.000333
13.233333	0.000225
13.25	0.000057
13.266667	-0.000052
13.283333	-0.00006
13.3	0.000001
13.316667	-0.000018
13.333333	-0.000088
13.35	-0.000177
13.366667	-0.000287
13.383333	-0.000566
13.4	-0.000856
13.416667	-0.000987
13.433333	-0.001268
13.45	-0.001249
13.466667	-0.00102
13.483333	-0.001211
13.5	-0.002183
13.516667	-0.001185
13.533333	-0.005338
13.55	-0.083391
13.566667	-0.334204
13.583333	-0.725396
13.6	-1.179569
13.616667	-1.573234
13.633333	-1.791888
13.65	-1.818642
13.666667	-1.708486
13.683333	-1.532521
13.7	-1.328015
13.716667	-1.134351
13.733333	-0.964856
13.75	-0.816482
13.766667	-0.688677
13.783333	-0.580863
13.8	-0.492389
13.816667	-0.417656
13.833333	-0.357352
13.85	-0.307159
13.866667	-0.262596
13.883333	-0.225263
13.9	-0.19621
13.916667	-0.167787
13.933333	-0.143055
13.95	-0.125133
13.966667	-0.108371
13.983333	-0.095599
14	-0.084837
14.016667	-0.074975
14.033333	-0.066104
14.05	-0.051202
14.066667	-0.042251
14.083333	-0.0407
14.1	-0.036029
14.116667	-0.032808
14.133333	-0.029237
14.15	-0.026057
14.166667	-0.023146
14.183333	-0.020765
14.2	-0.019195
14.216667	-0.017825
14.233333	-0.016724
14.25	-0.015294
14.266667	-0.013604
14.283333	-0.012074
14.3	-0.010894
14.316667	-0.009884
14.333333	-0.008844
14.35	-0.007845
14.366667	-0.007045
14.383333	-0.006615
14.4	-0.006195
14.416667	-0.005716
14.433333	-0.005126
14.45	-0.004486
14.466667	-0.003817
14.483333	-0.003317
14.5	-0.002988
14.516667	-0.002598
14.533333	-0.002119
14.55	-0.001969
14.566667	-0.00206
14.583333	-0.00208
14.6	-0.00196
14.616667	-0.001731
14.633333	-0.001421
14.65	-0.001101
14.666667	-0.000812
14.683333	-0.000712
14.7	-0.000662
14.716667	-0.000522
14.733333	-0.000492
14.75	-0.000782
14.766667	-0.000672
14.783333	-0.000582
14.8	-0.000732
14.816667	-0.000712
14.833333	-0.000661
14.85	-0.000631
14.866667	-0.000531
14.883333	-0.00024
14.9	0.00009
14.916667	0.000241
14.933333	0.000272
14.95	0.000074
14.966667	-0.000095
14.983333	0.000006
15	-0.000053
15.016667	-0.000011
15.033333	0.000121
15.05	0.000182
15.066667	0.000114
15.083333	0.000006
15.1	-0.000002
15.116667	0.000121
15.133333	0.000194
15.15	0.000076
15.166667	-0.000051
15.183333	-0.000018
15.2	-0.000195
15.216667	-0.000351
15.233333	-0.000498
15.25	-0.000524
15.266667	-0.00051
15.283333	-0.000386
15.3	-0.000142
15.316667	-0.000047
15.333333	0.000048
15.35	0.000143
15.366667	0.000138
15.383333	0.000103
15.4	0.000118
15.416667	0.000145
15.433333	0.000202
15.45	0.000088
15.466667	0.000095
15.483333	0.000362
15.5	0.000639
15.516667	0.000647
15.533333	0.000736
15.55	0.000895
15.566667	0.000863
15.583333	0.000802
15.6	0.000701
15.616667	0.000521
15.633333	0.000281
15.65	0.000142
15.666667	0.000072
15.683333	0.000033
15.7	0.000083
15.716667	0.000235
15.733333	0.000377
15.75	0.000198
15.766667	0.00005
15.783333	0.000022
15.8	-0.000077
15.816667	-0.000265
15.833333	-0.000432
15.85	-0.0005
15.866667	-0.000608
15.883333	-0.000626
15.9	-0.000444
15.916667	-0.000312
15.933333	-0.00047
15.95	-0.000858
15.966667	-0.001276
15.983333	-0.000914
16	-0.000412
16.016667	-0.001261
16.033333	-0.002479
16.05	-0.042038
16.066667	-0.218356
16.083333	-0.547685
16.1	-0.955973
16.116667	-1.344502
16.133333	-1.611141
16.15	-1.70283
16.166667	-1.652599
16.183333	-1.516848
16.2	-1.346048
16.216667	-1.173757
16.233333	-1.011067
16.25	-0.854977
16.266667	-0.722907
16.283333	-0.615817
16.3	-0.525046
16.316667	-0.445437
16.333333	-0.377658
16.35	-0.322529
16.366667	-0.278529
16.383333	-0.23889
16.4	-0.205491
16.416667	-0.174002
16.433333	-0.153374
16.45	-0.132626
16.466667	-0.116928
16.483333	-0.103389
16.5	-0.088261
16.516667	-0.077744
16.533333	-0.067407
16.55	-0.05706
16.566667	-0.049423
16.583333	-0.042196
16.6	-0.037539
16.616667	-0.033013
16.633333	-0.029438
16.65	-0.026382
16.666667	-0.023646
16.683333	-0.021451
16.7	-0.019425
16.716667	-0.017001
16.733333	-0.015646
16.75	-0.014482
16.766667	-0.013188
16.783333	-0.011564
16.8	-0.01014
16.816667	-0.008987
16.833333	-0.007895
16.85	-0.006882
16.866667	-0.00599
16.883333	-0.005247
16.9	-0.004684
16.916667	-0.004324
16.933333	-0.004063
16.95	-0.003872
16.966667	-0.003782
16.983333	-0.003591
17	-0.0035
17.016667	-0.003301
17.033333	-0.003142
17.05	-0.003124
17.066667	-0.002965
17.083333	-0.002726
17.1	-0.002487
17.116667	-0.002431
17.133333	-0.002374
17.15	-0.002317
17.166667	-0.002191
17.183333	-0.002094
17.2	-0.002107
17.216667	-0.002173
17.233333	-0.002158
17.25	-0.002154
17.266667	-0.002
17.283333	-0.001735
17.3	-0.001361
17.316667	-0.001088
17.333333	-0.000846
17.35	-0.000714
17.366667	-0.000471
17.383333	-0.000149
17.4	-0.000056
17.416667	-0.000025
17.433333	-0.000103
17.45	0.000028
17.466667	0.000099
17.483333	0.000251
17.5	0.000352
17.516667	0.000434
17.533333	0.000516
17.55	0.000648
17.566667	0.00064
17.583333	0.000622
17.6	0.000704
17.616667	0.000727
17.633333	0.00062
17.65	0.000614
17.666667	0.000757
17.683333	0.000761
17.7	0.000644
17.716667	0.000549
17.733333	0.000444
17.75	0.0004
17.766667	0.000475
17.783333	0.000291
17.8	0.000156
17.816667	0.000023
17.833333	-0.000269
17.85	-0.000582
17.866667	-0.000754
17.883333	-0.000857
17.9	-0.00059
17.916667	-0.00024
17.933333	-0.000091
17.95	-0.000031
17.966667	0.000118
17.983333	0.000288
18	0.000157
18.016667	0.000149
18.033333	0.000201
18.05	0.000262
18.066667	0.000094
18.083333	0.000066
18.1	-0.000032
18.116667	0.000032
18.133333	0.000066
18.15	0.000011
18.166667	0.000205
18.183333	0.000479
18.2	0.000744
18.216667	0.00085
18.233333	0.000607
18.25	0.000394
18.266667	0.000211
18.283333	0.000208
18.3	0.000205
18.316667	-0.000076
18.333333	-0.000207
18.35	-0.000297
18.366667	-0.000328
18.383333	-0.000219
18.4	-0.00012
18.416667	0.000121
18.433333	-0.000067
18.45	-0.000546
18.466667	-0.000415
18.483333	-0.000473
18.5	-0.001112
18.516667	-0.001829
18.533333	-0.000896
18.55	-0.047613
18.566667	-0.22187
18.583333	-0.522097
18.6	-0.884274
18.616667	-1.226299
18.633333	-1.452044
18.65	-1.53698
18.666667	-1.496245
18.683333	-1.38957
18.7	-1.246785
18.716667	-1.097929
18.733333	-0.954323
18.75	-0.815797
18.766667	-0.692591
18.783333	-0.590145
18.8	-0.498209
18.816667	-0.420971
18.833333	-0.361704
18.85	-0.308177
18.866667	-0.266119
18.883333	-0.232712
18.9	-0.198294
18.916667	-0.173326
18.933333	-0.148247
18.95	-0.127879
18.966667	-0.11361
18.983333	-0.100852
19	-0.087483
19.016667	-0.073794
19.033333	-0.063624
19.05	-0.057745
19.066667	-0.050056
19.083333	-0.042696
19.1	-0.038467
19.116667	-0.035197
19.133333	-0.030976
19.15	-0.027236
19.166667	-0.024026
19.183333	-0.021656
19.2	-0.019746
19.216667	-0.018255
19.233333	-0.017034
19.25	-0.015614
19.266667	-0.014383
19.283333	-0.013292
19.3	-0.011851
19.316667	-0.01037
19.333333	-0.009129
19.35	-0.008208
19.366667	-0.007617
19.383333	-0.007136
19.4	-0.006544
19.416667	-0.005983
19.433333	-0.005382
19.45	-0.0048
19.466667	-0.004239
19.483333	-0.003748
19.5	-0.003096
19.516667	-0.002515
19.533333	-0.001994
19.55	-0.001722
19.566667	-0.001311
19.583333	-0.001029
19.6	-0.000668
19.616667	-0.000447
19.633333	-0.000405
19.65	-0.000364
19.666667	-0.000163
19.683333	-0.000142
19.7	-0.00006
19.716667	0.000101
19.733333	0.000372
19.75	0.000523
19.766667	0.000613
19.783333	0.000554
19.8	0.000485
19.816667	0.000516
19.833333	0.000476
19.85	0.000297
19.866667	0.000257
19.883333	0.000268
19.9	0.000088
19.916667	-0.000122
19.933333	-0.000282
19.95	-0.000372
19.966667	-0.000352
19.983333	-0.000353
20	-0.000373
20.016667	-0.000254
20.033333	-0.000014
20.05	0.000015
20.066667	-0.000146
20.083333	-0.000157
20.1	-0.000228
20.116667	-0.00032
20.133333	-0.000391
20.15	-0.000443
20.166667	-0.000494
20.183333	-0.000296
20.2	-0.000457
20.216667	-0.000619
20.233333	-0.000521
20.25	-0.000453
20.266667	-0.000344
20.283333	-0.000036
20.3	0.000232
20.316667	0.000301
20.333333	0.000149
20.35	0.000108
20.366667	0.000117
20.383333	0.000245
20.4	0.000474
20.416667	0.000563
20.433333	0.000723
20.45	0.001003
20.466667	0.001012
20.483333	0.000972
20.5	0.000902
20.516667	0.000983
20.533333	0.000934
20.55	0.000935
20.566667	0.000956
20.583333	0.000857
20.6	0.000618
20.616667	0.0003
20.633333	0.000172
20.65	0.000283
20.666667	0.000385
20.683333	0.000207
20.7	-0.000071
20.716667	-0.000279
20.733333	-0.000577
20.75	-0.000836
20.766667	-0.000964
20.783333	-0.000952
20.8	-0.00075
20.816667	-0.000779
20.833333	-0.000819
20.85	-0.000638
20.866667	-0.000517
20.883333	-0.000606
20.9	-0.000326
20.916667	-0.000446
20.933333	-0.000306
20.95	0.000284
20.966667	0.001133
20.983333	0.001733
21	0.001812
21.016667	0.003691
21.033333	-0.000481
21.05	-0.037382
21.066667	-0.174874
21.083333	-0.429035
21.1	-0.733107
21.116667	-1.022179
21.133333	-1.221222
21.15	-1.306015
21.166667	-1.296478
21.183333	-1.222281
21.2	-1.115843
21.216667	-0.997677
21.233333	-0.876631
21.25	-0.754415
21.266667	-0.642039
21.283333	-0.545493
21.3	-0.461007
21.316667	-0.393142
21.333333	-0.333898
21.35	-0.282763
21.366667	-0.244498
21.383333	-0.209944
21.4	-0.181029
21.416667	-0.160655
21.433333	-0.142892
21.45	-0.121929
21.466667	-0.106605
21.483333	-0.090522
21.5	-0.076749
21.516667	-0.068686
21.533333	-0.060604
21.55	-0.053622
21.566667	-0.047211
21.583333	-0.039159
21.6	-0.033357
21.616667	-0.030956
21.633333	-0.027805
21.65	-0.024385
21.666667	-0.021634
21.683333	-0.019424
21.7	-0.017393
21.716667	-0.015474
21.733333	-0.013735
21.75	-0.012236
21.766667	-0.010597
21.783333	-0.008378
21.8	-0.006809
21.816667	-0.006171
21.833333	-0.005393
21.85	-0.004686
21.866667	-0.003848
21.883333	-0.003341
21.9	-0.002783
21.916667	-0.002117
21.933333	-0.001241
21.95	-0.000585
21.966667	-0.000319
21.983333	0.000027
22	0.000233
22.016667	0.000238
22.033333	0.000172
22.05	0.000186
22.066667	0.000431
22.083333	0.000715
22.1	0.000839
22.116667	0.000983
22.133333	0.000885
22.15	0.000728
22.166667	0.000711
22.183333	0.000553
22.2	0.000606
22.216667	0.000727
22.233333	0.000768
22.25	0.000499
22.266667	0.00017
22.283333	-0.000059
22.3	-0.000118
22.316667	-0.000158
22.333333	-0.000269
22.35	-0.000209
22.366667	-0.00002
22.383333	0.000029
22.4	0.000108
22.416667	0.000066
22.433333	0.000004
22.45	-0.000109
22.466667	-0.000131
22.483333	-0.000084
22.5	-0.000157
22.516667	-0.00025
22.533333	-0.000365
22.55	-0.000469
22.566667	-0.000414
22.583333	-0.000218
22.6	-0.000162
22.616667	-0.000068
22.633333	-0.000064
22.65	-0.00014
22.666667	-0.000236
22.683333	-0.000232
22.7	-0.000268
22.716667	-0.000285
22.733333	-0.000483
22.75	-0.0007
22.766667	-0.000758
22.783333	-0.000635
22.8	-0.000523
22.816667	-0.000461
22.833333	-0.000399
22.85	-0.000197
22.866667	-0.000005
22.883333	0.000207
22.9	0.000268
22.916667	0.00026
22.933333	0.000232
22.95	0.000034
22.966667	-0.000094
22.983333	-0.000082
23	0.00006
23.016667	0.000133
23.033333	0.000526
23.05	0.000619
23.066667	0.000662
23.083333	0.000706
23.1	0.000639
23.116667	0.000533
23.133333	0.000458
23.15	0.000463
23.166667	0.000368
23.183333	0.000163
23.2	-0.000172
23.216667	-0.000196
23.233333	0.000001
23.25	-0.000061
23.266667	0.000016
23.283333	0.000283
23.3	0.00043
23.316667	0.000479
23.333333	0.000408
23.35	0.000318
23.366667	-0.000033
23.383333	-0.000033
23.4	0.000076
23.416667	0.000267
23.433333	0.000439
23.45	0.000041
23.466667	0.000152
23.483333	-0.000006
23.5	-0.000164
23.516667	-0.000471
23.533333	0.002253
23.55	-0.021303
23.566667	-0.135379
23.583333	-0.341715
23.6	-0.587901
23.616667	-0.826205
23.633333	-0.998019
23.65	-1.075083
23.666667	-1.077917
23.683333	-1.028441
23.7	-0.948315
23.716667	-0.855778
23.733333	-0.75644
23.75	-0.658822
23.766667	-0.568424
23.783333	-0.484646
23.8	-0.407818
23.816667	-0.34362
23.833333	-0.2925
23.85	-0.251281
23.866667	-0.215561
23.883333	-0.186751
23.9	-0.163662
23.916667	-0.141411
23.933333	-0.12025
23.95	-0.106279
23.966667	-0.092688
23.983333	-0.084297
24	-0.072776
24.016667	-0.067114
24.033333	-0.058632
24.05	-0.05038
24.066667	-0.042767
24.083333	-0.035865
24.1	-0.029613
24.116667	-0.02767
24.133333	-0.026166
24.15	-0.023793
24.166667	-0.021699
24.183333	-0.019796
24.2	-0.018172
24.216667	-0.016948
24.233333	-0.015824
24.25	-0.01447
24.266667	-0.013115
24.283333	-0.011831
24.3	-0.010726
24.316667	-0.009572
24.333333	-0.008657
24.35	-0.007741
24.366667	-0.006936
24.383333	-0.006291
24.4	-0.005606
24.416667	-0.005021
24.433333	-0.004445
24.45	-0.004009
24.466667	-0.003573
24.483333	-0.003188
24.5	-0.002782
24.516667	-0.002396
24.533333	-0.00201
24.55	-0.001564
24.566667	-0.001348
24.583333	-0.001112
24.6	-0.000955
24.616667	-0.000809
24.633333	-0.000503
24.65	-0.000247
24.666667	0.00007
24.683333	0.000266
24.7	0.000452
24.716667	0.000629
24.733333	0.000715
24.75	0.000711
24.766667	0.000888
24.783333	0.001084
24.8	0.00106
24.816667	0.000877
24.833333	0.000803
24.85	0.000819
24.866667	0.000845
24.883333	0.000881
24.9	0.000937
24.916667	0.000963
24.933333	0.000949
24.95	0.000775
24.966667	0.000741
24.983333	0.000477
25	0.000513
25.016667	0.000538
25.033333	0.000453
25.05	0.000369
25.066667	0.000424
25.083333	0.000429
25.1	0.000135
25.116667	0.000089
25.133333	0.000023
25.15	0.000108
25.166667	0.000092
25.183333	0.000166
25.2	0.00009
25.216667	-0.000076
25.233333	-0.000244
25.25	-0.000582
25.266667	-0.000849
25.283333	-0.000897
25.3	-0.000914
25.316667	-0.000893
25.333333	-0.000783
25.35	-0.000673
25.366667	-0.000622
25.383333	-0.000542
25.4	-0.000582
25.416667	-0.000633
25.433333	-0.000645
25.45	-0.000557
25.466667	-0.000449
25.483333	-0.000361
25.5	-0.000453
25.516667	-0.000496
25.533333	-0.00053
25.55	-0.000473
25.566667	-0.000447
25.583333	-0.00012
25.6	0.000236
25.616667	0.000342
25.633333	0.000458
25.65	0.000603
25.666667	0.000539
25.683333	0.000275
25.7	0.000251
25.716667	0.000276
25.733333	0.000282
25.75	0.000288
25.766667	0.000374
25.783333	0.00021
25.8	0.000006
25.816667	0.000222
25.833333	0.000379
25.85	0.000516
25.866667	0.000653
25.883333	0.000729
25.9	0.000456
25.916667	0.000393
25.933333	0.000401
25.95	0.000539
25.966667	0.000397
25.983333	0.000675
26	0.002132
26.016667	0.002301
26.033333	0.000779
26.05	-0.013202
26.066667	-0.088323
26.083333	-0.237424
26.1	-0.423495
26.116667	-0.608336
26.133333	-0.747286
26.15	-0.818586
26.166667	-0.834737
26.183333	-0.805377
26.2	-0.749827
26.216667	-0.683517
26.233333	-0.613157
26.25	-0.536346
26.266667	-0.465266
26.283333	-0.393815
26.3	-0.334795
26.316667	-0.280844
26.333333	-0.240763
26.35	-0.208172
26.366667	-0.178781
26.383333	-0.15305
26.4	-0.131969
26.416667	-0.115678
26.433333	-0.102757
26.45	-0.089956
26.466667	-0.077594
26.483333	-0.067963
26.5	-0.063312
26.516667	-0.05595
26.533333	-0.048409
26.55	-0.042577
26.566667	-0.035216
26.583333	-0.030604
26.6	-0.027603
26.616667	-0.024891
26.633333	-0.02183
26.65	-0.019188
26.666667	-0.017397
26.683333	-0.015725
26.7	-0.014344
26.716667	-0.013332
26.733333	-0.012411
26.75	-0.01111
26.766667	-0.009768
26.783333	-0.008687
26.8	-0.007586
26.816667	-0.006545
26.833333	-0.005734
26.85	-0.005193
26.866667	-0.004692
26.883333	-0.004281
26.9	-0.00378
26.916667	-0.003199
26.933333	-0.002728
26.95	-0.002378
26.966667	-0.002177
26.983333	-0.001887
27	-0.001706
27.016667	-0.001586
27.033333	-0.001426
27.05	-0.001456
27.066667	-0.001317
27.083333	-0.001217
27.1	-0.001277
27.116667	-0.001157
27.133333	-0.001128
27.15	-0.00105
27.166667	-0.000921
27.183333	-0.000712
27.2	-0.000543
27.216667	-0.000494
27.233333	-0.000516
27.25	-0.000758
27.266667	-0.0009
27.283333	-0.000782
27.3	-0.000664
27.316667	-0.000647
27.333333	-0.00051
27.35	-0.000323
27.366667	-0.000107
27.383333	-0.00001
27.4	-0.000153
27.416667	-0.000327
27.433333	-0.000231
27.45	-0.000096
27.466667	0.00006
27.483333	0.000165
27.5	0.000171
27.516667	-0.000004
27.533333	-0.000089
27.55	-0.000195
27.566667	-0.00025
27.583333	-0.000076
27.6	-0.000041
27.616667	-0.000157
27.633333	-0.000143
27.65	0.00003
27.666667	-0.000126
27.683333	-0.000062
27.7	0.000081
27.716667	0.000165
27.733333	0.000298
27.75	0.000361
27.766667	0.000154
27.783333	-0.000033
27.8	-0.00016
27.816667	-0.000297
27.833333	-0.000285
27.85	-0.000192
27.866667	-0.00015
27.883333	-0.000227
27.9	-0.000194
27.916667	-0.000182
27.933333	-0.00006
27.95	0.000033
27.966667	-0.000005
27.983333	-0.000132
28	-0.00006
28.016667	-0.000058
28.033333	-0.000175
28.05	-0.000192
28.066667	-0.00016
28.083333	-0.000007
28.1	0.000215
28.116667	0.000418
28.133333	0.000581
28.15	0.000684
28.166667	0.000618
28.183333	0.000451
28.2	0.000364
28.216667	0.000477
28.233333	0.000551
28.25	0.000475
28.266667	0.000189
28.283333	-0.000016
28.3	-0.000132
28.316667	-0.000248
28.333333	-0.000194
28.35	0.000021
28.366667	0.000116
28.383333	0.000111
28.4	0.000055
28.416667	-0.00019
28.433333	-0.000355
28.45	-0.0001
28.466667	-0.000324
28.483333	0.000551
28.5	0.002326
28.516667	0.003731
28.533333	-0.000293
28.55	-0.009327
28.566667	-0.062552
28.583333	-0.172296
28.6	-0.31394
28.616667	-0.451135
28.633333	-0.553509
28.65	-0.607503
28.666667	-0.616697
28.683333	-0.595501
28.7	-0.554935
28.716667	-0.508759
28.733333	-0.453543
28.75	-0.398666
28.766667	-0.3468
28.783333	-0.294784
28.8	-0.246987
28.816667	-0.211061
28.833333	-0.179655
28.85	-0.153968
28.866667	-0.131652
28.883333	-0.114615
28.9	-0.100388
28.916667	-0.087072
28.933333	-0.077275
28.95	-0.066758
28.966667	-0.061562
28.983333	-0.052105
29	-0.048198
29.016667	-0.041192
29.033333	-0.035915
29.05	-0.031678
29.066667	-0.028721
29.083333	-0.025774
29.1	-0.023577
29.116667	-0.02144
29.133333	-0.019033
29.15	-0.017456
29.166667	-0.016139
29.183333	-0.014933
29.2	-0.013346
29.216667	-0.011799
29.233333	-0.010482
29.25	-0.009255
29.266667	-0.008338
29.283333	-0.007391
29.3	-0.006414
29.316667	-0.005657
29.333333	-0.00515
29.35	-0.004593
29.366667	-0.004146
29.383333	-0.003629
29.4	-0.003212
29.416667	-0.002865
29.433333	-0.002438
29.45	-0.002091
29.466667	-0.001754
29.483333	-0.001577
29.5	-0.00137
29.516667	-0.001384
29.533333	-0.001417
29.55	-0.00124
29.566667	-0.001123
29.583333	-0.001137
29.6	-0.0009
29.616667	-0.000653
29.633333	-0.000666
29.65	-0.00077
29.666667	-0.000723
29.683333	-0.000487
29.7	-0.00028
29.716667	-0.000194
29.733333	-0.000197
29.75	-0.000201
29.766667	-0.000355
29.783333	-0.000398
29.8	-0.000262
29.816667	-0.000166
29.833333	-0.000049
29.85	0.000297
29.866667	0.000543
29.883333	0.000489
29.9	0.000335
29.916667	0.000111
29.933333	0.000117
29.95	0.000032
29.966667	-0.000022
29.983333	0.000064
30	0.000179
30.016667	0.000225
30.033333	0.00028
30.05	0.000405
30.066667	0.000491
30.083333	0.000566
30.1	0.000521
30.116667	0.000376
30.133333	0.00015
30.15	0.000145
30.166667	0.000129
30.183333	-0.000197
30.2	-0.000402
30.216667	-0.000398
30.233333	-0.000365
30.25	-0.000312
30.266667	-0.000369
30.283333	-0.000546
30.3	-0.000683
30.316667	-0.000791
30.333333	-0.000839
30.35	-0.000908
30.366667	-0.001107
30.383333	-0.001356
30.4	-0.001405
30.416667	-0.001464
30.433333	-0.001374
30.45	-0.001194
30.466667	-0.000994
30.483333	-0.000815
30.5	-0.000715
30.516667	-0.000475
30.533333	-0.000135
30.55	-0.000046
30.566667	0.000044
30.583333	0.000183
30.6	0.000363
30.616667	0.000643
30.633333	0.000744
30.65	0.000815
30.666667	0.000906
30.683333	0.000818
30.7	0.000879
30.716667	0.0012
30.733333	0.001304
30.75	0.001248
30.766667	0.001302
30.783333	0.001276
30.8	0.00102
30.816667	0.000655
30.833333	0.000532
30.85	0.000439
30.866667	0.000356
30.883333	0.000334
30.9	0.000231
30.916667	0.000089
30.933333	0.000149
30.95	0.000059
30.966667	-0.00053
30.983333	-0.00059
31	-0.00034
31.016667	0.001031
31.033333	0.002114
31.05	-0.003383
31.066667	-0.035011
31.083333	-0.111938
31.1	-0.217555
31.116667	-0.324302
31.133333	-0.405406
31.15	-0.445821
31.166667	-0.451266
31.183333	-0.435771
31.2	-0.406586
31.216667	-0.3701
31.233333	-0.335933
31.25	-0.294366
31.266667	-0.251439
31.283333	-0.217552
31.3	-0.187135
31.316667	-0.159078
31.333333	-0.13468
31.35	-0.112761
31.366667	-0.097103
31.383333	-0.083924
31.4	-0.075436
31.416667	-0.065887
31.433333	-0.056077
31.45	-0.051618
31.466667	-0.043518
31.483333	-0.036939
31.5	-0.031089
31.516667	-0.028069
31.533333	-0.025529
31.55	-0.023319
31.566667	-0.021308
31.583333	-0.019288
31.6	-0.017448
31.616667	-0.016077
31.633333	-0.014487
31.65	-0.013206
31.666667	-0.011725
31.683333	-0.010525
31.7	-0.009354
31.716667	-0.008503
31.733333	-0.007653
31.75	-0.006752
31.766667	-0.005691
31.783333	-0.004771
31.8	-0.00442
31.816667	-0.004129
31.833333	-0.003719
31.85	-0.003199
31.866667	-0.002859
31.883333	-0.002699
31.9	-0.002418
31.916667	-0.002118
31.933333	-0.001759
31.95	-0.001409
31.966667	-0.0013
31.983333	-0.00129
32	-0.001181
32.016667	-0.001001
32.033333	-0.000843
32.05	-0.000685
32.066667	-0.000617
32.083333	-0.000588
32.1	-0.00058
32.116667	-0.000562
32.133333	-0.000505
32.15	-0.000368
32.166667	-0.000502
32.183333	-0.000665
32.2	-0.000628
32.216667	-0.000512
32.233333	-0.000367
32.25	-0.000262
32.266667	-0.000247
32.283333	-0.000263
32.3	-0.000378
32.316667	-0.000463
32.333333	-0.00052
32.35	-0.000448
32.366667	-0.000395
32.383333	-0.000262
32.4	-0.00021
32.416667	-0.000167
32.433333	-0.000037
32.45	0.000174
32.466667	0.000164
32.483333	0.000115
32.5	0.000355
32.516667	0.000516
32.533333	0.000554
32.55	0.000363
32.566667	0.000051
32.583333	-0.00012
32.6	-0.000222
32.616667	-0.000164
32.633333	0.000043
32.65	0.000159
32.666667	0.000106
32.683333	-0.000028
32.7	-0.000012
32.716667	-0.000245
32.733333	-0.000351
32.75	-0.000387
32.766667	-0.000432
32.783333	-0.000408
32.8	-0.000334
32.816667	-0.00021
32.833333	-0.000407
32.85	-0.000515
32.866667	-0.000643
32.883333	-0.000691
32.9	-0.000679
32.916667	-0.000617
32.933333	-0.000496
32.95	-0.000605
32.966667	-0.000615
32.983333	-0.000464
33	-0.000554
33.016667	-0.000663
33.033333	-0.000543
33.05	-0.000263
33.066667	-0.000084
33.083333	0.000116
33.1	0.000166
33.116667	0.000056
33.133333	-0.000023
33.15	-0.000113
33.166667	0.000048
33.183333	0.000188
33.2	0.000399
33.216667	0.000699
33.233333	0.001012
33.25	0.001074
33.266667	0.001046
33.283333	0.001069
33.3	0.000901
33.316667	0.000624
33.333333	0.000608
33.35	0.000734
33.366667	0.000789
33.383333	0.000854
[truncated: 909 more rows]
