# Supplementary material for: Small-molecule binding and sensing with a designed protein family
Source: Nat Commun. 2026 Mar 28;17:4533. doi: 10.1038/s41467-026-70953-8 (PMC13194776; doi:10.1038/s41467-026-70953-8)
Supplement: Supplementary file 4 — Source Data [file 41467_2026_70953_MOESM4_ESM.zip › support_data/SourceData_SupplementaryFig14.xlsx]

## Sheet: Sheet1
Supplementary Figure S14
	[cortisol], μΜ	10	3.33333	1.11111	0.37037	0.123457	0.0411523	0.0137174	0.00457247	0.00152416	0.000508053	0.000169351	5.64503e-05
	Luminescence	922473	666361	668637	648976	435599	245965	146297	121911	104635	108221	108203	104661
	[corticosterone], μM	10	3.33333	1.11111	0.37037	0.123457	0.0411523	0.0137174	0.00457247	0.00152416	0.000508053	0.000169351	5.64503e-05
	Luminescence	544332	361103	222978	157539	134586	112928	110301	104280	109825	111294	122397	122086
	[cortisone], μM	10	3.33333	1.11111	0.37037	0.123457	0.0411523	0.0137174	0.00457247	0.00152416	0.000508053	0.000169351	5.64503e-05
	Luminescence	555396	559836	558211	549997	353789	203091	140999	127138	108618	104633	110051	125141
	[OHP], μM	10	3.33333	1.11111	0.37037	0.123457	0.0411523	0.0137174	0.00457247	0.00152416	0.000508053	0.000169351	5.64503e-05
	Luminescence	536763	503807	490928	570415	390815	211530	124365	110832	107721	114405	110450	118362
	[warfarin], μM	10	3.33333	1.11111	0.37037	0.123457	0.0411523	0.0137174	0.00457247	0.00152416	0.000508053	0.000169351	5.64503e-05
	Luminescence	81726	100621	94996	96185	87863	97281	88529	146182	96843	106749	108010	106051
	[rocuronium], μM	10	3.33333	1.11111	0.37037	0.123457	0.0411523	0.0137174	0.00457247	0.00152416	0.000508053	0.000169351	5.64503e-05
	Luminescence	87336	99376	94231	88985	90232	89137	91110	79505	97935	98475	97340	94681
