# Supplementary material for: Small-molecule binding and sensing with a designed protein family
Source: Nat Commun. 2026 Mar 28;17:4533. doi: 10.1038/s41467-026-70953-8 (PMC13194776; doi:10.1038/s41467-026-70953-8)
Supplement: Supplementary file 4 — Source Data [file 41467_2026_70953_MOESM4_ESM.zip › support_data/SouceData_SupplementaryFig13A_native_mass_spec_raw_data.txt]

9.898139599999999518e+02 0.000000000000000000e+00
9.898730239999999867e+02 0.000000000000000000e+00
9.899320930000000089e+02 0.000000000000000000e+00
9.899911670000000186e+02 0.000000000000000000e+00
1.224603581000000077e+03 0.000000000000000000e+00
1.224684860999999955e+03 0.000000000000000000e+00
1.224766149999999925e+03 0.000000000000000000e+00
1.224847447000000102e+03 0.000000000000000000e+00
1.224928752000000031e+03 2.113601200000000091e+01
1.225010064999999940e+03 4.470344899999999910e+01
1.225091386000000057e+03 5.679671100000000195e+01
1.225172714999999926e+03 4.807248500000000035e+01
1.225254052000000001e+03 2.522419500000000170e+01
1.225335397999999941e+03 2.809499999999999886e+00
1.225416750999999977e+03 0.000000000000000000e+00
1.225498113000000103e+03 0.000000000000000000e+00
1.225579482999999982e+03 0.000000000000000000e+00
1.225660859999999957e+03 0.000000000000000000e+00
1.332059207999999899e+03 0.000000000000000000e+00
1.332151419000000033e+03 0.000000000000000000e+00
1.332243639000000030e+03 0.000000000000000000e+00
1.332335867999999891e+03 0.000000000000000000e+00
1.332428106999999954e+03 2.450354700000000108e+01
1.332520355999999992e+03 4.619745999999999952e+01
1.332612613999999894e+03 5.882392600000000016e+01
1.332704881999999998e+03 5.349498400000000231e+01
1.332797160000000076e+03 3.301024699999999967e+01
1.332889447000000018e+03 3.223580000000000112e+00
1.332981743000000051e+03 0.000000000000000000e+00
1.333074049000000059e+03 0.000000000000000000e+00
1.333166365000000042e+03 0.000000000000000000e+00
1.333258690999999999e+03 0.000000000000000000e+00
1.472245269000000008e+03 0.000000000000000000e+00
1.472352413000000070e+03 0.000000000000000000e+00
1.472459567999999990e+03 0.000000000000000000e+00
1.472566735000000108e+03 0.000000000000000000e+00
1.472673913999999968e+03 3.160895000000000010e+01
1.472781103999999914e+03 5.393232299999999668e+01
1.472888306000000057e+03 6.967443099999999845e+01
1.472995519999999942e+03 7.077788499999999772e+01
1.473102744999999913e+03 5.425338299999999947e+01
1.473209982999999966e+03 2.941190699999999936e+01
1.473317230999999992e+03 2.637792000000000137e+00
1.473424492000000100e+03 0.000000000000000000e+00
1.473531764000000067e+03 0.000000000000000000e+00
1.473639048000000003e+03 0.000000000000000000e+00
1.473746343999999908e+03 0.000000000000000000e+00
1.491502662999999984e+03 0.000000000000000000e+00
1.491611916000000065e+03 0.000000000000000000e+00
1.491721180999999888e+03 0.000000000000000000e+00
1.491830457000000024e+03 0.000000000000000000e+00
1.491939746000000014e+03 1.848833300000000079e+01
1.492049046999999973e+03 3.882911000000000001e+01
1.492158359000000019e+03 5.050910999999999973e+01
1.492267683999999917e+03 4.588005900000000281e+01
1.492377021000000013e+03 2.860403399999999863e+01
1.492486368999999968e+03 2.933082999999999885e+00
1.492595730000000003e+03 0.000000000000000000e+00
1.492705103000000008e+03 0.000000000000000000e+00
1.492814487999999983e+03 0.000000000000000000e+00
1.492923884999999927e+03 0.000000000000000000e+00
1.516278366999999889e+03 0.000000000000000000e+00
1.516390353000000005e+03 0.000000000000000000e+00
1.516502351999999973e+03 0.000000000000000000e+00
1.516614362999999912e+03 0.000000000000000000e+00
1.516726386000000048e+03 2.419179899999999961e+01
1.516838422000000037e+03 4.295284600000000097e+01
1.516950469999999996e+03 5.250540000000000163e+01
1.517062531000000035e+03 4.750161899999999804e+01
1.517174604000000045e+03 3.099249999999999972e+01
1.517286689000000024e+03 3.230504999999999960e+00
1.517398787000000084e+03 0.000000000000000000e+00
1.517510897999999997e+03 0.000000000000000000e+00
1.517623021000000108e+03 0.000000000000000000e+00
1.517735155999999961e+03 0.000000000000000000e+00
1.558692524000000049e+03 0.000000000000000000e+00
1.558809242000000040e+03 0.000000000000000000e+00
1.558925973000000113e+03 0.000000000000000000e+00
1.559042717000000039e+03 0.000000000000000000e+00
1.559159474000000046e+03 2.403477200000000025e+01
1.559276243999999906e+03 4.432955100000000215e+01
1.559393027999999958e+03 5.327995599999999854e+01
1.559509823999999981e+03 4.606583100000000286e+01
1.559626633999999967e+03 2.777230300000000085e+01
1.559743457000000035e+03 3.305381000000000125e+00
1.559860292999999956e+03 0.000000000000000000e+00
1.559977141999999958e+03 0.000000000000000000e+00
1.560094004000000041e+03 0.000000000000000000e+00
1.560210878999999977e+03 0.000000000000000000e+00
1.591892810000000054e+03 0.000000000000000000e+00
1.592013277000000016e+03 0.000000000000000000e+00
1.592133757000000060e+03 0.000000000000000000e+00
1.592254251999999951e+03 0.000000000000000000e+00
1.592374759999999924e+03 3.549738800000000083e+01
1.592495280999999977e+03 6.423493499999999301e+01
1.592615815999999995e+03 7.694347399999999482e+01
1.592736364999999978e+03 6.598675900000000638e+01
1.592856927999999925e+03 3.945823500000000195e+01
1.592977503999999954e+03 4.394343000000000110e+00
1.593098093999999946e+03 0.000000000000000000e+00
1.593218697999999904e+03 0.000000000000000000e+00
1.593339314999999942e+03 0.000000000000000000e+00
1.593459945999999945e+03 0.000000000000000000e+00
1.636537403999999924e+03 0.000000000000000000e+00
1.636662974000000077e+03 0.000000000000000000e+00
1.636788559000000078e+03 0.000000000000000000e+00
1.636914158000000043e+03 0.000000000000000000e+00
1.637039770999999973e+03 2.097546000000000177e+01
1.637165398999999979e+03 4.394494799999999657e+01
1.637291040999999950e+03 5.494325400000000315e+01
1.637416697999999997e+03 4.656423499999999649e+01
1.637542369000000008e+03 2.562307600000000107e+01
1.637668055000000095e+03 2.808257999999999921e+00
1.637793754999999919e+03 0.000000000000000000e+00
1.637919470000000047e+03 0.000000000000000000e+00
1.638045198999999911e+03 0.000000000000000000e+00
1.638170941999999968e+03 0.000000000000000000e+00
1.649166308000000072e+03 0.000000000000000000e+00
1.649293333999999959e+03 0.000000000000000000e+00
1.649420374999999922e+03 0.000000000000000000e+00
1.649547430999999960e+03 0.000000000000000000e+00
1.649674500999999964e+03 1.742564600000000041e+01
1.649801586000000043e+03 3.899667000000000172e+01
1.649928685999999971e+03 5.561068300000000164e+01
1.650055800999999974e+03 5.682123800000000102e+01
1.650182929999999942e+03 4.129623500000000291e+01
1.650310073999999986e+03 4.808226999999999585e+00
1.650437231999999995e+03 0.000000000000000000e+00
1.650564405000000079e+03 0.000000000000000000e+00
1.650691593000000012e+03 0.000000000000000000e+00
1.650818796000000020e+03 0.000000000000000000e+00
1.700241320999999971e+03 0.000000000000000000e+00
1.700374293999999963e+03 0.000000000000000000e+00
1.700507282999999916e+03 0.000000000000000000e+00
1.700640286999999944e+03 0.000000000000000000e+00
1.700773306999999932e+03 1.940917800000000071e+01
1.700906341999999995e+03 4.121141200000000282e+01
1.701039393000000018e+03 5.517393100000000317e+01
1.701172460000000001e+03 5.147969799999999907e+01
1.701305542000000059e+03 3.232083099999999831e+01
1.701438640000000078e+03 3.678472999999999882e+00
1.701571752999999944e+03 0.000000000000000000e+00
1.701704881999999998e+03 0.000000000000000000e+00
1.701838027000000011e+03 0.000000000000000000e+00
1.701971187000000100e+03 0.000000000000000000e+00
1.704103879999999890e+03 0.000000000000000000e+00
1.704237305999999990e+03 0.000000000000000000e+00
1.704370748000000049e+03 0.000000000000000000e+00
1.704504206000000067e+03 0.000000000000000000e+00
1.704637678999999935e+03 2.454412699999999958e+01
1.704771167999999989e+03 4.547735200000000333e+01
1.704904673000000003e+03 5.391300400000000081e+01
1.705038193000000092e+03 4.558987599999999674e+01
1.705171730000000025e+03 2.709346999999999994e+01
1.705305280999999923e+03 3.236991000000000174e+00
1.705438848999999891e+03 0.000000000000000000e+00
1.705572431999999935e+03 0.000000000000000000e+00
1.705706030999999939e+03 0.000000000000000000e+00
1.705839645000000019e+03 0.000000000000000000e+00
1.789791735999999901e+03 0.000000000000000000e+00
1.789935351000000082e+03 0.000000000000000000e+00
1.790078983999999991e+03 0.000000000000000000e+00
1.790222635000000082e+03 0.000000000000000000e+00
1.790366301999999905e+03 2.606858899999999934e+01
1.790509986999999910e+03 4.779805000000000348e+01
1.790653688999999986e+03 5.762650800000000118e+01
1.790797409000000016e+03 4.868711799999999812e+01
1.790941145000000006e+03 2.660062599999999833e+01
1.791084900000000061e+03 2.989195000000000046e+00
1.791228671000000077e+03 0.000000000000000000e+00
1.791372460000000046e+03 0.000000000000000000e+00
1.791516266000000087e+03 0.000000000000000000e+00
1.791660088999999971e+03 0.000000000000000000e+00
1.898161432999999988e+03 0.000000000000000000e+00
1.898318287999999939e+03 0.000000000000000000e+00
1.898475163000000066e+03 0.000000000000000000e+00
1.898632057000000032e+03 0.000000000000000000e+00
1.898788970000000063e+03 2.039438200000000023e+01
1.898945903000000044e+03 4.144706599999999952e+01
1.899102855000000091e+03 5.654402999999999935e+01
1.899259827000000087e+03 5.533030300000000068e+01
1.899416817999999921e+03 3.756907999999999959e+01
1.899573828999999932e+03 4.721243000000000301e+00
1.899730859000000009e+03 0.000000000000000000e+00
1.899887909000000036e+03 0.000000000000000000e+00
1.900044977999999901e+03 0.000000000000000000e+00
1.900202066999999943e+03 0.000000000000000000e+00
2.059606922999999824e+03 0.000000000000000000e+00
2.059784208999999919e+03 0.000000000000000000e+00
2.059961518999999953e+03 0.000000000000000000e+00
2.060138852000000043e+03 0.000000000000000000e+00
2.060316206999999849e+03 2.485450499999999963e+01
2.060493586000000050e+03 5.358568000000000353e+01
2.060670986999999968e+03 7.062376899999999580e+01
2.060848411999999826e+03 6.128973400000000282e+01
2.061025858999999855e+03 3.245633899999999983e+01
2.061203328999999940e+03 3.713067999999999813e+00
2.061380822000000080e+03 0.000000000000000000e+00
2.061558337999999821e+03 0.000000000000000000e+00
2.061735877000000073e+03 0.000000000000000000e+00
2.061913438999999926e+03 0.000000000000000000e+00
2.070106143999999858e+03 0.000000000000000000e+00
2.070284787999999935e+03 0.000000000000000000e+00
2.070463455000000067e+03 0.000000000000000000e+00
2.070642146000000139e+03 0.000000000000000000e+00
2.070820859999999811e+03 3.673517199999999860e+01
2.070999596000000111e+03 6.505689300000000230e+01
2.071178355999999894e+03 7.657737299999999436e+01
2.071357139000000188e+03 6.531405399999999872e+01
2.071535945999999967e+03 3.911263000000000289e+01
2.071714774999999918e+03 4.667665999999999649e+00
2.071893626999999924e+03 0.000000000000000000e+00
2.072072502999999870e+03 0.000000000000000000e+00
2.072251401999999871e+03 0.000000000000000000e+00
2.072430323999999928e+03 0.000000000000000000e+00
2.086277215999999953e+03 0.000000000000000000e+00
2.086457957000000079e+03 0.000000000000000000e+00
2.086638723000000027e+03 0.000000000000000000e+00
2.086819511000000148e+03 0.000000000000000000e+00
2.087000323000000208e+03 1.648683199999999971e+01
2.087181159000000207e+03 4.009571199999999891e+01
2.087362017999999807e+03 5.436399899999999974e+01
2.087542900999999802e+03 4.851091100000000012e+01
2.087723806999999852e+03 2.761085399999999979e+01
2.087904736999999841e+03 3.362944999999999851e+00
2.088085689999999886e+03 0.000000000000000000e+00
2.088266665999999987e+03 0.000000000000000000e+00
2.088447666999999910e+03 0.000000000000000000e+00
2.088628690999999890e+03 0.000000000000000000e+00
2.153272997999999916e+03 0.000000000000000000e+00
2.153462516000000051e+03 0.000000000000000000e+00
2.153652058000000125e+03 0.000000000000000000e+00
2.153841625999999906e+03 0.000000000000000000e+00
2.154031218000000081e+03 1.974046099999999981e+01
2.154220835999999963e+03 3.894959200000000266e+01
2.154410477999999785e+03 4.873691000000000173e+01
2.154600146000000223e+03 4.215338700000000216e+01
2.154789839000000029e+03 2.306324599999999947e+01
2.154979557000000113e+03 2.795777000000000179e+00
2.155169300000000021e+03 0.000000000000000000e+00
2.155359066999999868e+03 0.000000000000000000e+00
2.155548859999999877e+03 0.000000000000000000e+00
2.155738678000000164e+03 0.000000000000000000e+00
2.157638238999999885e+03 0.000000000000000000e+00
2.157828332999999930e+03 0.000000000000000000e+00
2.158018451999999797e+03 0.000000000000000000e+00
2.158208595999999943e+03 0.000000000000000000e+00
2.158398765999999796e+03 2.609951099999999968e+01
2.158588960000000043e+03 5.099004000000000048e+01
2.158779179999999997e+03 6.327042800000000256e+01
2.158969424999999774e+03 5.604612300000000147e+01
2.159159694999999829e+03 3.421197200000000294e+01
2.159349990000000162e+03 4.138010000000000410e+00
2.159540311000000202e+03 0.000000000000000000e+00
2.159730656000000181e+03 0.000000000000000000e+00
2.159921026999999867e+03 0.000000000000000000e+00
2.160111422999999832e+03 0.000000000000000000e+00
2.182176003999999921e+03 0.000000000000000000e+00
2.182369349999999940e+03 0.000000000000000000e+00
2.182562722000000122e+03 0.000000000000000000e+00
2.182756119000000126e+03 0.000000000000000000e+00
2.182949543000000176e+03 2.204392700000000005e+01
2.183142992000000049e+03 4.647706099999999907e+01
2.183336466000000200e+03 5.961048199999999753e+01
2.183529966999999942e+03 5.281048799999999943e+01
2.183723492999999962e+03 3.144932899999999876e+01
2.183917045000000144e+03 3.931378000000000039e+00
2.184110622000000149e+03 0.000000000000000000e+00
2.184304226000000199e+03 0.000000000000000000e+00
2.184497855000000072e+03 0.000000000000000000e+00
2.184691509000000224e+03 0.000000000000000000e+00
2.201834499999999935e+03 0.000000000000000000e+00
2.202030464999999822e+03 0.000000000000000000e+00
2.202226455999999871e+03 0.000000000000000000e+00
2.202422473000000082e+03 0.000000000000000000e+00
2.202618516000000000e+03 1.918480699999999928e+01
2.202814585999999963e+03 4.096758799999999923e+01
2.203010681000000204e+03 5.160351800000000111e+01
2.203206803000000036e+03 4.420952599999999677e+01
2.203402951000000030e+03 2.456289500000000103e+01
2.203599125000000186e+03 2.910311000000000092e+00
2.203795325999999932e+03 0.000000000000000000e+00
2.203991551999999956e+03 0.000000000000000000e+00
2.204187805000000026e+03 0.000000000000000000e+00
2.204384083999999802e+03 0.000000000000000000e+00
2.224543101000000206e+03 0.000000000000000000e+00
2.224742106000000149e+03 0.000000000000000000e+00
2.224941136999999799e+03 0.000000000000000000e+00
2.225140194000000065e+03 0.000000000000000000e+00
2.225339278999999806e+03 1.700326400000000149e+01
2.225538390000000163e+03 4.453649099999999805e+01
2.225737528000000111e+03 8.338657899999999756e+01
2.225936692000000221e+03 1.111085640000000012e+02
2.226135882999999922e+03 1.117768999999999977e+02
2.226335101000000122e+03 8.120941700000000196e+01
2.226534345999999914e+03 5.474404100000000284e+01
2.226733618000000206e+03 4.503345499999999646e+01
2.226932916000000205e+03 4.715623699999999729e+01
2.227132240999999794e+03 5.503841800000000006e+01
2.227331592999999884e+03 4.748955999999999733e+01
2.227530971000000136e+03 2.918741100000000088e+01
2.227730376999999862e+03 3.560153000000000123e+00
2.227929809000000205e+03 0.000000000000000000e+00
2.228129268000000138e+03 0.000000000000000000e+00
2.228328752999999779e+03 0.000000000000000000e+00
2.228528265999999803e+03 0.000000000000000000e+00
2.237132715000000189e+03 0.000000000000000000e+00
2.237333411000000069e+03 0.000000000000000000e+00
2.237534133999999995e+03 0.000000000000000000e+00
2.237734883999999965e+03 0.000000000000000000e+00
2.237935660999999982e+03 2.474944599999999895e+01
2.238136465000000044e+03 5.066268500000000330e+01
2.238337297000000035e+03 6.512386399999999753e+01
2.238538155000000188e+03 5.941534800000000160e+01
2.238739039999999932e+03 3.773997099999999705e+01
2.238939952000000176e+03 4.786176000000000208e+00
2.239140891000000011e+03 0.000000000000000000e+00
2.239341857999999775e+03 0.000000000000000000e+00
2.239542851000000155e+03 0.000000000000000000e+00
2.239743872000000010e+03 0.000000000000000000e+00
2.293983552000000145e+03 0.000000000000000000e+00
2.294191946999999800e+03 0.000000000000000000e+00
2.294400369999999839e+03 0.000000000000000000e+00
2.294608822000000146e+03 0.000000000000000000e+00
2.294817301999999927e+03 3.258293400000000162e+01
2.295025810999999976e+03 5.421393100000000231e+01
2.295234347999999954e+03 5.933061699999999661e+01
2.295442912999999862e+03 4.708378400000000141e+01
2.295651507000000038e+03 2.527996299999999863e+01
2.295860129000000143e+03 3.087667999999999857e+00
2.296068780000000061e+03 0.000000000000000000e+00
2.296277458999999908e+03 0.000000000000000000e+00
2.296486166000000139e+03 0.000000000000000000e+00
2.296694902000000184e+03 0.000000000000000000e+00
2.315175710999999865e+03 0.000000000000000000e+00
2.315387000000000171e+03 0.000000000000000000e+00
2.315598319000000174e+03 0.000000000000000000e+00
2.315809666000000107e+03 0.000000000000000000e+00
2.316021041999999852e+03 3.175868600000000086e+01
2.316232446999999866e+03 6.130417299999999869e+01
2.316443881000000147e+03 7.393737500000000296e+01
2.316655343999999786e+03 6.120709899999999948e+01
2.316866836000000148e+03 3.227354199999999906e+01
2.317078356999999869e+03 3.916563000000000017e+00
2.317289906999999857e+03 0.000000000000000000e+00
2.317501486000000114e+03 0.000000000000000000e+00
2.317713094000000183e+03 0.000000000000000000e+00
2.317924730000000181e+03 0.000000000000000000e+00
2.318771568000000116e+03 0.000000000000000000e+00
2.318983349000000089e+03 0.000000000000000000e+00
2.319195160000000214e+03 0.000000000000000000e+00
2.319407000000000153e+03 0.000000000000000000e+00
2.319618868999999904e+03 3.123295600000000150e+01
2.319830766999999923e+03 4.720841099999999813e+01
2.320042694000000211e+03 5.348406800000000061e+01
2.320254649999999856e+03 7.069960700000000031e+01
2.320466635000000224e+03 7.736411699999999314e+01
2.320678648999999950e+03 6.919849899999999820e+01
2.320890691999999945e+03 6.749472000000000094e+01
2.321102764000000207e+03 5.762983799999999945e+01
2.321314866000000166e+03 4.201579900000000123e+01
2.321526996000000054e+03 5.553745000000000154e+00
2.321739155000000210e+03 0.000000000000000000e+00
2.321951344000000063e+03 0.000000000000000000e+00
2.322163562000000184e+03 0.000000000000000000e+00
2.322375807999999779e+03 0.000000000000000000e+00
2.322588083999999981e+03 0.000000000000000000e+00
2.322800388999999996e+03 1.755238500000000101e+01
2.323012722999999824e+03 7.308959199999999612e+01
2.323225085999999919e+03 1.146265449999999930e+02
2.323437477999999828e+03 1.182092880000000008e+02
2.323649899999999889e+03 8.436605699999999786e+01
2.323862349999999878e+03 4.070618699999999990e+01
2.324074830000000020e+03 3.677186600000000283e+01
2.324287338999999974e+03 5.966019399999999706e+01
2.324499877000000197e+03 7.567794100000000412e+01
2.324712443999999778e+03 7.153673499999999308e+01
2.324925040000000081e+03 5.014143200000000178e+01
2.325137666000000081e+03 2.465803199999999862e+01
2.325350320000000011e+03 2.950298999999999783e+00
2.325563004000000092e+03 3.845573000000000263e+01
2.325775716999999986e+03 9.470074800000000437e+01
2.325988459000000148e+03 2.477818709999999953e+02
2.326201230000000123e+03 5.057466549999999756e+02
2.326414030999999795e+03 7.506426820000000362e+02
2.326626861000000190e+03 8.857417229999999790e+02
2.326839719999999943e+03 8.263836250000000518e+02
2.327052607999999964e+03 6.578108610000000454e+02
2.327265524999999798e+03 4.001735479999999825e+02
2.327478471999999783e+03 1.790498059999999896e+02
2.327691447000000153e+03 3.929270400000000052e+01
2.327904453000000103e+03 3.517952999999999886e+00
2.328117486999999983e+03 0.000000000000000000e+00
2.328330550000000130e+03 0.000000000000000000e+00
2.328543642999999975e+03 0.000000000000000000e+00
2.328756765000000087e+03 0.000000000000000000e+00
2.332384321000000000e+03 0.000000000000000000e+00
2.332597971000000143e+03 0.000000000000000000e+00
2.332811650000000100e+03 0.000000000000000000e+00
2.333025357999999869e+03 0.000000000000000000e+00
2.333239094999999907e+03 3.031107499999999888e+01
2.333452862000000096e+03 5.198805399999999821e+01
2.333666658999999981e+03 1.164765430000000066e+02
2.333880485000000135e+03 1.585338130000000092e+02
2.334094340000000102e+03 1.638774090000000001e+02
2.334308223999999882e+03 1.239559990000000056e+02
2.334522137999999813e+03 7.360623800000000472e+01
2.334736081999999897e+03 9.367803000000000324e+00
2.334950053999999909e+03 0.000000000000000000e+00
2.335164056999999957e+03 0.000000000000000000e+00
2.335378087999999934e+03 0.000000000000000000e+00
2.335592149000000063e+03 2.152208299999999852e+01
2.335806239999999889e+03 4.703304899999999833e+01
2.336020359999999982e+03 9.273256800000000055e+01
2.336234508999999889e+03 1.079485760000000028e+02
2.336448687999999947e+03 9.342852999999999497e+01
2.336662895999999819e+03 5.436558999999999742e+01
2.336877133999999842e+03 2.854772499999999980e+01
2.337091401000000133e+03 3.567066000000000070e+00
2.337305698000000120e+03 0.000000000000000000e+00
2.337520023999999921e+03 0.000000000000000000e+00
2.337734378999999990e+03 0.000000000000000000e+00
2.337948765000000094e+03 0.000000000000000000e+00
2.339879558000000088e+03 0.000000000000000000e+00
2.340094238000000132e+03 0.000000000000000000e+00
2.340308947999999873e+03 0.000000000000000000e+00
2.340523688000000220e+03 0.000000000000000000e+00
2.340738456999999926e+03 2.102753799999999984e+01
2.340953254999999899e+03 4.530923299999999898e+01
2.341168083000000024e+03 5.852463800000000305e+01
2.341382940999999846e+03 5.181306699999999665e+01
2.341597827999999936e+03 2.969137299999999868e+01
2.341812745000000177e+03 3.708629000000000175e+00
2.342027690999999777e+03 0.000000000000000000e+00
2.342242666999999983e+03 0.000000000000000000e+00
2.342457672999999886e+03 0.000000000000000000e+00
2.342672708000000057e+03 0.000000000000000000e+00
2.348489868000000115e+03 0.000000000000000000e+00
2.348705735000000004e+03 0.000000000000000000e+00
2.348921631000000161e+03 0.000000000000000000e+00
2.349137557000000015e+03 0.000000000000000000e+00
2.349353512000000137e+03 1.979426199999999980e+01
2.349569497999999840e+03 4.574271699999999896e+01
2.349785512999999810e+03 6.577449000000000012e+01
2.350001557999999932e+03 6.465602499999999964e+01
2.350217633000000205e+03 4.127971500000000304e+01
2.350433738000000176e+03 0.000000000000000000e+00
2.350649871999999959e+03 0.000000000000000000e+00
2.350866035999999895e+03 0.000000000000000000e+00
2.351082229999999981e+03 0.000000000000000000e+00
2.352812856999999894e+03 0.000000000000000000e+00
2.353029320000000098e+03 0.000000000000000000e+00
2.353245812000000114e+03 0.000000000000000000e+00
2.353462335000000166e+03 0.000000000000000000e+00
2.353678887000000032e+03 2.752962099999999879e+01
2.353895469000000048e+03 5.413521200000000277e+01
2.354112081000000217e+03 6.411414700000000266e+01
2.354328723000000082e+03 5.106399100000000146e+01
2.354545395000000099e+03 2.507553199999999904e+01
2.354762096999999812e+03 2.993370999999999782e+00
2.354978829000000133e+03 0.000000000000000000e+00
2.355195589999999811e+03 0.000000000000000000e+00
2.355412381999999980e+03 0.000000000000000000e+00
2.355629202999999961e+03 0.000000000000000000e+00
2.364980924999999843e+03 0.000000000000000000e+00
2.365199068999999781e+03 0.000000000000000000e+00
2.365417242999999871e+03 0.000000000000000000e+00
2.365635447999999997e+03 0.000000000000000000e+00
2.365853682999999819e+03 3.109212700000000140e+01
2.366071946999999909e+03 5.641741799999999785e+01
2.366290242999999919e+03 6.449985499999999661e+01
2.366508568000000196e+03 5.120691800000000171e+01
2.366726923000000170e+03 2.647680899999999937e+01
2.366945309000000179e+03 3.211822000000000177e+00
2.367163724999999886e+03 0.000000000000000000e+00
2.367382171000000199e+03 0.000000000000000000e+00
2.367600648000000092e+03 0.000000000000000000e+00
2.367819153999999799e+03 0.000000000000000000e+00
2.368474855999999818e+03 0.000000000000000000e+00
2.368693483999999899e+03 0.000000000000000000e+00
2.368912142000000131e+03 0.000000000000000000e+00
2.369130830000000060e+03 0.000000000000000000e+00
2.369349548000000141e+03 3.668709400000000187e+01
2.369568296999999802e+03 5.847393100000000032e+01
2.369787076000000070e+03 6.327080399999999827e+01
2.370005885999999919e+03 5.140790199999999999e+01
2.370224725999999919e+03 2.988363400000000070e+01
2.370443596000000070e+03 3.772082000000000157e+00
2.370662495999999919e+03 0.000000000000000000e+00
2.370881426999999803e+03 0.000000000000000000e+00
2.371100387999999839e+03 0.000000000000000000e+00
2.371319379000000026e+03 3.544952299999999923e+01
2.371538400999999794e+03 6.145230999999999710e+01
2.371757453000000169e+03 6.754837999999999454e+01
2.371976534999999785e+03 5.173295999999999850e+01
2.372195647999999892e+03 2.574448999999999899e+01
2.372414791000000150e+03 3.100219000000000058e+00
2.372633964000000105e+03 0.000000000000000000e+00
2.372853168000000096e+03 0.000000000000000000e+00
2.373072403000000122e+03 0.000000000000000000e+00
2.373291666999999961e+03 0.000000000000000000e+00
2.376804038000000219e+03 0.000000000000000000e+00
2.377023819999999887e+03 0.000000000000000000e+00
2.377243632000000161e+03 0.000000000000000000e+00
2.377463475000000017e+03 0.000000000000000000e+00
2.377683348999999907e+03 3.025648400000000038e+01
2.377903252999999950e+03 4.987399700000000280e+01
2.378123187000000144e+03 5.617877699999999663e+01
2.378343151999999918e+03 4.733273100000000255e+01
2.378563148000000183e+03 2.764108500000000035e+01
2.378783174000000145e+03 3.490174000000000110e+00
2.379003231000000142e+03 0.000000000000000000e+00
2.379223317999999836e+03 0.000000000000000000e+00
2.379443436000000020e+03 0.000000000000000000e+00
2.379663583999999901e+03 0.000000000000000000e+00
2.401164048999999977e+03 0.000000000000000000e+00
2.401387217999999848e+03 0.000000000000000000e+00
2.401610419000000093e+03 0.000000000000000000e+00
2.401833650999999918e+03 0.000000000000000000e+00
2.402056913999999779e+03 2.314073799999999892e+01
2.402280208000000130e+03 5.111186699999999661e+01
2.402503533000000061e+03 6.361732599999999849e+01
2.402726889000000028e+03 5.088773199999999974e+01
2.402950276999999915e+03 2.467635999999999896e+01
2.403173695999999836e+03 0.000000000000000000e+00
2.403397144999999909e+03 0.000000000000000000e+00
2.403620625999999902e+03 0.000000000000000000e+00
2.403844138999999814e+03 0.000000000000000000e+00
2.455168933999999808e+03 0.000000000000000000e+00
2.455399675000000116e+03 0.000000000000000000e+00
2.455630449000000226e+03 0.000000000000000000e+00
2.455861254999999801e+03 0.000000000000000000e+00
2.456092093000000204e+03 4.289180100000000095e+01
2.456322963999999956e+03 7.223637600000000702e+01
2.456553867999999966e+03 7.706669700000000489e+01
2.456784803999999895e+03 5.667237500000000239e+01
2.457015773000000081e+03 2.662583000000000055e+01
2.457246774000000187e+03 3.162233000000000072e+00
2.457477808000000095e+03 0.000000000000000000e+00
2.457708874999999807e+03 0.000000000000000000e+00
2.457939973999999893e+03 0.000000000000000000e+00
2.458171104999999898e+03 0.000000000000000000e+00
2.477469278000000031e+03 0.000000000000000000e+00
2.477703169999999773e+03 0.000000000000000000e+00
2.477937095000000227e+03 0.000000000000000000e+00
2.478171053000000029e+03 0.000000000000000000e+00
2.478405044000000089e+03 2.244116000000000000e+01
2.478639067999999952e+03 9.335906500000000108e+01
2.478873125999999957e+03 1.755003230000000087e+02
2.479107217000000219e+03 2.352057849999999917e+02
2.479341340999999829e+03 2.384655940000000101e+02
2.479575498000000152e+03 1.831095569999999952e+02
2.479809687999999824e+03 6.864956899999999962e+01
2.480043911000000207e+03 7.289254999999999818e+00
2.480278167999999823e+03 0.000000000000000000e+00
2.480512456999999813e+03 0.000000000000000000e+00
2.480746779999999944e+03 0.000000000000000000e+00
2.480981137000000217e+03 0.000000000000000000e+00
2.484030791000000136e+03 0.000000000000000000e+00
2.484265613000000030e+03 0.000000000000000000e+00
2.484500468000000183e+03 0.000000000000000000e+00
2.484735356000000138e+03 0.000000000000000000e+00
2.484970277999999780e+03 3.404910000000000281e+01
2.485205233000000135e+03 5.587848000000000326e+01
2.485440220999999838e+03 6.577926800000000185e+01
2.485675243000000137e+03 6.018409400000000176e+01
2.485910297999999784e+03 4.063388700000000142e+01
2.486145386000000144e+03 5.360700999999999716e+00
2.486380506999999852e+03 0.000000000000000000e+00
2.486615662000000157e+03 0.000000000000000000e+00
2.486850851000000148e+03 4.234843500000000205e+01
2.487086072000000058e+03 1.019737499999999955e+02
2.487321327000000110e+03 1.423618380000000059e+02
2.487556615999999849e+03 1.449347270000000094e+02
2.487791937999999845e+03 1.080619010000000060e+02
2.488027293000000100e+03 4.888801200000000335e+01
2.488262682000000041e+03 1.991414599999999879e+01
2.488498103999999785e+03 0.000000000000000000e+00
2.488733558999999786e+03 0.000000000000000000e+00
2.488969047999999930e+03 0.000000000000000000e+00
2.489204569999999876e+03 0.000000000000000000e+00
2.489440125999999964e+03 0.000000000000000000e+00
2.489675714999999855e+03 0.000000000000000000e+00
2.489911337999999887e+03 0.000000000000000000e+00
2.490146994000000177e+03 2.893694400000000044e+01
2.490382682999999815e+03 5.679281900000000149e+01
2.490618406000000050e+03 7.244692000000000576e+01
2.490854162999999971e+03 6.572867800000000216e+01
2.491089953000000150e+03 4.108314500000000180e+01
2.491325776000000133e+03 5.313109999999999999e+00
2.491561632999999802e+03 0.000000000000000000e+00
2.491797523000000183e+03 0.000000000000000000e+00
2.492033446999999796e+03 0.000000000000000000e+00
2.492269405000000006e+03 0.000000000000000000e+00
2.492977477999999792e+03 0.000000000000000000e+00
2.493213569999999891e+03 0.000000000000000000e+00
2.493449694999999792e+03 0.000000000000000000e+00
2.493685852999999952e+03 0.000000000000000000e+00
2.493922044999999798e+03 3.073235700000000037e+01
2.494158270999999786e+03 5.538505800000000079e+01
2.494394530000000032e+03 6.760162400000000105e+01
2.494630822999999964e+03 6.281368100000000254e+01
2.494867149000000154e+03 7.965348199999999679e+01
2.495103509000000031e+03 6.522265799999999558e+01
2.495339903000000049e+03 6.942260799999999676e+01
2.495576329999999871e+03 6.271451100000000167e+01
2.495812790999999834e+03 1.831697600000000037e+01
2.496049285000000054e+03 1.538677749999999946e+02
2.496285812999999962e+03 8.077837590000000318e+02
2.496522375000000011e+03 2.038855004000000008e+03
2.496758969999999863e+03 3.475221117999999933e+03
2.496995598999999856e+03 4.357539558000000397e+03
2.497232261999999992e+03 4.281563742999999704e+03
2.497468957999999930e+03 3.543637036000000080e+03
2.497705688000000009e+03 2.428600960000000214e+03
2.497942450999999892e+03 1.318307051000000001e+03
2.498179247999999916e+03 4.728911820000000148e+02
2.498416079000000082e+03 1.253256470000000036e+02
2.498652943999999934e+03 1.311354900000000079e+01
2.498889842000000044e+03 0.000000000000000000e+00
2.499126773999999841e+03 3.600980299999999801e+01
2.499363738999999896e+03 5.818655100000000147e+01
2.499600738999999976e+03 6.995320300000000202e+01
2.499837771999999859e+03 6.868663399999999797e+01
2.500074838000000000e+03 5.352309900000000198e+01
2.500311939000000166e+03 7.296229000000000298e+00
2.500549073000000135e+03 0.000000000000000000e+00
2.500786240999999791e+03 0.000000000000000000e+00
2.501023442000000159e+03 4.256871499999999742e+01
2.501260678000000098e+03 9.599525800000000686e+01
2.501497946999999840e+03 1.468189000000000135e+02
2.501735250000000178e+03 1.616640229999999860e+02
2.501972587000000203e+03 1.262703649999999982e+02
2.502209957000000031e+03 6.496164100000000019e+01
2.502447361000000001e+03 5.520027999999999935e+00
2.502684799000000112e+03 4.239397999999999911e+01
2.502922270999999910e+03 7.110701000000000249e+01
2.503159776999999849e+03 8.122986400000000629e+01
2.503397316000000046e+03 6.901920800000000611e+01
2.503634889999999814e+03 4.140518600000000049e+01
2.503872496999999839e+03 4.681274000000000157e+00
2.504110138000000006e+03 0.000000000000000000e+00
2.504347811999999976e+03 0.000000000000000000e+00
2.504585520999999972e+03 0.000000000000000000e+00
2.504823263000000225e+03 6.908120300000000213e+01
2.505061040000000048e+03 1.418303779999999961e+02
2.505298850000000130e+03 1.898190940000000069e+02
2.505536693999999898e+03 2.099850639999999942e+02
2.505774571999999807e+03 1.892629110000000026e+02
2.506012482999999975e+03 1.310418919999999900e+02
2.506250429000000167e+03 8.555946600000000046e+01
2.506488408000000163e+03 6.241741799999999785e+01
2.506726422000000184e+03 3.625166699999999764e+01
2.506964469000000008e+03 4.630677999999999628e+00
2.507202549999999974e+03 0.000000000000000000e+00
2.507440665999999965e+03 0.000000000000000000e+00
2.507678815000000213e+03 0.000000000000000000e+00
2.507916998000000149e+03 0.000000000000000000e+00
2.522750877999999830e+03 0.000000000000000000e+00
2.522991211000000021e+03 0.000000000000000000e+00
2.523231578999999783e+03 0.000000000000000000e+00
2.523471982000000025e+03 0.000000000000000000e+00
2.523712418000000071e+03 4.188162499999999966e+01
2.523952889000000141e+03 9.147175400000000423e+01
2.524193394999999782e+03 1.333598990000000128e+02
2.524433935000000019e+03 1.512282270000000040e+02
2.524674508999999944e+03 1.333829749999999876e+02
2.524915117000000009e+03 8.188755899999999599e+01
2.525155760000000100e+03 7.743557000000000023e+00
2.525396438000000217e+03 0.000000000000000000e+00
2.525637149000000136e+03 0.000000000000000000e+00
2.525877895999999964e+03 0.000000000000000000e+00
2.526118676000000050e+03 0.000000000000000000e+00
2.526841225000000122e+03 0.000000000000000000e+00
2.527082143000000087e+03 0.000000000000000000e+00
2.527323096000000078e+03 0.000000000000000000e+00
2.527564083000000210e+03 0.000000000000000000e+00
2.527805104999999912e+03 4.687795100000000303e+01
2.528046161000000211e+03 8.021805000000000518e+01
2.528287252000000080e+03 8.602340700000000595e+01
2.528528377000000091e+03 6.320519999999999783e+01
2.528769537000000128e+03 3.003061100000000039e+01
2.529010730999999851e+03 0.000000000000000000e+00
2.529251960000000054e+03 0.000000000000000000e+00
2.529493222999999944e+03 0.000000000000000000e+00
2.529734520999999859e+03 0.000000000000000000e+00
2.531424572999999782e+03 0.000000000000000000e+00
2.531666146999999910e+03 0.000000000000000000e+00
2.531907756000000063e+03 0.000000000000000000e+00
2.532149398999999903e+03 0.000000000000000000e+00
2.532391077000000223e+03 2.070632200000000012e+01
2.532632788999999775e+03 5.359275900000000092e+01
2.532874537000000146e+03 8.838036999999999921e+01
2.533116317999999865e+03 1.034263150000000024e+02
2.533358134999999947e+03 8.676497999999999422e+01
2.533599986000000172e+03 5.081216400000000277e+01
2.533841871000000083e+03 6.496248999999999718e+00
2.534083791999999903e+03 0.000000000000000000e+00
2.534325746999999865e+03 0.000000000000000000e+00
2.534567735999999968e+03 0.000000000000000000e+00
2.534809760999999980e+03 0.000000000000000000e+00
2.536747202999999899e+03 0.000000000000000000e+00
2.536989540000000034e+03 0.000000000000000000e+00
2.537231910999999855e+03 0.000000000000000000e+00
2.537474317000000156e+03 0.000000000000000000e+00
2.537716758000000027e+03 3.367890599999999779e+01
2.537959233000000040e+03 6.031981999999999999e+01
2.538201743000000079e+03 7.756364700000000312e+01
2.538444288000000142e+03 7.972586400000000140e+01
2.538686867999999777e+03 6.467326799999999309e+01
2.538929482999999891e+03 6.813836200000000076e+01
2.539172132000000147e+03 5.818580599999999947e+01
2.539414815999999973e+03 9.159968100000000391e+01
2.539657534999999825e+03 1.350466580000000079e+02
2.539900289000000157e+03 1.880185309999999959e+02
2.540143077000000176e+03 2.119924039999999934e+02
2.540385900000000220e+03 1.491954139999999995e+02
2.540628759000000173e+03 6.115708699999999709e+01
2.540871650999999929e+03 2.342175599999999847e+01
2.541114579000000049e+03 9.294669999999999987e+00
2.541357542000000194e+03 2.732928700000000077e+01
2.541600539000000026e+03 1.711256490000000099e+02
2.541843572000000222e+03 2.572904120000000034e+02
2.542086639000000105e+03 2.585331739999999741e+02
2.542329741000000013e+03 1.979640510000000120e+02
2.542572877999999946e+03 9.864222999999999786e+01
2.542816049999999905e+03 4.506448699999999974e+01
2.543059256000000005e+03 3.552842939999999885e+02
2.543302498000000014e+03 1.295083272999999963e+03
2.543545774000000165e+03 2.810896870000000035e+03
2.543789086000000225e+03 4.366298214000000371e+03
2.544032431999999972e+03 5.102226928000000044e+03
2.544275813000000198e+03 4.744069276000000173e+03
2.544519229999999880e+03 3.713841116999999940e+03
2.544762681000000157e+03 2.311365542000000005e+03
2.545006167000000005e+03 1.045416476000000102e+03
2.545249687999999878e+03 2.953016850000000204e+02
2.545493243999999777e+03 1.138616310000000027e+02
2.545736833999999817e+03 1.089826730000000055e+02
2.545980460000000221e+03 9.425001100000000065e+01
2.546224121000000196e+03 1.087316579999999959e+02
2.546467817000000196e+03 1.259284679999999952e+02
2.546711548000000221e+03 1.590797689999999989e+02
2.546955313999999817e+03 1.600838379999999859e+02
2.547199114000000009e+03 1.625711410000000114e+02
2.547442950000000110e+03 1.695173760000000129e+02
2.547686820999999782e+03 1.638349790000000041e+02
2.547930726999999933e+03 1.655289009999999905e+02
2.548174668000000111e+03 1.375988529999999912e+02
2.548418643999999858e+03 1.196912700000000029e+02
2.548662655000000086e+03 6.998512399999999900e+01
2.548906700999999885e+03 1.111614469999999955e+02
2.549150782000000163e+03 1.286932030000000111e+02
2.549394898000000012e+03 1.171332979999999964e+02
2.549639048999999886e+03 1.201256929999999983e+02
2.549883234999999786e+03 1.338488450000000114e+02
2.550127456000000166e+03 9.877718000000000131e+01
2.550371713000000000e+03 7.567097099999999443e+01
2.550616003999999975e+03 4.517562399999999911e+01
2.550860330999999860e+03 5.821867000000000125e+00
2.551104693000000225e+03 0.000000000000000000e+00
2.551349090000000160e+03 2.889116200000000134e+01
2.551593522000000121e+03 6.050852299999999673e+01
2.551837989000000107e+03 2.260262380000000064e+02
2.552082491000000118e+03 3.933954959999999801e+02
2.552327028000000155e+03 4.923524719999999775e+02
2.552571601000000101e+03 4.587287190000000123e+02
2.552816208000000188e+03 3.865222549999999728e+02
2.553060851000000184e+03 2.678288150000000201e+02
2.553305529000000206e+03 1.687793029999999987e+02
2.553550241999999798e+03 1.367494959999999935e+02
2.553794991000000209e+03 9.507367499999999438e+01
2.554039773999999852e+03 5.948672100000000285e+01
2.554284592999999859e+03 7.843166000000000082e+00
2.554529446999999891e+03 0.000000000000000000e+00
2.554774335999999948e+03 0.000000000000000000e+00
2.555019260000000031e+03 1.882344099999999898e+01
2.555264220000000023e+03 5.159694499999999806e+01
2.555509215000000040e+03 8.118029099999999687e+01
2.555754245000000083e+03 8.661587199999999598e+01
2.555999310000000150e+03 6.370177499999999782e+01
2.556244411000000127e+03 3.012656300000000087e+01
2.556489547000000130e+03 3.620518000000000125e+00
2.556734718000000157e+03 2.160060500000000161e+01
2.556979924000000210e+03 5.226716700000000060e+01
2.557225166000000172e+03 7.253644300000000555e+01
2.557470443000000159e+03 6.627620600000000195e+01
2.557715755000000172e+03 3.898442599999999914e+01
2.557961102000000210e+03 1.005511300000000041e+01
2.558206485000000157e+03 0.000000000000000000e+00
2.558451903000000129e+03 0.000000000000000000e+00
2.558697357000000011e+03 0.000000000000000000e+00
2.558942845000000034e+03 0.000000000000000000e+00
2.561153835000000072e+03 0.000000000000000000e+00
2.561399676999999883e+03 0.000000000000000000e+00
2.561645555000000058e+03 0.000000000000000000e+00
2.561891467999999804e+03 0.000000000000000000e+00
2.562137416999999914e+03 3.634371399999999852e+01
2.562383401000000049e+03 6.566017899999999941e+01
2.562629420000000209e+03 7.642104899999999645e+01
2.562875474999999824e+03 6.432064699999999391e+01
2.563121564999999919e+03 3.945430900000000207e+01
2.563367690999999922e+03 5.129574999999999996e+00
2.563613851999999952e+03 0.000000000000000000e+00
2.563860048999999890e+03 0.000000000000000000e+00
2.564106280999999854e+03 0.000000000000000000e+00
2.564352547999999842e+03 0.000000000000000000e+00
2.565091563999999835e+03 0.000000000000000000e+00
2.565337974000000031e+03 0.000000000000000000e+00
2.565584418999999798e+03 0.000000000000000000e+00
2.565830899000000045e+03 0.000000000000000000e+00
2.566077415000000201e+03 3.233397200000000282e+01
2.566323966999999811e+03 6.081158400000000341e+01
2.566570553999999902e+03 7.577274500000000046e+01
2.566817176999999901e+03 9.698823600000000056e+01
2.567063834999999926e+03 1.076489360000000062e+02
2.567310528999999860e+03 7.998249599999999759e+01
2.567557257999999820e+03 7.909202999999999406e+01
2.567804023000000143e+03 5.803409500000000065e+01
2.568050823999999920e+03 7.866691000000000322e+00
2.568297660000000178e+03 0.000000000000000000e+00
2.568544531999999890e+03 0.000000000000000000e+00
2.568791439000000082e+03 0.000000000000000000e+00
2.569038382000000183e+03 0.000000000000000000e+00
2.569532373999999891e+03 0.000000000000000000e+00
2.569779423999999835e+03 0.000000000000000000e+00
2.570026510000000144e+03 0.000000000000000000e+00
2.570273631000000023e+03 0.000000000000000000e+00
2.570520786999999928e+03 3.209901700000000346e+01
2.570767980000000080e+03 6.366605799999999959e+01
2.571015207999999802e+03 7.816007999999999356e+01
2.571262471000000005e+03 6.566478200000000243e+01
2.571509771000000001e+03 3.601038400000000195e+01
2.571757105000000138e+03 4.523855000000000182e+00
2.572004476000000068e+03 0.000000000000000000e+00
2.572251882999999907e+03 0.000000000000000000e+00
2.572499325000000226e+03 0.000000000000000000e+00
2.572746802000000116e+03 0.000000000000000000e+00
2.572994315999999799e+03 0.000000000000000000e+00
2.573241864999999962e+03 0.000000000000000000e+00
2.573489450000000033e+03 0.000000000000000000e+00
2.573737071000000014e+03 0.000000000000000000e+00
2.573984727000000021e+03 2.865408000000000044e+01
2.574232418999999936e+03 5.644226599999999650e+01
2.574480147000000215e+03 7.353741999999999734e+01
2.574727910999999949e+03 7.127302600000000155e+01
2.574975710000000163e+03 5.193915499999999952e+01
2.575223544999999831e+03 7.036408999999999914e+00
2.575471415999999863e+03 0.000000000000000000e+00
2.575719322999999804e+03 0.000000000000000000e+00
2.575967266000000109e+03 0.000000000000000000e+00
2.576215243999999984e+03 0.000000000000000000e+00
2.579442223999999896e+03 0.000000000000000000e+00
2.579690704999999980e+03 0.000000000000000000e+00
2.579939221000000089e+03 0.000000000000000000e+00
2.580187773000000107e+03 0.000000000000000000e+00
2.580436361000000034e+03 2.329173600000000022e+01
2.580684984999999870e+03 6.239290700000000101e+01
2.580933645000000070e+03 8.998287000000000546e+01
2.581182341000000179e+03 8.817087800000000186e+01
2.581431073000000197e+03 6.114758700000000147e+01
2.581679841000000124e+03 8.179282999999999859e+00
2.581928644000000077e+03 0.000000000000000000e+00
2.582177483999999822e+03 0.000000000000000000e+00
2.582426359999999931e+03 0.000000000000000000e+00
2.582675271000000066e+03 0.000000000000000000e+00
2.590159388000000035e+03 0.000000000000000000e+00
2.590409419000000071e+03 0.000000000000000000e+00
2.590659485000000132e+03 0.000000000000000000e+00
2.590909587999999985e+03 0.000000000000000000e+00
2.591159728000000086e+03 2.358141099999999923e+01
2.591409903000000213e+03 5.313650200000000012e+01
2.591660115000000133e+03 7.723666699999999707e+01
2.591910362999999961e+03 8.595492099999999880e+01
2.592160647000000154e+03 7.689034900000000050e+01
2.592410966999999800e+03 7.763360799999999529e+01
2.592661324000000150e+03 5.891107800000000339e+01
2.592911716999999953e+03 7.078994099999999889e+01
2.593162146000000121e+03 6.728647700000000498e+01
2.593412611000000197e+03 4.465382799999999719e+01
2.593663113000000067e+03 5.913057000000000230e+00
2.593913650999999845e+03 0.000000000000000000e+00
2.594164225999999871e+03 0.000000000000000000e+00
2.594414835999999923e+03 0.000000000000000000e+00
2.594665483000000222e+03 0.000000000000000000e+00
2.594916166999999859e+03 5.965993999999999886e+01
2.595166885999999977e+03 1.295149040000000014e+02
2.595417643000000226e+03 1.834136970000000133e+02
2.595668435000000045e+03 1.913411279999999977e+02
2.595919264000000112e+03 1.490090989999999920e+02
2.596170129000000088e+03 8.538862100000000055e+01
2.596421029999999973e+03 1.094162799999999969e+01
2.596671968000000106e+03 2.916628599999999949e+01
2.596922942000000148e+03 1.925993860000000097e+02
2.597173952999999983e+03 3.316165320000000065e+02
2.597425000000000182e+03 4.015412230000000022e+02
2.597676082999999835e+03 3.721866009999999960e+02
2.597927203000000191e+03 2.644938129999999887e+02
2.598178359000000000e+03 1.031799450000000036e+02
2.598429552000000058e+03 1.068253100000000089e+01
2.598680781000000025e+03 0.000000000000000000e+00
2.598932045999999900e+03 0.000000000000000000e+00
2.599183348000000024e+03 0.000000000000000000e+00
2.599434686999999940e+03 4.666724399999999662e+01
2.599686060999999881e+03 7.524578099999999381e+01
2.599937472999999954e+03 8.477558700000000158e+01
2.600188920000000053e+03 7.598364700000000482e+01
2.600440404999999828e+03 5.449466999999999928e+01
2.600691925000000083e+03 7.386141000000000290e+00
2.600943483000000015e+03 0.000000000000000000e+00
2.601195075999999972e+03 0.000000000000000000e+00
2.601446707000000060e+03 0.000000000000000000e+00
2.601698373000000174e+03 0.000000000000000000e+00
2.605225546000000122e+03 0.000000000000000000e+00
2.605477761000000100e+03 0.000000000000000000e+00
2.605730012999999872e+03 0.000000000000000000e+00
2.605982301999999891e+03 0.000000000000000000e+00
2.606234626999999819e+03 3.976653199999999799e+01
2.606486988999999994e+03 6.925615100000000268e+01
2.606739387999999963e+03 8.114511899999999400e+01
2.606991822999999840e+03 6.877732899999999461e+01
2.607244294999999966e+03 3.898859499999999656e+01
2.607496803000000000e+03 1.246805400000000041e+01
2.607749347999999827e+03 0.000000000000000000e+00
2.608001929999999902e+03 0.000000000000000000e+00
2.608254549000000225e+03 0.000000000000000000e+00
2.608507204000000002e+03 0.000000000000000000e+00
2.610529769000000215e+03 0.000000000000000000e+00
2.610782755000000179e+03 0.000000000000000000e+00
2.611035777999999937e+03 0.000000000000000000e+00
2.611288837999999942e+03 0.000000000000000000e+00
2.611541933999999856e+03 2.712552700000000172e+01
2.611795067000000017e+03 5.442177000000000220e+01
2.612048236999999972e+03 6.954864499999999339e+01
2.612301444000000174e+03 6.620839900000000000e+01
2.612554686999999831e+03 4.936205000000000354e+01
2.612807968000000074e+03 6.747402000000000122e+00
2.613061285000000225e+03 0.000000000000000000e+00
2.613314639000000170e+03 0.000000000000000000e+00
2.613568029999999908e+03 0.000000000000000000e+00
2.613821457999999893e+03 0.000000000000000000e+00
2.618389469000000190e+03 0.000000000000000000e+00
2.618643598000000111e+03 0.000000000000000000e+00
2.618897763999999825e+03 0.000000000000000000e+00
2.619151968000000124e+03 0.000000000000000000e+00
2.619406207999999879e+03 3.847429300000000296e+01
2.619660486000000219e+03 6.920372700000000066e+01
2.619914800000000014e+03 7.877088000000000534e+01
2.620169151999999940e+03 6.140131499999999676e+01
2.620423539999999775e+03 2.894129099999999966e+01
2.620677966000000197e+03 3.468497000000000163e+00
2.620932428999999956e+03 0.000000000000000000e+00
2.621186928000000080e+03 0.000000000000000000e+00
2.621441464999999880e+03 0.000000000000000000e+00
2.621696038999999928e+03 0.000000000000000000e+00
2.629350531999999930e+03 0.000000000000000000e+00
2.629606259000000136e+03 0.000000000000000000e+00
2.629862023000000136e+03 0.000000000000000000e+00
2.630117824999999812e+03 0.000000000000000000e+00
2.630373662999999851e+03 3.433380700000000019e+01
2.630629539999999906e+03 7.035447200000000123e+01
2.630885452999999870e+03 9.090950800000000243e+01
2.631141403999999966e+03 8.323475999999999431e+01
2.631397391999999854e+03 5.297599999999999909e+01
2.631653417999999874e+03 6.970148000000000010e+00
2.631909481000000142e+03 0.000000000000000000e+00
2.632165581000000202e+03 0.000000000000000000e+00
2.632421718999999939e+03 0.000000000000000000e+00
2.632677893999999924e+03 0.000000000000000000e+00
2.633702968000000055e+03 0.000000000000000000e+00
2.633959330000000136e+03 0.000000000000000000e+00
2.634215729000000010e+03 0.000000000000000000e+00
2.634472166000000016e+03 0.000000000000000000e+00
2.634728641000000152e+03 3.213420899999999847e+01
2.634985153000000082e+03 7.162159400000000176e+01
2.635241701999999805e+03 9.587257700000000682e+01
2.635498289000000113e+03 8.939264400000000421e+01
2.635754913000000215e+03 5.839717499999999717e+01
2.636011574999999993e+03 7.736239999999999561e+00
2.636268274000000019e+03 0.000000000000000000e+00
2.636525011000000177e+03 0.000000000000000000e+00
2.636781785000000127e+03 0.000000000000000000e+00
2.637038597000000209e+03 0.000000000000000000e+00
2.637295446000000084e+03 3.454817200000000099e+01
2.637552333000000090e+03 1.145582150000000041e+02
2.637809258000000227e+03 2.169792779999999937e+02
2.638066220000000158e+03 2.879415309999999977e+02
2.638323218999999881e+03 2.860887040000000070e+02
2.638580256000000190e+03 2.190173920000000010e+02
2.638837331000000177e+03 1.172719299999999976e+02
2.639094442999999956e+03 5.725741099999999761e+01
2.639351592999999866e+03 7.197614999999999874e+00
2.639608780000000024e+03 0.000000000000000000e+00
2.639866004999999859e+03 0.000000000000000000e+00
2.640123266999999942e+03 0.000000000000000000e+00
2.640380567000000156e+03 0.000000000000000000e+00
2.645276425000000017e+03 0.000000000000000000e+00
2.645534478999999919e+03 0.000000000000000000e+00
2.645792570999999953e+03 0.000000000000000000e+00
2.646050699999999779e+03 0.000000000000000000e+00
2.646308867000000191e+03 1.305019330000000082e+02
2.646567071999999825e+03 2.564563850000000116e+02
2.646825315000000046e+03 3.372332809999999768e+02
2.647083595000000059e+03 3.270213909999999942e+02
2.647341914000000088e+03 2.329875199999999893e+02
2.647600269999999909e+03 9.244966800000000262e+01
2.647858663999999862e+03 4.055815700000000135e+01
2.648117095000000063e+03 3.992361999999999966e+00
2.648375564999999824e+03 0.000000000000000000e+00
2.648634073000000171e+03 0.000000000000000000e+00
2.648892617999999857e+03 0.000000000000000000e+00
2.649151201000000128e+03 3.215480999999999767e+01
2.649409822000000077e+03 6.372152799999999928e+01
2.649668481000000156e+03 9.547302799999999934e+01
2.649927177999999913e+03 1.871527130000000056e+02
2.650185911999999917e+03 2.806181609999999864e+02
2.650444684999999936e+03 2.992903909999999996e+02
2.650703496000000086e+03 3.179455490000000282e+02
2.650962344000000030e+03 2.329605620000000101e+02
2.651221230000000105e+03 1.724922579999999925e+02
2.651480155000000195e+03 1.587968229999999892e+02
2.651739117000000078e+03 2.740696360000000027e+02
2.651998117000000093e+03 3.837837230000000091e+02
2.652257154999999784e+03 5.011780499999999847e+02
2.652516231000000062e+03 5.218482820000000402e+02
2.652775345000000016e+03 5.288280310000000100e+02
2.653034497000000101e+03 4.238502829999999904e+02
2.653293686999999863e+03 3.585987579999999753e+02
2.653552915000000212e+03 3.454138019999999756e+02
2.653812180999999782e+03 4.290649199999999723e+02
2.654071484000000055e+03 5.281867750000000115e+02
2.654330825999999888e+03 4.792211810000000014e+02
2.654590205999999853e+03 4.973103950000000282e+02
2.654849623999999949e+03 4.272954879999999775e+02
2.655109080000000176e+03 2.795104989999999816e+02
2.655368574000000081e+03 1.501912159999999972e+02
2.655628106000000116e+03 9.243772500000000036e+01
2.655887675999999828e+03 1.515653299999999888e+02
2.656147284000000127e+03 2.501675520000000006e+02
2.656406930999999986e+03 3.479123510000000010e+02
2.656666615000000093e+03 4.075875510000000190e+02
2.656926336999999876e+03 1.742507439999999974e+02
2.657186098000000129e+03 5.096818300000000335e+01
2.657445896000000175e+03 1.330590249999999912e+02
2.657705732999999782e+03 1.235385029000000031e+03
2.657965607999999975e+03 4.170745407999999770e+03
2.658225520999999844e+03 8.999187910000000556e+03
2.658485471999999845e+03 1.463028054100000008e+04
2.658745460999999978e+03 1.897869671899999958e+04
2.659005487999999787e+03 2.052041467399999965e+04
2.659265554000000066e+03 1.859951976600000125e+04
2.659525657000000137e+03 1.340024607300000025e+04
2.659785799000000225e+03 7.440529682999999750e+03
2.660045978999999988e+03 2.579692773000000216e+03
2.660306196999999884e+03 3.321630289999999945e+02
2.660566452999999910e+03 1.773586000000000107e+00
2.660826747999999952e+03 2.495323499999999939e+01
2.661087081000000126e+03 8.493058899999999767e+01
2.661347451000000092e+03 3.516443320000000199e+02
2.661607860999999957e+03 5.214628030000000081e+02
2.661868308000000070e+03 5.562411359999999831e+02
2.662128792999999860e+03 4.693070119999999861e+02
2.662389317000000119e+03 3.486468750000000227e+02
2.662649879000000055e+03 2.512614829999999984e+02
2.662910480000000007e+03 2.334817260000000090e+02
2.663171118000000206e+03 3.476681770000000142e+02
2.663431794999999966e+03 3.144255220000000008e+02
2.663692509999999857e+03 2.560398549999999886e+02
2.663953264000000217e+03 3.910134800000000155e+02
2.664214054999999917e+03 8.011359690000000455e+02
2.664474885000000086e+03 1.382272799000000077e+03
2.664735752999999931e+03 1.803502745000000004e+03
2.664996659999999792e+03 2.030463727999999946e+03
2.665257604999999785e+03 1.648498074999999972e+03
2.665518587999999909e+03 1.037022355000000061e+03
2.665779610000000048e+03 5.510133049999999457e+02
2.666040669999999864e+03 1.957833789999999965e+02
2.666301767999999811e+03 1.584217610000000036e+02
2.666562904999999773e+03 2.652489459999999895e+02
2.666824079999999867e+03 6.896311749999999847e+02
2.667085293000000092e+03 1.536228630999999950e+03
2.667346544999999878e+03 2.420901592000000164e+03
2.667607834999999795e+03 2.815555214999999862e+03
2.667869162999999844e+03 2.490029856999999993e+03
2.668130529999999908e+03 1.788133139999999912e+03
2.668391935999999987e+03 9.831469889999999623e+02
2.668653378999999859e+03 3.682352169999999774e+02
2.668914862000000085e+03 9.267932299999999657e+01
2.669176382000000103e+03 8.727842000000000766e+00
2.669437941000000137e+03 3.171800700000000006e+01
2.669699539000000186e+03 5.918521400000000199e+01
2.669961174999999912e+03 1.675643259999999941e+02
2.670222849000000224e+03 1.849321730000000059e+02
2.670484562000000096e+03 1.767394490000000076e+02
2.670746313999999984e+03 1.217496060000000000e+02
2.671008103000000119e+03 8.804071299999999667e+01
2.671269932000000153e+03 6.518738199999999949e+01
2.671531798999999864e+03 6.022361899999999935e+01
2.671793704000000162e+03 5.174343100000000106e+01
2.672055648000000019e+03 5.022095399999999898e+01
2.672317630000000008e+03 1.371196510000000046e+02
2.672579651000000013e+03 1.971254879999999901e+02
2.672841711000000032e+03 2.641528789999999844e+02
2.673103809000000183e+03 3.040136519999999791e+02
2.673365945000000011e+03 3.733232130000000097e+02
2.673628119999999853e+03 4.106508660000000077e+02
2.673890334000000166e+03 4.427768780000000106e+02
2.674152586000000156e+03 4.092076860000000238e+02
2.674414877000000160e+03 3.128025210000000129e+02
2.674677207000000180e+03 2.420567289999999900e+02
2.674939574999999877e+03 1.853158180000000073e+02
2.675201981000000160e+03 1.261631229999999988e+02
2.675464426999999887e+03 1.240965999999999951e+02
2.675726911000000200e+03 2.055987039999999979e+02
2.675989433000000190e+03 3.187132790000000000e+02
2.676251994000000195e+03 4.170951269999999909e+02
2.676514594000000216e+03 4.139885580000000118e+02
2.676777232999999796e+03 2.944118000000000279e+02
2.677039909999999963e+03 1.487346479999999929e+02
2.677302624999999807e+03 7.367346899999999721e+01
2.677565380000000005e+03 3.403629899999999964e+01
2.677828172999999879e+03 4.235447999999999880e+00
2.678091005000000223e+03 0.000000000000000000e+00
2.678353874999999789e+03 0.000000000000000000e+00
2.678616785000000164e+03 0.000000000000000000e+00
2.678879733000000215e+03 0.000000000000000000e+00
2.679142718999999943e+03 0.000000000000000000e+00
2.679405745000000024e+03 7.932019499999999823e+01
2.679668808999999783e+03 1.410376679999999965e+02
2.679931912000000011e+03 1.620003480000000025e+02
2.680195052999999916e+03 1.328554010000000005e+02
2.680458234000000175e+03 7.712938699999999415e+01
2.680721453000000110e+03 9.964207000000000036e+00
2.680984711000000061e+03 2.928261300000000134e+01
2.681248008000000027e+03 1.244313520000000040e+02
2.681511343000000124e+03 3.439786030000000210e+02
2.681774716999999782e+03 5.245331049999999777e+02
2.682038129999999910e+03 5.998457939999999553e+02
2.682301582000000053e+03 5.096510660000000144e+02
2.682565073000000211e+03 3.238665139999999951e+02
2.682828602999999930e+03 1.493025289999999927e+02
2.683092170999999780e+03 9.704224700000000325e+01
2.683355778000000100e+03 1.056402810000000017e+02
2.683619423999999981e+03 1.025689579999999950e+02
2.683883108999999877e+03 8.440052500000000180e+01
2.684146832999999788e+03 1.308921290000000113e+02
2.684410596000000169e+03 1.904687759999999912e+02
2.684674397000000226e+03 2.479218189999999993e+02
2.684938238000000183e+03 3.058499850000000038e+02
2.685202116999999816e+03 2.928066019999999980e+02
2.685466034999999920e+03 2.061397299999999859e+02
2.685729992999999922e+03 1.391625180000000057e+02
2.685993989000000056e+03 9.801611099999999510e+01
2.686258024000000205e+03 1.389569459999999879e+02
2.686522097999999914e+03 1.537424090000000092e+02
2.686786211000000094e+03 1.344121629999999925e+02
2.687050361999999950e+03 8.390634400000000426e+01
2.687314553000000160e+03 5.819552999999999798e+01
2.687578782999999930e+03 3.207350600000000185e+01
2.687843052000000171e+03 4.104547000000000168e+00
2.688107359000000088e+03 0.000000000000000000e+00
2.688371705999999904e+03 0.000000000000000000e+00
2.688636092000000190e+03 0.000000000000000000e+00
2.688900516000000152e+03 0.000000000000000000e+00
2.689164980000000014e+03 0.000000000000000000e+00
2.689429482999999891e+03 0.000000000000000000e+00
2.689694024999999783e+03 0.000000000000000000e+00
2.689958604999999807e+03 0.000000000000000000e+00
2.690223225000000184e+03 4.342319400000000229e+01
2.690487884000000122e+03 9.583156200000000524e+01
2.690752582000000075e+03 1.276943399999999968e+02
2.691017319000000043e+03 1.263044050000000027e+02
2.691282095000000027e+03 9.403843700000000183e+01
2.691546910000000025e+03 3.767283900000000330e+01
2.691811764000000039e+03 4.256516000000000410e+00
2.692076657999999952e+03 0.000000000000000000e+00
2.692341589999999997e+03 0.000000000000000000e+00
2.692606561999999940e+03 0.000000000000000000e+00
2.692871572000000015e+03 0.000000000000000000e+00
2.695258429999999862e+03 0.000000000000000000e+00
2.695523831999999857e+03 0.000000000000000000e+00
2.695789274000000205e+03 0.000000000000000000e+00
2.696054753999999775e+03 0.000000000000000000e+00
2.696320274000000154e+03 3.109392000000000067e+01
2.696585833000000093e+03 6.159431599999999918e+01
2.696851431999999932e+03 1.094289229999999975e+02
2.697117068999999901e+03 1.281680910000000040e+02
2.697382746000000225e+03 1.163664399999999972e+02
2.697648462000000109e+03 7.808659799999999507e+01
2.697914217999999892e+03 4.391143199999999780e+01
2.698180011999999806e+03 5.709107000000000376e+00
2.698445846000000074e+03 0.000000000000000000e+00
2.698711719999999787e+03 0.000000000000000000e+00
2.698977632000000085e+03 0.000000000000000000e+00
2.699243583999999828e+03 0.000000000000000000e+00
2.699509575000000041e+03 0.000000000000000000e+00
2.699775606000000153e+03 0.000000000000000000e+00
2.700041674999999941e+03 0.000000000000000000e+00
2.700307784000000083e+03 4.605010399999999748e+01
2.700573933000000125e+03 6.028283799999999815e+01
2.700840121000000181e+03 6.709746199999999305e+01
2.701106347999999798e+03 6.672375999999999863e+01
2.701372613999999885e+03 5.393455800000000266e+01
2.701638919999999871e+03 3.167698899999999895e+01
2.701905266000000211e+03 5.843221100000000234e+01
2.702171650000000227e+03 8.933549100000000465e+01
2.702438074000000142e+03 1.352712720000000104e+02
2.702704537999999957e+03 1.413264869999999860e+02
2.702971040999999786e+03 1.157117080000000016e+02
2.703237583000000086e+03 7.282686400000000049e+01
2.703504164999999830e+03 4.465643500000000188e+01
2.703770786000000044e+03 6.026817000000000313e+00
2.704037445999999818e+03 0.000000000000000000e+00
2.704304145999999946e+03 0.000000000000000000e+00
2.704570885999999973e+03 0.000000000000000000e+00
2.704837665000000015e+03 2.688056100000000015e+01
2.705104483000000073e+03 5.677630899999999770e+01
2.705371341000000029e+03 7.176863000000000170e+01
2.705638238999999885e+03 6.012043899999999752e+01
2.705905176000000210e+03 3.000857900000000100e+01
2.706172152000000096e+03 3.715841999999999867e+00
2.706439167999999881e+03 0.000000000000000000e+00
2.706706224000000020e+03 0.000000000000000000e+00
2.706973319000000174e+03 0.000000000000000000e+00
2.707240452999999889e+03 0.000000000000000000e+00
2.708576719000000139e+03 0.000000000000000000e+00
2.708844090999999935e+03 0.000000000000000000e+00
2.709111503000000084e+03 0.000000000000000000e+00
2.709378953999999794e+03 0.000000000000000000e+00
2.709646444999999858e+03 2.025909899999999908e+01
2.709913974999999937e+03 5.136156799999999834e+01
2.710181544999999915e+03 7.768007199999999557e+01
2.710449153999999908e+03 8.332663800000000265e+01
2.710716804000000138e+03 6.450430099999999811e+01
2.710984492999999929e+03 3.362584100000000120e+01
2.711252221000000191e+03 4.253862999999999950e+00
2.711519988999999896e+03 0.000000000000000000e+00
2.711787796999999955e+03 0.000000000000000000e+00
2.712055644999999913e+03 0.000000000000000000e+00
2.712323531999999886e+03 0.000000000000000000e+00
2.774730951000000005e+03 0.000000000000000000e+00
2.775008178000000044e+03 0.000000000000000000e+00
2.775285445999999865e+03 0.000000000000000000e+00
2.775562757000000147e+03 0.000000000000000000e+00
2.775840109000000211e+03 3.540921300000000116e+01
2.776117502000000059e+03 6.382713300000000345e+01
2.776394937000000027e+03 7.545380299999999352e+01
2.776672414000000117e+03 6.479529599999999334e+01
2.776949931999999990e+03 3.790981000000000023e+01
2.777227491999999984e+03 4.933886000000000216e+00
2.777505093000000215e+03 0.000000000000000000e+00
2.777782736000000114e+03 0.000000000000000000e+00
2.778060421000000133e+03 0.000000000000000000e+00
2.778338146999999935e+03 0.000000000000000000e+00
2.788643369999999777e+03 0.000000000000000000e+00
2.788922685000000001e+03 0.000000000000000000e+00
2.789202041999999892e+03 0.000000000000000000e+00
2.789481440999999904e+03 0.000000000000000000e+00
2.789760881000000154e+03 2.168451400000000007e+01
2.790040363999999954e+03 5.503629800000000216e+01
2.790319888999999876e+03 8.744737100000000396e+01
2.790599455999999918e+03 9.933793400000000418e+01
2.790879065000000082e+03 8.170316400000000101e+01
2.791158715000000029e+03 4.649309099999999972e+01
2.791438407999999981e+03 6.068908000000000413e+00
2.791718143000000055e+03 0.000000000000000000e+00
2.791997919999999795e+03 0.000000000000000000e+00
2.792277739000000111e+03 0.000000000000000000e+00
2.792557600000000093e+03 0.000000000000000000e+00
2.795358526999999867e+03 0.000000000000000000e+00
2.795638851000000159e+03 0.000000000000000000e+00
2.795919217000000117e+03 0.000000000000000000e+00
2.796199626000000080e+03 0.000000000000000000e+00
2.796480077000000165e+03 2.108973800000000054e+01
2.796760569999999916e+03 5.697443799999999925e+01
2.797041104999999789e+03 8.871343099999999993e+01
2.797321683000000121e+03 9.598223699999999781e+01
2.797602303000000120e+03 7.480960000000000321e+01
2.797882964999999786e+03 4.048393300000000039e+01
2.798163669000000027e+03 5.171247000000000149e+00
2.798444414999999935e+03 0.000000000000000000e+00
2.798725203999999849e+03 0.000000000000000000e+00
2.799006034999999883e+03 0.000000000000000000e+00
2.799286908000000039e+03 0.000000000000000000e+00
2.800691909000000123e+03 0.000000000000000000e+00
2.800973035999999865e+03 0.000000000000000000e+00
2.801254205000000184e+03 0.000000000000000000e+00
2.801535417000000052e+03 0.000000000000000000e+00
2.801816671000000042e+03 2.993285699999999849e+01
2.802097968000000037e+03 5.385380500000000126e+01
2.802379305999999815e+03 6.559861700000000440e+01
2.802660687000000053e+03 6.007087700000000297e+01
2.802942110999999841e+03 7.073468900000000303e+01
2.803223577000000205e+03 7.312488399999999444e+01
2.803505084999999781e+03 9.389755700000000616e+01
2.803786635999999817e+03 1.410397659999999860e+02
2.804068228999999974e+03 1.573553760000000068e+02
2.804349865000000136e+03 1.412707640000000140e+02
2.804631542999999965e+03 9.518300100000000441e+01
2.804913262999999915e+03 4.817996200000000329e+01
2.805195025999999871e+03 6.080061999999999856e+00
2.805476830999999947e+03 0.000000000000000000e+00
2.805758679000000029e+03 0.000000000000000000e+00
2.806040570000000116e+03 0.000000000000000000e+00
2.806322501999999986e+03 0.000000000000000000e+00
2.813384653999999955e+03 0.000000000000000000e+00
2.813667694000000211e+03 0.000000000000000000e+00
2.813950777000000016e+03 0.000000000000000000e+00
2.814233902999999827e+03 0.000000000000000000e+00
2.814517072000000098e+03 4.137574299999999994e+01
2.814800283000000036e+03 7.191158599999999979e+01
2.815083536999999978e+03 1.108970999999999947e+02
2.815366833999999926e+03 1.322449159999999893e+02
2.815650172999999995e+03 1.233422390000000064e+02
2.815933555999999953e+03 6.576932600000000662e+01
2.816216981000000033e+03 3.029377500000000012e+01
2.816500449000000117e+03 3.828351000000000059e+00
2.816783958999999868e+03 0.000000000000000000e+00
2.817067512999999963e+03 0.000000000000000000e+00
2.817351109000000179e+03 0.000000000000000000e+00
2.817634747999999945e+03 0.000000000000000000e+00
2.817918430000000171e+03 3.744380699999999962e+01
2.818202154999999948e+03 7.153138500000000022e+01
2.818485923000000184e+03 8.668639199999999789e+01
2.818769733000000087e+03 7.399263999999999442e+01
2.819053586999999879e+03 4.318625200000000319e+01
2.819337482999999793e+03 5.635356999999999950e+00
2.819621422000000166e+03 0.000000000000000000e+00
2.819905404000000090e+03 0.000000000000000000e+00
2.820189429000000018e+03 0.000000000000000000e+00
2.820473496999999952e+03 0.000000000000000000e+00
2.831585709999999835e+03 0.000000000000000000e+00
2.831871501999999964e+03 0.000000000000000000e+00
2.832157336000000214e+03 0.000000000000000000e+00
2.832443213999999898e+03 0.000000000000000000e+00
2.832729135999999926e+03 2.124392900000000139e+01
2.833015100999999959e+03 5.266829700000000258e+01
2.833301108999999997e+03 7.826181200000000615e+01
2.833587160000000040e+03 1.434902189999999962e+02
2.833873254000000088e+03 1.875843150000000037e+02
2.834159392000000025e+03 1.937026649999999961e+02
2.834445573999999851e+03 1.444811060000000111e+02
2.834731797999999799e+03 8.068060099999999579e+01
2.835018066000000090e+03 1.054345600000000083e+01
2.835304377999999815e+03 0.000000000000000000e+00
2.835590732000000116e+03 0.000000000000000000e+00
2.835877129999999852e+03 0.000000000000000000e+00
2.836163571999999931e+03 0.000000000000000000e+00
2.836450057000000015e+03 0.000000000000000000e+00
2.836736585000000105e+03 0.000000000000000000e+00
2.837023157000000083e+03 0.000000000000000000e+00
2.837309772000000066e+03 0.000000000000000000e+00
2.837596430999999939e+03 2.506197200000000080e+01
2.837883132999999816e+03 5.181718500000000205e+01
2.838169878000000153e+03 6.742715099999999495e+01
2.838456666999999925e+03 6.356534200000000112e+01
2.838743500000000040e+03 4.323227299999999929e+01
2.839030374999999822e+03 5.922451999999999828e+00
2.839317294999999831e+03 0.000000000000000000e+00
2.839604257999999845e+03 0.000000000000000000e+00
2.839891263999999865e+03 2.052536800000000028e+01
2.840178313999999773e+03 9.011351899999999659e+01
2.840465407000000141e+03 1.964686739999999929e+02
2.840752543999999943e+03 3.143674020000000269e+02
2.841039725000000089e+03 3.461330839999999966e+02
2.841326948999999786e+03 2.765839560000000006e+02
2.841614216999999826e+03 1.358651949999999999e+02
2.841901527999999871e+03 3.793168599999999913e+01
2.842188882999999805e+03 3.675374999999999837e+00
2.842476281000000199e+03 0.000000000000000000e+00
2.842763723000000027e+03 0.000000000000000000e+00
2.843051207999999860e+03 0.000000000000000000e+00
2.843338737999999921e+03 0.000000000000000000e+00
2.845640542000000096e+03 0.000000000000000000e+00
2.845928464000000076e+03 0.000000000000000000e+00
2.846216429999999946e+03 0.000000000000000000e+00
2.846504438999999820e+03 0.000000000000000000e+00
2.846792492000000038e+03 2.434191900000000075e+01
2.847080589000000145e+03 5.904673900000000231e+01
2.847368730000000141e+03 1.164037849999999992e+02
2.847656914000000143e+03 1.437969009999999912e+02
2.847945142000000033e+03 1.419743880000000047e+02
2.848233413999999811e+03 1.177504079999999931e+02
2.848521729999999934e+03 7.332815800000000195e+01
2.848810089000000062e+03 3.916086299999999909e+01
2.849098492999999962e+03 5.115831000000000017e+00
2.849386939999999868e+03 0.000000000000000000e+00
2.849675431000000117e+03 1.872247399999999828e+01
2.849963964999999916e+03 5.277091899999999924e+01
2.850252543999999943e+03 9.019741199999999992e+01
2.850541165999999976e+03 1.086035179999999940e+02
2.850829831999999897e+03 9.446998499999999410e+01
2.851118542000000161e+03 5.729400799999999805e+01
2.851407295999999860e+03 7.619824999999999626e+00
2.851696093999999903e+03 0.000000000000000000e+00
2.851984935999999834e+03 0.000000000000000000e+00
2.852273821000000225e+03 0.000000000000000000e+00
2.852562750000000051e+03 0.000000000000000000e+00
2.853718906999999945e+03 0.000000000000000000e+00
2.854008056000000124e+03 0.000000000000000000e+00
2.854297249000000193e+03 0.000000000000000000e+00
2.854586486000000150e+03 0.000000000000000000e+00
2.854875766999999996e+03 2.448444399999999987e+01
2.855165092000000186e+03 6.070458800000000110e+01
2.855454460999999810e+03 8.672575999999999397e+01
2.855743873999999778e+03 8.408299499999999682e+01
2.856033330000000205e+03 5.527686299999999875e+01
2.856322830999999951e+03 7.502182000000000350e+00
2.856612376000000040e+03 0.000000000000000000e+00
2.856901965000000018e+03 0.000000000000000000e+00
2.857191597999999885e+03 0.000000000000000000e+00
2.857481275000000096e+03 0.000000000000000000e+00
2.858350570000000062e+03 0.000000000000000000e+00
2.858640424000000166e+03 0.000000000000000000e+00
2.858930320999999822e+03 0.000000000000000000e+00
2.859220261999999821e+03 0.000000000000000000e+00
2.859510248000000047e+03 3.799023300000000347e+01
2.859800278000000162e+03 6.159582799999999736e+01
2.860090350999999828e+03 6.868354899999999930e+01
2.860380469000000176e+03 5.975598300000000052e+01
2.860670630999999958e+03 4.013562199999999791e+01
2.860960837999999967e+03 5.502750999999999948e+00
2.861251087999999982e+03 0.000000000000000000e+00
2.861541383000000224e+03 0.000000000000000000e+00
2.861831721000000016e+03 0.000000000000000000e+00
2.862122104000000036e+03 0.000000000000000000e+00
2.866483158000000003e+03 0.000000000000000000e+00
2.866774249000000054e+03 0.000000000000000000e+00
2.867065383999999995e+03 0.000000000000000000e+00
2.867356564000000162e+03 0.000000000000000000e+00
2.867647788000000219e+03 3.100682600000000022e+01
2.867939057000000048e+03 6.925010399999999322e+01
2.868230370000000221e+03 9.538658800000000326e+01
2.868521726999999828e+03 9.182532999999999390e+01
2.868813129000000117e+03 6.263473400000000169e+01
2.869104574999999841e+03 2.825980799999999959e+01
2.869396065999999792e+03 3.439426999999999790e+00
2.869687601000000086e+03 0.000000000000000000e+00
2.869979181000000153e+03 0.000000000000000000e+00
2.870270805000000109e+03 0.000000000000000000e+00
2.870562472999999954e+03 3.420278400000000119e+01
2.870854186000000027e+03 6.549877299999999991e+01
2.871145942999999988e+03 8.490274100000000601e+01
2.871437745000000177e+03 8.112593800000000499e+01
2.871729590999999800e+03 5.579481799999999936e+01
2.872021482000000105e+03 7.676504000000000438e+00
2.872313416999999845e+03 0.000000000000000000e+00
2.872605396999999812e+03 0.000000000000000000e+00
2.872897421000000122e+03 0.000000000000000000e+00
2.873189490000000205e+03 0.000000000000000000e+00
2.873481603000000177e+03 0.000000000000000000e+00
2.873773760999999922e+03 0.000000000000000000e+00
2.874065963999999894e+03 0.000000000000000000e+00
2.874358211000000210e+03 0.000000000000000000e+00
2.874650501999999960e+03 2.460580699999999865e+01
2.874942838999999822e+03 5.631040099999999882e+01
2.875235220000000027e+03 7.851952199999999493e+01
2.875527645000000120e+03 7.630909800000000587e+01
2.875820114999999987e+03 5.132443599999999861e+01
2.876112630000000081e+03 7.015971000000000402e+00
2.876405189000000064e+03 4.090121899999999755e+01
2.876697792999999820e+03 7.007995499999999822e+01
2.876990440999999919e+03 8.187679300000000637e+01
2.877283135000000129e+03 7.085249000000000308e+01
2.877575872999999774e+03 4.401829699999999690e+01
2.877868655000000217e+03 5.910108000000000139e+00
2.878161481999999978e+03 0.000000000000000000e+00
2.878454353999999967e+03 0.000000000000000000e+00
2.878747271000000183e+03 0.000000000000000000e+00
2.879040231999999833e+03 0.000000000000000000e+00
2.879626288999999815e+03 0.000000000000000000e+00
2.879919385000000148e+03 0.000000000000000000e+00
2.880212524999999914e+03 0.000000000000000000e+00
2.880505709999999908e+03 0.000000000000000000e+00
2.880798940000000130e+03 3.183377099999999871e+01
2.881092215000000124e+03 6.155829299999999904e+01
2.881385534000000007e+03 1.093363149999999990e+02
2.881678898000000117e+03 1.257406880000000058e+02
2.881972307999999884e+03 1.089135899999999992e+02
2.882265761000000111e+03 7.464289999999999736e+01
2.882559259999999995e+03 4.167761999999999745e+01
2.882852803000000222e+03 5.491139000000000436e+00
2.883146392000000105e+03 0.000000000000000000e+00
2.883440024999999878e+03 0.000000000000000000e+00
2.883733702999999878e+03 0.000000000000000000e+00
2.884027426000000105e+03 0.000000000000000000e+00
2.887849910999999793e+03 0.000000000000000000e+00
2.888144263000000137e+03 0.000000000000000000e+00
2.888438659999999800e+03 0.000000000000000000e+00
2.888733102000000144e+03 0.000000000000000000e+00
2.889027588999999807e+03 3.666400699999999802e+01
2.889322121000000152e+03 6.532112399999999752e+01
2.889616699000000153e+03 1.066660179999999940e+02
2.889911321000000044e+03 1.127255640000000056e+02
2.890205988000000161e+03 9.363124999999999432e+01
2.890500700000000052e+03 6.407654100000000597e+01
2.890795458000000053e+03 4.096580199999999650e+01
2.891090259999999944e+03 5.622481999999999758e+00
2.891385107999999946e+03 0.000000000000000000e+00
2.891680001000000175e+03 0.000000000000000000e+00
2.891974939000000177e+03 0.000000000000000000e+00
2.892269921000000068e+03 0.000000000000000000e+00
2.894631410999999844e+03 0.000000000000000000e+00
2.894926800000000185e+03 0.000000000000000000e+00
2.895222235000000182e+03 0.000000000000000000e+00
2.895517714999999953e+03 0.000000000000000000e+00
2.895813239999999951e+03 2.562493800000000022e+01
2.896108811000000060e+03 5.457386000000000337e+01
2.896404426000000058e+03 6.982269900000000007e+01
2.896700087000000167e+03 5.993103899999999840e+01
2.896995793000000049e+03 3.267237000000000080e+01
2.897291545000000042e+03 3.152994899999999845e+01
2.897587341999999808e+03 5.840472199999999958e+01
2.897883183999999801e+03 7.079860399999999743e+01
2.898179071000000022e+03 5.780672100000000313e+01
2.898475003999999899e+03 3.180511100000000013e+01
2.898770982000000004e+03 4.128841999999999679e+00
2.899067004999999881e+03 0.000000000000000000e+00
2.899363073999999870e+03 0.000000000000000000e+00
2.899659188000000086e+03 0.000000000000000000e+00
2.899955347999999958e+03 0.000000000000000000e+00
2.901733258000000205e+03 0.000000000000000000e+00
2.902029735000000073e+03 0.000000000000000000e+00
2.902326258000000053e+03 0.000000000000000000e+00
2.902622825999999804e+03 0.000000000000000000e+00
2.902919440000000122e+03 3.039773699999999934e+01
2.903216099000000213e+03 5.407838600000000184e+01
2.903512803000000076e+03 6.796608200000000011e+01
2.903809553000000051e+03 6.703660100000000455e+01
2.904106349000000137e+03 5.096662200000000098e+01
2.904403189999999995e+03 7.232985000000000220e+00
2.904700076999999965e+03 0.000000000000000000e+00
2.904997009000000162e+03 0.000000000000000000e+00
2.905293986000000132e+03 0.000000000000000000e+00
2.905591010000000097e+03 0.000000000000000000e+00
2.905888077999999950e+03 2.581306999999999974e+01
2.906185192999999799e+03 5.186308999999999969e+01
2.906482351999999992e+03 6.540679799999999489e+01
2.906779558000000179e+03 6.152770799999999696e+01
2.907076809000000139e+03 4.447527300000000139e+01
2.907374106000000211e+03 3.351338599999999701e+01
2.907671448000000055e+03 5.864212100000000305e+01
2.907968836000000010e+03 7.801844199999999319e+01
2.908266269000000193e+03 7.201702400000000637e+01
2.908563748000000032e+03 4.555296899999999738e+01
2.908861272999999983e+03 6.142471999999999710e+00
2.909158843000000161e+03 0.000000000000000000e+00
2.909456458999999995e+03 8.745722100000000410e+01
2.909754120999999941e+03 1.843103419999999915e+02
2.910051828999999998e+03 2.380001029999999957e+02
2.910349581999999828e+03 2.123814209999999889e+02
2.910647381000000223e+03 1.297289130000000057e+02
2.910945224999999937e+03 1.734129899999999935e+01
2.911243115000000216e+03 2.305913699999999977e+01
2.911541051000000152e+03 5.374221800000000115e+01
2.911839033000000200e+03 7.181337000000000614e+01
2.912137060999999903e+03 1.027006580000000042e+02
2.912435133999999834e+03 2.563572589999999991e+02
2.912733252999999877e+03 5.673221939999999677e+02
2.913031418000000031e+03 8.457092619999999670e+02
2.913329627999999957e+03 9.262843390000000454e+02
2.913627884999999878e+03 7.877281490000000304e+02
2.913926187000000027e+03 4.893845430000000079e+02
2.914224534999999833e+03 2.163173600000000079e+02
2.914522927999999865e+03 7.117869600000000219e+01
2.914821367999999893e+03 7.856889999999999930e+00
2.915119854000000032e+03 0.000000000000000000e+00
2.915418384999999944e+03 1.062929720000000060e+02
2.915716961999999967e+03 4.106331979999999930e+02
2.916015585000000101e+03 8.970725320000000238e+02
2.916314253999999892e+03 1.331441049000000021e+03
2.916612968999999794e+03 1.548332435999999916e+03
2.916911729999999807e+03 1.350909687000000076e+03
2.917210536000000047e+03 8.539061179999999922e+02
2.917509388999999828e+03 4.153240660000000162e+02
2.917808286999999837e+03 1.305050149999999860e+02
2.918107231999999840e+03 3.153951999999999956e+01
2.918406222000000071e+03 5.072405700000000195e+01
2.918705257999999958e+03 1.180837510000000066e+02
2.919004339999999956e+03 1.567055190000000096e+02
2.919303468999999950e+03 1.385394269999999892e+02
2.919602643000000171e+03 1.178256839999999954e+02
2.919901863000000048e+03 7.306806600000000174e+01
2.920201129000000037e+03 1.503707530000000077e+02
2.920500442000000021e+03 2.641859539999999811e+02
2.920799799999999777e+03 3.502459079999999858e+02
2.921099204000000100e+03 3.696311870000000113e+02
2.921398654000000079e+03 2.969830289999999877e+02
2.921698151000000053e+03 2.055717879999999980e+02
2.921997692999999799e+03 1.427653760000000034e+02
2.922297281999999996e+03 1.392577540000000056e+02
2.922596915999999965e+03 3.058389199999999732e+02
2.922896596999999929e+03 6.520773400000000493e+02
2.923196324000000004e+03 1.031957443999999896e+03
2.923496095999999852e+03 1.179818557000000055e+03
2.923795915000000150e+03 9.630761509999999817e+02
2.924095780000000104e+03 5.719456689999999526e+02
2.924395692000000054e+03 2.688019899999999893e+02
2.924695648999999776e+03 1.045274430000000052e+02
2.924995652999999947e+03 3.590720999999999918e+01
2.925295701999999892e+03 4.124596000000000373e+00
2.925595797999999832e+03 0.000000000000000000e+00
2.925895939999999882e+03 0.000000000000000000e+00
2.926196128000000044e+03 0.000000000000000000e+00
2.926496363000000201e+03 5.111060700000000168e+01
2.926796643000000131e+03 1.731305700000000058e+02
2.927096970000000056e+03 2.976730180000000132e+02
2.927397343000000092e+03 3.923242470000000139e+02
2.927697763000000123e+03 4.393337030000000141e+02
2.927998227999999926e+03 3.986898790000000190e+02
2.928298740000000180e+03 2.998472370000000069e+02
2.928599298000000090e+03 2.441651779999999974e+02
2.928899902000000111e+03 3.077322189999999864e+02
2.929200553000000127e+03 6.302275379999999814e+02
2.929501249999999800e+03 1.054657140000000027e+03
2.929801993000000039e+03 1.524202612999999928e+03
2.930102782999999818e+03 1.857292421000000104e+03
2.930403619000000162e+03 1.808419063000000051e+03
2.930704501000000164e+03 1.530358983999999964e+03
2.931005430000000160e+03 1.059238094000000046e+03
2.931306403999999930e+03 5.514559659999999894e+02
2.931607426000000032e+03 2.414443149999999889e+02
2.931908492999999908e+03 1.044808550000000054e+02
2.932209606999999778e+03 1.140339189999999974e+02
2.932510768000000098e+03 2.020009420000000091e+02
2.932811975000000075e+03 2.102145409999999970e+02
2.933113228000000163e+03 2.290140230000000088e+02
2.933414527999999791e+03 1.906199259999999924e+02
2.933715873999999985e+03 1.634143149999999878e+02
2.934017265999999836e+03 2.139171969999999874e+02
2.934318705000000136e+03 4.475422060000000215e+02
2.934620190000000093e+03 5.203945290000000341e+02
2.934921722000000045e+03 4.798690169999999853e+02
2.935223300999999992e+03 3.465730659999999830e+02
2.935524926000000050e+03 2.505987869999999873e+02
2.935826597000000220e+03 2.139828210000000013e+02
2.936128314999999930e+03 2.147835369999999955e+02
2.936430079000000205e+03 1.997639580000000024e+02
2.936731890000000021e+03 1.769964589999999873e+02
2.937033746999999948e+03 1.848541850000000011e+02
2.937335650999999871e+03 1.898561740000000100e+02
2.937637601999999788e+03 2.180314520000000016e+02
2.937939598999999816e+03 3.274641599999999926e+02
2.938241642999999840e+03 4.427442940000000249e+02
2.938543732999999975e+03 4.633735960000000205e+02
2.938845870000000104e+03 3.854165130000000090e+02
2.939148052999999891e+03 2.299716180000000065e+02
2.939450283000000127e+03 1.226508149999999944e+02
2.939752559999999903e+03 3.388541500000000184e+01
2.940054882999999791e+03 8.128362199999999405e+01
2.940357253000000128e+03 2.523624100000000112e+02
2.940659669000000122e+03 3.659430919999999787e+02
2.940962132999999994e+03 4.563114820000000122e+02
2.941264642000000094e+03 4.736828469999999811e+02
2.941567199000000073e+03 4.657216119999999933e+02
2.941869802000000163e+03 3.661049370000000067e+02
2.942172451999999794e+03 2.062459859999999878e+02
2.942475148999999874e+03 1.159670530000000070e+02
2.942777892000000065e+03 1.570338570000000118e+02
2.943080681999999797e+03 2.299647950000000094e+02
2.943383518999999978e+03 3.162715620000000172e+02
2.943686403000000155e+03 3.735728300000000104e+02
2.943989332999999988e+03 3.895892150000000242e+02
2.944292309999999816e+03 4.238707340000000272e+02
2.944595334000000094e+03 4.527444019999999796e+02
2.944898404999999912e+03 4.748297160000000190e+02
2.945201521999999841e+03 4.755848690000000261e+02
2.945504686000000220e+03 4.332845179999999914e+02
2.945807897000000139e+03 3.506506029999999896e+02
2.946111155000000053e+03 2.383483239999999910e+02
2.946414459999999963e+03 1.114570760000000007e+02
2.946717810999999983e+03 3.816575799999999674e+01
2.947021209999999883e+03 3.946956399999999832e+01
2.947324654999999893e+03 6.832906599999999742e+01
2.947628146999999899e+03 8.979290399999999295e+01
2.947931685999999900e+03 8.655117099999999652e+01
2.948235271999999895e+03 6.015505999999999887e+01
2.948538904999999886e+03 2.738679000000000130e+01
2.948842584999999872e+03 2.379341200000000001e+01
2.949146310999999969e+03 5.237209500000000162e+01
2.949450084999999945e+03 1.299185310000000015e+02
2.949753905000000032e+03 2.181243489999999952e+02
2.950057772999999997e+03 2.974474569999999858e+02
2.950361687000000074e+03 3.118550569999999880e+02
2.950665648000000147e+03 3.094145629999999869e+02
2.950969657000000097e+03 2.534105399999999975e+02
2.951273712000000160e+03 1.680140979999999900e+02
2.951577814000000217e+03 9.846578900000000090e+01
2.951881964000000153e+03 5.327023799999999909e+01
2.952186160000000200e+03 7.065380000000000216e+00
2.952490402999999787e+03 0.000000000000000000e+00
2.952794694000000163e+03 0.000000000000000000e+00
2.953099031000000195e+03 0.000000000000000000e+00
2.953403416000000107e+03 0.000000000000000000e+00
2.953707847000000129e+03 0.000000000000000000e+00
2.954012326000000030e+03 0.000000000000000000e+00
2.954316851000000042e+03 0.000000000000000000e+00
2.954621423999999934e+03 6.782931100000000413e+01
2.954926043999999820e+03 1.355313060000000007e+02
2.955230711000000156e+03 1.642797720000000083e+02
2.955535425000000032e+03 1.366425500000000000e+02
2.955840185999999903e+03 7.530759999999999366e+01
2.956144995000000108e+03 3.551513299999999873e+01
2.956449849999999969e+03 5.510780900000000315e+01
2.956754753000000164e+03 8.396691599999999767e+01
2.957059702999999899e+03 9.560057299999999714e+01
2.957364700000000084e+03 7.922523999999999944e+01
2.957669743999999810e+03 4.445817100000000011e+01
2.957974835999999868e+03 5.822555000000000369e+00
2.958279974000000038e+03 0.000000000000000000e+00
2.958585160000000087e+03 0.000000000000000000e+00
2.958890393000000131e+03 0.000000000000000000e+00
2.959195674000000054e+03 2.034298700000000082e+01
2.959501001000000088e+03 4.842164400000000057e+01
2.959806376000000000e+03 6.329376500000000050e+01
2.960111797999999908e+03 5.586404799999999682e+01
2.960417268000000149e+03 3.426192799999999750e+01
2.960722784000000047e+03 4.627436999999999578e+00
2.961028347999999824e+03 3.379765900000000300e+01
2.961333959999999934e+03 7.892470500000000300e+01
2.961639618000000155e+03 1.163961840000000052e+02
2.961945323999999800e+03 1.588760599999999954e+02
2.962251076999999896e+03 1.572708979999999883e+02
2.962556877999999870e+03 1.599580080000000066e+02
2.962862725999999839e+03 1.279152670000000001e+02
2.963168620999999803e+03 1.025690290000000005e+02
2.963474564000000100e+03 6.720357699999999568e+01
2.963780553999999938e+03 4.153436599999999856e+01
2.964086592000000110e+03 5.692339999999999733e+00
2.964392675999999938e+03 0.000000000000000000e+00
2.964698808999999983e+03 3.136814700000000045e+01
2.965004988000000139e+03 6.438134200000000362e+01
2.965311216000000059e+03 7.943281199999999842e+01
2.965617490000000089e+03 6.917044599999999832e+01
2.965923811999999998e+03 4.367614900000000233e+01
2.966230181999999786e+03 5.926474999999999937e+00
2.966536599000000024e+03 8.499684700000000248e+01
2.966843062999999802e+03 2.292271990000000130e+02
2.967149574999999913e+03 5.099830749999999853e+02
2.967456134999999904e+03 8.497356210000000374e+02
2.967762741999999889e+03 1.025396140000000059e+03
2.968069395999999870e+03 9.364295769999999948e+02
2.968376098000000184e+03 6.194883569999999509e+02
2.968682847999999922e+03 3.098142379999999889e+02
2.968989645000000110e+03 3.961502200000000329e+01
2.969296488999999838e+03 6.615929999999999866e-01
2.969603381999999783e+03 3.610894799999999805e+01
2.969910322000000178e+03 7.270275300000000129e+01
2.970217309000000114e+03 1.216612760000000009e+02
2.970524343999999928e+03 1.478408750000000111e+02
2.970831427000000076e+03 1.427217229999999972e+02
2.971138557000000219e+03 1.038119679999999931e+02
2.971445734999999786e+03 7.274136199999999519e+01
2.971752959999999803e+03 3.801266600000000295e+01
2.972060233000000153e+03 4.906681999999999988e+00
2.972367553999999927e+03 0.000000000000000000e+00
2.972674923000000035e+03 0.000000000000000000e+00
2.972982339000000138e+03 3.652058000000000249e+01
2.973289803000000120e+03 7.095170500000000402e+01
2.973597314000000097e+03 9.494798000000000116e+01
2.973904873999999836e+03 9.499899299999999869e+01
2.974212481000000025e+03 6.932073900000000322e+01
2.974520135000000209e+03 7.158773800000000165e+01
2.974827838000000156e+03 7.331621300000000474e+01
2.975135588000000098e+03 8.560439900000000080e+01
2.975443385999999919e+03 7.990015599999999552e+01
2.975751232000000073e+03 5.834691200000000322e+01
2.976059125000000222e+03 8.235381999999999536e+00
2.976367067000000134e+03 0.000000000000000000e+00
2.976675056000000041e+03 0.000000000000000000e+00
2.976983092999999826e+03 0.000000000000000000e+00
2.977291177000000062e+03 0.000000000000000000e+00
2.977599310000000060e+03 2.668801699999999855e+01
2.977907490000000053e+03 5.210465099999999694e+01
2.978215718999999808e+03 1.071475729999999942e+02
2.978523995000000014e+03 1.328013909999999953e+02
2.978832319000000098e+03 1.217098260000000067e+02
2.979140690000000177e+03 7.303278199999999742e+01
2.979449110000000019e+03 4.497430399999999651e+01
2.979757578000000194e+03 6.218665999999999805e+00
2.980066092999999910e+03 0.000000000000000000e+00
2.980374656999999843e+03 0.000000000000000000e+00
2.980683268000000226e+03 0.000000000000000000e+00
2.980991927000000032e+03 0.000000000000000000e+00
2.982844891000000189e+03 0.000000000000000000e+00
2.983153886000000057e+03 0.000000000000000000e+00
2.983462928999999804e+03 0.000000000000000000e+00
2.983772019999999884e+03 0.000000000000000000e+00
2.984081158999999843e+03 2.840729100000000074e+01
2.984390347000000020e+03 5.517327699999999879e+01
2.984699582000000191e+03 6.890018200000000093e+01
2.985008864999999787e+03 6.139159699999999731e+01
2.985318197000000055e+03 3.755252699999999777e+01
2.985627575999999863e+03 5.057847999999999900e+00
2.985937003999999888e+03 0.000000000000000000e+00
2.986246479999999792e+03 2.150448000000000093e+01
2.986556004000000030e+03 5.562158099999999905e+01
2.986865576000000146e+03 7.357410500000000297e+01
2.987175196000000142e+03 6.224925000000000352e+01
2.987484864000000016e+03 3.380799199999999871e+01
2.987794580000000224e+03 4.397236999999999618e+00
2.988104345000000194e+03 0.000000000000000000e+00
2.988414158000000043e+03 0.000000000000000000e+00
2.988724019000000226e+03 0.000000000000000000e+00
2.989033927999999833e+03 0.000000000000000000e+00
2.999911188999999922e+03 0.000000000000000000e+00
3.000222839999999906e+03 0.000000000000000000e+00
3.000534540000000106e+03 0.000000000000000000e+00
3.000846288000000186e+03 0.000000000000000000e+00
3.001158084000000144e+03 2.901804299999999870e+01
3.001469928999999865e+03 5.550749900000000281e+01
3.001781822999999804e+03 6.826100599999999474e+01
3.002093765999999960e+03 6.477049800000000346e+01
3.002405756999999994e+03 5.126545699999999783e+01
3.002717795999999908e+03 7.369512000000000285e+00
3.003029884999999922e+03 0.000000000000000000e+00
3.003342021999999815e+03 0.000000000000000000e+00
3.003654207000000042e+03 0.000000000000000000e+00
3.003966441999999915e+03 0.000000000000000000e+00
3.021214591999999811e+03 0.000000000000000000e+00
3.021529568999999810e+03 0.000000000000000000e+00
3.021844595000000027e+03 0.000000000000000000e+00
3.022159670000000006e+03 0.000000000000000000e+00
3.022474794000000202e+03 2.283991800000000083e+01
3.022789968000000044e+03 4.870043700000000086e+01
3.023105191000000104e+03 6.399487799999999993e+01
3.023420462999999927e+03 5.734193599999999691e+01
3.023735783999999967e+03 3.333017499999999700e+01
3.024051155000000108e+03 4.438477999999999923e+00
3.024366575999999895e+03 0.000000000000000000e+00
3.024682045000000016e+03 0.000000000000000000e+00
3.024997563999999784e+03 0.000000000000000000e+00
3.025313133000000107e+03 0.000000000000000000e+00
3.028471533999999792e+03 0.000000000000000000e+00
3.028787646000000223e+03 0.000000000000000000e+00
3.029103806999999961e+03 0.000000000000000000e+00
3.029420019000000138e+03 0.000000000000000000e+00
3.029736279000000195e+03 4.340955799999999698e+01
3.030052588999999898e+03 6.376532000000000266e+01
3.030368949000000157e+03 6.655194199999999682e+01
3.030685358000000178e+03 5.767010700000000156e+01
3.031001816999999846e+03 4.243382700000000085e+01
3.031318326000000070e+03 6.024324000000000012e+00
3.031634883000000173e+03 0.000000000000000000e+00
3.031951490999999805e+03 0.000000000000000000e+00
3.032268148000000110e+03 0.000000000000000000e+00
3.032584855000000061e+03 0.000000000000000000e+00
3.042745726999999988e+03 0.000000000000000000e+00
3.043064076999999997e+03 0.000000000000000000e+00
3.043382477000000108e+03 0.000000000000000000e+00
3.043700926999999865e+03 0.000000000000000000e+00
3.044019425999999839e+03 2.280754200000000154e+01
3.044337975999999799e+03 5.269237700000000046e+01
3.044656574999999975e+03 7.159163999999999817e+01
3.044975225000000137e+03 6.659644199999999614e+01
3.045293924999999945e+03 4.201947599999999738e+01
3.045612674999999854e+03 5.715976000000000390e+00
3.045931473999999980e+03 0.000000000000000000e+00
3.046250324000000091e+03 0.000000000000000000e+00
3.046569223999999849e+03 0.000000000000000000e+00
3.046888174000000163e+03 0.000000000000000000e+00
3.066439241000000038e+03 0.000000000000000000e+00
3.066761316000000079e+03 0.000000000000000000e+00
3.067083442000000105e+03 0.000000000000000000e+00
3.067405619000000115e+03 0.000000000000000000e+00
3.067727847000000111e+03 3.791412199999999899e+01
3.068050126000000091e+03 6.540536099999999919e+01
3.068372455000000173e+03 7.393818199999999763e+01
3.068694834999999784e+03 5.988291799999999654e+01
3.069017265999999836e+03 3.175735600000000147e+01
3.069339747999999872e+03 4.111890999999999963e+00
3.069662280000000010e+03 0.000000000000000000e+00
3.069984864000000016e+03 0.000000000000000000e+00
3.070307498000000123e+03 0.000000000000000000e+00
3.070630183000000216e+03 0.000000000000000000e+00
3.098899711999999909e+03 0.000000000000000000e+00
3.099226915000000190e+03 0.000000000000000000e+00
3.099554169999999885e+03 0.000000000000000000e+00
3.099881476999999904e+03 0.000000000000000000e+00
3.100208835999999792e+03 2.309761999999999915e+01
3.100536246000000119e+03 1.676100079999999934e+02
3.100863709000000199e+03 5.315226010000000088e+02
3.101191222999999809e+03 1.323777383000000100e+03
3.101518789000000197e+03 2.086381828000000041e+03
3.101846406999999999e+03 2.455178279000000202e+03
3.102174078000000009e+03 2.155190857000000051e+03
3.102501800000000003e+03 1.485570598000000018e+03
3.102829572999999982e+03 6.620379980000000160e+02
3.103157399000000169e+03 2.099357060000000104e+02
3.103485277000000224e+03 2.206084699999999899e+01
3.103813207000000148e+03 0.000000000000000000e+00
3.104141188999999940e+03 0.000000000000000000e+00
3.104469222000000173e+03 3.570659500000000008e+01
3.104797308000000157e+03 1.053499249999999989e+02
3.105125446000000011e+03 1.603812210000000107e+02
3.105453636000000188e+03 1.793603990000000010e+02
3.105781876999999895e+03 1.536670259999999928e+02
3.106110170999999809e+03 8.504834599999999512e+01
3.106438517000000047e+03 4.449725200000000314e+01
3.106766915000000154e+03 5.945520000000000138e+00
3.107095365000000129e+03 0.000000000000000000e+00
3.107423866999999973e+03 0.000000000000000000e+00
3.107752422000000024e+03 9.132172699999999566e+01
3.108081028000000060e+03 1.658783750000000055e+02
3.108409685999999965e+03 2.027754290000000026e+02
3.108738397000000077e+03 1.922380560000000003e+02
3.109067160000000058e+03 1.471915600000000097e+02
3.109395974999999908e+03 7.554030299999999443e+01
3.109724842000000081e+03 9.701138999999999513e+00
3.110053761000000122e+03 0.000000000000000000e+00
3.110382732000000033e+03 0.000000000000000000e+00
3.110711756000000150e+03 0.000000000000000000e+00
3.111040832000000137e+03 1.638755749999999978e+02
3.111369959999999992e+03 3.617486910000000080e+02
3.111699140000000170e+03 4.859821279999999888e+02
3.112028373000000101e+03 4.995636559999999804e+02
3.112357657999999901e+03 3.970527069999999981e+02
3.112686995000000024e+03 2.277694799999999873e+02
3.113016384000000016e+03 3.040936500000000109e+01
3.113345826000000216e+03 0.000000000000000000e+00
3.113675319999999829e+03 0.000000000000000000e+00
3.114004866000000220e+03 0.000000000000000000e+00
3.114334464000000025e+03 0.000000000000000000e+00
3.114664115000000038e+03 0.000000000000000000e+00
3.114993818999999803e+03 0.000000000000000000e+00
3.115323574000000008e+03 3.278890200000000021e+01
3.115653381999999965e+03 6.708403500000000008e+01
3.115983241999999791e+03 8.819525400000000559e+01
3.116313154999999824e+03 8.219747099999999307e+01
3.116643120000000181e+03 5.254307500000000175e+01
3.116973137999999835e+03 7.199622999999999884e+00
3.117303207999999813e+03 0.000000000000000000e+00
3.117633330000000115e+03 0.000000000000000000e+00
3.117963505000000168e+03 0.000000000000000000e+00
3.118293732000000091e+03 0.000000000000000000e+00
3.132210790999999972e+03 0.000000000000000000e+00
3.132543283999999858e+03 0.000000000000000000e+00
3.132875830999999835e+03 0.000000000000000000e+00
3.133208430000000135e+03 0.000000000000000000e+00
3.133541082000000188e+03 3.546189900000000250e+01
3.133873786999999993e+03 6.441489900000000546e+01
3.134206545000000006e+03 7.950362800000000618e+01
3.134539356000000225e+03 1.054347559999999930e+02
3.134872221000000081e+03 1.061925090000000012e+02
3.135205137999999806e+03 8.374616600000000233e+01
3.135538108000000193e+03 7.297113500000000386e+01
3.135871130999999878e+03 5.020430999999999955e+01
3.136204208000000108e+03 7.028567999999999927e+00
3.136537337000000207e+03 3.801545899999999989e+01
3.136870519999999942e+03 8.546298099999999920e+01
3.137203755000000001e+03 1.197284379999999970e+02
3.137537044000000151e+03 1.134185159999999968e+02
3.137870386000000053e+03 1.215187339999999949e+02
3.138203781000000163e+03 2.733375659999999812e+02
3.138537229000000025e+03 7.501357510000000275e+02
3.138870730000000094e+03 1.505929851999999983e+03
3.139204283999999916e+03 1.931444398000000092e+03
3.139537891999999829e+03 1.991342509999999947e+03
3.139871552999999949e+03 1.461092212000000018e+03
3.140205266999999822e+03 8.142364410000000134e+02
3.140539033999999901e+03 3.061075609999999756e+02
3.140872854000000189e+03 4.860575599999999952e+01
3.141206728000000112e+03 2.275672000000000139e+00
3.141540654999999788e+03 4.676719000000000293e+00
3.141874635000000126e+03 6.432054100000000574e+01
3.142208668000000216e+03 1.070168639999999982e+02
3.142542754999999943e+03 9.738654200000000571e+01
3.142876893999999993e+03 5.687215400000000187e+01
3.143211088000000018e+03 7.602279000000000231e+00
3.143545333999999912e+03 0.000000000000000000e+00
3.143879633999999896e+03 0.000000000000000000e+00
3.144213987000000088e+03 4.496273200000000259e+01
3.144548393999999917e+03 7.816891999999999996e+01
3.144882853000000068e+03 8.919914099999999735e+01
3.145217367000000195e+03 7.367020700000000488e+01
3.145551933000000190e+03 1.068801809999999932e+02
3.145886552999999822e+03 1.419193170000000066e+02
3.146221226000000115e+03 3.075125600000000077e+02
3.146555953000000045e+03 4.227494479999999726e+02
3.146890733000000182e+03 5.314155309999999872e+02
3.147225566999999955e+03 5.304901650000000473e+02
3.147560453999999936e+03 4.677500410000000102e+02
3.147895395000000008e+03 3.533981390000000147e+02
3.148230387999999948e+03 1.872285249999999905e+02
3.148565435999999863e+03 2.440127499999999827e+01
3.148900536999999986e+03 0.000000000000000000e+00
3.149235690999999861e+03 0.000000000000000000e+00
3.149570898999999827e+03 0.000000000000000000e+00
3.149906160999999884e+03 0.000000000000000000e+00
3.150576844000000165e+03 0.000000000000000000e+00
3.150912265999999818e+03 0.000000000000000000e+00
3.151247742000000017e+03 0.000000000000000000e+00
3.151583270999999968e+03 0.000000000000000000e+00
3.151918854000000010e+03 4.150280500000000217e+01
3.152254491000000144e+03 8.679101400000000410e+01
3.152590181000000030e+03 1.107415139999999951e+02
3.152925924000000123e+03 9.464228900000000522e+01
3.153261722000000191e+03 5.034871100000000155e+01
3.153597573000000011e+03 4.977030400000000299e+01
3.153933477000000039e+03 4.516012989999999832e+02
3.154269436000000042e+03 1.033322603000000072e+03
3.154605447999999797e+03 1.572915299000000005e+03
3.154941513000000214e+03 1.785042427999999973e+03
3.155277633000000151e+03 1.473934060999999929e+03
3.155613805999999840e+03 7.908151609999999891e+02
3.155950033000000076e+03 2.536572740000000010e+02
3.156286313000000064e+03 5.992419300000000248e+01
3.156622648000000027e+03 5.377490099999999984e+01
3.156959036000000197e+03 7.827921700000000271e+01
3.157295477000000119e+03 9.638369400000000553e+01
3.157631973000000016e+03 1.030170659999999998e+02
3.157968523000000005e+03 9.486166599999999960e+01
3.158305126000000200e+03 7.276028300000000115e+01
3.158641783000000032e+03 1.048963499999999982e+01
3.158978493999999955e+03 0.000000000000000000e+00
3.159315258999999969e+03 0.000000000000000000e+00
3.159652077000000190e+03 2.933387600000000006e+01
3.159988949999999932e+03 7.347861399999999321e+01
3.160325875999999880e+03 1.208370060000000024e+02
3.160662855999999920e+03 9.405496300000000076e+01
3.160999890000000050e+03 6.595169900000000496e+01
3.161336977999999817e+03 3.689200799999999703e+01
3.161674120000000130e+03 4.921071000000000417e+00
3.162011316000000079e+03 0.000000000000000000e+00
3.162348566000000119e+03 2.354611399999999932e+01
3.162685869999999795e+03 7.364320700000000386e+01
3.163023228000000017e+03 1.276280249999999938e+02
3.163360638999999992e+03 9.198139500000000623e+01
3.163698104999999941e+03 6.214027500000000259e+01
3.164035624999999982e+03 5.911841499999999883e+01
3.164373199000000113e+03 6.571103399999999795e+01
3.164710825999999997e+03 8.411318099999999731e+01
3.165048507999999856e+03 1.136352349999999944e+02
3.165386243999999806e+03 1.209487519999999989e+02
3.165724033999999847e+03 9.120666300000000604e+01
3.166061877999999979e+03 6.977839000000000169e+01
3.166399776000000202e+03 3.880218899999999849e+01
3.166737728000000061e+03 5.130842999999999599e+00
3.167075734999999895e+03 0.000000000000000000e+00
3.167413794999999936e+03 0.000000000000000000e+00
3.167751909999999953e+03 0.000000000000000000e+00
3.168090078000000176e+03 0.000000000000000000e+00
3.168428300999999919e+03 0.000000000000000000e+00
3.168766578000000209e+03 0.000000000000000000e+00
3.169104909000000134e+03 0.000000000000000000e+00
3.169443295000000035e+03 0.000000000000000000e+00
3.169781734000000142e+03 4.259780599999999851e+01
3.170120228000000225e+03 8.069913099999999417e+01
3.170458775999999943e+03 9.793978799999999296e+01
3.170797378000000208e+03 8.453568400000000338e+01
3.171136034999999993e+03 5.203272199999999970e+01
3.171474745999999868e+03 5.253764100000000070e+01
3.171813510999999835e+03 8.559630099999999686e+01
3.172152329999999893e+03 1.004724510000000066e+02
3.172491203999999925e+03 7.920926900000000614e+01
3.172830132000000049e+03 8.181583700000000192e+01
3.173169113999999809e+03 9.288616000000000383e+01
3.173508150000000114e+03 1.203030040000000014e+02
3.173847240999999940e+03 1.202553599999999960e+02
3.174186385999999857e+03 8.537336700000000178e+01
3.174525586000000203e+03 3.904850499999999869e+01
3.174864840000000186e+03 4.839707999999999899e+00
3.175204147999999805e+03 0.000000000000000000e+00
3.175543510999999853e+03 0.000000000000000000e+00
3.175882927999999993e+03 0.000000000000000000e+00
3.176222400000000107e+03 0.000000000000000000e+00
3.177580831000000217e+03 0.000000000000000000e+00
3.177920575000000099e+03 0.000000000000000000e+00
3.178260373000000072e+03 0.000000000000000000e+00
3.178600226000000021e+03 0.000000000000000000e+00
3.178940133000000060e+03 3.715965000000000185e+00
3.179280095000000074e+03 1.328322190000000091e+02
3.179620112000000063e+03 5.739722729999999729e+02
3.179960183000000143e+03 1.344334505000000036e+03
3.180300307999999859e+03 2.047450769999999920e+03
3.180640488000000005e+03 2.263936074000000190e+03
3.180980723000000125e+03 1.745554924000000028e+03
3.181321011999999882e+03 1.160787035999999944e+03
3.181661356000000069e+03 5.074600310000000150e+02
3.182001754999999775e+03 1.292424350000000004e+02
3.182342208000000028e+03 2.799526600000000087e+01
3.182682715999999800e+03 2.856348999999999805e+00
3.183023278000000118e+03 3.526505399999999923e+01
3.183363894999999957e+03 9.432605700000000581e+01
3.183704567000000225e+03 1.348091980000000092e+02
3.184045293000000129e+03 1.106646499999999946e+02
3.184386074999999892e+03 1.156877900000000068e+02
3.184726909999999862e+03 1.044096890000000002e+02
3.185067801000000145e+03 1.468416530000000080e+02
3.185408746000000065e+03 1.752547260000000051e+02
3.185749746999999843e+03 1.752339080000000138e+02
3.186090800999999828e+03 1.261236040000000003e+02
3.186431911000000127e+03 8.389488199999999551e+01
3.186773075000000063e+03 8.321267799999999681e+01
3.187114294999999856e+03 9.394654099999999630e+01
3.187455569000000196e+03 1.707763030000000128e+02
3.187796898000000056e+03 2.728997580000000198e+02
3.188138281000000006e+03 3.956749120000000062e+02
3.188479719999999816e+03 3.674874500000000239e+02
3.188821213000000171e+03 3.047199840000000108e+02
3.189162761000000046e+03 1.920357640000000004e+02
3.189504363999999896e+03 8.595285599999999704e+01
3.189846022000000175e+03 1.068489300000000064e+01
3.190187734999999975e+03 0.000000000000000000e+00
3.190529503000000204e+03 0.000000000000000000e+00
3.190871325999999954e+03 0.000000000000000000e+00
3.191213202999999794e+03 0.000000000000000000e+00
3.191555135999999948e+03 0.000000000000000000e+00
3.191897124000000076e+03 0.000000000000000000e+00
3.192239165999999841e+03 0.000000000000000000e+00
3.192581263999999919e+03 4.680277699999999896e+01
3.192923416000000088e+03 8.924714600000000075e+01
3.193265624000000116e+03 1.196140419999999978e+02
3.193607885999999780e+03 1.228529929999999979e+02
3.193950204000000213e+03 7.960710500000000422e+01
3.194292575999999826e+03 9.575961999999999819e+01
3.194635004000000208e+03 2.694177569999999946e+02
3.194977487000000110e+03 6.181966230000000451e+02
3.195320024999999987e+03 1.082202903999999990e+03
3.195662617999999839e+03 1.523044333999999935e+03
3.196005266000000120e+03 1.590748135000000048e+03
3.196347968999999921e+03 1.318062991999999895e+03
3.196690727000000152e+03 7.644142510000000357e+02
3.197033539999999903e+03 3.525667300000000068e+02
3.197376408999999967e+03 1.191232600000000019e+02
3.197719332000000122e+03 1.473705499999999979e+01
3.198062311000000136e+03 0.000000000000000000e+00
3.198405345000000125e+03 0.000000000000000000e+00
3.198748434999999972e+03 0.000000000000000000e+00
3.199091578999999911e+03 5.152970499999999987e+01
3.199434779000000162e+03 8.064978499999999428e+01
3.199778033999999934e+03 8.961254300000000228e+01
3.200121344000000136e+03 1.053934560000000005e+02
3.200464708999999857e+03 1.100797799999999995e+02
3.200808129999999892e+03 1.807451289999999915e+02
3.201151605999999902e+03 2.231629700000000014e+02
3.201495136999999886e+03 2.256947509999999966e+02
3.201838722999999845e+03 1.734541079999999909e+02
3.202182365000000118e+03 1.674612610000000075e+02
3.202526061999999911e+03 1.161175750000000022e+02
3.202869815000000017e+03 1.235198209999999932e+02
3.203213623000000098e+03 1.043665419999999955e+02
3.203557486000000154e+03 1.155340429999999969e+02
3.203901404000000184e+03 1.162374020000000030e+02
3.204245378000000073e+03 1.302444680000000119e+02
3.204589407999999821e+03 1.121010940000000033e+02
3.204933492999999999e+03 7.441182200000000080e+01
3.205277633000000151e+03 3.410335100000000352e+01
3.205621827999999823e+03 0.000000000000000000e+00
3.205966078999999809e+03 0.000000000000000000e+00
3.206310386000000108e+03 0.000000000000000000e+00
3.206654747999999927e+03 2.744689500000000137e+01
3.206999165000000175e+03 5.514977799999999775e+01
3.207343637999999828e+03 1.010155929999999955e+02
3.207688166999999794e+03 9.909288100000000554e+01
3.208032751000000189e+03 5.200864200000000181e+01
3.208377390000000105e+03 6.680066000000000059e+00
3.208722084999999879e+03 0.000000000000000000e+00
3.209066835999999967e+03 0.000000000000000000e+00
3.209411642000000029e+03 0.000000000000000000e+00
3.209756503999999950e+03 0.000000000000000000e+00
3.210446394000000055e+03 0.000000000000000000e+00
3.210791423000000123e+03 0.000000000000000000e+00
3.211136507000000165e+03 0.000000000000000000e+00
3.211481647000000066e+03 0.000000000000000000e+00
3.211826841999999942e+03 5.594654500000000041e+01
3.212172093000000132e+03 7.748307499999999948e+01
3.212517400000000180e+03 8.476138299999999504e+01
3.212862763000000086e+03 8.427287200000000666e+01
3.213208180999999968e+03 7.136708199999999636e+01
3.213553655000000163e+03 1.180017100000000063e+01
3.213899183999999877e+03 0.000000000000000000e+00
3.214244768999999906e+03 0.000000000000000000e+00
3.214590411000000131e+03 0.000000000000000000e+00
3.214936106999999993e+03 0.000000000000000000e+00
3.215627668000000085e+03 0.000000000000000000e+00
3.215973531999999977e+03 0.000000000000000000e+00
3.216319452000000183e+03 0.000000000000000000e+00
3.216665427999999793e+03 0.000000000000000000e+00
3.217011460000000170e+03 4.046038399999999768e+01
3.217357547000000068e+03 1.121949079999999981e+02
3.217703691000000163e+03 1.633113620000000026e+02
3.218049889999999778e+03 1.673339949999999874e+02
3.218396145000000161e+03 1.248268889999999942e+02
3.218742455999999947e+03 5.373314599999999785e+01
3.219088822000000164e+03 7.510277000000000314e+00
3.219435245000000123e+03 0.000000000000000000e+00
3.219781723999999940e+03 0.000000000000000000e+00
3.220128258000000187e+03 0.000000000000000000e+00
3.220474849000000177e+03 0.000000000000000000e+00
3.225332997999999861e+03 0.000000000000000000e+00
3.225680429000000004e+03 0.000000000000000000e+00
3.226027916000000005e+03 0.000000000000000000e+00
3.226375460000000203e+03 0.000000000000000000e+00
3.226723058999999921e+03 4.667842100000000016e+01
3.227070714999999836e+03 1.188060360000000060e+02
3.227418427000000065e+03 1.715704250000000002e+02
3.227766195000000153e+03 1.884225700000000074e+02
3.228114019999999982e+03 1.639041880000000049e+02
3.228461901000000125e+03 9.995093599999999867e+01
3.228809836999999789e+03 5.511956899999999848e+01
3.229157830999999987e+03 1.248368800000000078e+01
3.229505880000000161e+03 0.000000000000000000e+00
3.229853986000000077e+03 0.000000000000000000e+00
3.230202147999999852e+03 0.000000000000000000e+00
3.230550365999999940e+03 0.000000000000000000e+00
3.232989470999999867e+03 0.000000000000000000e+00
3.233338139999999839e+03 0.000000000000000000e+00
3.233686866000000009e+03 0.000000000000000000e+00
3.234035648000000037e+03 0.000000000000000000e+00
3.234384485999999924e+03 4.518192899999999668e+01
3.234733381000000008e+03 7.703381400000000667e+01
3.235082331999999951e+03 8.805995599999999968e+01
3.235431340000000091e+03 7.499242900000000134e+01
3.235780404000000090e+03 4.676986300000000085e+01
3.236129524999999830e+03 1.919486999999999943e+00
3.236478701999999885e+03 0.000000000000000000e+00
3.236827936000000136e+03 0.000000000000000000e+00
3.237177225999999791e+03 0.000000000000000000e+00
3.237526573000000099e+03 0.000000000000000000e+00
3.240323383999999805e+03 0.000000000000000000e+00
3.240673240000000078e+03 0.000000000000000000e+00
3.241023153000000093e+03 0.000000000000000000e+00
3.241373121999999967e+03 0.000000000000000000e+00
3.241723148999999921e+03 4.057137300000000124e+01
3.242073232000000189e+03 7.608412300000000528e+01
3.242423370999999861e+03 9.379142400000000634e+01
3.242773568000000068e+03 8.213307399999999348e+01
3.243123821000000135e+03 4.912887200000000121e+01
3.243474130999999943e+03 6.661595000000000155e+00
3.243824497000000065e+03 0.000000000000000000e+00
3.244174920999999813e+03 0.000000000000000000e+00
3.244525400999999874e+03 0.000000000000000000e+00
3.244875938000000133e+03 0.000000000000000000e+00
3.245226532000000134e+03 0.000000000000000000e+00
3.245577181999999993e+03 3.770730700000000013e+01
3.245927889999999934e+03 7.274296300000000315e+01
3.246278654000000188e+03 1.287364249999999970e+02
3.246629475000000184e+03 1.428994570000000124e+02
3.246980352999999923e+03 1.213894059999999939e+02
3.247331287999999859e+03 7.447896599999999978e+01
3.247682279999999992e+03 4.049921400000000204e+01
3.248033328999999867e+03 5.464913000000000132e+00
3.248384434000000056e+03 0.000000000000000000e+00
3.248735596999999871e+03 0.000000000000000000e+00
3.249086815999999999e+03 0.000000000000000000e+00
3.249438093000000208e+03 0.000000000000000000e+00
3.250140816999999970e+03 0.000000000000000000e+00
3.250492263999999977e+03 0.000000000000000000e+00
3.250843769000000066e+03 0.000000000000000000e+00
3.251195330000000013e+03 0.000000000000000000e+00
3.251546948000000157e+03 3.293137200000000320e+01
3.251898623999999927e+03 6.881285599999999647e+01
3.252250356999999894e+03 9.058085800000000631e+01
3.252602146000000175e+03 8.433832400000000007e+01
3.252953993000000082e+03 5.422352200000000266e+01
3.253305897000000186e+03 7.499846999999999930e+00
3.253657858000000033e+03 0.000000000000000000e+00
3.254009876000000077e+03 0.000000000000000000e+00
3.254361950999999863e+03 0.000000000000000000e+00
3.254714082999999846e+03 0.000000000000000000e+00
3.256828078000000005e+03 0.000000000000000000e+00
3.257180611000000226e+03 0.000000000000000000e+00
3.257533201000000190e+03 0.000000000000000000e+00
3.257885847999999896e+03 0.000000000000000000e+00
3.258238551999999800e+03 4.351516300000000115e+01
3.258591313999999784e+03 7.521464400000000694e+01
3.258944132999999965e+03 8.712714300000000378e+01
3.259297008999999889e+03 7.320726200000000006e+01
3.259649942999999894e+03 4.180950700000000353e+01
3.260002934000000096e+03 5.600596999999999603e+00
3.260355982000000040e+03 0.000000000000000000e+00
3.260709088000000065e+03 0.000000000000000000e+00
3.261062250999999833e+03 0.000000000000000000e+00
3.261415470999999798e+03 0.000000000000000000e+00
3.266012564000000111e+03 0.000000000000000000e+00
3.266366589000000204e+03 0.000000000000000000e+00
3.266720671999999922e+03 0.000000000000000000e+00
3.267074811999999838e+03 0.000000000000000000e+00
3.267429009999999835e+03 2.918237900000000096e+01
3.267783265000000029e+03 7.178196900000000369e+01
3.268137577999999849e+03 1.036393369999999976e+02
3.268491947999999866e+03 9.719312800000000152e+01
3.268846376999999848e+03 5.563210099999999869e+01
3.269200863000000027e+03 7.415601999999999805e+00
3.269555405999999948e+03 0.000000000000000000e+00
3.269910006999999950e+03 0.000000000000000000e+00
3.270264666000000034e+03 0.000000000000000000e+00
3.270619383000000198e+03 0.000000000000000000e+00
3.275591481999999814e+03 0.000000000000000000e+00
3.275947066000000177e+03 0.000000000000000000e+00
3.276302706999999828e+03 0.000000000000000000e+00
3.276658406999999897e+03 0.000000000000000000e+00
3.277014164000000164e+03 4.348871599999999660e+01
3.277369979999999941e+03 1.027902030000000053e+02
3.277725852999999915e+03 1.411446249999999907e+02
3.278081783999999971e+03 1.509976010000000031e+02
3.278437773000000107e+03 1.291045269999999903e+02
3.278793821000000207e+03 5.130602900000000233e+01
3.279149926000000050e+03 1.256164409999999947e+02
3.279506088999999974e+03 6.964418789999999717e+02
3.279862310999999863e+03 2.100179784999999811e+03
3.280218589999999949e+03 4.085477811000000202e+03
3.280574927000000116e+03 6.147932732000000215e+03
3.280931322999999793e+03 7.055113489999999729e+03
3.281287777000000006e+03 6.188656393000000207e+03
3.281644287999999960e+03 4.204258447999999589e+03
3.282000857999999880e+03 2.139826054999999997e+03
3.282357485999999881e+03 7.092262990000000400e+02
3.282714171999999962e+03 1.344454310000000135e+02
3.283070916000000125e+03 9.250857200000000091e+01
3.283427717999999913e+03 1.155030019999999951e+02
3.283784579000000122e+03 9.511572499999999764e+01
3.284141497999999956e+03 4.061442900000000122e+01
3.284498473999999987e+03 4.826170000000000293e+00
3.284855508999999984e+03 2.400545999999999935e+01
3.285212602999999945e+03 1.613225869999999986e+02
3.285569754000000103e+03 3.516561550000000125e+02
3.285926964000000225e+03 4.800719659999999749e+02
3.286284231999999975e+03 4.727308249999999816e+02
3.286641557999999804e+03 3.281817940000000249e+02
3.286998943000000054e+03 1.803403360000000077e+02
3.287356385999999929e+03 1.511747159999999894e+02
3.287713886999999886e+03 5.135255049999999528e+02
3.288071446999999807e+03 1.168891037999999980e+03
3.288429063999999926e+03 1.735295640999999932e+03
3.288786740999999893e+03 1.951482917000000043e+03
3.289144475000000057e+03 1.569453404999999975e+03
3.289502268000000186e+03 9.878212829999999940e+02
3.289860118999999941e+03 4.426658219999999915e+02
3.290218029000000115e+03 2.849211320000000001e+02
3.290575996999999916e+03 1.585978039999999964e+02
3.290934024000000136e+03 1.070448439999999977e+02
3.291292108999999982e+03 5.309967100000000073e+01
3.291650251999999909e+03 1.292066600000000065e+01
3.292008453999999801e+03 4.069764899999999841e+01
3.292366713999999774e+03 7.678518900000000258e+01
3.292725033000000167e+03 1.014703480000000013e+02
3.293083410000000185e+03 1.061049990000000065e+02
3.293441846000000169e+03 9.144812899999999445e+01
3.293800341000000117e+03 6.753369100000000458e+01
3.294158894000000146e+03 1.081514000000000086e+00
3.294517504999999801e+03 1.815120200000000139e+01
3.294876174999999876e+03 2.145743960000000072e+02
3.295234903999999915e+03 9.467712860000000319e+02
3.295593691000000035e+03 2.274848501999999826e+03
3.295952537000000120e+03 3.707198186000000078e+03
3.296311440999999832e+03 4.659627494999999726e+03
3.296670403999999962e+03 4.513875799999999799e+03
3.297029426000000058e+03 3.522758859000000029e+03
3.297388505999999779e+03 2.024478425999999899e+03
3.297747644999999920e+03 9.376059719999999515e+02
3.298106842000000142e+03 2.205971089999999890e+02
3.298466099000000213e+03 2.132785600000000059e+01
3.298825413999999910e+03 0.000000000000000000e+00
3.299184788000000026e+03 3.585737999999999914e+01
3.299544220000000223e+03 1.334434259999999881e+02
3.299903710999999930e+03 2.242587780000000066e+02
3.300263261000000057e+03 2.214402120000000025e+02
3.300622870000000148e+03 2.198027590000000089e+02
3.300982538000000204e+03 2.066089670000000069e+02
3.301342263999999886e+03 2.121188280000000077e+02
3.301702048999999988e+03 2.904399189999999749e+02
3.302061893000000055e+03 3.390035879999999793e+02
3.302421796000000086e+03 2.471301390000000140e+02
3.302781757000000198e+03 1.726893450000000030e+02
3.303141778000000158e+03 1.308174899999999923e+02
3.303501857000000200e+03 1.068211809999999957e+02
3.303861995000000206e+03 9.835765899999999817e+01
3.304222193000000061e+03 6.382421899999999937e+01
3.304582448999999997e+03 3.919578700000000282e+01
3.304942763000000014e+03 6.990879099999999369e+01
3.305303136999999879e+03 1.071584050000000019e+02
3.305663570000000163e+03 1.236842209999999938e+02
3.306024061999999958e+03 1.470562710000000095e+02
3.306384613000000172e+03 1.592324329999999861e+02
3.306745222000000012e+03 1.710304539999999918e+02
3.307105891000000156e+03 2.758985999999999876e+02
3.307466618999999810e+03 3.831978020000000242e+02
3.307827405999999883e+03 4.478316820000000007e+02
3.308188251999999920e+03 4.227138299999999731e+02
3.308549156000000039e+03 4.132785779999999818e+02
3.308910120000000006e+03 3.833759009999999989e+02
3.309271142999999938e+03 3.411029930000000263e+02
3.309632224999999835e+03 2.445788540000000069e+02
3.309993367000000035e+03 1.297788400000000024e+02
3.310354566999999861e+03 1.717087100000000177e+01
3.310715826000000106e+03 0.000000000000000000e+00
3.311077145000000201e+03 0.000000000000000000e+00
3.311438522999999805e+03 0.000000000000000000e+00
3.311799959999999828e+03 4.252839600000000075e+01
3.312161455999999816e+03 8.936147499999999866e+01
3.312523011000000224e+03 1.265692910000000069e+02
3.312884625000000142e+03 2.037511759999999867e+02
3.313246298999999908e+03 2.861768289999999979e+02
3.313608032000000094e+03 2.630554309999999987e+02
3.313969823999999790e+03 1.892472930000000133e+02
3.314331674999999905e+03 9.714020499999999458e+01
3.314693585999999868e+03 7.186259099999999478e+01
3.315055555999999797e+03 1.057909960000000069e+02
3.315417585000000145e+03 1.624975860000000125e+02
3.315779673999999886e+03 2.220766020000000083e+02
3.316141822000000047e+03 2.273301299999999969e+02
3.316504029000000173e+03 2.049954500000000053e+02
3.316866296000000148e+03 1.875637490000000014e+02
3.317228622000000087e+03 1.288794770000000085e+02
3.317591006999999991e+03 2.018659169999999961e+02
3.317953450999999859e+03 2.872176099999999792e+02
3.318315955999999915e+03 3.935305250000000115e+02
3.318678519000000051e+03 4.116547760000000267e+02
3.319041142000000036e+03 3.272509140000000230e+02
3.319403823999999986e+03 1.904332420000000070e+02
3.319766565999999784e+03 1.048698059999999970e+02
3.320129367000000002e+03 1.425315800000000088e+01
3.320492228000000068e+03 0.000000000000000000e+00
3.320855148000000099e+03 0.000000000000000000e+00
3.321218127999999979e+03 0.000000000000000000e+00
3.321581166999999823e+03 0.000000000000000000e+00
3.321944265999999971e+03 0.000000000000000000e+00
3.322307424000000083e+03 2.648899000000000115e+01
3.322670642000000043e+03 6.289024100000000317e+01
3.323033919999999853e+03 8.115037399999999934e+01
3.323397257000000081e+03 7.087833200000000033e+01
3.323760652999999820e+03 4.367853399999999908e+01
3.324124110000000201e+03 5.327927100000000138e+01
3.324487625000000207e+03 7.989641299999999546e+01
3.324851200999999946e+03 9.052705899999999417e+01
3.325214836000000105e+03 7.408800800000000208e+01
3.325578531000000112e+03 4.124209900000000317e+01
3.325942285000000084e+03 5.475404000000000160e+00
3.326306098999999904e+03 0.000000000000000000e+00
3.326669973000000027e+03 0.000000000000000000e+00
3.327033906999999999e+03 0.000000000000000000e+00
3.327397899999999936e+03 0.000000000000000000e+00
3.328490237999999863e+03 0.000000000000000000e+00
3.328854471000000103e+03 0.000000000000000000e+00
3.329218762999999853e+03 0.000000000000000000e+00
3.329583114999999907e+03 0.000000000000000000e+00
3.329947525999999925e+03 3.128797499999999943e+01
3.330311998000000131e+03 7.300661800000000312e+01
3.330676528999999846e+03 1.115341580000000050e+02
3.331041119999999864e+03 1.269127749999999963e+02
3.331405771000000186e+03 1.102967989999999929e+02
3.331770481999999902e+03 7.235054700000000594e+01
3.332135252999999921e+03 1.017714499999999944e+01
3.332500083999999788e+03 0.000000000000000000e+00
3.332864974999999959e+03 0.000000000000000000e+00
3.333229925000000094e+03 0.000000000000000000e+00
3.333594935999999961e+03 0.000000000000000000e+00
3.336882731000000149e+03 0.000000000000000000e+00
3.337248341999999866e+03 0.000000000000000000e+00
3.337614012999999886e+03 0.000000000000000000e+00
3.337979744000000210e+03 0.000000000000000000e+00
3.338345534999999927e+03 3.544241399999999942e+01
3.338711385999999948e+03 7.799541100000000426e+01
3.339077296999999817e+03 1.041909299999999945e+02
3.339443268999999873e+03 9.557396799999999359e+01
3.339809299999999894e+03 5.843638200000000182e+01
3.340175392000000102e+03 8.000610999999999251e+00
3.340541544000000158e+03 0.000000000000000000e+00
3.340907756999999947e+03 0.000000000000000000e+00
3.341274029000000155e+03 0.000000000000000000e+00
3.341640362000000096e+03 5.751040499999999867e+01
3.342006754999999885e+03 1.048303520000000049e+02
3.342373207999999977e+03 1.239913410000000056e+02
3.342739721999999801e+03 1.047010690000000039e+02
3.343106295000000046e+03 6.112594500000000153e+01
3.343472929999999906e+03 8.249508000000000507e+00
3.343839624000000185e+03 0.000000000000000000e+00
3.344206379000000197e+03 0.000000000000000000e+00
3.344573194000000058e+03 0.000000000000000000e+00
3.344940069000000221e+03 0.000000000000000000e+00
3.380815948999999819e+03 0.000000000000000000e+00
3.381188803999999891e+03 0.000000000000000000e+00
3.381561720000000150e+03 0.000000000000000000e+00
3.381934698999999910e+03 0.000000000000000000e+00
3.382307738999999856e+03 3.309867500000000007e+01
3.382680840999999873e+03 6.538740099999999700e+01
3.383054004999999961e+03 8.318239300000000469e+01
3.383427229999999781e+03 7.632501100000000349e+01
3.383800517000000127e+03 4.871495699999999829e+01
3.384173866000000089e+03 6.770410000000000039e+00
3.384547277000000122e+03 0.000000000000000000e+00
3.384920748999999887e+03 0.000000000000000000e+00
3.385294284000000061e+03 0.000000000000000000e+00
3.385667879999999968e+03 0.000000000000000000e+00
3.386041537999999946e+03 3.245122599999999835e+01
3.386415257999999994e+03 9.515368399999999838e+01
3.386789040000000114e+03 1.493890460000000076e+02
3.387162882999999965e+03 1.679819870000000037e+02
3.387536789000000226e+03 1.427845309999999870e+02
3.387910757000000103e+03 8.923469500000000210e+01
3.388284786000000167e+03 4.835158599999999751e+01
3.388658876999999848e+03 6.514750000000000263e+00
3.389033030999999937e+03 0.000000000000000000e+00
3.389407246000000214e+03 0.000000000000000000e+00
3.389781523000000107e+03 0.000000000000000000e+00
3.390155862999999954e+03 0.000000000000000000e+00
3.467450118000000202e+03 0.000000000000000000e+00
3.467837395999999899e+03 0.000000000000000000e+00
3.468224740000000111e+03 0.000000000000000000e+00
3.468612148000000161e+03 0.000000000000000000e+00
3.468999621999999817e+03 5.006789200000000051e+01
3.469387160000000222e+03 8.099703100000000688e+01
3.469774762999999894e+03 8.706415200000000709e+01
3.470162432000000081e+03 6.792747500000000116e+01
3.470550165000000106e+03 3.577171200000000084e+01
3.470937962999999854e+03 4.699672999999999767e+00
3.471325825999999779e+03 0.000000000000000000e+00
3.471713753999999881e+03 0.000000000000000000e+00
3.472101747000000159e+03 0.000000000000000000e+00
3.472489806000000044e+03 0.000000000000000000e+00
3.517949877000000015e+03 0.000000000000000000e+00
3.518345647000000099e+03 0.000000000000000000e+00
3.518741484000000128e+03 0.000000000000000000e+00
3.519137388000000101e+03 0.000000000000000000e+00
3.519533358000000135e+03 3.432937100000000186e+01
3.519929395999999997e+03 6.997221999999999298e+01
3.520325499999999920e+03 8.805696199999999862e+01
3.520721670999999787e+03 7.879062700000000063e+01
3.521117909000000054e+03 4.989999699999999905e+01
3.521514213999999811e+03 6.937045000000000350e+00
3.521910585000000083e+03 0.000000000000000000e+00
3.522307024000000183e+03 0.000000000000000000e+00
3.522703529999999773e+03 0.000000000000000000e+00
3.523100101999999879e+03 0.000000000000000000e+00
3.529056736000000001e+03 0.000000000000000000e+00
3.529454381999999896e+03 0.000000000000000000e+00
3.529852095000000190e+03 0.000000000000000000e+00
3.530249874999999975e+03 0.000000000000000000e+00
3.530647723000000042e+03 3.107209500000000091e+01
3.531045637000000170e+03 6.929762399999999900e+01
3.531443620000000010e+03 9.585231199999999774e+01
3.531841668999999911e+03 9.445472300000000132e+01
3.532239786000000095e+03 6.655216400000000476e+01
3.532637970000000223e+03 9.503431000000000850e+00
3.533036220999999841e+03 0.000000000000000000e+00
3.533434540000000197e+03 0.000000000000000000e+00
3.533832926000000043e+03 0.000000000000000000e+00
3.534231378999999833e+03 0.000000000000000000e+00
3.557859943999999814e+03 0.000000000000000000e+00
3.558262467999999899e+03 0.000000000000000000e+00
3.558665059999999812e+03 0.000000000000000000e+00
3.559067720999999892e+03 0.000000000000000000e+00
3.559470449999999801e+03 4.087434199999999862e+01
3.559873247999999876e+03 7.840888800000000458e+01
3.560276113999999779e+03 9.348451599999999928e+01
3.560679047999999966e+03 7.865213300000000629e+01
3.561082050999999865e+03 4.632382599999999684e+01
3.561485122000000047e+03 6.322293000000000163e+00
3.561888261999999941e+03 0.000000000000000000e+00
3.562291470000000118e+03 0.000000000000000000e+00
3.562694746000000123e+03 0.000000000000000000e+00
3.563098090999999840e+03 0.000000000000000000e+00
3.595997902999999951e+03 0.000000000000000000e+00
3.596406916999999794e+03 0.000000000000000000e+00
3.596816001000000142e+03 0.000000000000000000e+00
3.597225154000000202e+03 0.000000000000000000e+00
3.597634378000000197e+03 2.333440900000000084e+01
3.598043670999999904e+03 6.883396199999999965e+01
3.598453034000000116e+03 1.129210599999999971e+02
3.598862466999999924e+03 1.266493990000000025e+02
3.599271968999999899e+03 1.009948650000000043e+02
3.599681541999999808e+03 5.553072800000000342e+01
3.600091185000000223e+03 7.442093999999999987e+00
3.600500896999999895e+03 0.000000000000000000e+00
3.600910679000000073e+03 0.000000000000000000e+00
3.601320532000000185e+03 0.000000000000000000e+00
3.601730454000000009e+03 0.000000000000000000e+00
3.612001302000000123e+03 0.000000000000000000e+00
3.612413048999999774e+03 0.000000000000000000e+00
3.612824866999999813e+03 0.000000000000000000e+00
3.613236754999999903e+03 0.000000000000000000e+00
3.613648713999999927e+03 3.880329600000000312e+01
3.614060743000000002e+03 7.086841900000000294e+01
3.614472843000000012e+03 9.009906100000000606e+01
3.614885013000000072e+03 8.671913299999999936e+01
3.615297253000000183e+03 6.075040500000000065e+01
3.615709563999999773e+03 8.680298000000000513e+00
3.616121946000000207e+03 0.000000000000000000e+00
3.616534397999999783e+03 0.000000000000000000e+00
3.616946921000000202e+03 0.000000000000000000e+00
3.617359514000000217e+03 0.000000000000000000e+00
3.645582340999999815e+03 0.000000000000000000e+00
3.645999843999999939e+03 0.000000000000000000e+00
3.646417418999999882e+03 0.000000000000000000e+00
3.646835065000000213e+03 0.000000000000000000e+00
3.647252782999999908e+03 4.037070700000000301e+01
3.647670572999999877e+03 7.049905900000000258e+01
3.648088435000000118e+03 9.369020700000000090e+01
3.648506367999999839e+03 1.029976510000000047e+02
3.648924374000000171e+03 9.362312199999999507e+01
3.649342450999999983e+03 1.224367709999999931e+02
3.649760600000000068e+03 1.066544920000000047e+02
3.650178820999999971e+03 1.174893670000000014e+02
3.650597114000000147e+03 1.015306999999999960e+02
3.651015477999999803e+03 5.887496900000000011e+01
3.651433915000000070e+03 5.265770499999999998e+01
3.651852424000000156e+03 8.246666399999999442e+01
3.652271004000000175e+03 1.006629389999999944e+02
3.652689656999999897e+03 8.736952300000000093e+01
3.653108381000000008e+03 5.103564300000000031e+01
3.653527177999999822e+03 6.952268000000000114e+00
3.653946046000000024e+03 0.000000000000000000e+00
3.654364986999999928e+03 0.000000000000000000e+00
3.654783999000000222e+03 0.000000000000000000e+00
3.655203084000000217e+03 0.000000000000000000e+00
3.675826864000000114e+03 0.000000000000000000e+00
3.676249573000000055e+03 0.000000000000000000e+00
3.676672356000000036e+03 0.000000000000000000e+00
3.677095210999999836e+03 0.000000000000000000e+00
3.677518138999999792e+03 3.982394599999999940e+01
3.677941139999999905e+03 7.166987600000000214e+01
3.678364214000000175e+03 8.592116699999999696e+01
3.678787361000000146e+03 7.601318799999999953e+01
3.679210580999999820e+03 4.809640100000000018e+01
3.679633874999999989e+03 6.740637000000000434e+00
3.680057240999999976e+03 0.000000000000000000e+00
3.680480680000000120e+03 0.000000000000000000e+00
3.680904192999999850e+03 0.000000000000000000e+00
3.681327777999999853e+03 0.000000000000000000e+00
3.696625685999999860e+03 0.000000000000000000e+00
3.697051988000000165e+03 0.000000000000000000e+00
3.697478364000000056e+03 0.000000000000000000e+00
3.697904813999999988e+03 0.000000000000000000e+00
3.698331337999999960e+03 7.394602000000000430e+01
3.698757935000000089e+03 1.464812560000000019e+02
3.699184605999999803e+03 1.954494439999999997e+02
3.699611351000000013e+03 1.927395750000000021e+02
3.700038169999999809e+03 1.394201879999999960e+02
3.700465063000000100e+03 4.519241699999999895e+01
3.700892029000000093e+03 4.598652000000000406e+00
3.701319070000000011e+03 0.000000000000000000e+00
3.701746184000000085e+03 0.000000000000000000e+00
3.702173372000000199e+03 0.000000000000000000e+00
3.702600634999999784e+03 0.000000000000000000e+00
3.715452976000000035e+03 0.000000000000000000e+00
3.715882539000000179e+03 0.000000000000000000e+00
3.716312176999999792e+03 0.000000000000000000e+00
3.716741888999999901e+03 0.000000000000000000e+00
3.717171675999999934e+03 3.163531000000000049e+01
3.717601537000000008e+03 7.055021600000000603e+01
3.718031473000000005e+03 1.035166480000000035e+02
3.718461483999999928e+03 1.128767229999999984e+02
3.718891568999999890e+03 9.243056699999999637e+01
3.719321728999999777e+03 5.425629800000000103e+01
3.719751963000000160e+03 7.444746999999999559e+00
3.720182272000000012e+03 0.000000000000000000e+00
3.720612655999999788e+03 5.071556700000000006e+01
3.721043114000000060e+03 1.495780239999999992e+02
3.721473646999999801e+03 3.420389819999999759e+02
3.721904254999999921e+03 4.867370809999999892e+02
3.722334937999999966e+03 4.830498719999999935e+02
3.722765695000000051e+03 3.801703800000000228e+02
3.723196527000000060e+03 2.342729420000000005e+02
3.723627433999999994e+03 1.078131599999999963e+02
3.724058415999999852e+03 5.806322600000000023e+01
3.724489472000000205e+03 8.161592000000000624e+00
3.724920603999999912e+03 0.000000000000000000e+00
3.725351810000000114e+03 0.000000000000000000e+00
3.725783090999999786e+03 0.000000000000000000e+00
3.726214446999999836e+03 0.000000000000000000e+00
3.726645877999999811e+03 0.000000000000000000e+00
3.727077384000000166e+03 3.425513699999999773e+01
3.727508964999999989e+03 6.616122199999999509e+01
3.727940621000000192e+03 1.226026480000000021e+02
3.728372351999999864e+03 2.069751970000000085e+02
3.728804157000000032e+03 2.770269509999999968e+02
3.729236038000000008e+03 2.706155719999999860e+02
3.729667993999999908e+03 2.218673220000000015e+02
3.730100025000000187e+03 1.220802520000000015e+02
3.730532130999999936e+03 4.433790700000000129e+01
3.730964312000000064e+03 5.139784999999999826e+00
3.731396568000000116e+03 0.000000000000000000e+00
3.731828899999999976e+03 0.000000000000000000e+00
3.732261305999999877e+03 0.000000000000000000e+00
3.732693788000000040e+03 0.000000000000000000e+00
3.733126343999999790e+03 0.000000000000000000e+00
3.733558975999999802e+03 0.000000000000000000e+00
3.733991684000000078e+03 0.000000000000000000e+00
3.734424465999999939e+03 3.703900600000000054e+01
3.734857324000000062e+03 7.503789600000000348e+01
3.735290257000000111e+03 9.580273900000000253e+01
3.735723265000000083e+03 8.794479200000000674e+01
3.736156347999999980e+03 5.856923299999999699e+01
3.736589507000000140e+03 8.316558999999999813e+00
3.737022741000000224e+03 0.000000000000000000e+00
3.737456051000000116e+03 0.000000000000000000e+00
3.737889435999999932e+03 0.000000000000000000e+00
3.738322896000000128e+03 3.673266100000000023e+01
3.738756432000000132e+03 7.393806800000000123e+01
3.739190043000000060e+03 8.965534300000000201e+01
3.739623728999999912e+03 7.546244299999999328e+01
3.740057491000000027e+03 4.380108299999999844e+01
3.740491328999999951e+03 5.998944999999999972e+00
3.740925240999999914e+03 0.000000000000000000e+00
3.741359230000000025e+03 0.000000000000000000e+00
3.741793294000000060e+03 0.000000000000000000e+00
3.742227433000000019e+03 0.000000000000000000e+00
3.743964746999999988e+03 0.000000000000000000e+00
3.744399265000000014e+03 0.000000000000000000e+00
3.744833857999999964e+03 0.000000000000000000e+00
3.745268527000000176e+03 0.000000000000000000e+00
3.745703270999999859e+03 8.752046799999999394e+01
3.746138090999999804e+03 1.740776189999999986e+02
3.746572987000000012e+03 2.213688380000000109e+02
3.747007959000000028e+03 2.009609749999999906e+02
3.747443005999999968e+03 1.294844539999999995e+02
3.747878129000000172e+03 5.567579099999999670e+01
3.748313328000000183e+03 6.892759999999999998e+00
3.748748603000000003e+03 0.000000000000000000e+00
3.749183954000000085e+03 0.000000000000000000e+00
3.749619380000000092e+03 0.000000000000000000e+00
3.750054881999999907e+03 0.000000000000000000e+00
3.750490460999999868e+03 0.000000000000000000e+00
3.750926115000000209e+03 5.868289200000000250e+01
3.751361844999999903e+03 1.523712370000000078e+02
3.751797650999999860e+03 2.424143889999999999e+02
3.752233532000000196e+03 2.648057319999999777e+02
3.752669490000000224e+03 1.996537399999999991e+02
3.753105524000000059e+03 8.349053600000000586e+01
3.753541634000000158e+03 3.107172399999999968e+01
3.753977820000000065e+03 3.878775999999999780e+00
3.754414080999999896e+03 2.436605899999999991e+01
3.754850418999999874e+03 5.842164300000000310e+01
3.755286833000000115e+03 8.319407999999999959e+01
3.755723323000000164e+03 8.056197600000000136e+01
3.756159889999999905e+03 5.297272300000000200e+01
3.756596532000000025e+03 4.730165300000000173e+01
3.757033249999999953e+03 8.144459000000000515e+01
3.757470045000000027e+03 1.028020360000000011e+02
3.757906915999999910e+03 8.863534900000000505e+01
3.758343863000000056e+03 4.881381799999999771e+01
3.758780886000000010e+03 6.557662999999999798e+00
3.759217985000000226e+03 0.000000000000000000e+00
3.759655161000000135e+03 0.000000000000000000e+00
3.760092412999999851e+03 0.000000000000000000e+00
3.760529740999999831e+03 0.000000000000000000e+00
3.760967145000000073e+03 0.000000000000000000e+00
3.761404626000000007e+03 2.125987900000000153e+01
3.761842183000000205e+03 5.211843100000000106e+01
3.762279817000000094e+03 7.324167300000000580e+01
3.762717526999999791e+03 6.767909899999999368e+01
3.763155313000000206e+03 3.932565600000000217e+01
3.763593175999999858e+03 5.363459999999999894e+00
3.764031115000000227e+03 0.000000000000000000e+00
3.764469130999999834e+03 0.000000000000000000e+00
3.764907223000000158e+03 0.000000000000000000e+00
3.765345390999999836e+03 0.000000000000000000e+00
3.765783636000000115e+03 0.000000000000000000e+00
3.766221958000000086e+03 0.000000000000000000e+00
3.766660355999999865e+03 0.000000000000000000e+00
3.767098829999999907e+03 3.706746600000000313e+01
3.767537381000000096e+03 6.819336500000000001e+01
3.767976008999999976e+03 8.422508500000000708e+01
3.768414714000000004e+03 7.825197000000000003e+01
3.768853493999999955e+03 5.407634999999999792e+01
3.769292351999999937e+03 7.786888000000000254e+00
3.769731286000000182e+03 0.000000000000000000e+00
3.770170297000000119e+03 0.000000000000000000e+00
3.770609385000000202e+03 0.000000000000000000e+00
3.771048549000000094e+03 0.000000000000000000e+00
3.788235984999999800e+03 0.000000000000000000e+00
3.788678232000000207e+03 0.000000000000000000e+00
3.789120557000000190e+03 0.000000000000000000e+00
3.789562960000000203e+03 0.000000000000000000e+00
3.790005439000000024e+03 4.021150300000000044e+01
3.790447997000000214e+03 8.230773399999999640e+01
3.790890632000000096e+03 1.126473000000000013e+02
3.791333344000000125e+03 1.135133029999999934e+02
3.791776134000000184e+03 1.385699580000000140e+02
3.792219001999999819e+03 1.219057640000000049e+02
3.792661947000000055e+03 9.176655300000000182e+01
3.793104969999999867e+03 7.735700099999999679e+01
3.793548069999999825e+03 5.480321500000000157e+01
3.793991247999999814e+03 7.966738999999999571e+00
3.794434503999999833e+03 0.000000000000000000e+00
3.794877837999999883e+03 0.000000000000000000e+00
3.795321249000000080e+03 0.000000000000000000e+00
3.795764737999999852e+03 0.000000000000000000e+00
3.831947119999999813e+03 0.000000000000000000e+00
3.832397043999999823e+03 0.000000000000000000e+00
3.832847048000000086e+03 0.000000000000000000e+00
3.833297129999999925e+03 0.000000000000000000e+00
3.833747292000000016e+03 5.182860999999999763e+01
3.834197533999999905e+03 8.190469000000000221e+01
3.834647853999999825e+03 8.912961500000000115e+01
3.835098253999999997e+03 7.242534399999999550e+01
3.835548733000000084e+03 4.170504999999999995e+01
3.835999291999999969e+03 5.716668999999999556e+00
3.836449930000000222e+03 0.000000000000000000e+00
3.836900647999999819e+03 3.548503900000000044e+01
3.837351444999999785e+03 6.546194099999999594e+01
3.837802321000000120e+03 8.061684800000000450e+01
3.838253276999999798e+03 7.534298599999999624e+01
3.838704311999999845e+03 5.374733499999999964e+01
3.839155427000000145e+03 7.819894999999999818e+00
3.839606620999999905e+03 0.000000000000000000e+00
3.840057894999999917e+03 0.000000000000000000e+00
3.840509247999999843e+03 0.000000000000000000e+00
3.840960681999999906e+03 0.000000000000000000e+00
3.881917906000000130e+03 0.000000000000000000e+00
3.882376659999999902e+03 0.000000000000000000e+00
3.882835494999999810e+03 0.000000000000000000e+00
3.883294410999999855e+03 0.000000000000000000e+00
3.883753408999999920e+03 2.885424199999999928e+01
3.884212489000000005e+03 5.883021000000000100e+01
3.884671650000000227e+03 7.418648600000000215e+01
3.885130892000000131e+03 6.676398600000000272e+01
3.885590215000000171e+03 4.240711000000000297e+01
3.886049621000000116e+03 5.988488000000000255e+00
3.886509106999999858e+03 0.000000000000000000e+00
3.886968675000000076e+03 0.000000000000000000e+00
3.887428324999999859e+03 0.000000000000000000e+00
3.887888055999999779e+03 0.000000000000000000e+00
3.917481334999999945e+03 0.000000000000000000e+00
3.917946407999999792e+03 0.000000000000000000e+00
3.918411563000000115e+03 0.000000000000000000e+00
3.918876802000000225e+03 0.000000000000000000e+00
3.919342122999999901e+03 3.670977400000000301e+01
3.919807526999999936e+03 7.851236299999999346e+01
3.920273013999999876e+03 1.060524309999999986e+02
3.920738584000000174e+03 1.005101470000000035e+02
3.921204236999999921e+03 6.457852200000000664e+01
3.921669973000000027e+03 9.128360000000000696e+00
3.922135792000000038e+03 0.000000000000000000e+00
3.922601693999999952e+03 4.634834299999999985e+01
3.923067677999999887e+03 8.796774899999999775e+01
3.923533746000000065e+03 1.015400769999999966e+02
3.923999897000000146e+03 7.918857199999999352e+01
3.924466131000000132e+03 3.922091400000000050e+01
3.924932448999999906e+03 5.113565999999999612e+00
3.925398849000000155e+03 0.000000000000000000e+00
3.925865331999999853e+03 0.000000000000000000e+00
3.926331898999999794e+03 0.000000000000000000e+00
3.926798549000000094e+03 0.000000000000000000e+00
3.927265281999999843e+03 0.000000000000000000e+00
3.927732097999999951e+03 0.000000000000000000e+00
3.928198996999999963e+03 0.000000000000000000e+00
3.928665980000000218e+03 0.000000000000000000e+00
3.929133045999999922e+03 2.459112800000000121e+01
3.929600194999999985e+03 6.559052900000000363e+01
3.930067426999999952e+03 9.288480400000000259e+01
3.930534743000000162e+03 8.188078299999999388e+01
3.931002143000000160e+03 7.438490299999999422e+01
3.931469625000000178e+03 9.660655400000000270e+01
3.931937190999999984e+03 1.456282970000000034e+02
3.932404841000000033e+03 1.619839800000000025e+02
3.932872573999999986e+03 1.260180699999999945e+02
3.933340389999999843e+03 5.269170299999999685e+01
3.933808289999999943e+03 6.331286000000000413e+00
3.934276272999999946e+03 0.000000000000000000e+00
3.934744340000000193e+03 0.000000000000000000e+00
3.935212489999999889e+03 0.000000000000000000e+00
3.935680723999999827e+03 0.000000000000000000e+00
3.950708445000000211e+03 0.000000000000000000e+00
3.951179446999999982e+03 0.000000000000000000e+00
3.951650533999999880e+03 0.000000000000000000e+00
3.952121705000000020e+03 0.000000000000000000e+00
3.952592959999999948e+03 2.961496800000000107e+01
3.953064299000000119e+03 6.407802100000000678e+01
3.953535722999999962e+03 8.591392299999999693e+01
3.954007231000000047e+03 8.265031000000000461e+01
3.954478823999999804e+03 5.864227400000000046e+01
3.954950499999999920e+03 8.541033000000000541e+00
3.955422262000000046e+03 0.000000000000000000e+00
3.955894107000000076e+03 0.000000000000000000e+00
3.956366036999999778e+03 0.000000000000000000e+00
3.956838052000000062e+03 0.000000000000000000e+00
3.959199391999999989e+03 0.000000000000000000e+00
3.959671914000000015e+03 0.000000000000000000e+00
3.960144519999999829e+03 0.000000000000000000e+00
3.960617211000000225e+03 0.000000000000000000e+00
3.961089985999999953e+03 3.377478500000000139e+01
3.961562847000000147e+03 7.699410100000000057e+01
3.962035792000000129e+03 1.086365119999999962e+02
3.962508820999999898e+03 1.083549610000000030e+02
3.962981934999999794e+03 1.132561120000000017e+02
3.963455133999999816e+03 1.587949079999999924e+02
3.963928417999999965e+03 2.017881879999999910e+02
3.964401786999999786e+03 2.220232680000000016e+02
3.964875239999999849e+03 1.839366970000000094e+02
3.965348778000000038e+03 8.966193400000000224e+01
3.965822400999999900e+03 3.707059699999999935e+01
3.966296108999999888e+03 4.759897999999999740e+00
3.966769902000000002e+03 0.000000000000000000e+00
3.967243779999999788e+03 0.000000000000000000e+00
3.967717741999999816e+03 0.000000000000000000e+00
3.968191789999999855e+03 0.000000000000000000e+00
3.970088830000000144e+03 0.000000000000000000e+00
3.970563302000000022e+03 0.000000000000000000e+00
3.971037859999999910e+03 0.000000000000000000e+00
3.971512502000000040e+03 0.000000000000000000e+00
3.971987230000000181e+03 4.400282099999999730e+01
3.972462042999999994e+03 7.233132000000000517e+01
3.972936940999999933e+03 1.099214690000000019e+02
3.973411923999999999e+03 1.294693330000000060e+02
3.973886993000000075e+03 2.020074789999999894e+02
3.974362145999999939e+03 2.795164609999999925e+02
3.974837384999999813e+03 3.600679079999999885e+02
3.975312708999999813e+03 3.317580110000000104e+02
3.975788118999999824e+03 2.242511810000000025e+02
3.976263613000000078e+03 1.695533020000000022e+02
3.976739192999999887e+03 1.630699529999999982e+02
3.977214857999999822e+03 1.510822320000000047e+02
3.977690609000000222e+03 1.556873050000000092e+02
3.978166444999999840e+03 1.440434950000000072e+02
3.978642366000000038e+03 1.330102310000000045e+02
3.979118372999999792e+03 1.355086369999999931e+02
3.979594465000000127e+03 1.563964110000000005e+02
3.980070643000000018e+03 1.896208970000000136e+02
3.980546906000000035e+03 2.064205900000000042e+02
3.981023255000000063e+03 1.375617259999999931e+02
3.981499689000000217e+03 6.023723900000000242e+01
3.981976208000000042e+03 7.590777000000000108e+00
3.982452814000000217e+03 4.274071800000000110e+01
3.982929504000000179e+03 8.619424999999999670e+01
3.983406281000000035e+03 1.514883379999999988e+02
3.983883143000000018e+03 1.995045049999999947e+02
3.984360090000000127e+03 1.968526599999999860e+02
3.984837124000000131e+03 1.871025129999999876e+02
3.985314242999999806e+03 1.794845410000000072e+02
3.985791447000000062e+03 1.569034149999999954e+02
3.986268738000000212e+03 1.120459850000000017e+02
3.986746114000000034e+03 6.831908799999999360e+01
3.987223575999999866e+03 9.685067000000000093e+00
3.987701122999999825e+03 0.000000000000000000e+00
3.988178757000000132e+03 3.899547900000000311e+01
3.988656476000000112e+03 1.069693730000000045e+02
3.989134281000000101e+03 2.386731310000000121e+02
3.989612172000000101e+03 3.273779650000000174e+02
3.990090149000000110e+03 3.805384930000000168e+02
3.990568212000000131e+03 4.048716769999999769e+02
3.991046359999999822e+03 4.065659870000000069e+02
3.991524594999999863e+03 2.749243609999999762e+02
3.992002915000000030e+03 1.446816359999999975e+02
3.992481322000000091e+03 6.052768700000000024e+01
3.992959813999999824e+03 7.629590999999999568e+00
3.993438392999999905e+03 2.464966199999999930e+01
3.993917057999999997e+03 8.956250900000000570e+01
3.994395808000000216e+03 1.670412770000000080e+02
3.994874644999999873e+03 2.041338529999999878e+02
3.995353567999999996e+03 2.202081740000000138e+02
3.995832577000000128e+03 1.787965299999999900e+02
3.996311671999999817e+03 1.288648660000000064e+02
3.996790852999999970e+03 1.304314139999999895e+02
3.997270121000000017e+03 1.170030160000000024e+02
3.997749475000000075e+03 8.746589099999999917e+01
3.998228915000000143e+03 5.225481800000000021e+01
3.998708441000000221e+03 2.508341100000000168e+01
3.999188052999999854e+03 5.971544999999999703e+01
3.999667751999999837e+03 1.366194099999999878e+02
4.000147536999999829e+03 1.877306470000000047e+02
4.000627409000000171e+03 2.115637940000000015e+02
4.001107366000000184e+03 1.796033050000000060e+02
4.001587410999999975e+03 1.229895680000000056e+02
4.002067540999999892e+03 7.886804600000000676e+01
4.002547758000000158e+03 4.708777800000000013e+01
4.003028061999999863e+03 3.868167799999999801e+01
4.003508451000000150e+03 6.759600100000000111e+01
4.003988928000000215e+03 1.083823419999999942e+02
4.004469490999999834e+03 7.557256399999999985e+01
4.004950139999999919e+03 3.759127699999999805e+01
4.005430875999999898e+03 5.021982000000000390e+00
4.005911697999999888e+03 0.000000000000000000e+00
4.006392608000000109e+03 0.000000000000000000e+00
4.006873603000000003e+03 0.000000000000000000e+00
4.007354686000000129e+03 0.000000000000000000e+00
4.007835853999999927e+03 8.701024499999999762e+01
4.008317109999999957e+03 1.627619929999999897e+02
4.008798451999999997e+03 1.999210710000000120e+02
4.009279880999999932e+03 1.750057779999999923e+02
4.009761397000000215e+03 1.454854449999999986e+02
4.010242999999999938e+03 1.080504329999999982e+02
4.010724689000000126e+03 1.258069140000000061e+02
4.011206465000000208e+03 1.732089200000000062e+02
4.011688328000000183e+03 1.769965699999999913e+02
4.012170277000000169e+03 1.621102769999999964e+02
4.012652313999999933e+03 1.169307519999999982e+02
4.013134437000000162e+03 9.888286499999999535e+01
4.013616648000000168e+03 1.436104819999999904e+02
4.014098945000000185e+03 2.901492200000000139e+02
4.014581329000000096e+03 3.541609320000000025e+02
4.015063799999999901e+03 3.860672959999999989e+02
4.015546358000000055e+03 3.442132280000000151e+02
4.016029003999999986e+03 2.203918600000000083e+02
4.016511735999999928e+03 8.878884499999999491e+01
4.016994555000000219e+03 3.421594699999999989e+01
4.017477460999999948e+03 6.109846799999999689e+01
4.017960454000000027e+03 1.286892809999999940e+02
4.018443534999999883e+03 1.824896129999999914e+02
4.018926702000000205e+03 2.290039050000000032e+02
4.019409956999999849e+03 2.815256410000000074e+02
4.019893298999999843e+03 2.856451529999999934e+02
4.020376728000000185e+03 2.920378329999999778e+02
4.020860243999999966e+03 2.365376520000000085e+02
4.021343847999999980e+03 1.141975159999999931e+02
4.021827538999999888e+03 3.017461300000000080e+01
4.022311317000000145e+03 2.898544999999999927e+00
4.022795181999999841e+03 0.000000000000000000e+00
4.023279135000000224e+03 0.000000000000000000e+00
4.023763175000000047e+03 0.000000000000000000e+00
4.024247302000000218e+03 0.000000000000000000e+00
4.024731517000000167e+03 0.000000000000000000e+00
4.025215819000000010e+03 0.000000000000000000e+00
4.025700208000000202e+03 0.000000000000000000e+00
4.026184685000000172e+03 5.147634399999999744e+01
4.026669249999999920e+03 9.396977699999999345e+01
4.027153902000000016e+03 1.089665030000000030e+02
4.027638641000000007e+03 8.737287100000000351e+01
4.028123467999999775e+03 4.599319200000000052e+01
4.028608382999999776e+03 6.155420999999999587e+00
4.029093385000000126e+03 7.039158799999999871e+01
4.029578473999999915e+03 1.479001250000000027e+02
4.030063651999999820e+03 1.977880890000000136e+02
4.030548917000000074e+03 1.840134510000000034e+02
4.031034269000000222e+03 1.160058769999999981e+02
4.031519709000000148e+03 1.641779899999999870e+01
4.032005236999999852e+03 3.694878500000000088e+01
4.032490852999999788e+03 7.516109400000000562e+01
4.032976556000000073e+03 1.056858500000000021e+02
4.033462347000000136e+03 1.101899049999999960e+02
4.033948225999999977e+03 8.285413800000000606e+01
4.034434193000000050e+03 4.259190900000000113e+01
4.034920247999999901e+03 5.676696999999999882e+00
4.035406390000000101e+03 0.000000000000000000e+00
4.035892620000000079e+03 0.000000000000000000e+00
4.036378937999999835e+03 4.811342799999999897e+01
4.036865343999999823e+03 7.274264800000000264e+01
4.037351838000000043e+03 8.094442800000000204e+01
4.037838420000000042e+03 1.044572909999999979e+02
4.038325089999999818e+03 1.192797699999999992e+02
4.038811847999999827e+03 1.028282329999999973e+02
4.039298694000000069e+03 9.383858800000000144e+01
4.039785628000000088e+03 6.367923499999999848e+01
4.040272649999999885e+03 9.189598000000000155e+00
4.040759759999999915e+03 0.000000000000000000e+00
4.041246958000000177e+03 0.000000000000000000e+00
4.041734244000000217e+03 0.000000000000000000e+00
4.042221618000000035e+03 0.000000000000000000e+00
4.042709080999999969e+03 5.994698499999999797e+01
4.043196632000000136e+03 1.033820889999999935e+02
4.043684271000000081e+03 1.526847019999999873e+02
4.044171997999999803e+03 2.267845010000000059e+02
4.044659813000000213e+03 2.849782850000000280e+02
4.045147716999999830e+03 2.215946580000000097e+02
4.045635709000000134e+03 1.394203860000000077e+02
4.046123789000000215e+03 5.411072099999999807e+01
4.046611957999999959e+03 6.391022000000000425e+00
4.047100214999999935e+03 0.000000000000000000e+00
4.047588560000000143e+03 0.000000000000000000e+00
4.048076994000000013e+03 0.000000000000000000e+00
4.048565516000000116e+03 3.166898300000000077e+01
4.049054126999999880e+03 8.225546400000000347e+01
4.049542825999999877e+03 1.155980940000000032e+02
4.050031613000000107e+03 1.387332749999999919e+02
4.050520488999999998e+03 1.770615380000000130e+02
4.051009454000000005e+03 2.643797379999999748e+02
4.051498506999999790e+03 3.356732000000000085e+02
4.051987647999999808e+03 3.187110000000000127e+02
4.052476878999999826e+03 3.040867170000000215e+02
4.052966197000000193e+03 2.376469189999999969e+02
4.053455605000000105e+03 2.118536579999999958e+02
4.053945100999999795e+03 1.694825439999999901e+02
4.054434686000000056e+03 1.481297289999999975e+02
4.054924359000000095e+03 1.764533030000000053e+02
4.055414122000000134e+03 2.854181379999999990e+02
4.055903972999999951e+03 3.696478200000000243e+02
4.056393912000000000e+03 4.194556160000000204e+02
4.056883941000000050e+03 3.420937650000000190e+02
4.057374057999999877e+03 2.149831130000000030e+02
4.057864263999999821e+03 1.076332369999999941e+02
4.058354558999999881e+03 6.281609499999999713e+01
4.058844943000000058e+03 9.068372000000000099e+00
4.059335415999999896e+03 2.445138000000000034e+00
4.059825976999999966e+03 1.221227120000000070e+02
4.060316628000000037e+03 2.549784109999999941e+02
4.060807366999999886e+03 3.405235920000000078e+02
4.061298196000000189e+03 3.276299890000000232e+02
4.061789112999999816e+03 1.979904909999999916e+02
4.062280119999999897e+03 6.666255999999999915e+01
4.062771215000000211e+03 7.324211000000000027e+00
4.063262400000000071e+03 2.433891900000000064e+01
4.063753674000000046e+03 6.774714299999999412e+01
4.064245035999999800e+03 1.256157649999999961e+02
4.064736488000000008e+03 1.795577049999999986e+02
4.065228028999999879e+03 2.281072890000000086e+02
4.065719658999999865e+03 2.887133680000000027e+02
4.066211378999999852e+03 2.962103329999999914e+02
4.066703187000000071e+03 2.450635770000000093e+02
4.067195084999999835e+03 1.642580199999999877e+02
4.067687072000000171e+03 1.219146209999999968e+02
4.068179149000000052e+03 8.677568300000000079e+01
4.068671314000000166e+03 5.520486799999999761e+01
4.069163568999999825e+03 7.947527000000000008e+00
4.069655913999999939e+03 0.000000000000000000e+00
4.070148346999999831e+03 0.000000000000000000e+00
4.070640870000000177e+03 0.000000000000000000e+00
4.071133483000000069e+03 0.000000000000000000e+00
4.071626185000000078e+03 0.000000000000000000e+00
4.072118976000000202e+03 3.318518499999999705e+01
4.072611856999999873e+03 6.644453599999999938e+01
4.073104827000000114e+03 8.814950100000000077e+01
4.073597886999999901e+03 1.153078959999999995e+02
4.074091035999999804e+03 6.710518899999999576e+01
4.074584275000000162e+03 9.038771000000000555e+00
4.075077604000000065e+03 0.000000000000000000e+00
4.075571022000000085e+03 0.000000000000000000e+00
4.076064530000000104e+03 0.000000000000000000e+00
4.076558126999999786e+03 0.000000000000000000e+00
4.081993620000000192e+03 0.000000000000000000e+00
4.082488295000000107e+03 0.000000000000000000e+00
4.082983060000000023e+03 0.000000000000000000e+00
4.083477914000000055e+03 0.000000000000000000e+00
4.083972858999999971e+03 1.697151300000000163e+01
4.084467893999999887e+03 6.526028700000000526e+01
4.084963017999999920e+03 1.176318160000000006e+02
4.085458232999999836e+03 1.101669009999999957e+02
4.085953538000000208e+03 5.879083500000000129e+01
4.086448931999999786e+03 7.851931000000000438e+00
4.086944417000000158e+03 2.864492200000000111e+01
4.087439992000000075e+03 9.761633299999999736e+01
4.087935656999999992e+03 1.867731310000000065e+02
4.088431412999999793e+03 2.009463279999999941e+02
4.088927258000000165e+03 1.604078189999999893e+02
4.089423193999999967e+03 9.309366300000000649e+01
4.089919220000000223e+03 4.920247299999999768e+01
4.090415336000000025e+03 6.806742999999999988e+00
4.090911541999999827e+03 4.288732399999999956e+01
4.091407838999999967e+03 7.771623200000000509e+01
4.091904226000000108e+03 2.027827259999999967e+02
4.092400704000000133e+03 2.637636180000000081e+02
4.092897272000000157e+03 2.643810070000000110e+02
4.093393930000000182e+03 2.070941650000000038e+02
4.093890678000000207e+03 1.244972659999999962e+02
4.094387517000000116e+03 1.755494799999999955e+01
4.094884446999999909e+03 1.798889099999999885e+01
4.095381467000000157e+03 6.149539099999999792e+01
4.095878576999999950e+03 1.121978100000000040e+02
4.096375777999999627e+03 1.236605899999999991e+02
4.096873069999999643e+03 7.696334099999999978e+01
4.097370452000000114e+03 4.155621299999999962e+01
4.097867924000000130e+03 5.793597000000000108e+00
4.098365487000000030e+03 0.000000000000000000e+00
4.098863140999999814e+03 0.000000000000000000e+00
4.099360886000000392e+03 0.000000000000000000e+00
4.099858720999999605e+03 0.000000000000000000e+00
4.100356646999999612e+03 0.000000000000000000e+00
4.100854663000000073e+03 0.000000000000000000e+00
4.101352770999999848e+03 4.356922899999999998e+01
4.101850969000000077e+03 8.529559399999999414e+01
4.102349258000000191e+03 1.060688070000000067e+02
4.102847636999999850e+03 9.488084999999999525e+01
4.103346107999999731e+03 6.065556600000000032e+01
4.103844669000000067e+03 1.407232600000000033e+01
4.104343321000000287e+03 5.718455000000000155e+01
4.104842064000000391e+03 1.216440920000000006e+02
4.105340898999999808e+03 1.489363229999999874e+02
4.105839823000000251e+03 1.060448669999999964e+02
4.106338839000000007e+03 5.568968100000000021e+01
4.106837945999999647e+03 7.576973999999999876e+00
4.107337144000000080e+03 0.000000000000000000e+00
4.107836433000000397e+03 0.000000000000000000e+00
4.108335812999999689e+03 0.000000000000000000e+00
4.108835283999999774e+03 0.000000000000000000e+00
4.109334845999999743e+03 4.146464199999999778e+01
4.109834498999999596e+03 7.909318600000000288e+01
4.110334243999999671e+03 1.553930239999999969e+02
4.110834079000000202e+03 2.524169829999999877e+02
4.111334006000000045e+03 3.283289490000000228e+02
4.111834023999999772e+03 3.006499350000000277e+02
4.112334133000000293e+03 2.593428000000000111e+02
4.112834332999999788e+03 1.886679640000000120e+02
4.113334625000000415e+03 1.052957310000000035e+02
4.113835008000000016e+03 6.466473100000000329e+01
4.114335482000000411e+03 9.432256999999999891e+00
4.114836048000000119e+03 0.000000000000000000e+00
4.115336704999999711e+03 0.000000000000000000e+00
4.115837453000000096e+03 0.000000000000000000e+00
4.116338292999999794e+03 0.000000000000000000e+00
4.116839224000000286e+03 0.000000000000000000e+00
4.117340245999999752e+03 0.000000000000000000e+00
4.117841360000000350e+03 0.000000000000000000e+00
4.118342566000000261e+03 3.765504899999999822e+01
4.118843863000000056e+03 8.161012399999999900e+01
4.119345250999999735e+03 1.111316410000000019e+02
4.119846731999999975e+03 1.074443749999999937e+02
4.120348302999999760e+03 7.420925900000000297e+01
4.120849967000000106e+03 1.080940700000000021e+01
4.121351722000000336e+03 0.000000000000000000e+00
4.121853568000000450e+03 0.000000000000000000e+00
4.122355505999999878e+03 0.000000000000000000e+00
4.122857536000000437e+03 0.000000000000000000e+00
4.123359658000000309e+03 0.000000000000000000e+00
4.123861871000000065e+03 0.000000000000000000e+00
4.124364177000000382e+03 0.000000000000000000e+00
4.124866573000000244e+03 0.000000000000000000e+00
4.125369061999999758e+03 3.346316099999999949e+01
4.125871643000000404e+03 1.104437999999999960e+02
4.126374315000000024e+03 1.795968660000000057e+02
4.126877078999999867e+03 2.106713880000000074e+02
4.127379936000000271e+03 1.833078739999999982e+02
4.127882883999999649e+03 8.934244800000000453e+01
4.128385924000000159e+03 1.153575499999999998e+01
4.128889055999999982e+03 0.000000000000000000e+00
4.129392280000000028e+03 0.000000000000000000e+00
4.129895596000000296e+03 0.000000000000000000e+00
4.130399003999999877e+03 0.000000000000000000e+00
4.144531880999999885e+03 0.000000000000000000e+00
4.145037967999999637e+03 0.000000000000000000e+00
4.145544146999999612e+03 0.000000000000000000e+00
4.146050419000000147e+03 0.000000000000000000e+00
4.146556784000000334e+03 6.927194799999999475e+01
4.147063240999999834e+03 1.121110489999999942e+02
4.147569792000000234e+03 1.209757429999999943e+02
4.148076434999999947e+03 9.841058499999999754e+01
4.148583171000000220e+03 6.035348299999999711e+01
4.149089998999999807e+03 8.569578999999999169e+00
4.149596921000000293e+03 0.000000000000000000e+00
4.150103936000000431e+03 0.000000000000000000e+00
4.150611042999999881e+03 0.000000000000000000e+00
4.151118244000000232e+03 0.000000000000000000e+00
4.177621321999999964e+03 0.000000000000000000e+00
4.178133480999999847e+03 0.000000000000000000e+00
4.178645735000000059e+03 0.000000000000000000e+00
4.179158083000000261e+03 0.000000000000000000e+00
4.179670525000000453e+03 3.698199000000000325e+01
4.180183062000000064e+03 8.414025499999999624e+01
4.180695692999999665e+03 1.179633450000000039e+02
4.181208418000000165e+03 1.153404390000000035e+02
4.181721236999999746e+03 7.813447200000000237e+01
4.182234150999999656e+03 1.132503299999999946e+01
4.182747158999999556e+03 0.000000000000000000e+00
4.183260261999999784e+03 0.000000000000000000e+00
4.183773457999999664e+03 0.000000000000000000e+00
4.184286750000000211e+03 0.000000000000000000e+00
4.187368483000000197e+03 0.000000000000000000e+00
4.187882435999999871e+03 0.000000000000000000e+00
4.188396483999999873e+03 0.000000000000000000e+00
4.188910625999999866e+03 0.000000000000000000e+00
4.189424863000000187e+03 4.331535999999999831e+01
4.189939194999999927e+03 8.749826299999999435e+01
4.190453621999999996e+03 1.104316969999999998e+02
4.190968143000000055e+03 1.006378830000000022e+02
4.191482759000000442e+03 1.558552700000000080e+01
4.191997470000000249e+03 0.000000000000000000e+00
4.192512275000000045e+03 0.000000000000000000e+00
4.193027175999999599e+03 0.000000000000000000e+00
4.193542171000000053e+03 0.000000000000000000e+00
4.196118572000000313e+03 0.000000000000000000e+00
4.196634137000000010e+03 0.000000000000000000e+00
4.197149797000000035e+03 0.000000000000000000e+00
4.197665552000000389e+03 0.000000000000000000e+00
4.198181402000000162e+03 3.411129499999999837e+01
4.198697347000000264e+03 9.245158899999999846e+01
4.199213388000000123e+03 1.538799850000000049e+02
4.199729522999999972e+03 1.687577100000000030e+02
4.200245753999999579e+03 1.171491110000000049e+02
4.200762080000000424e+03 5.582959699999999970e+01
4.201278500999999778e+03 7.332103000000000037e+00
4.201795017000000371e+03 0.000000000000000000e+00
4.202311628999999812e+03 0.000000000000000000e+00
4.202828335000000152e+03 0.000000000000000000e+00
4.203345137999999679e+03 0.000000000000000000e+00
4.205930578999999852e+03 0.000000000000000000e+00
4.206447952999999870e+03 0.000000000000000000e+00
4.206965422999999646e+03 0.000000000000000000e+00
4.207482989000000089e+03 0.000000000000000000e+00
4.208000649999999951e+03 3.908293100000000209e+01
4.208518406000000141e+03 8.097458000000000311e+01
4.209036258000000089e+03 1.057405219999999986e+02
4.209554205999999795e+03 9.892000899999999319e+01
4.210072248999999829e+03 6.753060100000000432e+01
4.210590387999999621e+03 9.850298000000000442e+00
4.211108623000000080e+03 0.000000000000000000e+00
4.211626952999999958e+03 0.000000000000000000e+00
4.212145378999999593e+03 0.000000000000000000e+00
4.212663899999999558e+03 0.000000000000000000e+00
4.216815523000000212e+03 0.000000000000000000e+00
4.217334907000000385e+03 0.000000000000000000e+00
4.217854387000000315e+03 0.000000000000000000e+00
4.218373964000000342e+03 0.000000000000000000e+00
4.218893635999999788e+03 4.328392199999999690e+01
4.219413403999999900e+03 7.926607900000000484e+01
4.219933267999999771e+03 1.346253110000000106e+02
4.220453228999999737e+03 1.083903990000000022e+02
4.220973285000000033e+03 4.516217400000000026e+01
4.221493438000000424e+03 5.489150999999999669e+00
4.222013686999999663e+03 0.000000000000000000e+00
4.222534031999999570e+03 0.000000000000000000e+00
4.223054473000000144e+03 0.000000000000000000e+00
4.223575009999999565e+03 0.000000000000000000e+00
4.234528565999999955e+03 0.000000000000000000e+00
4.235051226999999926e+03 0.000000000000000000e+00
4.235573983999999655e+03 0.000000000000000000e+00
4.236096838000000389e+03 0.000000000000000000e+00
4.236619789000000310e+03 2.403754500000000149e+01
4.237142835999999988e+03 1.142414210000000026e+02
4.237665981000000102e+03 2.082599309999999946e+02
4.238189221999999972e+03 2.430430450000000064e+02
4.238712559999999939e+03 1.907643730000000062e+02
4.239235996000000341e+03 1.031927220000000034e+02
4.239759527999999591e+03 1.410009100000000082e+01
4.240283156999999846e+03 0.000000000000000000e+00
4.240806883000000198e+03 0.000000000000000000e+00
4.241330705999999736e+03 0.000000000000000000e+00
4.241854626999999709e+03 0.000000000000000000e+00
4.245524787999999717e+03 0.000000000000000000e+00
4.246049485999999888e+03 0.000000000000000000e+00
4.246574281000000155e+03 0.000000000000000000e+00
4.247099172999999610e+03 0.000000000000000000e+00
4.247624163000000408e+03 4.454123599999999783e+01
4.248149250000000393e+03 8.563661700000000110e+01
4.248674433999999565e+03 1.080822959999999995e+02
4.249199714999999742e+03 9.902358200000000465e+01
4.249725094999999783e+03 6.512895600000000229e+01
4.250250570999999582e+03 9.413830000000000808e+00
4.250776144999999815e+03 0.000000000000000000e+00
4.251301816999999573e+03 0.000000000000000000e+00
4.251827586000000338e+03 0.000000000000000000e+00
4.252353452000000289e+03 0.000000000000000000e+00
4.252879415999999765e+03 0.000000000000000000e+00
4.253405477999999675e+03 3.414589999999999748e+01
4.253931636999999682e+03 6.749755700000000047e+01
4.254457894000000124e+03 1.206539159999999953e+02
4.254984249000000091e+03 1.040605379999999940e+02
4.255510701000000154e+03 5.764031800000000061e+01
4.256037250999999742e+03 7.925240999999999758e+00
4.256563898999999765e+03 0.000000000000000000e+00
4.257090643999999884e+03 0.000000000000000000e+00
4.257617487000000438e+03 0.000000000000000000e+00
4.258144427999999607e+03 0.000000000000000000e+00
4.263419224000000213e+03 0.000000000000000000e+00
4.263947242000000188e+03 0.000000000000000000e+00
4.264475359000000026e+03 0.000000000000000000e+00
4.265003574000000299e+03 0.000000000000000000e+00
4.265531887000000097e+03 2.363211599999999990e+01
4.266060298000000330e+03 8.957589099999999860e+01
4.266588807000000088e+03 1.252219779999999929e+02
4.267117414999999710e+03 1.058935850000000016e+02
4.267646120000000337e+03 5.791961100000000329e+01
4.268174923999999919e+03 7.912466000000000221e+00
4.268703827000000274e+03 0.000000000000000000e+00
4.269232826999999816e+03 0.000000000000000000e+00
4.269761926000000130e+03 0.000000000000000000e+00
4.270291124000000309e+03 0.000000000000000000e+00
4.285680744999999661e+03 0.000000000000000000e+00
4.286212903999999980e+03 0.000000000000000000e+00
4.286745162999999593e+03 0.000000000000000000e+00
4.287277520999999979e+03 0.000000000000000000e+00
4.287809978000000228e+03 3.240298700000000309e+01
4.288342534000000342e+03 6.951716799999999807e+01
4.288875189999999748e+03 1.153105240000000009e+02
4.289407944999999927e+03 8.681640899999999306e+01
4.289940798999999970e+03 5.517130600000000129e+01
4.290473751999999877e+03 8.049139999999999517e+00
4.291006804999999986e+03 0.000000000000000000e+00
4.291539956999999958e+03 0.000000000000000000e+00
4.292073207999999795e+03 3.466763399999999962e+01
4.292606558999999834e+03 1.638463610000000017e+02
4.293140008999999736e+03 3.127575949999999807e+02
4.293673558999999841e+03 4.906005230000000097e+02
4.294207207999999810e+03 4.965806529999999839e+02
4.294740955999999642e+03 4.263266140000000064e+02
4.295274805000000015e+03 2.524665210000000002e+02
4.295808751999999913e+03 1.229195859999999954e+02
4.296342799000000014e+03 1.005612090000000052e+02
4.296876946000000316e+03 1.780274949999999876e+02
4.297411192999999912e+03 2.896999329999999873e+02
4.297945539000000281e+03 3.927449710000000209e+02
4.298479984999999942e+03 4.437995680000000220e+02
4.299014530000000377e+03 3.897213610000000017e+02
4.299549175000000105e+03 2.936720879999999738e+02
4.300083920000000035e+03 1.582345689999999934e+02
4.300618765000000167e+03 4.533972099999999728e+01
4.301153709000000163e+03 4.500316999999999901e+00
4.301688753999999790e+03 0.000000000000000000e+00
4.302223898000000190e+03 0.000000000000000000e+00
4.302759141999999883e+03 0.000000000000000000e+00
4.303294485999999779e+03 0.000000000000000000e+00
4.303829929000000448e+03 0.000000000000000000e+00
4.304365472999999838e+03 4.912679599999999880e+01
4.304901117000000340e+03 1.438508579999999881e+02
4.305436861000000135e+03 2.121201580000000035e+02
4.305972703999999794e+03 2.221641639999999995e+02
4.306508647999999994e+03 2.167173080000000027e+02
4.307044692000000396e+03 1.484476080000000024e+02
4.307580836000000090e+03 1.209008350000000007e+02
4.308117079999999987e+03 1.030251690000000053e+02
4.308653424000000086e+03 6.628222300000000189e+01
4.309189868000000388e+03 1.088941769999999991e+02
4.309726413000000321e+03 1.765888329999999939e+02
4.310263057999999546e+03 2.160496880000000033e+02
4.310799802999999883e+03 2.312788119999999878e+02
4.311336648000000423e+03 2.004602559999999869e+02
4.311873593000000255e+03 1.024814889999999963e+02
4.312410638999999719e+03 1.681807009999999991e+02
4.312947785999999724e+03 1.811355240000000038e+02
4.313485031999999592e+03 1.664132299999999987e+02
4.314022379000000001e+03 1.575674260000000118e+02
4.314559825999999703e+03 1.286565459999999916e+02
4.315097373999999945e+03 1.860456059999999923e+02
4.315635022000000390e+03 2.976677230000000236e+02
4.316172770999999557e+03 3.607512899999999831e+02
4.316710621000000174e+03 3.245498600000000238e+02
4.317248569999999745e+03 2.206916750000000036e+02
4.317786621000000196e+03 8.248134400000000710e+01
4.318324771999999939e+03 9.521497999999999351e+00
4.318863022999999885e+03 0.000000000000000000e+00
4.319401375999999800e+03 4.088201000000000107e+01
4.319939827999999579e+03 1.324877740000000017e+02
4.320478382000000238e+03 2.769865060000000199e+02
4.321017036000000189e+03 4.874449779999999919e+02
4.321555790999999772e+03 6.233714009999999917e+02
4.322094646999999895e+03 5.600931570000000193e+02
4.322633603999999650e+03 4.098669170000000008e+02
4.323172660999999607e+03 2.637730970000000070e+02
4.323711819000000105e+03 1.696331140000000062e+02
4.324251078999999663e+03 1.126519779999999997e+02
4.324790439000000333e+03 2.133855849999999919e+02
4.325329899999999725e+03 3.520059509999999818e+02
4.325869461000000229e+03 3.951135649999999941e+02
4.326409123999999792e+03 3.162993890000000192e+02
4.326948887999999897e+03 1.670390380000000050e+02
4.327488752999999633e+03 2.262216000000000093e+01
4.328028718999999910e+03 9.150789999999999758e-01
4.328568785999999818e+03 5.337486599999999726e+01
4.329108954000000267e+03 1.099260699999999957e+02
4.329649223000000347e+03 1.459297170000000108e+02
4.330189593000000059e+03 7.893214700000000050e+01
4.330730064999999740e+03 7.959942100000000664e+01
4.331270637999999963e+03 1.497100269999999966e+02
4.331811311000000387e+03 3.052044179999999756e+02
4.332352087000000211e+03 3.866706930000000284e+02
4.332892963000000236e+03 3.607343230000000176e+02
4.333433941000000232e+03 2.601874169999999822e+02
4.333975019999999859e+03 1.338206260000000043e+02
4.334516200000000026e+03 2.815775500000000164e+01
4.335057482000000164e+03 4.060708999999999946e+01
4.335598864999999932e+03 1.114459839999999957e+02
4.336140349999999671e+03 1.976298219999999901e+02
4.336681935999999951e+03 2.533259520000000009e+02
4.337223622999999861e+03 2.261240500000000111e+02
4.337765411999999742e+03 1.337796109999999885e+02
4.338307302999999592e+03 4.600794599999999690e+01
4.338849294999999984e+03 5.177088000000000356e+00
4.339391388000000006e+03 2.519700900000000132e+01
4.339933584000000337e+03 5.766153200000000112e+01
4.340475881000000300e+03 1.181458679999999930e+02
4.341018278999999893e+03 1.161086939999999998e+02
4.341560779000000366e+03 7.646231500000000381e+01
4.342103380999999899e+03 8.084020599999999490e+01
4.342646085000000312e+03 1.134646419999999978e+02
4.343188890000000356e+03 1.658800950000000114e+02
4.343731797000000370e+03 1.909558480000000031e+02
4.344274806000000353e+03 2.112926300000000026e+02
4.344817917000000307e+03 1.955682899999999904e+02
4.345361130000000230e+03 1.793798779999999908e+02
4.345904443999999785e+03 1.375424350000000118e+02
4.346447860999999648e+03 8.137526499999999885e+01
4.346991379000000052e+03 1.152305199999999985e+01
4.347534999000000425e+03 0.000000000000000000e+00
4.348078722000000198e+03 0.000000000000000000e+00
4.348622545999999602e+03 0.000000000000000000e+00
4.349166471999999885e+03 0.000000000000000000e+00
4.349710500999999567e+03 0.000000000000000000e+00
4.350254630999999790e+03 0.000000000000000000e+00
4.350798864000000322e+03 0.000000000000000000e+00
4.351343197999999575e+03 0.000000000000000000e+00
4.351887635000000046e+03 2.317785399999999996e+01
4.352432173999999577e+03 9.155546900000000221e+01
4.352976814999999988e+03 1.520653320000000122e+02
4.353521558999999797e+03 1.556319129999999973e+02
4.354066404999999577e+03 1.012320119999999974e+02
4.354611353000000236e+03 3.913716999999999757e+01
4.355156402999999955e+03 4.546841999999999828e+00
4.355701555999999982e+03 0.000000000000000000e+00
4.356246810999999980e+03 0.000000000000000000e+00
4.356792167999999947e+03 4.585421500000000350e+01
4.357337628000000223e+03 8.428446099999999319e+01
4.357883190999999897e+03 1.000845230000000043e+02
4.358428855000000112e+03 8.486638800000000060e+01
4.358974623000000065e+03 4.844384900000000016e+01
4.359520492999999988e+03 6.734142000000000294e+00
4.360066464999999880e+03 0.000000000000000000e+00
4.360612540000000081e+03 0.000000000000000000e+00
4.361158717000000252e+03 0.000000000000000000e+00
4.361704996999999821e+03 4.006153599999999670e+01
4.362251379999999699e+03 8.781382899999999836e+01
4.362797865999999885e+03 1.176506329999999991e+02
4.363344454000000042e+03 1.109273400000000009e+02
4.363891144999999597e+03 7.401296600000000581e+01
4.364437938000000031e+03 1.047949799999999954e+01
4.364984835000000203e+03 0.000000000000000000e+00
4.365531834000000345e+03 0.000000000000000000e+00
4.366078935999999885e+03 0.000000000000000000e+00
4.366626140999999734e+03 0.000000000000000000e+00
4.368815988999999718e+03 0.000000000000000000e+00
4.369363709000000199e+03 0.000000000000000000e+00
4.369911530999999741e+03 0.000000000000000000e+00
4.370459456999999929e+03 0.000000000000000000e+00
4.371007486000000426e+03 1.029217450000000014e+02
4.371555616999999984e+03 1.852199139999999886e+02
4.372103852000000188e+03 2.248210809999999924e+02
4.372652189999999791e+03 2.038206230000000119e+02
4.373200630999999703e+03 1.350567890000000091e+02
4.373749176000000261e+03 1.965682800000000086e+01
4.374297822999999880e+03 0.000000000000000000e+00
4.374846574000000146e+03 0.000000000000000000e+00
4.375395427999999811e+03 0.000000000000000000e+00
4.375944384999999784e+03 6.575042999999999438e+01
4.376493446000000404e+03 1.078339139999999929e+02
4.377042610000000423e+03 1.208303829999999977e+02
4.377591876999999840e+03 1.010865689999999972e+02
4.378141247999999905e+03 6.038619700000000279e+01
4.378690722000000278e+03 8.541591999999999629e+00
4.379240300000000389e+03 0.000000000000000000e+00
4.379789980999999898e+03 0.000000000000000000e+00
4.380339766000000054e+03 3.628773000000000337e+01
4.380889653999999609e+03 7.248316499999999962e+01
4.381439645999999811e+03 9.262839099999999348e+01
4.381989741000000322e+03 1.440992099999999994e+02
4.382539939999999660e+03 1.845366280000000074e+02
4.383090242000000217e+03 1.940675160000000119e+02
4.383640647999999601e+03 3.027562469999999735e+02
4.384191157999999632e+03 3.433731819999999857e+02
4.384741772000000310e+03 2.937159419999999841e+02
4.385292489000000387e+03 2.896349920000000111e+02
4.385843310000000201e+03 1.994182219999999859e+02
4.386394234999999753e+03 8.603598900000000071e+01
4.386945263999999952e+03 6.273429699999999798e+01
4.387496395999999550e+03 2.838626540000000205e+02
4.388047631999999794e+03 6.559406709999999521e+02
4.388598973000000115e+03 9.460480250000000524e+02
4.389150416999999834e+03 9.542834229999999707e+02
4.389701965000000200e+03 5.731071249999999964e+02
4.390253617000000304e+03 2.114883959999999945e+02
4.390805373000000145e+03 4.849372100000000074e+01
4.391357232999999724e+03 1.085752269999999982e+02
4.391909196999999949e+03 3.075358330000000251e+02
4.392461264999999912e+03 4.714584380000000010e+02
4.393013437999999951e+03 5.190411779999999453e+02
4.393565714000000298e+03 4.555651010000000269e+02
4.394118094999999812e+03 2.815568830000000276e+02
4.394670578999999634e+03 1.063521199999999993e+02
4.395223168000000442e+03 3.435011300000000034e+01
4.395775862000000416e+03 1.194068270000000069e+02
4.396328658999999789e+03 1.757931279999999958e+02
4.396881561000000147e+03 1.790301359999999988e+02
4.397434567000000243e+03 1.950339730000000031e+02
4.397987677000000076e+03 2.904983139999999935e+02
4.398540891999999985e+03 3.662995950000000107e+02
4.399094210999999632e+03 3.387162860000000251e+02
4.399647635000000264e+03 2.132480119999999886e+02
4.400201162999999724e+03 1.119830570000000023e+02
4.400754794999999831e+03 1.014640959999999978e+02
4.401308532000000014e+03 1.987185749999999871e+02
4.401862374000000273e+03 2.721117249999999785e+02
4.402416320000000269e+03 3.342538630000000239e+02
4.402970370000000003e+03 4.333480599999999754e+02
4.403524524999999812e+03 4.037191070000000082e+02
4.404078784999999698e+03 2.441006629999999973e+02
4.404633149999999659e+03 1.079924100000000067e+02
4.405187619000000268e+03 5.498962600000000123e+01
4.405742193000000043e+03 1.264602280000000007e+02
4.406296870999999555e+03 3.186616880000000265e+02
4.406851655000000392e+03 4.237846069999999941e+02
4.407406543000000056e+03 5.328925030000000334e+02
4.407961535999999796e+03 4.388270539999999755e+02
4.408516633000000184e+03 3.353716699999999946e+02
4.409071836000000076e+03 2.168752810000000011e+02
4.409627142999999705e+03 1.371050020000000131e+02
4.410182555999999749e+03 5.203111499999999978e+01
4.410738073000000441e+03 5.970358000000000054e+00
4.411293695999999727e+03 3.176756999999999920e+01
4.411849422999999661e+03 9.286799399999999594e+01
4.412405254999999670e+03 1.549277800000000127e+02
4.412961193000000094e+03 8.298549199999999360e+01
4.413517235000000255e+03 7.381686500000000706e+01
4.414073382999999922e+03 1.760549310000000105e+02
4.414629635000000235e+03 3.024951429999999846e+02
4.415185993000000053e+03 3.065509630000000243e+02
4.415742455999999947e+03 1.764731519999999989e+02
4.416299025000000256e+03 6.377903799999999990e+01
4.416855698000000302e+03 7.513436999999999699e+00
4.417412476999999853e+03 0.000000000000000000e+00
4.417969361000000390e+03 0.000000000000000000e+00
4.418526350000000093e+03 0.000000000000000000e+00
4.419083445000000211e+03 0.000000000000000000e+00
4.420755361000000448e+03 0.000000000000000000e+00
4.421312877000000299e+03 0.000000000000000000e+00
4.421870498999999654e+03 0.000000000000000000e+00
4.422428225999999995e+03 0.000000000000000000e+00
4.422986058999999841e+03 5.003377600000000314e+01
4.423543996999999763e+03 9.367451699999999448e+01
4.424102041000000099e+03 1.211902460000000019e+02
4.424660190999999941e+03 1.195883910000000014e+02
4.425218445999999858e+03 8.828038100000000554e+01
4.425776807000000190e+03 1.321913600000000066e+01
4.426335272999999688e+03 0.000000000000000000e+00
4.426893845999999940e+03 0.000000000000000000e+00
4.427452524000000267e+03 3.777881399999999701e+01
4.428011306999999761e+03 7.004313100000000247e+01
4.428570197000000007e+03 1.282258080000000007e+02
4.429129192000000330e+03 1.113297220000000038e+02
4.429688293000000158e+03 6.208720100000000031e+01
4.430247500000000400e+03 8.602845999999999549e+00
4.430806813000000147e+03 0.000000000000000000e+00
4.431366232000000309e+03 0.000000000000000000e+00
4.431925756999999976e+03 0.000000000000000000e+00
4.432485388000000057e+03 0.000000000000000000e+00
4.433045124000000214e+03 0.000000000000000000e+00
4.433604967000000215e+03 0.000000000000000000e+00
4.434164915999999721e+03 3.284236099999999681e+01
4.434724970999999641e+03 7.175485500000000627e+01
4.435285131999999976e+03 9.582461399999999685e+01
4.435845400000000154e+03 8.747178800000000365e+01
4.436405773000000409e+03 5.245082599999999928e+01
4.436966252000000168e+03 7.219858000000000331e+00
4.437526837999999771e+03 0.000000000000000000e+00
4.438087529999999788e+03 4.756983799999999718e+01
4.438648328999999649e+03 8.544968199999999570e+01
4.439209232999999585e+03 1.043040940000000063e+02
4.439770244000000275e+03 9.693122999999999934e+01
4.440331361999999899e+03 6.625079499999999655e+01
4.440892584999999599e+03 9.486119999999999663e+00
4.441453915000000052e+03 0.000000000000000000e+00
4.442015352000000348e+03 4.234152699999999925e+01
4.442576895000000150e+03 8.705033400000000654e+01
4.443138544000000365e+03 1.104132659999999930e+02
4.443700300000000425e+03 9.841928299999999297e+01
4.444262163000000328e+03 6.120940499999999673e+01
4.444824131999999736e+03 8.526794000000000651e+00
4.445386207999999897e+03 0.000000000000000000e+00
4.445948389999999563e+03 0.000000000000000000e+00
4.446510678999999982e+03 0.000000000000000000e+00
4.447073075000000244e+03 0.000000000000000000e+00
4.447635577000000012e+03 0.000000000000000000e+00
4.448198185999999623e+03 0.000000000000000000e+00
4.448760901999999987e+03 0.000000000000000000e+00
4.449323725000000195e+03 0.000000000000000000e+00
4.449886653999999908e+03 4.681520799999999838e+01
4.450449690999999802e+03 9.291401999999999362e+01
4.451012834000000112e+03 1.181540470000000056e+02
4.451576084000000264e+03 1.078459299999999956e+02
4.452139441000000261e+03 6.973106300000000601e+01
4.452702905000000101e+03 9.819877999999999219e+00
4.453266475999999784e+03 0.000000000000000000e+00
4.453830152999999882e+03 0.000000000000000000e+00
4.454393938000000162e+03 3.680119499999999988e+01
4.454957830000000286e+03 8.531145100000000525e+01
4.455521829000000253e+03 1.236439060000000012e+02
4.456085936000000402e+03 7.626999999999999602e+01
4.456650149000000056e+03 3.542905100000000118e+01
4.457214468999999553e+03 4.631276999999999866e+00
4.457778897000000143e+03 0.000000000000000000e+00
4.458343431999999666e+03 0.000000000000000000e+00
4.458908073999999942e+03 0.000000000000000000e+00
4.459472824000000401e+03 0.000000000000000000e+00
4.466824340000000120e+03 0.000000000000000000e+00
4.467390594000000419e+03 0.000000000000000000e+00
4.467956955999999991e+03 0.000000000000000000e+00
4.468523425999999745e+03 0.000000000000000000e+00
4.469090003000000252e+03 5.891278499999999951e+01
4.469656688000000031e+03 1.063279160000000019e+02
4.470223480999999992e+03 1.168593989999999962e+02
4.470790380999999797e+03 1.280327409999999873e+02
4.471357390000000123e+03 1.279548829999999953e+02
4.471924506000000292e+03 1.173187630000000041e+02
4.472491729999999734e+03 9.845413600000000542e+01
4.473059062000000267e+03 5.884297600000000017e+01
4.473626502000000073e+03 8.331194999999999240e+00
4.474194050000000061e+03 0.000000000000000000e+00
4.474761706999999660e+03 0.000000000000000000e+00
4.475329471000000012e+03 0.000000000000000000e+00
4.475897342999999637e+03 0.000000000000000000e+00
4.496984835000000203e+03 0.000000000000000000e+00
4.497556833999999981e+03 0.000000000000000000e+00
4.498128942000000279e+03 0.000000000000000000e+00
4.498701159999999618e+03 0.000000000000000000e+00
4.499273486000000048e+03 3.704057399999999944e+01
4.499845922000000428e+03 8.541587900000000388e+01
4.500418467000000419e+03 1.223724619999999987e+02
4.500991122000000360e+03 1.227208190000000059e+02
4.501563884999999573e+03 8.567507999999999413e+01
4.502136757999999645e+03 1.231479299999999988e+01
4.502709740000000238e+03 0.000000000000000000e+00
4.503282831999999871e+03 0.000000000000000000e+00
4.503856033000000025e+03 0.000000000000000000e+00
4.504429344000000128e+03 0.000000000000000000e+00
4.510168475999999828e+03 0.000000000000000000e+00
4.510742992000000413e+03 0.000000000000000000e+00
4.511317618000000039e+03 0.000000000000000000e+00
4.511892353999999614e+03 0.000000000000000000e+00
4.512467200000000048e+03 2.891060799999999986e+01
4.513042155000000093e+03 6.652057000000000642e+01
4.513617221000000427e+03 1.319511300000000062e+02
4.514192396000000372e+03 1.212960539999999980e+02
4.514767681999999695e+03 6.196005900000000111e+01
4.515343077000000449e+03 8.042066000000000159e+00
4.515918582999999671e+03 0.000000000000000000e+00
4.516494198000000324e+03 0.000000000000000000e+00
4.517069923000000017e+03 0.000000000000000000e+00
4.517645758999999998e+03 0.000000000000000000e+00
4.552981029999999919e+03 0.000000000000000000e+00
4.553563745999999810e+03 0.000000000000000000e+00
4.554146574000000328e+03 0.000000000000000000e+00
4.554729513999999654e+03 0.000000000000000000e+00
4.555312565999999606e+03 5.181300199999999734e+01
4.555895730000000185e+03 9.912331299999999601e+01
4.556479005999999572e+03 1.221487230000000039e+02
4.557062393999999586e+03 1.081952830000000034e+02
4.557645894000000226e+03 6.789054899999999293e+01
4.558229507000000012e+03 9.511516999999999555e+00
4.558813231000000087e+03 0.000000000000000000e+00
4.559397066999999879e+03 0.000000000000000000e+00
4.559981015999999727e+03 0.000000000000000000e+00
4.560565075999999863e+03 0.000000000000000000e+00
4.576377230000000054e+03 0.000000000000000000e+00
4.576964444000000185e+03 0.000000000000000000e+00
4.577551771000000372e+03 0.000000000000000000e+00
4.578139210999999705e+03 0.000000000000000000e+00
4.578726764000000003e+03 5.831251000000000317e+01
4.579314430000000357e+03 9.433467000000000269e+01
4.579902208999999857e+03 1.030735999999999990e+02
4.580490101999999752e+03 8.395462600000000464e+01
4.581078107000000273e+03 4.896866700000000350e+01
4.581666226000000279e+03 6.756566000000000294e+00
4.582254458000000341e+03 0.000000000000000000e+00
4.582842803999999887e+03 0.000000000000000000e+00
4.583431262000000061e+03 0.000000000000000000e+00
4.584019833999999719e+03 0.000000000000000000e+00
4.621329663999999866e+03 0.000000000000000000e+00
4.621925551000000269e+03 0.000000000000000000e+00
4.622521553999999924e+03 0.000000000000000000e+00
4.623117672000000312e+03 0.000000000000000000e+00
4.623713904999999613e+03 5.024342599999999948e+01
4.624310253999999986e+03 9.517620399999999847e+01
4.624906716999999844e+03 1.209322039999999987e+02
4.625503297000000202e+03 1.127039460000000020e+02
4.626099992000000384e+03 7.386738599999999622e+01
4.626696802000000389e+03 1.048755399999999938e+01
4.627293727999999646e+03 0.000000000000000000e+00
4.627890768999999636e+03 0.000000000000000000e+00
4.628487925999999788e+03 0.000000000000000000e+00
4.629085197999999764e+03 0.000000000000000000e+00
4.651867497000000185e+03 0.000000000000000000e+00
4.652469301000000087e+03 0.000000000000000000e+00
4.653071221000000151e+03 0.000000000000000000e+00
4.653673259000000144e+03 0.000000000000000000e+00
4.654275413000000299e+03 5.132142000000000337e+01
4.654877684000000045e+03 9.411306899999999587e+01
4.655480072000000291e+03 1.134514420000000001e+02
4.656082577000000128e+03 9.837512900000000116e+01
4.656685198999999557e+03 5.871327200000000346e+01
4.657287938000000395e+03 8.129115000000000535e+00
4.657890793999999914e+03 0.000000000000000000e+00
4.658493766999999934e+03 0.000000000000000000e+00
4.659096857000000455e+03 0.000000000000000000e+00
4.659700063999999657e+03 0.000000000000000000e+00
4.686966102000000319e+03 0.000000000000000000e+00
4.687574730000000272e+03 0.000000000000000000e+00
4.688183476999999584e+03 0.000000000000000000e+00
4.688792341000000306e+03 0.000000000000000000e+00
4.689401324999999815e+03 3.989826699999999704e+01
4.690010427000000163e+03 1.327900250000000142e+02
4.690619647999999870e+03 2.041525059999999883e+02
4.691228987000000416e+03 2.196271639999999934e+02
4.691838445999999749e+03 1.752563150000000007e+02
4.692448022999999921e+03 9.695348500000000058e+01
4.693057719000000361e+03 4.779125499999999960e+01
4.693667532999999821e+03 6.380412999999999890e+00
4.694277466999999888e+03 0.000000000000000000e+00
4.694887520000000222e+03 0.000000000000000000e+00
4.695497690999999577e+03 0.000000000000000000e+00
4.696107981000000109e+03 0.000000000000000000e+00
4.708338818000000174e+03 0.000000000000000000e+00
4.708951613000000179e+03 0.000000000000000000e+00
4.709564529000000221e+03 0.000000000000000000e+00
4.710177563999999620e+03 0.000000000000000000e+00
4.710790718000000197e+03 4.859931999999999697e+00
4.711403992999999900e+03 5.614484600000000114e+01
4.712017386999999871e+03 1.402639399999999910e+02
4.712630901000000449e+03 2.560197269999999889e+02
4.713244534999999814e+03 3.139590269999999919e+02
4.713858288000000357e+03 3.636697720000000231e+02
4.714472162000000026e+03 3.035412830000000213e+02
4.715086154999999962e+03 2.454930610000000115e+02
4.715700268999999935e+03 1.604617279999999937e+02
4.716314502000000175e+03 1.218500449999999944e+02
4.716928856000000451e+03 1.047068819999999931e+02
4.717543329000000085e+03 7.437569200000000080e+01
4.718157922999999755e+03 1.084771500000000088e+01
4.718772637000000032e+03 0.000000000000000000e+00
4.719387469999999666e+03 0.000000000000000000e+00
4.720002424000000246e+03 0.000000000000000000e+00
4.720617498999999953e+03 0.000000000000000000e+00
4.762726267000000007e+03 0.000000000000000000e+00
4.763349710999999843e+03 0.000000000000000000e+00
4.763973278000000391e+03 0.000000000000000000e+00
4.764596967999999833e+03 0.000000000000000000e+00
4.765220779000000221e+03 3.484791200000000089e+01
4.765844713999999840e+03 6.763478899999999783e+01
4.766468770999999833e+03 8.304006400000000099e+01
4.767092950000000201e+03 7.283080099999999391e+01
4.767717252000000371e+03 4.454843999999999937e+01
4.768341677000000345e+03 6.257001999999999953e+00
4.768966225000000122e+03 0.000000000000000000e+00
4.769590895000000273e+03 0.000000000000000000e+00
4.770215688000000227e+03 0.000000000000000000e+00
4.770840602999999646e+03 0.000000000000000000e+00
4.780229092999999921e+03 0.000000000000000000e+00
4.780855977999999595e+03 0.000000000000000000e+00
4.781482985999999983e+03 0.000000000000000000e+00
4.782110117000000173e+03 0.000000000000000000e+00
4.782737371000000167e+03 3.402319800000000072e+01
4.783364749000000302e+03 7.981468700000000638e+01
4.783992250999999669e+03 1.062378649999999993e+02
4.784619875999999749e+03 9.378040099999999768e+01
4.785247623999999632e+03 5.425474599999999725e+01
4.785875495999999657e+03 7.459260999999999697e+00
4.786503491000000395e+03 2.785131399999999857e+01
4.787131610999999793e+03 8.925939499999999782e+01
4.787759852999999566e+03 1.518225879999999961e+02
4.788388219999999819e+03 1.703121439999999893e+02
4.789016709999999875e+03 1.231509879999999981e+02
4.789645324000000073e+03 5.777083300000000321e+01
4.790274062000000413e+03 7.433220000000000383e+00
4.790902922999999646e+03 0.000000000000000000e+00
4.791531909000000269e+03 0.000000000000000000e+00
4.792161017999999785e+03 0.000000000000000000e+00
4.792790251000000353e+03 0.000000000000000000e+00
4.793419608000000153e+03 0.000000000000000000e+00
4.794049089000000095e+03 0.000000000000000000e+00
4.794678694000000178e+03 0.000000000000000000e+00
4.795308423000000403e+03 0.000000000000000000e+00
4.795938275999999860e+03 4.628709500000000077e+01
4.796568253999999797e+03 8.713239199999999585e+01
4.797198355000000447e+03 1.160292110000000037e+02
4.797828580999999758e+03 1.477899170000000026e+02
4.798458931000000121e+03 1.611978770000000054e+02
4.799089404999999715e+03 1.822160680000000070e+02
4.799720003000000361e+03 1.721893699999999967e+02
4.800350725000000239e+03 1.407532050000000083e+02
4.800981571999999687e+03 5.578452699999999709e+01
4.801612543999999616e+03 6.442372999999999905e+00
4.802243639000000258e+03 0.000000000000000000e+00
4.802874858999999560e+03 6.793506899999999860e+01
4.803506204000000253e+03 1.091862009999999970e+02
4.804137673000000177e+03 1.222549520000000030e+02
4.804769266999999672e+03 1.035768170000000055e+02
4.805400985000000219e+03 6.935091699999999548e+01
4.806032826999999997e+03 1.001981400000000022e+01
4.806664794999999685e+03 0.000000000000000000e+00
4.807296887000000424e+03 0.000000000000000000e+00
4.807929103999999825e+03 0.000000000000000000e+00
4.808561445000000276e+03 0.000000000000000000e+00
4.809193911000000298e+03 2.759938999999999965e+01
4.809826501999999891e+03 6.418997099999999989e+01
4.810459217999999964e+03 1.184703599999999994e+02
4.811092058999999608e+03 9.461124300000000176e+01
4.811725024000000303e+03 6.118774799999999914e+01
4.812358114999999998e+03 8.837984999999999758e+00
4.812991329999999834e+03 0.000000000000000000e+00
4.813624670000000151e+03 0.000000000000000000e+00
4.814258136000000377e+03 0.000000000000000000e+00
4.814891725999999835e+03 0.000000000000000000e+00
4.816159282999999959e+03 0.000000000000000000e+00
4.816793249000000287e+03 0.000000000000000000e+00
4.817427340000000186e+03 0.000000000000000000e+00
4.818061555999999655e+03 0.000000000000000000e+00
4.818695896999999604e+03 5.578102899999999664e+01
4.819330364000000372e+03 1.027016500000000008e+02
4.819964955999999802e+03 1.204450549999999964e+02
4.820599674000000050e+03 9.713298199999999838e+01
4.821234516000000440e+03 5.128156500000000051e+01
4.821869485000000168e+03 6.865586000000000411e+00
4.822504578000000038e+03 0.000000000000000000e+00
4.823139798000000155e+03 0.000000000000000000e+00
4.823775142000000415e+03 0.000000000000000000e+00
4.824410611999999674e+03 0.000000000000000000e+00
4.840338268000000426e+03 0.000000000000000000e+00
4.840977014000000054e+03 0.000000000000000000e+00
4.841615886999999930e+03 0.000000000000000000e+00
4.842254885999999715e+03 0.000000000000000000e+00
4.842894011000000319e+03 4.760672100000000029e+01
4.843533263000000261e+03 9.708017700000000616e+01
4.844172642000000451e+03 1.215274569999999983e+02
4.844812146999999641e+03 1.042368510000000015e+02
4.845451778999999988e+03 5.864678700000000333e+01
4.846091537999999673e+03 8.015598999999999918e+00
4.846731423000000177e+03 0.000000000000000000e+00
4.847371435000000019e+03 0.000000000000000000e+00
4.848011574000000110e+03 0.000000000000000000e+00
4.848651840000000448e+03 0.000000000000000000e+00
4.899636429999999564e+03 0.000000000000000000e+00
4.900286949999999706e+03 0.000000000000000000e+00
4.900937600000000202e+03 0.000000000000000000e+00
4.901588378999999804e+03 0.000000000000000000e+00
4.902239287999999760e+03 5.701745900000000233e+01
4.902890327000000070e+03 9.324957200000000057e+01
4.903541495000000396e+03 1.068371510000000058e+02
4.904192793000000165e+03 9.456210900000000663e+01
4.904844221000000289e+03 6.260289699999999868e+01
4.905495778000000428e+03 9.024224999999999497e+00
4.906147466000000350e+03 0.000000000000000000e+00
4.906799283000000287e+03 0.000000000000000000e+00
4.907451229999999669e+03 0.000000000000000000e+00
4.908103307999999743e+03 0.000000000000000000e+00
4.909407852000000275e+03 0.000000000000000000e+00
4.910060319000000163e+03 0.000000000000000000e+00
4.910712916000000405e+03 0.000000000000000000e+00
4.911365644000000430e+03 0.000000000000000000e+00
4.912018500999999560e+03 5.318722100000000097e+01
4.912671489000000292e+03 9.863274599999999737e+01
4.913324606999999560e+03 1.198352359999999948e+02
4.913977855000000091e+03 1.083611499999999950e+02
4.914631233000000066e+03 7.299541600000000585e+01
4.915284741999999824e+03 1.056900599999999990e+01
4.915938380999999936e+03 6.274146300000000309e+01
4.916592150999999831e+03 1.012085950000000025e+02
4.917246051000000080e+03 1.125817559999999986e+02
4.917900080999999773e+03 9.677067800000000375e+01
4.918554242000000158e+03 6.329555299999999818e+01
4.919208532999999989e+03 9.103861000000000203e+00
4.919862954999999602e+03 0.000000000000000000e+00
4.920517507999999907e+03 0.000000000000000000e+00
4.921172190999999657e+03 0.000000000000000000e+00
4.921827005000000099e+03 0.000000000000000000e+00
4.935608342999999877e+03 0.000000000000000000e+00
4.936266040999999859e+03 0.000000000000000000e+00
4.936923869999999624e+03 0.000000000000000000e+00
4.937581830000000082e+03 0.000000000000000000e+00
4.938239921999999751e+03 6.500739500000000248e+01
4.938898146000000452e+03 1.083331770000000063e+02
4.939556501000000026e+03 1.239350629999999995e+02
4.940214987000000292e+03 1.041616099999999960e+02
4.940873606000000109e+03 5.931053800000000109e+01
4.941532355999999709e+03 8.167909999999999116e+00
4.942191238000000340e+03 0.000000000000000000e+00
4.942850252000000182e+03 0.000000000000000000e+00
4.943509396999999808e+03 6.284688200000000080e+01
4.944168674999999894e+03 1.040049869999999999e+02
4.944828083999999762e+03 1.156945539999999966e+02
4.945487624999999753e+03 9.675469400000000064e+01
4.946147297999999864e+03 1.132463020000000000e+02
4.946807104000000436e+03 1.085642419999999930e+02
4.947467040999999881e+03 1.231623479999999944e+02
4.948127110000000357e+03 1.109276270000000011e+02
4.948787312000000384e+03 7.274170700000000522e+01
4.949447645000000193e+03 1.046351100000000045e+01
4.950108110999999553e+03 0.000000000000000000e+00
4.950768708999999944e+03 0.000000000000000000e+00
4.951429438999999547e+03 0.000000000000000000e+00
4.952090301000000181e+03 0.000000000000000000e+00
4.958044022000000041e+03 0.000000000000000000e+00
4.958706208999999944e+03 0.000000000000000000e+00
4.959368529000000308e+03 0.000000000000000000e+00
4.960030980999999883e+03 0.000000000000000000e+00
4.960693567000000257e+03 2.346258100000000013e+01
4.961356284999999843e+03 5.823576800000000020e+01
4.962019135999999889e+03 1.113143599999999935e+02
4.962682119000000057e+03 1.536986180000000104e+02
4.963345236000000114e+03 1.303773290000000031e+02
4.964008485000000292e+03 6.057594600000000185e+01
4.964671868000000359e+03 7.677160999999999902e+00
4.965335382999999638e+03 0.000000000000000000e+00
4.965999031999999715e+03 0.000000000000000000e+00
4.966662814000000253e+03 0.000000000000000000e+00
4.967326728000000003e+03 0.000000000000000000e+00
4.985970519999999851e+03 0.000000000000000000e+00
4.986638310000000274e+03 0.000000000000000000e+00
4.987306233999999677e+03 0.000000000000000000e+00
4.987974293000000216e+03 0.000000000000000000e+00
4.988642485000000306e+03 4.827566499999999650e+01
4.989310811999999714e+03 9.544545499999999549e+01
4.989979272999999921e+03 1.194429169999999942e+02
4.990647869000000355e+03 1.042130520000000047e+02
4.991316598999999769e+03 6.101916800000000052e+01
4.991985462999999982e+03 8.143335999999999686e+00
4.992654462000000422e+03 0.000000000000000000e+00
4.993323594999999841e+03 0.000000000000000000e+00
4.993992863000000398e+03 0.000000000000000000e+00
4.994662264999999934e+03 0.000000000000000000e+00
4.998011297000000013e+03 0.000000000000000000e+00
4.998681507000000238e+03 0.000000000000000000e+00
4.999351853000000119e+03 0.000000000000000000e+00
5.000022332999999890e+03 0.000000000000000000e+00
5.000692947999999888e+03 3.790671499999999838e+01
5.001363698000000113e+03 8.243871900000000608e+01
5.002034582999999657e+03 1.074289189999999934e+02
5.002705603000000337e+03 9.445651900000000012e+01
5.003376758000000336e+03 5.404529200000000344e+01
5.004048047999999653e+03 7.460956000000000365e+00
5.004719473000000107e+03 0.000000000000000000e+00
5.005391032999999879e+03 0.000000000000000000e+00
5.006062729000000218e+03 0.000000000000000000e+00
5.006734559000000445e+03 0.000000000000000000e+00
5.010768385000000308e+03 0.000000000000000000e+00
5.011441163000000415e+03 0.000000000000000000e+00
5.012114077000000179e+03 0.000000000000000000e+00
5.012787126000000171e+03 0.000000000000000000e+00
5.013460310999999820e+03 4.940953999999999979e+01
5.014133632000000034e+03 1.073240870000000058e+02
5.014807087999999567e+03 1.486805410000000052e+02
5.015480679999999666e+03 1.131085489999999965e+02
5.016154406999999992e+03 5.450533200000000278e+01
5.016828269999999975e+03 7.127464999999999939e+00
5.017502269999999953e+03 0.000000000000000000e+00
5.018176403999999820e+03 0.000000000000000000e+00
5.018850674999999683e+03 0.000000000000000000e+00
5.019525082000000111e+03 0.000000000000000000e+00
5.030334101999999803e+03 0.000000000000000000e+00
5.031010825000000295e+03 0.000000000000000000e+00
5.031687684000000445e+03 0.000000000000000000e+00
5.032364679999999680e+03 0.000000000000000000e+00
5.033041812999999820e+03 4.215660799999999853e+01
5.033719081999999617e+03 9.151032899999999870e+01
5.034396488000000318e+03 1.199018530000000027e+02
5.035074031000000105e+03 1.071544180000000068e+02
5.035751709999999548e+03 6.297194499999999806e+01
5.036429525999999896e+03 8.774153000000000091e+00
5.037107479999999669e+03 0.000000000000000000e+00
5.037785570000000007e+03 0.000000000000000000e+00
5.038463797000000341e+03 0.000000000000000000e+00
5.039142160999999760e+03 0.000000000000000000e+00
5.094547935999999936e+03 0.000000000000000000e+00
5.095237658000000010e+03 0.000000000000000000e+00
5.095927520000000186e+03 0.000000000000000000e+00
5.096617522999999892e+03 0.000000000000000000e+00
5.097307665999999699e+03 4.832164099999999962e+01
5.097997948000000179e+03 9.023200400000000343e+01
5.098688371000000188e+03 1.179910289999999975e+02
5.099378934999999728e+03 1.167004359999999963e+02
5.100069637999999941e+03 8.376840900000000545e+01
5.100760481999999683e+03 1.236256700000000031e+01
5.101451466999999866e+03 0.000000000000000000e+00
5.102142592000000150e+03 0.000000000000000000e+00
5.102833856999999625e+03 0.000000000000000000e+00
5.103525262000000112e+03 0.000000000000000000e+00
5.104216808999999557e+03 0.000000000000000000e+00
5.104908496000000014e+03 0.000000000000000000e+00
5.105600322999999662e+03 0.000000000000000000e+00
5.106292290999999750e+03 0.000000000000000000e+00
5.106984400000000278e+03 4.064476799999999912e+01
5.107676648999999998e+03 8.410706799999999816e+01
5.108369039999999586e+03 1.085246070000000032e+02
5.109061571000000185e+03 9.824200100000000191e+01
5.109754241999999977e+03 6.072409799999999791e+01
5.110447054999999636e+03 3.994826900000000336e+01
5.111140008999999736e+03 6.537222800000000689e+01
5.111833102999999937e+03 1.141646559999999937e+02
5.112526339000000007e+03 9.284215000000000373e+01
5.113219715999999607e+03 4.719240700000000288e+01
5.113913233000000218e+03 6.305276000000000103e+00
5.114606891999999789e+03 0.000000000000000000e+00
5.115300691999999799e+03 0.000000000000000000e+00
5.115994633000000249e+03 0.000000000000000000e+00
5.116688715999999658e+03 0.000000000000000000e+00
5.118077304000000368e+03 0.000000000000000000e+00
5.118771810000000187e+03 0.000000000000000000e+00
5.119466457999999875e+03 0.000000000000000000e+00
5.120161247000000003e+03 0.000000000000000000e+00
5.120856176999999661e+03 2.008844799999999964e+01
5.121551249000000098e+03 6.555132199999999898e+01
5.122246463000000404e+03 1.220235849999999971e+02
5.122941818000000239e+03 1.652148229999999955e+02
5.123637314999999944e+03 1.387652649999999994e+02
5.124332953000000089e+03 8.395423900000000117e+01
5.125028733000000102e+03 3.416531200000000013e+01
5.125724654999999984e+03 4.033616000000000312e+00
5.126420718000000306e+03 0.000000000000000000e+00
5.127116922999999588e+03 0.000000000000000000e+00
5.127813269999999648e+03 0.000000000000000000e+00
5.128509758999999576e+03 0.000000000000000000e+00
5.150872545999999602e+03 0.000000000000000000e+00
5.151573738000000048e+03 0.000000000000000000e+00
5.152275074000000131e+03 0.000000000000000000e+00
5.152976553000000422e+03 0.000000000000000000e+00
5.153678175000000010e+03 3.860918900000000065e+01
5.154379939999999806e+03 8.469227100000000519e+01
5.155081849000000147e+03 1.122014070000000032e+02
5.155783900999999787e+03 1.014137249999999995e+02
5.156486096999999972e+03 6.130833400000000211e+01
5.157188436000000365e+03 8.643807000000000684e+00
5.157890918000000056e+03 0.000000000000000000e+00
5.158593544999999722e+03 0.000000000000000000e+00
5.159296314000000166e+03 0.000000000000000000e+00
5.159999227999999675e+03 0.000000000000000000e+00
5.207423647999999957e+03 0.000000000000000000e+00
5.208136419999999816e+03 0.000000000000000000e+00
5.208849337999999989e+03 0.000000000000000000e+00
5.209562402999999904e+03 0.000000000000000000e+00
5.210275614000000132e+03 3.356466499999999797e+01
5.210988972000000103e+03 8.020456900000000644e+01
5.211702476000000388e+03 1.094266700000000014e+02
5.212416127000000415e+03 9.923930000000000007e+01
5.213129923999999846e+03 5.938108700000000084e+01
5.213843867999999929e+03 8.058624999999999261e+00
5.214557958999999755e+03 0.000000000000000000e+00
5.215272195999999894e+03 5.101938400000000229e+01
5.215986579999999776e+03 9.675138200000000666e+01
5.216701111000000310e+03 1.258386019999999945e+02
5.217415788999999677e+03 1.222425790000000063e+02
5.218130613000000267e+03 8.740948400000000618e+01
5.218845585000000028e+03 1.294722400000000029e+01
5.219560703000000103e+03 0.000000000000000000e+00
5.220275969000000259e+03 0.000000000000000000e+00
5.220991380999999819e+03 0.000000000000000000e+00
5.221706941000000370e+03 0.000000000000000000e+00
5.272890115999999580e+03 0.000000000000000000e+00
5.273616372000000410e+03 0.000000000000000000e+00
5.274342778000000180e+03 0.000000000000000000e+00
5.275069333999999799e+03 0.000000000000000000e+00
5.275796040000000175e+03 5.308735000000000070e+01
5.276522896000000401e+03 9.573464900000000455e+01
5.277249902999999904e+03 1.118434960000000018e+02
5.277977060000000165e+03 1.487188690000000122e+02
5.278704367000000275e+03 1.634140669999999886e+02
5.279431824000000233e+03 1.338896990000000073e+02
5.280159432000000379e+03 1.117598279999999988e+02
5.280887190000000373e+03 7.453704100000000210e+01
5.281615098999999645e+03 1.088789300000000004e+01
5.282343157999999676e+03 0.000000000000000000e+00
5.283071367999999893e+03 0.000000000000000000e+00
5.283799727999999959e+03 5.536290999999999940e+01
5.284528239000000212e+03 9.840641599999999301e+01
5.285256900999999743e+03 1.152103050000000053e+02
5.285985713000000032e+03 9.833194799999999702e+01
5.286714675999999599e+03 5.920460400000000334e+01
5.287443790000000263e+03 8.392602000000000118e+00
5.288173055000000204e+03 0.000000000000000000e+00
5.288902471000000332e+03 0.000000000000000000e+00
5.289632037000000309e+03 0.000000000000000000e+00
5.290361754999999903e+03 0.000000000000000000e+00
5.291091623000000254e+03 0.000000000000000000e+00
5.291821643000000222e+03 5.097408699999999726e+01
5.292551814000000377e+03 9.828493799999999680e+01
5.293282135999999809e+03 1.263174049999999937e+02
5.294012609000000339e+03 1.208053120000000007e+02
5.294743233000000146e+03 8.454971600000000365e+01
5.295474008000000140e+03 1.248443199999999997e+01
5.296204934999999750e+03 0.000000000000000000e+00
5.296936012999999548e+03 0.000000000000000000e+00
5.297667242999999871e+03 0.000000000000000000e+00
5.298398624000000382e+03 0.000000000000000000e+00
5.320410673999999744e+03 0.000000000000000000e+00
5.321146770000000288e+03 0.000000000000000000e+00
5.321883018999999877e+03 0.000000000000000000e+00
5.322619421000000330e+03 0.000000000000000000e+00
5.323355975000000399e+03 5.118764500000000339e+01
5.324092682000000423e+03 9.411619199999999807e+01
5.324829542999999830e+03 1.137446199999999976e+02
5.325566555999999764e+03 9.894116900000000214e+01
5.326303721999999652e+03 5.884330299999999880e+01
5.327041041999999834e+03 7.993897999999999726e+00
5.327778513999999632e+03 0.000000000000000000e+00
5.328516139999999723e+03 0.000000000000000000e+00
5.329253918999999769e+03 0.000000000000000000e+00
5.329991850999999770e+03 0.000000000000000000e+00
5.330729935999999725e+03 0.000000000000000000e+00
5.331468174999999974e+03 0.000000000000000000e+00
5.332206567000000177e+03 2.189351399999999970e+01
5.332945112000000336e+03 5.822918700000000314e+01
5.333683810999999878e+03 1.276815770000000043e+02
5.334422663999999713e+03 1.468998019999999940e+02
5.335161669000000074e+03 9.952424000000000603e+01
5.335900829000000158e+03 4.273676199999999881e+01
5.336640142000000196e+03 5.399066999999999616e+00
5.337379608999999618e+03 0.000000000000000000e+00
5.338119228999999905e+03 5.785850800000000049e+01
5.338859003999999914e+03 1.003796109999999970e+02
5.339598931999999877e+03 1.176744159999999937e+02
5.340339014000000134e+03 1.026271019999999936e+02
5.341079249000000345e+03 6.391284600000000182e+01
5.341819639000000279e+03 9.088141999999999499e+00
5.342560182999999597e+03 0.000000000000000000e+00
5.343300879999999779e+03 0.000000000000000000e+00
5.344041731999999683e+03 0.000000000000000000e+00
5.344782737999999881e+03 0.000000000000000000e+00
5.357403452999999899e+03 0.000000000000000000e+00
5.358147240000000238e+03 0.000000000000000000e+00
5.358891180999999960e+03 0.000000000000000000e+00
5.359635277999999744e+03 0.000000000000000000e+00
5.360379528999999820e+03 5.814951800000000048e+01
5.361123935999999958e+03 1.085545630000000017e+02
5.361868497999999818e+03 1.324988960000000020e+02
5.362613213999999971e+03 1.188926280000000020e+02
5.363358086000000185e+03 7.794772299999999632e+01
5.364103113999999550e+03 1.135656200000000027e+01
5.364848296000000119e+03 0.000000000000000000e+00
5.365593633999999838e+03 0.000000000000000000e+00
5.366339127000000190e+03 0.000000000000000000e+00
5.367084775000000263e+03 0.000000000000000000e+00
5.474565709999999854e+03 0.000000000000000000e+00
5.475334029999999984e+03 0.000000000000000000e+00
5.476102511000000050e+03 0.000000000000000000e+00
5.476871154000000388e+03 0.000000000000000000e+00
5.477639959000000090e+03 5.260401699999999892e+01
5.478408926000000065e+03 9.733342100000000130e+01
5.479178053999999975e+03 1.176386509999999959e+02
5.479947344999999586e+03 1.047089890000000025e+02
5.480716798000000381e+03 6.735121800000000292e+01
5.481486412999999629e+03 9.788073999999999941e+00
5.482256190000000061e+03 0.000000000000000000e+00
5.483026128999999855e+03 0.000000000000000000e+00
5.483796229999999923e+03 0.000000000000000000e+00
5.484566493999999693e+03 0.000000000000000000e+00
5.517841970000000401e+03 0.000000000000000000e+00
5.518619418000000223e+03 0.000000000000000000e+00
5.519397030000000086e+03 0.000000000000000000e+00
5.520174807000000328e+03 0.000000000000000000e+00
5.520952747999999701e+03 5.013387500000000330e+01
5.521730854000000363e+03 9.508092499999999347e+01
5.522509124000000156e+03 1.105168560000000042e+02
5.523287559000000329e+03 9.074260599999999499e+01
5.524066157999999632e+03 5.402779699999999963e+01
5.524844922000000224e+03 7.443469000000000335e+00
5.525623851000000286e+03 0.000000000000000000e+00
5.526402944999999818e+03 0.000000000000000000e+00
5.527182203000000300e+03 0.000000000000000000e+00
5.527961626000000251e+03 0.000000000000000000e+00
5.537327575999999681e+03 0.000000000000000000e+00
5.538109147000000121e+03 0.000000000000000000e+00
5.538890881999999692e+03 0.000000000000000000e+00
5.539672782999999981e+03 0.000000000000000000e+00
5.540454850000000079e+03 5.301390399999999659e+01
5.541237081999999646e+03 9.120869199999999921e+01
5.542019479999999930e+03 1.408566779999999881e+02
5.542802044000000024e+03 1.701944489999999917e+02
5.543584773999999925e+03 1.907996390000000133e+02
5.544367669000000205e+03 1.052573790000000002e+02
5.545150730000000294e+03 4.441960600000000170e+01
5.545933957000000191e+03 5.765833999999999904e+00
5.546717349999999897e+03 0.000000000000000000e+00
5.547500909000000320e+03 0.000000000000000000e+00
5.548284633999999642e+03 0.000000000000000000e+00
5.549068524999999681e+03 0.000000000000000000e+00
5.649989295000000311e+03 0.000000000000000000e+00
5.650794839999999567e+03 0.000000000000000000e+00
5.651600556000000324e+03 0.000000000000000000e+00
5.652406445999999960e+03 0.000000000000000000e+00
5.653212507000000187e+03 2.098743199999999831e+01
5.654018740999999864e+03 7.743250799999999856e+01
5.654825146999999561e+03 1.469659420000000125e+02
5.655631725999999617e+03 1.835319969999999898e+02
5.656438478000000032e+03 1.349136579999999981e+02
5.657245401999999558e+03 6.685447999999999524e+01
5.658052499000000353e+03 9.017473999999999990e+00
5.658859768000000258e+03 0.000000000000000000e+00
5.659667209999999614e+03 0.000000000000000000e+00
5.660474825999999666e+03 0.000000000000000000e+00
5.661282613999999739e+03 0.000000000000000000e+00
5.675041508000000249e+03 0.000000000000000000e+00
5.675852415999999721e+03 0.000000000000000000e+00
5.676663499000000229e+03 0.000000000000000000e+00
5.677474755000000187e+03 0.000000000000000000e+00
5.678286183999999594e+03 3.493724900000000133e+01
5.679097788000000037e+03 8.719312399999999741e+01
5.679909566000000268e+03 1.291256239999999877e+02
5.680721518000000287e+03 1.098351470000000063e+02
5.681533644000000095e+03 5.945310899999999776e+01
5.682345943999999690e+03 8.212507000000000446e+00
5.683158419000000322e+03 0.000000000000000000e+00
5.683971067999999832e+03 0.000000000000000000e+00
5.684783891000000040e+03 0.000000000000000000e+00
5.685596888000000035e+03 0.000000000000000000e+00
5.711705168999999842e+03 0.000000000000000000e+00
5.712523949000000357e+03 0.000000000000000000e+00
5.713342904000000090e+03 0.000000000000000000e+00
5.714162035999999716e+03 0.000000000000000000e+00
5.714981343999999808e+03 5.195421199999999828e+01
5.715800828000000365e+03 9.929510000000000502e+01
5.716620487999999568e+03 1.285627090000000123e+02
5.717440324999999575e+03 1.251321400000000068e+02
5.718260338000000047e+03 8.961714899999999773e+01
5.719080528000000413e+03 1.335990199999999994e+01
5.719900894000000335e+03 0.000000000000000000e+00
5.720721435999999812e+03 0.000000000000000000e+00
5.721542156000000432e+03 0.000000000000000000e+00
5.722363051000000269e+03 0.000000000000000000e+00
5.741292519999999968e+03 0.000000000000000000e+00
5.742117669999999634e+03 0.000000000000000000e+00
5.742942998000000443e+03 0.000000000000000000e+00
5.743768503999999666e+03 0.000000000000000000e+00
5.744594188000000031e+03 2.155401700000000176e+01
5.745420049999999719e+03 6.761429800000000512e+01
5.746246089999999640e+03 1.287076409999999953e+02
5.747072307999999794e+03 1.826049910000000125e+02
5.747898704999999609e+03 1.671368099999999970e+02
5.748725279000000228e+03 1.421366800000000126e+02
5.749552031999999599e+03 1.202568260000000038e+02
5.750378964000000451e+03 1.382704600000000141e+02
5.751206073999999717e+03 1.412514789999999891e+02
5.752033362000000125e+03 9.747756300000000351e+01
5.752860829000000194e+03 4.473210100000000011e+01
5.753688473999999587e+03 5.822579000000000171e+00
5.754516297999999551e+03 0.000000000000000000e+00
5.755344301000000087e+03 0.000000000000000000e+00
5.756172481999999945e+03 0.000000000000000000e+00
5.757000842000000375e+03 0.000000000000000000e+00
5.807870925000000170e+03 0.000000000000000000e+00
5.808710469999999987e+03 0.000000000000000000e+00
5.809550197999999909e+03 0.000000000000000000e+00
5.810390107000000171e+03 0.000000000000000000e+00
5.811230198999999629e+03 3.746303100000000086e+01
5.812070472999999765e+03 7.801554099999999892e+01
5.812910928999999669e+03 1.039863710000000054e+02
5.813751567000000250e+03 1.010236129999999974e+02
5.814592388000000028e+03 7.212435700000000338e+01
5.815433390999999574e+03 1.047271300000000060e+01
5.816274577000000136e+03 0.000000000000000000e+00
5.817115944999999556e+03 0.000000000000000000e+00
5.817957495999999992e+03 0.000000000000000000e+00
5.818799229000000196e+03 0.000000000000000000e+00
5.922013140000000021e+03 0.000000000000000000e+00
5.922877556000000368e+03 0.000000000000000000e+00
5.923742161999999553e+03 0.000000000000000000e+00
5.924606958000000304e+03 0.000000000000000000e+00
5.925471942999999555e+03 3.670259599999999978e+01
5.926337117000000035e+03 7.656711300000000620e+01
5.927202481000000262e+03 1.216220820000000060e+02
5.928068033999999898e+03 8.266625399999999502e+01
5.928933777000000191e+03 4.275270100000000184e+01
5.929799708999999893e+03 5.993560000000000443e+00
5.930665831999999682e+03 0.000000000000000000e+00
5.931532143999999789e+03 0.000000000000000000e+00
5.932398645999999644e+03 0.000000000000000000e+00
5.933265336999999818e+03 0.000000000000000000e+00
6.005868223000000398e+03 0.000000000000000000e+00
6.006751065000000381e+03 0.000000000000000000e+00
6.007634101999999984e+03 0.000000000000000000e+00
6.008517334000000119e+03 0.000000000000000000e+00
6.009400760999999875e+03 2.920146799999999843e+01
6.010284381999999823e+03 6.161990899999999982e+01
6.011168198000000302e+03 8.534824899999999559e+01
6.012052209999999832e+03 1.590362460000000056e+02
6.012936415999999554e+03 2.162626759999999990e+02
6.013820816999999806e+03 2.243272100000000080e+02
6.014705414000000019e+03 2.153614729999999895e+02
6.015590205999999853e+03 1.544655359999999860e+02
6.016475193000000218e+03 5.756212500000000176e+01
6.017360375000000204e+03 6.688526000000000415e+00
6.018245751999999811e+03 0.000000000000000000e+00
6.019131325999999717e+03 0.000000000000000000e+00
6.020017093999999815e+03 0.000000000000000000e+00
6.020903057999999874e+03 0.000000000000000000e+00
6.124108293000000231e+03 0.000000000000000000e+00
6.125017334999999548e+03 0.000000000000000000e+00
6.125926580000000286e+03 0.000000000000000000e+00
6.126836027999999715e+03 0.000000000000000000e+00
6.127745678000000225e+03 5.197209999999999752e+01
6.128655529999999999e+03 1.239097900000000010e+02
6.129565585999999712e+03 1.384860449999999901e+02
6.130475843999999597e+03 9.234208300000000236e+01
6.131386303999999654e+03 3.625377399999999994e+01
6.132296967999999652e+03 4.428990999999999900e+00
6.133207833999999821e+03 0.000000000000000000e+00
6.134118903999999930e+03 0.000000000000000000e+00
6.135030176000000210e+03 0.000000000000000000e+00
6.135941652000000431e+03 0.000000000000000000e+00
6.157878147000000354e+03 0.000000000000000000e+00
6.158794719000000441e+03 0.000000000000000000e+00
6.159711495999999897e+03 0.000000000000000000e+00
6.160628477000000203e+03 0.000000000000000000e+00
6.161545664000000215e+03 3.862757500000000022e+01
6.162463055000000168e+03 6.966841200000000356e+01
6.163380651000000398e+03 1.422911569999999983e+02
6.164298451999999997e+03 1.460247259999999869e+02
6.165216457999999875e+03 7.806507399999999564e+01
6.166134670000000369e+03 1.039484700000000039e+01
6.167053085999999894e+03 0.000000000000000000e+00
6.167971708000000035e+03 0.000000000000000000e+00
6.168890534000000116e+03 0.000000000000000000e+00
6.169809565999999904e+03 0.000000000000000000e+00
6.362637520000000222e+03 0.000000000000000000e+00
6.363600188999999773e+03 0.000000000000000000e+00
6.364563075000000026e+03 0.000000000000000000e+00
6.365526179999999840e+03 0.000000000000000000e+00
6.366489504000000125e+03 4.993438400000000144e+01
6.367453046999999970e+03 1.076455440000000010e+02
6.368416807999999946e+03 1.209305779999999970e+02
6.369380788000000393e+03 1.085297670000000068e+02
6.370344987000000401e+03 7.426709300000000269e+01
6.371309404999999970e+03 1.087554000000000087e+01
6.372274042000000009e+03 0.000000000000000000e+00
6.373238897999999608e+03 3.368054500000000218e+01
6.374203974000000017e+03 9.228342200000000162e+01
6.375169267999999647e+03 1.385856410000000096e+02
6.376134782000000087e+03 1.181411719999999974e+02
6.377100515000000087e+03 6.693268100000000231e+01
6.378066467999999986e+03 9.476319999999999411e+00
6.379032640000000356e+03 0.000000000000000000e+00
6.379999031000000286e+03 0.000000000000000000e+00
6.380965642000000116e+03 0.000000000000000000e+00
6.381932472999999845e+03 0.000000000000000000e+00
6.638912435999999616e+03 0.000000000000000000e+00
6.639938482999999906e+03 0.000000000000000000e+00
6.640964767999999822e+03 0.000000000000000000e+00
6.641991291000000274e+03 0.000000000000000000e+00
6.643018052000000353e+03 3.145945199999999886e+01
6.644045051000000058e+03 7.101582999999999402e+01
6.645072288000000299e+03 9.621342599999999834e+01
6.646099763999999595e+03 9.053288200000000074e+01
6.647127476999999999e+03 5.896864899999999921e+01
6.648155429999999797e+03 8.554192000000000462e+00
6.649183619999999792e+03 0.000000000000000000e+00
6.650212050000000090e+03 0.000000000000000000e+00
6.651240716999999677e+03 0.000000000000000000e+00
6.652269623999999567e+03 0.000000000000000000e+00
6.698818666000000121e+03 0.000000000000000000e+00
6.699858632999999827e+03 0.000000000000000000e+00
6.700898841999999604e+03 0.000000000000000000e+00
6.701939293000000362e+03 0.000000000000000000e+00
6.702979986999999710e+03 2.830817499999999853e+01
6.704020921999999700e+03 6.263207899999999739e+01
6.705062101000000439e+03 1.202929730000000035e+02
6.706103522000000339e+03 8.852349399999999946e+01
6.707145185000000311e+03 5.232487299999999664e+01
6.708187092000000121e+03 7.701233000000000217e+00
6.709229241000000002e+03 0.000000000000000000e+00
6.710271633000000293e+03 0.000000000000000000e+00
6.711314268000000084e+03 5.071987800000000135e+01
6.712357146000000284e+03 8.712882000000000460e+01
6.713400266999999985e+03 1.017564919999999944e+02
6.714443631000000096e+03 9.201506600000000446e+01
6.715487239000000045e+03 6.497409799999999791e+01
6.716531090000000404e+03 9.885360000000000369e+00
6.717575184000000263e+03 0.000000000000000000e+00
6.718619521999999961e+03 0.000000000000000000e+00
6.719664103000000068e+03 0.000000000000000000e+00
6.720708928000000014e+03 0.000000000000000000e+00
6.891072377999999844e+03 0.000000000000000000e+00
6.892157436000000416e+03 0.000000000000000000e+00
6.893242750999999771e+03 0.000000000000000000e+00
6.894328320999999960e+03 0.000000000000000000e+00
6.895414149000000180e+03 4.524053899999999828e+01
6.896500232000000324e+03 8.537484899999999755e+01
6.897586572999999589e+03 1.003128860000000060e+02
6.898673170000000027e+03 8.171083699999999794e+01
6.899760024000000158e+03 4.380324199999999735e+01
6.900847134999999980e+03 6.022730000000000139e+00
6.901934502000000066e+03 0.000000000000000000e+00
6.903022127000000182e+03 0.000000000000000000e+00
6.904110008999999991e+03 0.000000000000000000e+00
6.905198148000000401e+03 0.000000000000000000e+00
6.924828722000000198e+03 0.000000000000000000e+00
6.925921763000000283e+03 0.000000000000000000e+00
6.927015062999999827e+03 0.000000000000000000e+00
6.928108621999999741e+03 0.000000000000000000e+00
6.929202440000000024e+03 3.698992700000000156e+01
6.930296516000000338e+03 7.451652500000000146e+01
6.931390852000000450e+03 1.040655969999999968e+02
6.932485448000000360e+03 1.122802480000000003e+02
6.933580302000000302e+03 9.349763599999999997e+01
6.934675416000000041e+03 5.795839099999999888e+01
6.935770789000000150e+03 8.551398999999999972e+00
6.936866422000000057e+03 0.000000000000000000e+00
6.937962314999999762e+03 0.000000000000000000e+00
6.939058466999999837e+03 0.000000000000000000e+00
6.940154878999999710e+03 0.000000000000000000e+00
6.946738811000000169e+03 0.000000000000000000e+00
6.947837043999999878e+03 0.000000000000000000e+00
6.948935537000000295e+03 0.000000000000000000e+00
6.950034290999999939e+03 0.000000000000000000e+00
6.951133305999999720e+03 3.754772100000000279e+01
6.952232581000000209e+03 7.192304799999999432e+01
6.953332116999999926e+03 1.246321640000000031e+02
6.954431913999999779e+03 8.317248399999999720e+01
6.955531971999999769e+03 4.570275699999999830e+01
6.956632290999999896e+03 6.660353999999999886e+00
6.957732869999999821e+03 0.000000000000000000e+00
6.958833711999999650e+03 0.000000000000000000e+00
6.959934814000000188e+03 0.000000000000000000e+00
6.961036178000000291e+03 0.000000000000000000e+00
7.307185999999999694e+03 0.000000000000000000e+00
7.308370813000000453e+03 0.000000000000000000e+00
7.309555913000000146e+03 0.000000000000000000e+00
7.310741302000000360e+03 0.000000000000000000e+00
7.311926978999999847e+03 5.818164199999999653e+01
7.313112944000000425e+03 1.077458620000000025e+02
7.314299197999999706e+03 1.293474589999999864e+02
7.315485741000000417e+03 1.105628590000000031e+02
7.316672572000000400e+03 6.389749900000000338e+01
7.317859693000000334e+03 9.069599999999999440e+00
7.319047102000000450e+03 0.000000000000000000e+00
7.320234800000000178e+03 0.000000000000000000e+00
7.321422787999999855e+03 0.000000000000000000e+00
7.322611063999999715e+03 0.000000000000000000e+00
7.421042975000000297e+03 0.000000000000000000e+00
7.422255587999999989e+03 0.000000000000000000e+00
7.423468496999999843e+03 0.000000000000000000e+00
7.424681704999999965e+03 0.000000000000000000e+00
7.425895209000000250e+03 4.674793400000000076e+01
7.427109011999999893e+03 9.142284300000000030e+01
7.428323110999999699e+03 1.126331610000000012e+02
7.429537508999999773e+03 9.802250399999999786e+01
7.430752204000000347e+03 5.913861200000000196e+01
7.431967196999999942e+03 8.697573000000000221e+00
7.433182488999999805e+03 0.000000000000000000e+00
7.434398078000000169e+03 0.000000000000000000e+00
7.435613965999999891e+03 0.000000000000000000e+00
7.436830152000000453e+03 0.000000000000000000e+00
7.438046636000000035e+03 0.000000000000000000e+00
7.439263418999999885e+03 0.000000000000000000e+00
7.440480499999999665e+03 0.000000000000000000e+00
7.441697881000000052e+03 4.982071599999999734e+01
7.442915559000000030e+03 8.914679300000000239e+01
7.444133536999999706e+03 1.088889599999999973e+02
7.445351813999999649e+03 1.002798980000000029e+02
7.446570389999999861e+03 6.753393499999999960e+01
7.447789265000000341e+03 1.026098600000000083e+01
7.449008439999999609e+03 0.000000000000000000e+00
7.450227912999999717e+03 0.000000000000000000e+00
7.451447686999999860e+03 0.000000000000000000e+00
7.452667758999999933e+03 0.000000000000000000e+00
7.646732095999999729e+03 0.000000000000000000e+00
7.648000447000000349e+03 0.000000000000000000e+00
7.649269113000000289e+03 0.000000000000000000e+00
7.650538094999999885e+03 0.000000000000000000e+00
7.651807391999999709e+03 4.262579199999999702e+01
7.653077005000000099e+03 8.351830900000000213e+01
7.654346934999999576e+03 1.069683420000000069e+02
7.655617180999999619e+03 1.011822990000000004e+02
7.656887741999999889e+03 7.072518100000000629e+01
7.658158620000000155e+03 1.089349400000000045e+01
7.659429815000000417e+03 0.000000000000000000e+00
7.660701326000000336e+03 0.000000000000000000e+00
7.661973154000000250e+03 0.000000000000000000e+00
7.663245297999999821e+03 0.000000000000000000e+00
7.780350136000000020e+03 0.000000000000000000e+00
7.781651877000000241e+03 0.000000000000000000e+00
7.782953945000000203e+03 0.000000000000000000e+00
7.784256339999999909e+03 0.000000000000000000e+00
7.785559060999999929e+03 3.478625399999999956e+01
7.786862110000000030e+03 8.740146500000000174e+01
7.788165485999999873e+03 1.421799289999999871e+02
7.789469189000000370e+03 1.379541049999999984e+02
7.790773218999999699e+03 7.498197999999999297e+01
7.792077577000000019e+03 1.039288499999999971e+01
7.793382263000000421e+03 0.000000000000000000e+00
7.794687275999999656e+03 0.000000000000000000e+00
7.795992616999999882e+03 0.000000000000000000e+00
7.797298286000000189e+03 0.000000000000000000e+00
7.832675707999999759e+03 0.000000000000000000e+00
7.833990603000000192e+03 0.000000000000000000e+00
7.835305830000000242e+03 0.000000000000000000e+00
7.836621387999999570e+03 0.000000000000000000e+00
7.837937278000000333e+03 3.407256900000000144e+01
7.839253498000000036e+03 6.885364300000000526e+01
7.840570050999999694e+03 1.290315850000000069e+02
7.841886935000000449e+03 8.776945899999999767e+01
7.843204150999999911e+03 5.044459599999999710e+01
7.844521698999999899e+03 7.573282999999999987e+00
7.845839579000000413e+03 0.000000000000000000e+00
7.847157790999999634e+03 0.000000000000000000e+00
7.848476335000000290e+03 0.000000000000000000e+00
7.849795211999999992e+03 0.000000000000000000e+00
8.007787889999999607e+03 0.000000000000000000e+00
8.009147127999999611e+03 0.000000000000000000e+00
8.010506712000000334e+03 0.000000000000000000e+00
8.011866643000000295e+03 0.000000000000000000e+00
8.013226920000000064e+03 6.129316500000000190e+01
8.014587542999999641e+03 1.125302120000000059e+02
8.015948511999999937e+03 1.324228720000000123e+02
8.017309828999999809e+03 1.108766480000000030e+02
8.018671492000000399e+03 6.389163800000000037e+01
8.020033502000000226e+03 9.350094000000000349e+00
8.021395859000000200e+03 0.000000000000000000e+00
8.022758563999999751e+03 0.000000000000000000e+00
8.024121615000000020e+03 0.000000000000000000e+00
8.025485013999999865e+03 0.000000000000000000e+00
8.026848761000000195e+03 0.000000000000000000e+00
8.028212854999999763e+03 0.000000000000000000e+00
8.029577296999999817e+03 3.371935299999999813e+01
8.030942087000000356e+03 6.756037800000000004e+01
8.032307224999999562e+03 1.367171659999999918e+02
8.033672711000000163e+03 9.760587499999999750e+01
8.035038545000000340e+03 6.692494299999999896e+01
8.036404727000000094e+03 1.059414499999999926e+01
8.037771257999999762e+03 0.000000000000000000e+00
8.039138138000000254e+03 0.000000000000000000e+00
8.040505366000000322e+03 0.000000000000000000e+00
8.041872943000000305e+03 0.000000000000000000e+00
8.501062382000000071e+03 0.000000000000000000e+00
8.502549132000000100e+03 0.000000000000000000e+00
8.504036272999999710e+03 0.000000000000000000e+00
8.505523804000000382e+03 0.000000000000000000e+00
8.507011725000000297e+03 3.422203799999999774e+01
8.508500035999999454e+03 9.733361700000000383e+01
8.509988739000000351e+03 1.382418490000000020e+02
8.511477832000000490e+03 1.134715429999999969e+02
8.512967314999999871e+03 5.634346000000000032e+01
8.514457189999999173e+03 7.821017999999999581e+00
8.515947455999999875e+03 0.000000000000000000e+00
8.517438114000000496e+03 0.000000000000000000e+00
8.518929162000000360e+03 0.000000000000000000e+00
8.520420603000000483e+03 0.000000000000000000e+00
8.901157391999999163e+03 0.000000000000000000e+00
8.902750331999999617e+03 0.000000000000000000e+00
8.904343698999999106e+03 0.000000000000000000e+00
8.905937493999999788e+03 0.000000000000000000e+00
8.907531716999999844e+03 5.925901900000000211e+01
8.909126367999999275e+03 1.032987269999999995e+02
8.910721446999999898e+03 1.259656710000000004e+02
8.912316955000000235e+03 1.197264540000000039e+02
8.913912892000000284e+03 8.664083899999999971e+01
8.915509256999999707e+03 1.374939499999999981e+01
8.917106050000000323e+03 0.000000000000000000e+00
8.918703272999999172e+03 0.000000000000000000e+00
8.920300924999999552e+03 0.000000000000000000e+00
8.921899006999999983e+03 0.000000000000000000e+00
9.064229683999999907e+03 0.000000000000000000e+00
9.065866599999999380e+03 0.000000000000000000e+00
9.067503960000000006e+03 0.000000000000000000e+00
9.069141762999999628e+03 0.000000000000000000e+00
9.070780010000000402e+03 3.673205999999999705e+01
9.072418701000000510e+03 8.202089499999999589e+01
9.074057835999999952e+03 1.179884349999999955e+02
9.075697416000000885e+03 9.463882099999999298e+01
9.077337439000000813e+03 4.919474300000000255e+01
9.078977908000000753e+03 7.046013000000000304e+00
9.080618821000000025e+03 0.000000000000000000e+00
9.082260179000000790e+03 0.000000000000000000e+00
9.083901981999999407e+03 0.000000000000000000e+00
9.085544229999999516e+03 0.000000000000000000e+00
9.113530726999999388e+03 0.000000000000000000e+00
9.115181017000000793e+03 0.000000000000000000e+00
9.116831754999999248e+03 0.000000000000000000e+00
9.118482942000000548e+03 0.000000000000000000e+00
9.120134577000000718e+03 2.468869199999999964e+01
9.121786661000000095e+03 7.676194200000000478e+01
9.123439194000000498e+03 1.364108400000000074e+02
9.125092176000000109e+03 1.628754329999999868e+02
9.126745607000000746e+03 1.250723370000000045e+02
9.128399487999999110e+03 7.024356400000000633e+01
9.130053819000000658e+03 1.042892200000000003e+01
9.131708598999999595e+03 0.000000000000000000e+00
9.133363828999999896e+03 0.000000000000000000e+00
9.135019508999999744e+03 0.000000000000000000e+00
9.136675639999999476e+03 0.000000000000000000e+00
9.149940912000000026e+03 0.000000000000000000e+00
9.151601102000000537e+03 0.000000000000000000e+00
9.153261743999999453e+03 0.000000000000000000e+00
9.154922838000000411e+03 0.000000000000000000e+00
9.156584383999999773e+03 4.425150099999999753e+01
9.158246381999999358e+03 1.051433590000000038e+02
9.159908832999999504e+03 1.689627419999999915e+02
9.161571737000000212e+03 1.797350409999999954e+02
9.163235093999999663e+03 1.293753680000000088e+02
9.164898903999999675e+03 5.726297000000000281e+01
9.166563167000000249e+03 7.647886999999999880e+00
9.168227882999999565e+03 0.000000000000000000e+00
9.169893052999999782e+03 0.000000000000000000e+00
9.171558676000000560e+03 0.000000000000000000e+00
9.173224753000000419e+03 0.000000000000000000e+00
9.184900016999999934e+03 0.000000000000000000e+00
9.186569730999999592e+03 0.000000000000000000e+00
9.188239900000000489e+03 0.000000000000000000e+00
9.189910524999999325e+03 0.000000000000000000e+00
9.191581605999999738e+03 3.520263899999999779e+01
9.193253142999999909e+03 1.250087999999999937e+02
9.194925134999999500e+03 2.340014720000000068e+02
9.196597583999999188e+03 2.160860950000000003e+02
9.198270489000000453e+03 1.382031489999999962e+02
9.199943849999999657e+03 4.896418700000000257e+01
9.201617668999999296e+03 5.755419999999999980e+00
9.203291944000000512e+03 0.000000000000000000e+00
9.204966676000000007e+03 0.000000000000000000e+00
9.206641864999999598e+03 0.000000000000000000e+00
9.208317510999999286e+03 0.000000000000000000e+00
9.257110953999999765e+03 0.000000000000000000e+00
9.258800397999999404e+03 0.000000000000000000e+00
9.260490304999999353e+03 0.000000000000000000e+00
9.262180674999999610e+03 0.000000000000000000e+00
9.263871506999999838e+03 2.046290000000000120e+01
9.265562803000000713e+03 6.755252199999999618e+01
9.267254562000000078e+03 1.172124320000000068e+02
9.268946783999999752e+03 7.787718399999999974e+01
9.270639468999999735e+03 3.748474600000000123e+01
9.272332619000000705e+03 5.366386999999999574e+00
9.274026232000000164e+03 0.000000000000000000e+00
9.275720309000000270e+03 0.000000000000000000e+00
9.277414850999999544e+03 0.000000000000000000e+00
9.279109856999999465e+03 0.000000000000000000e+00
9.388564001000000644e+03 0.000000000000000000e+00
9.390289560999999594e+03 0.000000000000000000e+00
9.392015595999999277e+03 0.000000000000000000e+00
9.393742105999999694e+03 0.000000000000000000e+00
9.395469092999999702e+03 4.050837899999999792e+01
9.397196556999999302e+03 7.386739300000000696e+01
9.398924496999999974e+03 1.469092699999999923e+02
9.400652912999999899e+03 1.321381419999999878e+02
9.402381805999999415e+03 8.009159999999999968e+01
9.404111176000000341e+03 3.678916900000000112e+01
9.405841023999999379e+03 5.134104999999999919e+00
9.407571347999999489e+03 0.000000000000000000e+00
9.409302150999999867e+03 0.000000000000000000e+00
9.411033430999999837e+03 0.000000000000000000e+00
9.412765187999999398e+03 0.000000000000000000e+00
9.471930545999999595e+03 0.000000000000000000e+00
9.473679140000000189e+03 0.000000000000000000e+00
9.475428218999999444e+03 0.000000000000000000e+00
9.477177782000000661e+03 0.000000000000000000e+00
9.478927830000000540e+03 3.136842100000000144e+01
9.480678363000000900e+03 1.097955000000000041e+02
9.482429379999999583e+03 1.829335330000000113e+02
9.484180883000000904e+03 2.299742489999999862e+02
9.485932871000000887e+03 2.020391820000000109e+02
9.487685344999999870e+03 1.268705080000000009e+02
9.489438303999999334e+03 5.135351200000000205e+01
9.491191748999999618e+03 6.661275999999999975e+00
9.492945680000000721e+03 0.000000000000000000e+00
9.494700097999999343e+03 0.000000000000000000e+00
9.496455001000000266e+03 0.000000000000000000e+00
9.498210392000000866e+03 0.000000000000000000e+00
9.510511764000000767e+03 0.000000000000000000e+00
9.512271053000000393e+03 0.000000000000000000e+00
9.514030831000000035e+03 0.000000000000000000e+00
9.515791096999999354e+03 0.000000000000000000e+00
9.517551852000000508e+03 1.719679500000000161e+01
9.519313094999999521e+03 7.009044500000000255e+01
9.521074828000000707e+03 1.332984270000000038e+02
9.522837048999999752e+03 1.432606130000000064e+02
9.524599759999999151e+03 9.660123600000000010e+01
9.526362960000000385e+03 4.198315999999999804e+01
9.528126650000000154e+03 5.632958000000000354e+00
9.529890830000000278e+03 0.000000000000000000e+00
9.531655499000000418e+03 0.000000000000000000e+00
9.533420658999999432e+03 0.000000000000000000e+00
9.535186309000000620e+03 0.000000000000000000e+00
9.574155049999999392e+03 0.000000000000000000e+00
9.575932028999999602e+03 0.000000000000000000e+00
9.577709503000000041e+03 0.000000000000000000e+00
9.579487472000000707e+03 0.000000000000000000e+00
9.581265935999999783e+03 5.452245400000000330e+01
9.583044895999999426e+03 1.335608980000000088e+02
9.584824350999999297e+03 1.429886119999999892e+02
9.586604300999999396e+03 9.761979800000000296e+01
9.588384748000000400e+03 4.286916999999999689e+01
9.590165689999999813e+03 4.522650099999999895e+01
9.591947129000000132e+03 7.304285799999999540e+01
9.593729063999999198e+03 1.157903160000000042e+02
9.595511495999999170e+03 8.452340100000000689e+01
9.597294423999999708e+03 3.663783000000000101e+01
9.599077849999999671e+03 4.901214000000000404e+00
9.600861773000000539e+03 0.000000000000000000e+00
9.602646193000000494e+03 0.000000000000000000e+00
9.604431109999999535e+03 0.000000000000000000e+00
9.606216524999999820e+03 0.000000000000000000e+00
9.656410975999999209e+03 0.000000000000000000e+00
9.658210906000000250e+03 0.000000000000000000e+00
9.660011339000000589e+03 0.000000000000000000e+00
9.661812275000000227e+03 0.000000000000000000e+00
9.663613715999999840e+03 6.367477699999999885e+01
9.665415660000000571e+03 1.081334690000000052e+02
9.667218107999999120e+03 1.204826410000000010e+02
9.669021059999999125e+03 9.876396599999999637e+01
9.670824516999999105e+03 5.790759599999999807e+01
9.672628478000000541e+03 8.717596999999999596e+00
9.674432944000000134e+03 0.000000000000000000e+00
9.676237914999999703e+03 0.000000000000000000e+00
9.678043391999999585e+03 0.000000000000000000e+00
9.679849372999999105e+03 4.191816699999999685e+01
9.681655860999999277e+03 9.458538799999999469e+01
9.683462853999999425e+03 1.236409409999999980e+02
9.685270351999999548e+03 9.110304600000000619e+01
9.687078358000000662e+03 4.186540399999999806e+01
9.688886868999999933e+03 5.742105999999999710e+00
9.690695886999999857e+03 0.000000000000000000e+00
9.692505411000000095e+03 0.000000000000000000e+00
9.694315442999999505e+03 0.000000000000000000e+00
9.696125980999999229e+03 0.000000000000000000e+00
9.716075425999999425e+03 0.000000000000000000e+00
9.717892063999999664e+03 0.000000000000000000e+00
9.719709210999999414e+03 0.000000000000000000e+00
9.721526868999999351e+03 0.000000000000000000e+00
9.723345036000000619e+03 2.262360400000000027e+01
9.725163714000000255e+03 7.204882600000000537e+01
9.726982900999999401e+03 1.258002440000000064e+02
9.728802600000000893e+03 9.162896899999999789e+01
9.730622808000000077e+03 5.746998800000000074e+01
9.732443527999999787e+03 9.048875000000000668e+00
9.734264758999999685e+03 0.000000000000000000e+00
9.736086500999999771e+03 0.000000000000000000e+00
9.737908755000000383e+03 0.000000000000000000e+00
9.739731519999999364e+03 0.000000000000000000e+00
9.803852129000000787e+03 0.000000000000000000e+00
9.805693441999999777e+03 0.000000000000000000e+00
9.807535272999999506e+03 0.000000000000000000e+00
9.809377623000000312e+03 0.000000000000000000e+00
9.811220493000000715e+03 4.719384900000000016e+01
9.813063882000000376e+03 7.875735500000000400e+01
9.814907789999999295e+03 1.531346489999999960e+02
9.816752217999999630e+03 1.471097770000000082e+02
9.818597165999999561e+03 9.819985499999999945e+01
9.820442634999999427e+03 4.116456199999999654e+01
9.822288623000000371e+03 5.403945000000000221e+00
9.824135131999999430e+03 0.000000000000000000e+00
9.825982162000000244e+03 0.000000000000000000e+00
9.827829712999999174e+03 0.000000000000000000e+00
9.829677784999999858e+03 0.000000000000000000e+00
9.846333915999999590e+03 0.000000000000000000e+00
9.848187210000000050e+03 0.000000000000000000e+00
9.850041027999999642e+03 0.000000000000000000e+00
9.851895368999999846e+03 0.000000000000000000e+00
9.853750233000000662e+03 4.304049899999999695e+01
9.855605621999999130e+03 7.577945300000000373e+01
9.857461534000000029e+03 1.358489309999999932e+02
9.859317971000000398e+03 8.962950700000000381e+01
9.861174931999999899e+03 5.333763100000000179e+01
9.863032418000000689e+03 8.374394000000000560e+00
9.864890428999999131e+03 0.000000000000000000e+00
9.866748965000000680e+03 0.000000000000000000e+00
9.868608025999999882e+03 0.000000000000000000e+00
9.870467613000000711e+03 0.000000000000000000e+00
9.892823710999999093e+03 0.000000000000000000e+00
9.894690146999999342e+03 0.000000000000000000e+00
9.896557111000000077e+03 0.000000000000000000e+00
9.898424603999999817e+03 0.000000000000000000e+00
9.900292625000000044e+03 3.118504099999999823e+01
9.902161174999999275e+03 8.098985600000000318e+01
9.904030253999999331e+03 1.773254919999999970e+02
9.905899862000000212e+03 2.661923439999999914e+02
9.907769999000000098e+03 3.093085679999999797e+02
9.909640666999999667e+03 2.712109580000000051e+02
9.911511864000000060e+03 1.659035609999999963e+02
9.913383590999999797e+03 8.318674500000000194e+01
9.915255848999999216e+03 1.483572500000000005e+01
9.917128636999999799e+03 5.618250000000000188e-01
9.919001954999999725e+03 0.000000000000000000e+00
9.920875804999999673e+03 0.000000000000000000e+00
9.922750185000000783e+03 0.000000000000000000e+00
9.924625097000000096e+03 0.000000000000000000e+00
9.939643539000000601e+03 0.000000000000000000e+00
9.941523241000000780e+03 0.000000000000000000e+00
9.943403476999999839e+03 0.000000000000000000e+00
9.945284245000000737e+03 0.000000000000000000e+00
9.947165548000000854e+03 4.402238200000000035e+01
9.949047383999999511e+03 7.606309199999999748e+01
9.950929754000000685e+03 1.367845810000000029e+02
9.952812658999999258e+03 1.211038960000000060e+02
9.954696098000000347e+03 6.151483999999999952e+01
9.956580071000000316e+03 8.720658000000000243e+00
9.958464579999999842e+03 0.000000000000000000e+00
9.960349624000000404e+03 0.000000000000000000e+00
9.962235203000000183e+03 3.570600199999999802e+01
9.964121316999999181e+03 9.378397999999999968e+01
9.966007966999999553e+03 1.397701639999999941e+02
9.967895152999999482e+03 8.987697199999999498e+01
9.969782875000000786e+03 4.665326100000000054e+01
9.971671134000000166e+03 6.968689999999999607e+00
9.973559928999999102e+03 4.717086199999999963e+01
9.975449259999999413e+03 9.203933899999999824e+01
9.977339128999999957e+03 1.130364799999999974e+02
9.979229534000000058e+03 9.883579400000000703e+01
9.981120477000000392e+03 6.106033000000000044e+01
9.983011957999999140e+03 9.361819999999999808e+00
9.984903975999999602e+03 0.000000000000000000e+00
9.986796532000000298e+03 0.000000000000000000e+00
9.988689625999999407e+03 0.000000000000000000e+00
9.990583259000000908e+03 0.000000000000000000e+00
9.994372139999999490e+03 0.000000000000000000e+00
9.996267388000000210e+03 0.000000000000000000e+00
9.998163176000000021e+03 0.000000000000000000e+00
1.000005950400000074e+04 0.000000000000000000e+00
1.000195636999999988e+04 3.007467499999999916e+01
1.000385377700000026e+04 9.124443800000000238e+01
1.000575172299999940e+04 1.593618319999999926e+02
1.000765020999999979e+04 1.691393469999999866e+02
1.000954923699999927e+04 1.202739459999999951e+02
1.001144880499999999e+04 4.244491800000000126e+01
1.001334891299999981e+04 4.905515000000000292e+00
1.001524956299999940e+04 1.853678599999999932e+01
1.001715075400000023e+04 6.244067400000000134e+01
1.001905248600000050e+04 1.197430489999999992e+02
1.002095475900000019e+04 1.603899199999999894e+02
1.002285757500000000e+04 1.253143129999999985e+02
1.002476093199999923e+04 6.617613000000000056e+01
1.002666483200000039e+04 9.661172000000000537e+00
1.002856927399999950e+04 0.000000000000000000e+00
1.003047425900000053e+04 0.000000000000000000e+00
1.003237978699999985e+04 0.000000000000000000e+00
1.003428585700000076e+04 0.000000000000000000e+00
1.003619247100000030e+04 0.000000000000000000e+00
1.003809962900000028e+04 0.000000000000000000e+00
1.004000733000000037e+04 0.000000000000000000e+00
1.004191557500000090e+04 3.049679000000000073e+01
1.004382436400000006e+04 8.563641099999999540e+01
1.004573369699999967e+04 1.444152819999999906e+02
1.004764357500000006e+04 1.701954200000000128e+02
1.004955399799999941e+04 1.258342970000000065e+02
1.005146496499999921e+04 6.395040099999999939e+01
1.005337647800000013e+04 2.972763899999999992e+01
1.005528853600000002e+04 6.961705299999999852e+01
1.005720113900000069e+04 1.280587679999999864e+02
1.005911428800000067e+04 1.549998970000000043e+02
1.006102798400000029e+04 1.143993880000000019e+02
1.006294222500000069e+04 5.427605899999999650e+01
1.006485701200000040e+04 7.582271000000000427e+00
1.006677234700000008e+04 0.000000000000000000e+00
1.006868822800000089e+04 0.000000000000000000e+00
1.007060465599999952e+04 0.000000000000000000e+00
1.007252163099999962e+04 0.000000000000000000e+00
1.056537902000000031e+04 0.000000000000000000e+00
1.056743899699999929e+04 0.000000000000000000e+00
1.056949957600000016e+04 0.000000000000000000e+00
1.057156075799999962e+04 0.000000000000000000e+00
1.057362254199999916e+04 2.966381000000000157e+01
1.057568492999999944e+04 7.789845800000000509e+01
1.057774792200000047e+04 1.312300209999999936e+02
1.057981151700000009e+04 1.312071559999999977e+02
1.058187571600000047e+04 8.367503100000000416e+01
1.058394051899999977e+04 2.989994899999999944e+01
1.058600592599999982e+04 3.594730000000000203e+00
1.058807193899999947e+04 0.000000000000000000e+00
1.059013855599999988e+04 0.000000000000000000e+00
1.059220577799999955e+04 0.000000000000000000e+00
1.059427360500000032e+04 0.000000000000000000e+00
1.068167213900000024e+04 0.000000000000000000e+00
1.068376622200000020e+04 0.000000000000000000e+00
1.068586092099999951e+04 0.000000000000000000e+00
1.068795623499999965e+04 0.000000000000000000e+00
1.069005216599999949e+04 3.529133099999999956e+01
1.069214871400000084e+04 8.517426199999999881e+01
1.069424587799999972e+04 1.293620129999999904e+02
1.069634366000000045e+04 1.169417859999999934e+02
1.069844205900000088e+04 5.786978299999999820e+01
1.070054107499999918e+04 8.098499000000000336e+00
1.070264070899999933e+04 0.000000000000000000e+00
1.070474096099999952e+04 0.000000000000000000e+00
1.070684183200000007e+04 0.000000000000000000e+00
1.070894332100000065e+04 0.000000000000000000e+00
1.073420952199999920e+04 0.000000000000000000e+00
1.073631907399999909e+04 0.000000000000000000e+00
1.073842924700000003e+04 0.000000000000000000e+00
1.074054004399999940e+04 0.000000000000000000e+00
1.074265146199999981e+04 2.392072299999999885e+01
1.074476350300000013e+04 7.083626499999999737e+01
1.074687616700000035e+04 1.198143579999999986e+02
1.074898945400000048e+04 8.382438999999999396e+01
1.075110336500000085e+04 5.393942200000000042e+01
1.075321789899999931e+04 8.693509000000000597e+00
1.075533305699999983e+04 0.000000000000000000e+00
1.075744883900000059e+04 0.000000000000000000e+00
1.075956524600000012e+04 0.000000000000000000e+00
1.076168227699999989e+04 0.000000000000000000e+00
1.077651900700000078e+04 0.000000000000000000e+00
1.077864104399999997e+04 0.000000000000000000e+00
1.078076370800000041e+04 0.000000000000000000e+00
1.078288699900000029e+04 0.000000000000000000e+00
1.078501091699999961e+04 1.899510300000000029e+01
1.078713546300000053e+04 7.123402199999999596e+01
1.078926063699999941e+04 1.413591260000000034e+02
1.079138643899999988e+04 2.009959289999999896e+02
1.079351286900000014e+04 1.747446390000000065e+02
1.079563992800000051e+04 1.050878079999999954e+02
1.079776761599999918e+04 2.798806799999999839e+01
1.079989593299999979e+04 2.524351999999999929e+00
1.080202487900000051e+04 0.000000000000000000e+00
1.080415445399999953e+04 0.000000000000000000e+00
1.080628465999999935e+04 0.000000000000000000e+00
1.080841549499999928e+04 0.000000000000000000e+00
1.081054696100000001e+04 3.141457899999999981e+01
1.081267905799999971e+04 9.206981799999999794e+01
1.081481178499999987e+04 1.609594810000000109e+02
1.081694514300000083e+04 1.731260519999999872e+02
1.081907913299999927e+04 1.173316810000000032e+02
1.082121375400000034e+04 5.443198300000000245e+01
1.082334900700000071e+04 7.643809000000000076e+00
1.082548489200000040e+04 0.000000000000000000e+00
1.082762140899999940e+04 0.000000000000000000e+00
1.082975855899999988e+04 0.000000000000000000e+00
1.083189634200000000e+04 0.000000000000000000e+00
1.111084777600000052e+04 0.000000000000000000e+00
1.111306933000000026e+04 0.000000000000000000e+00
1.111529155100000025e+04 0.000000000000000000e+00
1.111751443900000049e+04 0.000000000000000000e+00
1.111973799300000064e+04 5.381676600000000121e+01
1.112196221499999956e+04 9.658111499999999694e+01
1.112418710400000055e+04 1.181526379999999961e+02
1.112641265999999996e+04 1.099168910000000068e+02
1.112863888500000030e+04 7.579787399999999309e+01
1.113086577799999941e+04 1.214807300000000012e+01
1.113309333899999910e+04 0.000000000000000000e+00
1.113532156899999973e+04 0.000000000000000000e+00
1.113755046799999946e+04 3.843188599999999866e+01
1.113978003700000045e+04 1.370034819999999911e+02
1.114201027500000055e+04 2.392290069999999957e+02
1.114424118199999975e+04 2.565273000000000252e+02
1.114647276000000056e+04 1.776586259999999982e+02
1.114870500800000082e+04 7.467594599999999616e+01
1.115093792700000085e+04 9.904754999999999754e+00
1.115317151700000068e+04 0.000000000000000000e+00
1.115540577800000028e+04 0.000000000000000000e+00
1.115764070999999967e+04 0.000000000000000000e+00
1.115987631399999918e+04 0.000000000000000000e+00
1.122500223600000027e+04 0.000000000000000000e+00
1.122725811699999940e+04 0.000000000000000000e+00
1.122951467799999955e+04 0.000000000000000000e+00
1.123177191900000071e+04 0.000000000000000000e+00
1.123402984099999958e+04 6.148213599999999701e+01
1.123628844399999980e+04 1.188715129999999931e+02
1.123854772799999955e+04 1.557932710000000043e+02
1.124080769399999917e+04 1.305982689999999877e+02
1.124306834100000015e+04 6.814652300000000196e+01
1.124532967099999951e+04 9.902542999999999651e+00
1.124759168200000022e+04 0.000000000000000000e+00
1.124985437699999966e+04 0.000000000000000000e+00
1.125211775400000079e+04 0.000000000000000000e+00
1.125438181400000030e+04 0.000000000000000000e+00
1.134550756200000069e+04 0.000000000000000000e+00
1.134779986900000040e+04 0.000000000000000000e+00
1.135009287100000074e+04 0.000000000000000000e+00
1.135238656699999956e+04 0.000000000000000000e+00
1.135468095899999935e+04 4.006370700000000085e+01
1.135697604700000011e+04 1.085744669999999985e+02
1.135927183100000002e+04 1.858509610000000123e+02
1.136156831000000057e+04 2.329890000000000043e+02
1.136386548699999912e+04 1.849150740000000042e+02
1.136616336000000047e+04 1.031489629999999948e+02
1.136846192999999948e+04 2.026827499999999915e+01
1.137076119699999981e+04 1.010235999999999912e+00
1.137306116199999997e+04 0.000000000000000000e+00
1.137536182499999995e+04 0.000000000000000000e+00
1.137766318599999977e+04 0.000000000000000000e+00
1.137996524599999975e+04 0.000000000000000000e+00
1.138226800399999956e+04 0.000000000000000000e+00
1.138457146099999954e+04 0.000000000000000000e+00
1.138687561800000003e+04 0.000000000000000000e+00
1.138918047400000069e+04 4.311907500000000226e+01
1.139148603000000003e+04 1.065613749999999982e+02
1.139379228599999988e+04 1.401615199999999959e+02
1.139609924300000057e+04 1.068602410000000020e+02
1.139840689999999995e+04 5.414448200000000355e+01
1.140071525900000051e+04 7.868451999999999558e+00
1.140302431799999977e+04 0.000000000000000000e+00
1.140533407900000020e+04 0.000000000000000000e+00
1.140764454200000000e+04 0.000000000000000000e+00
1.140995570799999950e+04 0.000000000000000000e+00
1.145632690100000036e+04 0.000000000000000000e+00
1.145865287700000044e+04 0.000000000000000000e+00
1.146097956200000044e+04 0.000000000000000000e+00
1.146330695500000002e+04 0.000000000000000000e+00
1.146563505699999951e+04 1.939431700000000092e+01
1.146796386899999925e+04 7.910259000000000640e+01
1.147029339000000073e+04 1.526224949999999865e+02
1.147262362100000064e+04 2.187417979999999886e+02
1.147495456299999933e+04 1.966376469999999870e+02
1.147728621399999975e+04 1.261299080000000004e+02
1.147961857699999928e+04 4.445475100000000168e+01
1.148195165000000088e+04 5.271266999999999925e+00
1.148428543499999978e+04 0.000000000000000000e+00
1.148661993099999927e+04 3.783909799999999990e+01
1.148895513899999969e+04 8.546869200000000433e+01
1.149129105999999956e+04 9.029589400000000410e+01
1.149362769300000036e+04 8.426765199999999822e+01
1.149596503900000062e+04 6.449814800000000048e+01
1.149830309699999998e+04 1.068351299999999959e+01
1.150064186899999913e+04 0.000000000000000000e+00
1.150298135499999989e+04 0.000000000000000000e+00
1.150532155500000044e+04 0.000000000000000000e+00
1.150766246900000078e+04 0.000000000000000000e+00
1.151000409699999909e+04 0.000000000000000000e+00
1.151234643999999935e+04 0.000000000000000000e+00
1.151468949900000007e+04 0.000000000000000000e+00
1.151703327200000058e+04 0.000000000000000000e+00
1.151937776200000008e+04 4.324631899999999973e+01
1.152172296699999970e+04 1.100104110000000048e+02
1.152406888799999979e+04 1.751884420000000091e+02
1.152641552600000068e+04 1.803941839999999956e+02
1.152876288100000056e+04 8.822385199999999372e+01
1.153111095299999943e+04 1.214118500000000012e+01
1.153345974299999943e+04 0.000000000000000000e+00
1.153580925000000025e+04 0.000000000000000000e+00
1.153815947500000038e+04 0.000000000000000000e+00
1.154051041900000018e+04 0.000000000000000000e+00
1.163514054199999919e+04 0.000000000000000000e+00
1.163752118999999948e+04 0.000000000000000000e+00
1.163990256799999952e+04 0.000000000000000000e+00
1.164228467699999965e+04 0.000000000000000000e+00
1.164466751800000020e+04 5.653626400000000274e+01
1.164705109000000084e+04 1.186212450000000018e+02
1.164943539400000009e+04 1.584734630000000095e+02
1.165182043100000010e+04 1.264712549999999993e+02
1.165420620000000054e+04 7.027555399999999963e+01
1.165659270099999958e+04 1.060727999999999938e+01
1.165897993599999973e+04 0.000000000000000000e+00
1.166136790400000064e+04 0.000000000000000000e+00
1.166375660600000083e+04 0.000000000000000000e+00
1.166614604200000031e+04 0.000000000000000000e+00
1.185236090399999921e+04 0.000000000000000000e+00
1.185480853299999944e+04 0.000000000000000000e+00
1.185725691999999981e+04 0.000000000000000000e+00
1.185970606600000065e+04 0.000000000000000000e+00
1.186215596999999980e+04 3.279124399999999895e+01
1.186460663399999976e+04 7.557845700000000022e+01
1.186705805700000019e+04 1.266330559999999963e+02
1.186951023999999961e+04 9.546474299999999857e+01
1.187196318299999984e+04 6.311431499999999772e+01
1.187441688699999941e+04 1.028207899999999952e+01
1.187687135200000012e+04 0.000000000000000000e+00
1.187932657699999982e+04 0.000000000000000000e+00
1.188178256399999918e+04 0.000000000000000000e+00
1.188423931300000004e+04 0.000000000000000000e+00
1.192612089000000014e+04 0.000000000000000000e+00
1.192859140300000035e+04 0.000000000000000000e+00
1.193106268500000078e+04 0.000000000000000000e+00
1.193353473400000075e+04 0.000000000000000000e+00
1.193600755199999912e+04 4.545606599999999986e+01
1.193848113899999953e+04 1.587081459999999993e+02
1.194095549399999982e+04 2.620714869999999905e+02
1.194343061900000066e+04 2.238205220000000111e+02
1.194590651299999990e+04 1.416321959999999933e+02
1.194838317800000004e+04 5.143136599999999703e+01
1.195086061300000074e+04 6.250931999999999711e+00
1.195333881800000017e+04 0.000000000000000000e+00
1.195581779400000050e+04 0.000000000000000000e+00
1.195829754200000025e+04 0.000000000000000000e+00
1.196077806100000089e+04 0.000000000000000000e+00
1.211103336599999966e+04 0.000000000000000000e+00
1.211356156200000078e+04 0.000000000000000000e+00
1.211609055000000080e+04 0.000000000000000000e+00
1.211862032999999974e+04 0.000000000000000000e+00
1.212115090199999941e+04 3.100332900000000080e+01
1.212368226700000014e+04 1.003327160000000049e+02
1.212621442500000012e+04 1.662511220000000094e+02
1.212874737599999935e+04 1.937438290000000052e+02
1.213128112200000032e+04 1.490813630000000103e+02
1.213381566100000055e+04 8.420365700000000686e+01
1.213635099400000036e+04 1.286621899999999918e+01
1.213888712300000043e+04 0.000000000000000000e+00
1.214142404600000009e+04 0.000000000000000000e+00
1.214396176500000001e+04 0.000000000000000000e+00
1.214650027899999986e+04 0.000000000000000000e+00
1.222046483000000080e+04 0.000000000000000000e+00
1.222302737100000013e+04 0.000000000000000000e+00
1.222559071799999947e+04 0.000000000000000000e+00
1.222815487199999916e+04 0.000000000000000000e+00
1.223071983200000068e+04 5.792057299999999742e+01
1.223328559999999925e+04 1.536900819999999896e+02
1.223585217499999999e+04 2.572226309999999785e+02
1.223841955799999960e+04 2.770064179999999965e+02
1.224098774799999956e+04 2.405274469999999951e+02
1.224355674800000088e+04 1.933025309999999877e+02
1.224612655599999925e+04 1.788082320000000038e+02
1.224869717300000048e+04 1.028688389999999941e+02
1.225126859999999942e+04 8.691771099999999706e+01
1.225384083699999974e+04 1.007962090000000046e+02
1.225641388399999960e+04 1.680013590000000079e+02
1.225898774100000082e+04 2.444402629999999874e+02
1.226156240900000012e+04 2.637353249999999889e+02
1.226413788899999963e+04 2.585465760000000159e+02
1.226671418000000085e+04 2.009425830000000133e+02
1.226929128200000014e+04 9.076972499999999400e+01
1.227186919699999999e+04 3.801371400000000023e+01
1.227444792500000040e+04 5.186320200000000114e+01
1.227702746499999921e+04 9.319272300000000087e+01
1.227960781900000075e+04 1.185606300000000033e+02
1.228218898599999920e+04 1.061042520000000025e+02
1.228477096800000072e+04 1.122492440000000045e+02
1.228735376299999916e+04 9.961029200000000117e+01
1.228993737300000066e+04 1.061332600000000070e+02
1.229252179799999976e+04 8.977559300000000064e+01
1.229510703900000044e+04 1.314658430000000067e+02
1.229769309500000054e+04 2.057175990000000070e+02
1.230027996700000040e+04 3.005215230000000020e+02
1.230286765500000001e+04 2.589369350000000054e+02
1.230545615999999973e+04 1.312538629999999955e+02
1.230804548199999954e+04 1.892461600000000033e+01
1.231063562099999945e+04 0.000000000000000000e+00
1.231322657799999979e+04 0.000000000000000000e+00
1.231581835300000057e+04 0.000000000000000000e+00
1.231841094700000031e+04 0.000000000000000000e+00
1.233918119699999988e+04 0.000000000000000000e+00
1.234178117200000088e+04 0.000000000000000000e+00
1.234438196799999969e+04 0.000000000000000000e+00
1.234698358700000063e+04 0.000000000000000000e+00
1.234958602799999971e+04 3.621220900000000142e+01
1.235218929199999911e+04 8.161115499999999656e+01
1.235479337900000064e+04 1.220362740000000059e+02
1.235739828900000066e+04 2.159388739999999984e+02
1.236000402399999984e+04 2.588760980000000131e+02
1.236261058299999968e+04 1.445077679999999987e+02
1.236521796600000016e+04 7.258859999999999957e+01
1.236782617500000015e+04 1.114705900000000049e+01
1.237043520899999930e+04 0.000000000000000000e+00
1.237304506799999945e+04 0.000000000000000000e+00
1.237565575399999943e+04 0.000000000000000000e+00
1.237826726500000041e+04 0.000000000000000000e+00
1.238087960399999974e+04 0.000000000000000000e+00
1.238349277000000075e+04 0.000000000000000000e+00
1.238610676299999977e+04 0.000000000000000000e+00
1.238872158300000046e+04 0.000000000000000000e+00
1.239133723199999986e+04 4.392530200000000207e+01
1.239395370999999977e+04 9.004085499999999342e+01
1.239657101599999987e+04 1.174832509999999957e+02
1.239918915100000049e+04 1.101531319999999994e+02
1.240180811600000015e+04 7.297220900000000654e+01
1.240442791000000034e+04 1.165387899999999988e+01
1.240704853499999990e+04 0.000000000000000000e+00
1.240966999100000066e+04 0.000000000000000000e+00
1.241229227700000047e+04 0.000000000000000000e+00
1.241491539399999965e+04 0.000000000000000000e+00
1.262210883800000011e+04 0.000000000000000000e+00
1.262479875100000027e+04 0.000000000000000000e+00
1.262748952400000053e+04 0.000000000000000000e+00
1.263018115700000089e+04 0.000000000000000000e+00
1.263287365099999988e+04 5.922420400000000029e+01
1.263556700500000079e+04 9.627614900000000375e+01
1.263826122199999918e+04 1.049168480000000017e+02
1.264095629999999983e+04 9.178591000000000122e+01
1.264365223999999944e+04 7.084112700000000018e+01
1.264634904300000017e+04 1.194109599999999993e+01
1.264904670900000019e+04 0.000000000000000000e+00
1.265174523799999952e+04 0.000000000000000000e+00
1.265444462999999996e+04 0.000000000000000000e+00
1.265714488700000038e+04 0.000000000000000000e+00
1.273037976399999934e+04 0.000000000000000000e+00
1.273310436300000038e+04 0.000000000000000000e+00
1.273582983699999932e+04 0.000000000000000000e+00
1.273855618599999980e+04 0.000000000000000000e+00
1.274128341100000034e+04 3.851585699999999690e+01
1.274401151199999913e+04 9.825891099999999767e+01
1.274674048899999980e+04 1.479425229999999942e+02
1.274947034300000087e+04 1.005576590000000010e+02
1.275220107300000018e+04 6.998460199999999531e+01
1.275493268100000023e+04 1.177946000000000026e+01
1.275766516699999920e+04 0.000000000000000000e+00
1.276039853100000073e+04 0.000000000000000000e+00
1.276313277399999970e+04 0.000000000000000000e+00
1.276586789599999975e+04 0.000000000000000000e+00
1.285938768300000083e+04 0.000000000000000000e+00
1.286215380499999992e+04 0.000000000000000000e+00
1.286492081999999937e+04 0.000000000000000000e+00
1.286768872799999917e+04 0.000000000000000000e+00
1.287045752899999934e+04 2.006679600000000008e+01
1.287322722400000021e+04 5.470564199999999744e+01
1.287599781400000029e+04 1.020856660000000034e+02
1.287876929700000073e+04 1.411539359999999874e+02
1.288154167600000073e+04 1.269836059999999947e+02
1.288431494999999995e+04 6.396112200000000314e+01
1.288708911900000021e+04 9.157012999999999181e+00
1.288986418500000036e+04 0.000000000000000000e+00
1.289264014700000007e+04 0.000000000000000000e+00
1.289541700599999967e+04 0.000000000000000000e+00
1.289819476199999917e+04 0.000000000000000000e+00
1.296513108800000009e+04 0.000000000000000000e+00
1.296793140099999982e+04 0.000000000000000000e+00
1.297073262199999954e+04 0.000000000000000000e+00
1.297353475000000071e+04 0.000000000000000000e+00
1.297633778600000005e+04 4.330387499999999790e+01
1.297914173099999971e+04 1.139494130000000069e+02
1.298194658499999969e+04 1.609762310000000127e+02
1.298475234799999998e+04 1.430328700000000026e+02
1.298755902099999912e+04 8.731463499999999556e+01
1.299036660300000040e+04 1.366024400000000050e+01
1.299317509699999937e+04 0.000000000000000000e+00
1.299598450100000082e+04 0.000000000000000000e+00
1.299879481699999997e+04 0.000000000000000000e+00
1.300160604400000011e+04 0.000000000000000000e+00
1.312050607700000000e+04 0.000000000000000000e+00
1.312335688200000004e+04 0.000000000000000000e+00
1.312620861599999989e+04 0.000000000000000000e+00
1.312906127999999990e+04 0.000000000000000000e+00
1.313191487400000005e+04 3.998709199999999697e+01
1.313476939800000036e+04 9.765335699999999974e+01
1.313762485299999935e+04 1.550600919999999974e+02
1.314048123900000064e+04 1.470093899999999962e+02
1.314333855699999913e+04 9.227968599999999810e+01
1.314619680800000060e+04 3.474557399999999774e+01
1.314905599000000075e+04 4.406998999999999889e+00
1.315191610600000058e+04 0.000000000000000000e+00
1.315477715399999943e+04 0.000000000000000000e+00
1.315763913700000012e+04 0.000000000000000000e+00
1.316050205300000016e+04 0.000000000000000000e+00
1.328159344199999941e+04 0.000000000000000000e+00
1.328449691200000052e+04 0.000000000000000000e+00
1.328740133400000013e+04 0.000000000000000000e+00
1.329030670800000007e+04 0.000000000000000000e+00
1.329321303599999919e+04 5.126567299999999960e+01
1.329612031700000080e+04 9.623057000000000016e+01
1.329902855199999976e+04 1.191537589999999938e+02
1.330193774099999973e+04 1.089191550000000035e+02
1.330484788499999922e+04 7.158345599999999820e+01
1.330775898400000005e+04 1.148829300000000053e+01
1.331067103900000075e+04 0.000000000000000000e+00
1.331358404899999914e+04 0.000000000000000000e+00
1.331649801599999955e+04 0.000000000000000000e+00
1.331941294000000016e+04 0.000000000000000000e+00
1.341025242900000012e+04 0.000000000000000000e+00
1.341319819199999984e+04 0.000000000000000000e+00
1.341614492600000085e+04 0.000000000000000000e+00
1.341909263099999953e+04 0.000000000000000000e+00
1.342204130699999951e+04 4.514281199999999927e+01
1.342499095599999964e+04 1.006742260000000044e+02
1.342794157699999960e+04 1.502657100000000128e+02
1.343089316999999937e+04 1.350712100000000078e+02
1.343384573699999964e+04 8.102473100000000272e+01
1.343679927800000041e+04 1.262416299999999936e+01
1.343975379299999986e+04 0.000000000000000000e+00
1.344270928199999980e+04 0.000000000000000000e+00
1.344566574699999910e+04 0.000000000000000000e+00
1.344862318699999923e+04 0.000000000000000000e+00
1.347528411100000085e+04 0.000000000000000000e+00
1.347825132900000062e+04 0.000000000000000000e+00
1.348121952699999929e+04 0.000000000000000000e+00
1.348418870600000082e+04 0.000000000000000000e+00
1.348715886599999976e+04 3.747715999999999781e+01
1.349013000699999975e+04 9.647108799999999462e+01
1.349310212999999931e+04 1.454161229999999989e+02
1.349607523500000025e+04 1.333259520000000009e+02
1.349904932299999928e+04 6.865595399999999415e+01
1.350202439500000037e+04 9.961100000000000065e+00
1.350500044999999955e+04 0.000000000000000000e+00
1.350797748800000045e+04 0.000000000000000000e+00
1.351095551200000045e+04 0.000000000000000000e+00
1.351393452000000070e+04 0.000000000000000000e+00
1.400042824599999949e+04 0.000000000000000000e+00
1.400357060599999932e+04 0.000000000000000000e+00
1.400671402300000045e+04 0.000000000000000000e+00
1.400985849899999994e+04 0.000000000000000000e+00
1.401300403399999959e+04 3.745283299999999826e+01
1.401615062799999941e+04 8.330855200000000593e+01
1.401929828300000008e+04 1.837514549999999929e+02
1.402244699799999944e+04 1.987245169999999916e+02
1.402559677299999930e+04 1.839296040000000119e+02
1.402874761100000069e+04 9.121517500000000211e+01
1.403189950999999928e+04 4.153356300000000090e+01
1.403505247100000088e+04 6.298620999999999803e+00
1.403820649500000036e+04 0.000000000000000000e+00
1.404136158299999988e+04 0.000000000000000000e+00
1.404451773399999911e+04 0.000000000000000000e+00
1.404767494900000020e+04 0.000000000000000000e+00
1.521457759799999985e+04 0.000000000000000000e+00
1.521813748900000064e+04 0.000000000000000000e+00
1.522169863000000078e+04 0.000000000000000000e+00
1.522526102100000026e+04 0.000000000000000000e+00
1.522882466200000090e+04 4.270675099999999702e+01
1.523238955499999975e+04 1.106284710000000047e+02
1.523595569900000010e+04 1.463046170000000075e+02
1.523952309600000081e+04 1.136600920000000059e+02
1.524309174600000006e+04 5.875891399999999720e+01
1.524666165000000001e+04 8.798911999999999622e+00
1.525023280800000066e+04 0.000000000000000000e+00
1.525380522100000053e+04 0.000000000000000000e+00
1.525737888899999962e+04 0.000000000000000000e+00
1.526095381400000042e+04 0.000000000000000000e+00
1.526452999500000078e+04 0.000000000000000000e+00
1.526810743299999922e+04 0.000000000000000000e+00
1.527168612899999971e+04 3.073473600000000161e+01
1.527526608300000044e+04 8.466919699999999693e+01
1.527884729599999991e+04 1.412405689999999936e+02
1.528242976900000031e+04 1.453531780000000140e+02
1.528601350099999945e+04 7.476798999999999751e+01
1.528959849500000018e+04 1.079239699999999935e+01
1.529318475000000035e+04 0.000000000000000000e+00
1.529677226700000028e+04 0.000000000000000000e+00
1.530036104599999999e+04 0.000000000000000000e+00
1.530395108799999980e+04 0.000000000000000000e+00
1.582685626699999921e+04 0.000000000000000000e+00
1.583063320899999962e+04 0.000000000000000000e+00
1.583441150299999936e+04 0.000000000000000000e+00
1.583819115000000056e+04 0.000000000000000000e+00
1.584197214999999960e+04 4.401435500000000189e+01
1.584575450400000045e+04 1.016649900000000031e+02
1.584953821299999981e+04 1.307456170000000100e+02
1.585332327799999985e+04 7.739002200000000187e+01
1.585710969800000021e+04 3.575485199999999963e+01
1.586089747499999976e+04 5.346808000000000227e+00
1.586468661000000066e+04 0.000000000000000000e+00
1.586847710200000074e+04 0.000000000000000000e+00
1.587226895300000069e+04 0.000000000000000000e+00
1.587606216400000085e+04 0.000000000000000000e+00
1.611780337599999984e+04 0.000000000000000000e+00
1.612168494900000042e+04 0.000000000000000000e+00
1.612556792499999938e+04 0.000000000000000000e+00
1.612945230300000003e+04 0.000000000000000000e+00
1.613333808499999941e+04 5.236334399999999789e+01
1.613722527199999968e+04 1.042874719999999940e+02
1.614111386300000049e+04 1.873665630000000135e+02
1.614500386000000071e+04 2.634877389999999764e+02
1.614889526400000068e+04 2.196394410000000050e+02
1.615278807500000039e+04 9.556870899999999835e+01
1.615668229299999985e+04 2.714579000000000164e+01
1.616057791999999972e+04 3.180174000000000056e+00
1.616447495600000002e+04 0.000000000000000000e+00
1.616837340199999926e+04 0.000000000000000000e+00
1.617227325799999926e+04 0.000000000000000000e+00
1.617617452500000036e+04 0.000000000000000000e+00
1.618007720499999959e+04 0.000000000000000000e+00
1.618398129599999993e+04 2.240353999999999957e+01
1.618788680100000056e+04 7.160580600000000118e+01
1.619179371999999967e+04 1.280591249999999945e+02
1.619570205300000089e+04 1.458954919999999902e+02
1.619961180199999944e+04 1.059936490000000049e+02
1.620352296700000079e+04 5.308841499999999769e+01
1.620743554799999947e+04 1.617567100000000124e+01
1.621134954599999946e+04 5.815064300000000230e+01
1.621526496299999963e+04 1.144133410000000026e+02
1.621918179799999962e+04 1.557264849999999967e+02
1.622310005199999978e+04 1.347514610000000062e+02
1.622701972600000045e+04 5.841836200000000190e+01
1.623094082200000048e+04 7.810252000000000194e+00
1.623486333799999920e+04 0.000000000000000000e+00
1.623878727699999945e+04 0.000000000000000000e+00
1.624271263800000088e+04 0.000000000000000000e+00
1.624663942300000053e+04 0.000000000000000000e+00
1.634923773299999993e+04 0.000000000000000000e+00
1.635320321399999921e+04 0.000000000000000000e+00
1.635717013699999916e+04 0.000000000000000000e+00
1.636113850300000013e+04 0.000000000000000000e+00
1.636510831399999915e+04 4.367041799999999796e+01
1.636907956999999988e+04 1.136500079999999997e+02
1.637305227200000081e+04 1.879945610000000045e+02
1.637702642000000014e+04 2.064544209999999964e+02
1.638100201500000003e+04 1.500979360000000042e+02
1.638497905800000080e+04 7.978507000000000460e+01
1.638895754999999917e+04 1.223735500000000087e+01
1.639293749100000059e+04 0.000000000000000000e+00
1.639691888100000142e+04 0.000000000000000000e+00
1.640090172299999904e+04 0.000000000000000000e+00
1.640488601500000004e+04 0.000000000000000000e+00
1.661002605300000141e+04 0.000000000000000000e+00
1.661408679699999993e+04 0.000000000000000000e+00
1.661814903000000049e+04 0.000000000000000000e+00
1.662221275299999979e+04 0.000000000000000000e+00
1.662627796700000181e+04 5.216644600000000054e+01
1.663034467299999960e+04 9.832826599999999928e+01
1.663441287000000011e+04 1.218813269999999989e+02
1.663848256100000071e+04 1.131554110000000009e+02
1.664255374500000107e+04 7.892823799999999324e+01
1.664662642399999822e+04 1.316158899999999932e+01
1.665070059799999945e+04 0.000000000000000000e+00
1.665477626800000144e+04 0.000000000000000000e+00
1.665885343400000056e+04 0.000000000000000000e+00
1.666293209800000113e+04 0.000000000000000000e+00
1.669152473100000134e+04 0.000000000000000000e+00
1.669561539899999843e+04 0.000000000000000000e+00
1.669970757199999935e+04 0.000000000000000000e+00
1.670380125000000044e+04 0.000000000000000000e+00
1.670789643300000171e+04 5.049382200000000154e+01
1.671199312199999986e+04 1.025892269999999940e+02
1.671609131799999886e+04 1.288088879999999961e+02
1.672019102199999907e+04 1.128466640000000041e+02
1.672429223400000046e+04 6.677344399999999780e+01
1.672839495499999975e+04 1.052210999999999963e+01
1.673249918600000092e+04 0.000000000000000000e+00
1.673660492800000065e+04 0.000000000000000000e+00
1.674071218099999896e+04 0.000000000000000000e+00
1.674482094599999982e+04 0.000000000000000000e+00
1.741350881899999877e+04 0.000000000000000000e+00
1.741786776299999838e+04 0.000000000000000000e+00
1.742222834499999954e+04 0.000000000000000000e+00
1.742659056499999861e+04 0.000000000000000000e+00
1.743095442299999922e+04 4.333992800000000045e+01
1.743531992000000173e+04 1.096124180000000052e+02
1.743968705799999952e+04 1.538590790000000084e+02
1.744405583599999954e+04 1.320593700000000013e+02
1.744842625699999917e+04 6.539893499999999449e+01
1.745279832000000170e+04 9.532389999999999475e+00
1.745717202600000019e+04 0.000000000000000000e+00
1.746154737699999896e+04 0.000000000000000000e+00
1.746592437300000165e+04 0.000000000000000000e+00
1.747030301500000132e+04 0.000000000000000000e+00
1.762016209499999968e+04 0.000000000000000000e+00
1.762459886900000129e+04 0.000000000000000000e+00
1.762903731799999878e+04 0.000000000000000000e+00
1.763347744400000011e+04 0.000000000000000000e+00
1.763791924799999833e+04 1.589035600000000059e+01
1.764236273100000108e+04 5.972405299999999784e+01
1.764680789300000106e+04 1.105077529999999939e+02
1.765125473499999862e+04 8.813256199999999296e+01
1.765570325800000137e+04 5.673653000000000191e+01
1.766015346299999874e+04 9.435814999999999841e+00
1.766460535000000164e+04 0.000000000000000000e+00
1.766905892200000017e+04 0.000000000000000000e+00
1.767351417700000093e+04 0.000000000000000000e+00
1.767797111800000130e+04 0.000000000000000000e+00
1.788029162999999971e+04 0.000000000000000000e+00
1.788482702200000131e+04 0.000000000000000000e+00
1.788936414099999820e+04 0.000000000000000000e+00
1.789390298600000096e+04 0.000000000000000000e+00
1.789844355799999903e+04 4.134031099999999981e+01
1.790298586000000068e+04 8.718200000000000216e+01
1.790752989000000161e+04 1.165707249999999959e+02
1.791207565099999920e+04 1.130847430000000031e+02
1.791662314200000037e+04 8.010506900000000030e+01
1.792117236599999887e+04 1.346521399999999957e+01
1.792572332299999835e+04 0.000000000000000000e+00
1.793027601299999878e+04 0.000000000000000000e+00
1.793483043800000087e+04 0.000000000000000000e+00
1.793938659900000130e+04 0.000000000000000000e+00
1.804006300199999896e+04 0.000000000000000000e+00
1.804465932400000020e+04 0.000000000000000000e+00
1.804925740199999927e+04 0.000000000000000000e+00
1.805385723800000051e+04 0.000000000000000000e+00
1.805845883300000060e+04 5.489354099999999903e+01
1.806306218699999954e+04 9.625536099999999351e+01
1.806766730200000165e+04 1.154177430000000015e+02
1.807227417799999967e+04 1.069106179999999995e+02
1.807688281600000118e+04 7.554897900000000277e+01
1.808149321699999928e+04 1.273068300000000086e+01
1.808610538299999826e+04 0.000000000000000000e+00
1.809071931300000142e+04 0.000000000000000000e+00
1.809533500899999854e+04 0.000000000000000000e+00
1.809995247100000051e+04 0.000000000000000000e+00
1.871561104999999952e+04 0.000000000000000000e+00
1.872046796800000084e+04 0.000000000000000000e+00
1.872532677799999874e+04 0.000000000000000000e+00
1.873018747900000017e+04 0.000000000000000000e+00
1.873505007299999852e+04 2.506012300000000081e+01
1.873991456100000141e+04 7.221126599999999485e+01
1.874478094399999827e+04 1.304642929999999978e+02
1.874964922200000001e+04 1.545235959999999977e+02
1.875451939800000036e+04 1.139594189999999969e+02
1.875939147099999900e+04 5.315590799999999660e+01
1.876426544300000023e+04 7.694168999999999592e+00
1.876914131400000042e+04 0.000000000000000000e+00
1.877401908600000024e+04 0.000000000000000000e+00
1.877889876000000004e+04 0.000000000000000000e+00
1.878378033700000015e+04 0.000000000000000000e+00
1.903528709800000070e+04 0.000000000000000000e+00
1.904026899399999820e+04 0.000000000000000000e+00
1.904525284499999907e+04 0.000000000000000000e+00
1.905023865400000068e+04 0.000000000000000000e+00
1.905522642099999939e+04 4.693491399999999913e+01
1.906021614699999918e+04 1.148586209999999994e+02
1.906520783300000039e+04 1.825333259999999882e+02
1.907020148100000006e+04 1.849420269999999960e+02
1.907519709000000148e+04 1.228726379999999949e+02
1.908019466299999840e+04 5.333845500000000328e+01
1.908519420000000173e+04 7.523947999999999858e+00
1.909019570200000089e+04 0.000000000000000000e+00
1.909519917100000021e+04 0.000000000000000000e+00
1.910020460599999933e+04 0.000000000000000000e+00
1.910521201099999962e+04 0.000000000000000000e+00
1.965259802399999899e+04 0.000000000000000000e+00
1.965782423199999903e+04 0.000000000000000000e+00
1.966305252599999949e+04 0.000000000000000000e+00
1.966828290600000037e+04 0.000000000000000000e+00
1.967351537299999836e+04 4.314145400000000308e+01
1.967874992800000109e+04 9.665626000000000317e+01
1.968398657299999832e+04 1.438420069999999953e+02
1.968922530800000095e+04 1.324649279999999862e+02
1.969446613499999876e+04 8.238518600000000447e+01
1.969970905499999935e+04 3.647685599999999795e+01
1.970495406799999910e+04 5.269439000000000206e+00
1.971020117699999901e+04 0.000000000000000000e+00
1.971545038099999874e+04 0.000000000000000000e+00
1.972070168299999932e+04 0.000000000000000000e+00
1.972595508300000074e+04 0.000000000000000000e+00
2.020749630199999956e+04 0.000000000000000000e+00
2.021294542699999874e+04 0.000000000000000000e+00
2.021839675500000158e+04 0.000000000000000000e+00
2.022385028999999849e+04 0.000000000000000000e+00
