# Supplementary material for: Small-molecule binding and sensing with a designed protein family
Source: Nat Commun. 2026 Mar 28;17:4533. doi: 10.1038/s41467-026-70953-8 (PMC13194776; doi:10.1038/s41467-026-70953-8)
Supplement: Supplementary file 4 — Source Data [file 41467_2026_70953_MOESM4_ESM.zip › support_data/Figure2/Figure2E_hcy129_itc.csv]

DP_X	DP_Y	Baseline_X	Baseline_Y	Fit_X	Fit_Y	NDH_X	NDH_Y
0.083333	0.00023			0.019333	-4.4208	0.116562	-4.431281
0.1	-0.000005			0.116562	-4.381629	0.214725	-4.218883
0.116667	-0.000139			0.214725	-4.298205	0.313819	-4.206627
0.133333	-0.000373			0.313819	-4.180141	0.413847	-3.996174
0.15	-0.000417			0.413847	-4.009857	0.514807	-3.750319
0.166667	-0.000442			0.514807	-3.762013	0.6167	-3.445325
0.183333	-0.000336			0.6167	-3.406661	0.719526	-2.939903
0.2	-0.0003			0.719526	-2.92666	0.823284	-2.334805
0.216667	-0.000234			0.823284	-2.351716	0.927975	-1.756068
0.233333	-0.000269			0.927975	-1.770691	1.033599	-1.268537
0.25	-0.000043			1.033599	-1.277683	1.140155	-0.885974
0.266667	0.000193			1.140155	-0.910673	1.247644	-0.701029
0.283333	0.000369			1.247644	-0.655804	1.356066	-0.498663
0.3	0.000195			1.356066	-0.482464	1.465421	-0.375371
0.316667	-0.000029			1.465421	-0.363726	1.575708	-0.331217
0.333333	-0.000133			1.575708	-0.280757	1.686928	-0.192984
0.35	-0.000007			1.686928	-0.22136	1.799081	-0.147636
0.366667	0.000119			1.799081	-0.177786	1.912166	-0.122101
0.383333	0.000185			1.912166	-0.14507
0.4	0.000141
0.416667	0.000088
0.433333	0.000115
0.45	0.000121
0.466667	0.000208
0.483333	0.000254
0.5	0.000352
0.516667	0.000469
0.533333	0.000436
0.55	0.000313
0.566667	-0.000009
0.583333	-0.000392
0.6	-0.000484
0.616667	-0.000516
0.633333	-0.000369
0.65	-0.000431
0.666667	-0.000543
0.683333	-0.000675
0.7	-0.000846
0.716667	-0.000718
0.733333	-0.000609
0.75	-0.000481
0.766667	-0.000322
0.783333	-0.000283
0.8	-0.000223
0.816667	-0.000214
0.833333	-0.000194
0.85	-0.000264
0.866667	-0.000114
0.883333	0.000536
0.9	0.000658
0.916667	0.00107
0.933333	0.001342
0.95	0.001504
0.966667	0.001755
0.983333	0.002927
1	0.003342
1.016667	0.000766
1.033333	-0.00459
1.05	-0.030615
1.066667	-0.064121
1.083333	-0.082737
1.1	-0.086051
1.116667	-0.083974
1.133333	-0.079718
1.15	-0.071261
1.166667	-0.058415
1.183333	-0.046238
1.2	-0.03772
1.216667	-0.034422
1.233333	-0.025954
1.25	-0.021496
1.266667	-0.018328
1.283333	-0.0161
1.3	-0.014531
1.316667	-0.013021
1.333333	-0.011532
1.35	-0.010353
1.366667	-0.009533
1.383333	-0.008244
1.4	-0.006904
1.416667	-0.005984
1.433333	-0.005384
1.45	-0.004593
1.466667	-0.003853
1.483333	-0.003193
1.5	-0.002703
1.516667	-0.002482
1.533333	-0.002071
1.55	-0.001591
1.566667	-0.00126
1.583333	-0.00115
1.6	-0.000959
1.616667	-0.000908
1.633333	-0.000768
1.65	-0.000637
1.666667	-0.000437
1.683333	-0.000216
1.7	-0.000256
1.716667	-0.000376
1.733333	-0.000496
1.75	-0.000496
1.766667	-0.000426
1.783333	-0.000305
1.8	-0.000516
1.816667	-0.000667
1.833333	-0.000707
1.85	-0.000688
1.866667	-0.000619
1.883333	-0.00054
1.9	-0.000411
1.916667	-0.000523
1.933333	-0.000645
1.95	-0.000507
1.966667	-0.000649
1.983333	-0.000881
2	-0.000895
2.016667	-0.000928
2.033333	-0.000692
2.05	-0.000376
2.066667	-0.000299
2.083333	-0.000303
2.1	-0.000378
2.116667	-0.000473
2.133333	-0.000478
2.15	-0.000353
2.166667	-0.000278
2.183333	-0.000263
2.2	-0.000179
2.216667	-0.000145
2.233333	-0.000122
2.25	-0.000008
2.266667	0.000046
2.283333	0.00013
2.3	0.000243
2.316667	0.000367
2.333333	0.00049
2.35	0.000634
2.366667	0.000687
2.383333	0.0006
2.4	0.000634
2.416667	0.000697
2.433333	0.000711
2.45	0.000614
2.466667	0.000648
2.483333	0.000681
2.5	0.000665
2.516667	0.000738
2.533333	0.000752
2.55	0.000655
2.566667	0.000629
2.583333	0.000592
2.6	0.000535
2.616667	0.000418
2.633333	0.000331
2.65	0.000344
2.666667	0.000137
2.683333	-0.00011
2.7	-0.000358
2.716667	-0.000536
2.733333	-0.000644
2.75	-0.000613
2.766667	-0.000491
2.783333	-0.000519
2.8	-0.0006
2.816667	-0.00067
2.833333	-0.000741
2.85	-0.000991
2.866667	-0.001072
2.883333	-0.001192
2.9	-0.001225
2.916667	-0.001228
2.933333	-0.001221
2.95	-0.001084
2.966667	-0.001108
2.983333	-0.000991
3	-0.000995
3.016667	-0.001011
3.033333	-0.000916
3.05	-0.000621
3.066667	-0.000446
3.083333	-0.000471
3.1	-0.000447
3.116667	-0.000183
3.133333	0.000071
3.15	0.000175
3.166667	0.000219
3.183333	0.000343
3.2	0.000368
3.216667	0.000443
3.233333	0.000548
3.25	0.000643
3.266667	0.000708
3.283333	0.000582
3.3	0.000689
3.316667	0.000766
3.333333	0.000943
3.35	0.00112
3.366667	0.001197
3.383333	0.001154
3.4	0.000944
3.416667	0.000834
3.433333	0.001034
3.45	0.001144
3.466667	0.001274
3.483333	0.002044
3.5	0.002677
3.516667	0.00085
3.533333	-0.006377
3.55	-0.035494
3.566667	-0.108241
3.583333	-0.208268
3.6	-0.317392
3.616667	-0.398956
3.633333	-0.43106
3.65	-0.425784
3.666667	-0.398768
3.683333	-0.352532
3.7	-0.295464
3.716667	-0.241085
3.733333	-0.197327
3.75	-0.156678
3.766667	-0.127259
3.783333	-0.1053
3.8	-0.09059
3.816667	-0.075768
3.833333	-0.063317
3.85	-0.054816
3.866667	-0.052025
3.883333	-0.043803
3.9	-0.03459
3.916667	-0.031347
3.933333	-0.028183
3.95	-0.02469
3.966667	-0.021786
3.983333	-0.019222
4	-0.017417
4.016667	-0.015741
4.033333	-0.013896
4.05	-0.01266
4.066667	-0.011534
4.083333	-0.009608
4.1	-0.007591
4.116667	-0.006113
4.133333	-0.005306
4.15	-0.005018
4.166667	-0.00483
4.183333	-0.004362
4.2	-0.003833
4.216667	-0.003574
4.233333	-0.003434
4.25	-0.003345
4.266667	-0.003115
4.283333	-0.002796
4.3	-0.002745
4.316667	-0.002934
4.333333	-0.002933
4.35	-0.002731
4.366667	-0.00268
4.383333	-0.002469
4.4	-0.002337
4.416667	-0.002134
4.433333	-0.001962
4.45	-0.002039
4.466667	-0.001957
4.483333	-0.001634
4.5	-0.001551
4.516667	-0.001627
4.533333	-0.001673
4.55	-0.001559
4.566667	-0.001346
4.583333	-0.001162
4.6	-0.001087
4.616667	-0.001242
4.633333	-0.001368
4.65	-0.001213
4.666667	-0.000998
4.683333	-0.001013
4.7	-0.001038
4.716667	-0.000912
4.733333	-0.000886
4.75	-0.00106
4.766667	-0.001385
4.783333	-0.001369
4.8	-0.001663
4.816667	-0.001866
4.833333	-0.00176
4.85	-0.001663
4.866667	-0.001727
4.883333	-0.001791
4.9	-0.001484
4.916667	-0.001107
4.933333	-0.00098
4.95	-0.000953
4.966667	-0.001086
4.983333	-0.001019
5	-0.000902
5.016667	-0.000855
5.033333	-0.000787
5.05	-0.00083
5.066667	-0.000783
5.083333	-0.000455
5.1	-0.000027
5.116667	0.000461
5.133333	0.0007
5.15	0.000958
5.166667	0.001016
5.183333	0.000985
5.2	0.000944
5.216667	0.000924
5.233333	0.000774
5.25	0.000804
5.266667	0.000924
5.283333	0.001113
5.3	0.001124
5.316667	0.001116
5.333333	0.000907
5.35	0.000789
5.366667	0.00062
5.383333	0.000611
5.4	0.000623
5.416667	0.000365
5.433333	0.000338
5.45	0.00013
5.466667	-0.000248
5.483333	-0.000526
5.5	-0.000454
5.516667	-0.000383
5.533333	-0.000441
5.55	-0.000609
5.566667	-0.000578
5.583333	-0.000446
5.6	-0.000375
5.616667	-0.000465
5.633333	-0.000655
5.65	-0.000745
5.666667	-0.000835
5.683333	-0.000845
5.7	-0.000836
5.716667	-0.000748
5.733333	-0.00079
5.75	-0.000612
5.766667	-0.000454
5.783333	-0.000246
5.8	-0.000059
5.816667	0.000007
5.833333	-0.000177
5.85	-0.000372
5.866667	-0.000226
5.883333	-0.0002
5.9	-0.000215
5.916667	0.000199
5.933333	0.000453
5.95	0.000517
5.966667	0.00037
5.983333	-0.000856
6	-0.001883
6.016667	-0.000661
6.033333	-0.005718
6.05	-0.035566
6.066667	-0.108674
6.083333	-0.208962
6.1	-0.30884
6.116667	-0.39067
6.133333	-0.424679
6.15	-0.416588
6.166667	-0.389297
6.183333	-0.343557
6.2	-0.292077
6.216667	-0.239477
6.233333	-0.189188
6.25	-0.151439
6.266667	-0.122359
6.283333	-0.10166
6.3	-0.087091
6.316667	-0.071303
6.333333	-0.057774
6.35	-0.052216
6.366667	-0.045048
6.383333	-0.035429
6.4	-0.031762
6.416667	-0.027954
6.433333	-0.025377
6.45	-0.022659
6.466667	-0.020292
6.483333	-0.018075
6.5	-0.015948
6.516667	-0.014531
6.533333	-0.013254
6.55	-0.011368
6.566667	-0.009801
6.583333	-0.008364
6.6	-0.007398
6.616667	-0.006442
6.633333	-0.005355
6.65	-0.004329
6.666667	-0.003483
6.683333	-0.002797
6.7	-0.002081
6.716667	-0.001455
6.733333	-0.001099
6.75	-0.000693
6.766667	-0.000448
6.783333	-0.000332
6.8	-0.000156
6.816667	0.00012
6.833333	0.000325
6.85	0.000271
6.866667	0.000267
6.883333	0.000362
6.9	0.000448
6.916667	0.000684
6.933333	0.00081
6.95	0.000945
6.966667	0.000941
6.983333	0.000967
7	0.001013
7.016667	0.000929
7.033333	0.000835
7.05	0.000771
7.066667	0.000727
7.083333	0.000703
7.1	0.000639
7.116667	0.000646
7.133333	0.000762
7.15	0.000849
7.166667	0.000815
7.183333	0.000931
7.2	0.001178
7.216667	0.001155
7.233333	0.001051
7.25	0.000928
7.266667	0.000765
7.283333	0.000562
7.3	0.000388
7.316667	0.000314
7.333333	0.000201
7.35	0.000137
7.366667	-0.000007
7.383333	-0.000171
7.4	-0.000236
7.416667	-0.000081
7.433333	-0.000027
7.45	-0.000032
7.466667	-0.000318
7.483333	-0.000563
7.5	-0.00064
7.516667	-0.000649
7.533333	-0.000808
7.55	-0.000936
7.566667	-0.001045
7.583333	-0.001153
7.6	-0.001124
7.616667	-0.000966
7.633333	-0.001008
7.65	-0.00123
7.666667	-0.001303
7.683333	-0.001265
7.7	-0.001109
7.716667	-0.000995
7.733333	-0.000981
7.75	-0.001017
7.766667	-0.001004
7.783333	-0.00098
7.8	-0.000607
7.816667	-0.000386
7.833333	-0.000285
7.85	-0.000134
7.866667	0.000127
7.883333	0.000428
7.9	0.000538
7.916667	0.000608
7.933333	0.000438
7.95	0.000337
7.966667	0.000397
7.983333	0.000546
8	0.000696
8.016667	0.000555
8.033333	0.000384
8.05	0.000393
8.066667	0.000392
8.083333	0.000202
8.1	0.000161
8.116667	0.000031
8.133333	-0.000069
8.15	-0.0001
8.166667	-0.00017
8.183333	-0.00029
8.2	-0.00051
8.216667	-0.000619
8.233333	-0.000738
8.25	-0.000777
8.266667	-0.000656
8.283333	-0.000405
8.3	-0.000113
8.316667	0.000281
8.333333	0.000544
8.35	0.000817
8.366667	0.00107
8.383333	0.001324
8.4	0.001468
8.416667	0.001535
8.433333	0.001891
8.45	0.002478
8.466667	0.003564
8.483333	0.004511
8.5	0.003909
8.516667	0.000619
8.533333	-0.002432
8.55	-0.016142
8.566667	-0.075662
8.583333	-0.162302
8.6	-0.265271
8.616667	-0.353948
8.633333	-0.399465
8.65	-0.406842
8.666667	-0.389529
8.683333	-0.353766
8.7	-0.308292
8.716667	-0.251296
8.733333	-0.20226
8.75	-0.165284
8.766667	-0.130109
8.783333	-0.109073
8.8	-0.093046
8.816667	-0.074997
8.833333	-0.068469
8.85	-0.062351
8.866667	-0.051082
8.883333	-0.040574
8.9	-0.036664
8.916667	-0.032354
8.933333	-0.029193
8.95	-0.025562
8.966667	-0.022642
8.983333	-0.020221
9	-0.018139
9.016667	-0.016107
9.033333	-0.014724
9.05	-0.013391
9.066667	-0.011859
9.083333	-0.009846
9.1	-0.008752
9.116667	-0.008208
9.133333	-0.007323
9.15	-0.006389
9.166667	-0.005804
9.183333	-0.00524
9.2	-0.004655
9.216667	-0.004209
9.233333	-0.003693
9.25	-0.003337
9.266667	-0.003101
9.283333	-0.003025
9.3	-0.003069
9.316667	-0.003191
9.333333	-0.003204
9.35	-0.003127
9.366667	-0.00288
9.383333	-0.002773
9.4	-0.002795
9.416667	-0.002817
9.433333	-0.002799
9.45	-0.002601
9.466667	-0.002463
9.483333	-0.002384
9.5	-0.002046
9.516667	-0.001327
9.533333	-0.000988
9.55	-0.00087
9.566667	-0.000731
9.583333	-0.000602
9.6	-0.000363
9.616667	0.000266
9.633333	0.000445
9.65	0.000564
9.666667	0.000724
9.683333	0.000543
9.7	0.000392
9.716667	0.000681
9.733333	0.000961
9.75	0.00113
9.766667	0.001199
9.783333	0.001109
9.8	0.001018
9.816667	0.000767
9.833333	0.000366
9.85	0.000485
9.866667	0.000475
9.883333	0.000484
9.9	0.000403
9.916667	0.000262
9.933333	0.00004
9.95	-0.000121
9.966667	-0.000352
9.983333	-0.000473
10	-0.000255
10.016667	-0.000207
10.033333	-0.000279
10.05	-0.000451
10.066667	-0.000573
10.083333	-0.000484
10.1	-0.000427
10.116667	-0.00045
10.133333	-0.000392
10.15	-0.000455
10.166667	-0.000638
10.183333	-0.000601
10.2	-0.000564
10.216667	-0.000627
10.233333	-0.000631
10.25	-0.000414
10.266667	-0.000178
10.283333	0.000009
10.3	0.000165
10.316667	0.000252
10.333333	0.000368
10.35	0.000495
10.366667	0.000471
10.383333	0.000467
10.4	0.000454
10.416667	0.000371
10.433333	0.000297
10.45	0.000294
10.466667	0.000241
10.483333	0.000198
10.5	0.000214
10.516667	0.000242
10.533333	0.000279
10.55	0.000307
10.566667	0.000304
10.583333	0.000201
10.6	0.000299
10.616667	0.000427
10.633333	0.000485
10.65	0.000513
10.666667	0.000341
10.683333	0.000139
10.7	0.000107
10.716667	0.000106
10.733333	0.000034
10.75	-0.000057
10.766667	0.000071
10.783333	0.00017
10.8	0.000198
10.816667	0.000137
10.833333	0.000085
10.85	0.000004
10.866667	-0.000128
10.883333	-0.000129
10.9	-0.000461
10.916667	-0.000773
10.933333	-0.000765
10.95	-0.000786
10.966667	-0.000628
10.983333	-0.00067
11	-0.000742
11.016667	-0.000685
11.033333	-0.004427
11.05	-0.02467
11.066667	-0.079102
11.083333	-0.161875
11.1	-0.255867
11.116667	-0.33145
11.133333	-0.372294
11.15	-0.378907
11.166667	-0.36242
11.183333	-0.334273
11.2	-0.294376
11.216667	-0.24851
11.233333	-0.198894
11.25	-0.162628
11.266667	-0.133352
11.283333	-0.110436
11.3	-0.08949
11.316667	-0.075205
11.333333	-0.066309
11.35	-0.056954
11.366667	-0.045479
11.383333	-0.041043
11.4	-0.036438
11.416667	-0.032794
11.433333	-0.028669
11.45	-0.025605
11.466667	-0.02289
11.483333	-0.020316
11.5	-0.018242
11.516667	-0.016458
11.533333	-0.014325
11.55	-0.012461
11.566667	-0.011428
11.583333	-0.010434
11.6	-0.008881
11.616667	-0.007409
11.633333	-0.006126
11.65	-0.005134
11.666667	-0.004141
11.683333	-0.003309
11.7	-0.002447
11.716667	-0.001625
11.733333	-0.001034
11.75	-0.000583
11.766667	-0.000231
11.783333	-0.00004
11.8	0.000211
11.816667	0.000452
11.833333	0.000712
11.85	0.001032
11.866667	0.001052
11.883333	0.001272
11.9	0.001452
11.916667	0.001481
11.933333	0.00143
11.95	0.001519
11.966667	0.001418
11.983333	0.001397
12	0.001206
12.016667	0.001074
12.033333	0.000831
12.05	0.000579
12.066667	0.000507
12.083333	0.000405
12.1	0.000312
12.116667	0.000378
12.133333	0.000295
12.15	0.000211
12.166667	0.000237
12.183333	0.000194
12.2	0.00019
12.216667	0.000145
12.233333	0.00016
12.25	0.000044
12.266667	-0.000041
12.283333	-0.000296
12.3	-0.000451
12.316667	-0.000568
12.333333	-0.000474
12.35	-0.000331
12.366667	-0.000318
12.383333	-0.000204
12.4	-0.000171
12.416667	-0.000219
12.433333	-0.000267
12.45	-0.000395
12.466667	-0.000403
12.483333	-0.000331
12.5	-0.000269
12.516667	-0.000278
12.533333	-0.000147
12.55	-0.000036
12.566667	-0.000025
12.583333	0.000046
12.6	-0.000043
12.616667	-0.000123
12.633333	0.000018
12.65	0.000058
12.666667	0.000059
12.683333	0.000019
12.7	0.00006
12.716667	0.00019
12.733333	0.000171
12.75	0.000031
12.766667	-0.000098
12.783333	-0.000048
12.8	-0.000037
12.816667	-0.000106
12.833333	-0.000254
12.85	-0.000303
12.866667	-0.000352
12.883333	-0.000301
12.9	-0.000309
12.916667	-0.000057
12.933333	0.000136
12.95	0.000338
12.966667	0.000431
12.983333	0.000453
13	0.000436
13.016667	0.00059
13.033333	0.000695
13.05	0.000629
13.066667	0.000564
13.083333	0.000618
13.1	0.000733
13.116667	0.00065
13.133333	0.000626
13.15	0.000683
13.166667	0.000749
13.183333	0.000696
13.2	0.000583
13.216667	0.000402
13.233333	0.000131
13.25	-0.000111
13.266667	-0.000232
13.283333	-0.000213
13.3	-0.000184
13.316667	-0.000074
13.333333	-0.000104
13.35	-0.000294
13.366667	-0.000443
13.383333	-0.000513
13.4	-0.000413
13.416667	-0.000291
13.433333	-0.00036
13.45	0.000132
13.466667	0.000913
13.483333	0.001524
13.5	0.000666
13.516667	0.001868
13.533333	0.000141
13.55	-0.011297
13.566667	-0.049695
13.583333	-0.117572
13.6	-0.19925
13.616667	-0.271477
13.633333	-0.320714
13.65	-0.345951
13.666667	-0.345438
13.683333	-0.324844
13.7	-0.292771
13.716667	-0.252118
13.733333	-0.210544
13.75	-0.17166
13.766667	-0.137157
13.783333	-0.112703
13.8	-0.092089
13.816667	-0.079905
13.833333	-0.070051
13.85	-0.056187
13.866667	-0.044123
13.883333	-0.039939
13.9	-0.035115
13.916667	-0.03174
13.933333	-0.029156
13.95	-0.026662
13.966667	-0.024027
13.983333	-0.021913
14	-0.019579
14.016667	-0.017634
14.033333	-0.01555
14.05	-0.014195
14.066667	-0.013131
14.083333	-0.011827
14.1	-0.010122
14.116667	-0.008478
14.133333	-0.007124
14.15	-0.006299
14.166667	-0.005385
14.183333	-0.004461
14.2	-0.003786
14.216667	-0.003062
14.233333	-0.002228
14.25	-0.001814
14.266667	-0.00188
14.283333	-0.001716
14.3	-0.001262
14.316667	-0.000969
14.333333	-0.000835
14.35	-0.000652
14.366667	-0.000518
14.383333	-0.000185
14.4	0.000249
14.416667	0.000312
14.433333	0.000165
14.45	-0.000012
14.466667	-0.000159
14.483333	-0.000376
14.5	-0.000373
14.516667	-0.000351
14.533333	-0.000139
14.55	0.000003
14.566667	0.000285
14.583333	0.000517
14.6	0.000599
14.616667	0.000511
14.633333	0.000452
14.65	0.000443
14.666667	0.000524
14.683333	0.000735
14.7	0.000667
14.716667	0.000507
14.733333	0.000247
14.75	0.000067
14.766667	-0.000073
14.783333	0.000007
14.8	0.000057
14.816667	0.000145
14.833333	0.000054
14.85	0.000023
14.866667	0.000102
14.883333	0
14.9	-0.000111
14.916667	-0.000074
14.933333	-0.000106
14.95	0.000011
14.966667	0.000188
14.983333	0.000205
15	0.000063
15.016667	-0.000092
15.033333	0.000044
15.05	0.000089
15.066667	0.000095
15.083333	0.000131
15.1	0.000246
15.116667	0.0002
15.133333	0.000004
15.15	0.000087
15.166667	0.000011
15.183333	-0.000105
15.2	-0.000112
15.216667	-0.0001
15.233333	-0.000149
15.25	-0.000177
15.266667	-0.000205
15.283333	-0.000304
15.3	-0.000622
15.316667	-0.000873
15.333333	-0.000894
15.35	-0.000785
15.366667	-0.000756
15.383333	-0.000787
15.4	-0.000768
15.416667	-0.000781
15.433333	-0.000714
15.45	-0.000686
15.466667	-0.000549
15.483333	-0.000542
15.5	-0.000356
15.516667	-0.00011
15.533333	0.000136
15.55	0.000221
15.566667	0.000237
15.583333	0.000162
15.6	0.000178
15.616667	0.000143
15.633333	0.000208
15.65	0.000333
15.666667	0.000239
15.683333	0.000204
15.7	0.000329
15.716667	0.000425
15.733333	0.00045
15.75	0.000676
15.766667	0.000801
15.783333	0.000917
15.8	0.000853
15.816667	0.000829
15.833333	0.000606
15.85	0.000312
15.866667	-0.000131
15.883333	-0.000185
15.9	-0.000048
15.916667	0.00014
15.933333	0.000137
15.95	-0.000015
15.966667	-0.000768
15.983333	-0.00173
16	-0.001852
16.016667	-0.001154
16.033333	-0.003515
16.05	-0.014847
16.066667	-0.052938
16.083333	-0.109959
16.1	-0.179231
16.116667	-0.243751
16.133333	-0.286541
16.15	-0.304342
16.166667	-0.304372
16.183333	-0.293572
16.2	-0.263503
16.216667	-0.230122
16.233333	-0.191512
16.25	-0.156861
16.266667	-0.12693
16.283333	-0.1046
16.3	-0.088039
16.316667	-0.074478
16.333333	-0.062046
16.35	-0.057394
16.366667	-0.046763
16.383333	-0.041061
16.4	-0.03593
16.416667	-0.032347
16.433333	-0.028975
16.45	-0.025662
16.466667	-0.02267
16.483333	-0.019967
16.5	-0.017895
16.516667	-0.016011
16.533333	-0.014298
16.55	-0.013145
16.566667	-0.011951
16.583333	-0.010208
16.6	-0.008925
16.616667	-0.00788
16.633333	-0.006806
16.65	-0.005862
16.666667	-0.004978
16.683333	-0.004333
16.7	-0.003759
16.716667	-0.003274
16.733333	-0.003069
16.75	-0.002754
16.766667	-0.002279
16.783333	-0.001864
16.8	-0.001529
16.816667	-0.001053
16.833333	-0.000767
16.85	-0.000611
16.866667	-0.000385
16.883333	-0.000079
16.9	0.000027
16.916667	-0.000006
16.933333	-0.0001
16.95	-0.000013
16.966667	0.000204
16.983333	0.00033
17	0.000497
17.016667	0.000614
17.033333	0.000472
17.05	0.000329
17.066667	0.000207
17.083333	0.000014
17.1	-0.000028
17.116667	-0.00008
17.133333	-0.000252
17.15	-0.000474
17.166667	-0.000496
17.183333	-0.000347
17.2	-0.000339
17.216667	-0.00036
17.233333	-0.000261
17.25	-0.000153
17.266667	-0.000064
17.283333	-0.000075
17.3	-0.000156
17.316667	-0.000186
17.333333	-0.000187
17.35	-0.000037
17.366667	0.000163
17.383333	0.000252
17.4	0.000362
17.416667	0.000522
17.433333	0.000382
17.45	0.000062
17.466667	-0.000087
17.483333	-0.000087
17.5	-0.000117
17.516667	-0.000106
17.533333	-0.000105
17.55	0.000056
17.566667	0.000057
17.583333	0.000007
17.6	-0.000012
17.616667	-0.000081
17.633333	-0.000149
17.65	-0.000358
17.666667	-0.000327
17.683333	-0.000516
17.7	-0.000604
17.716667	-0.000433
17.733333	-0.000211
17.75	-0.000099
17.766667	-0.000088
17.783333	-0.000036
17.8	-0.000014
17.816667	-0.000102
17.833333	-0.00011
17.85	-0.000178
17.866667	-0.000215
17.883333	-0.000463
17.9	-0.000501
17.916667	-0.000258
17.933333	-0.000115
17.95	-0.000021
17.966667	0.000222
17.983333	0.000375
18	0.000328
18.016667	0.000373
18.033333	0.000297
18.05	0.000112
18.066667	-0.000064
18.083333	-0.000129
18.1	-0.000115
18.116667	0.000032
18.133333	0.000218
18.15	0.000254
18.166667	0.00028
18.183333	0.000277
18.2	0.000203
18.216667	0.000121
18.233333	0.000099
18.25	0.000198
18.266667	0.000286
18.283333	0.000274
18.3	0.000023
18.316667	-0.000167
18.333333	-0.000147
18.35	0.000054
18.366667	0.000224
18.383333	0.000324
18.4	0.000575
18.416667	0.000797
18.433333	0.00098
18.45	0.001232
18.466667	0.001145
18.483333	0.000867
18.5	0.00183
18.516667	0.003164
18.533333	-0.000412
18.55	-0.009878
18.566667	-0.035583
18.583333	-0.084029
18.6	-0.140045
18.616667	-0.195349
18.633333	-0.232313
18.65	-0.253438
18.666667	-0.263172
18.683333	-0.253016
18.7	-0.233691
18.716667	-0.206624
18.733333	-0.177558
18.75	-0.146471
18.766667	-0.119205
18.783333	-0.096628
18.8	-0.077652
18.816667	-0.068665
18.833333	-0.056388
18.85	-0.051381
18.866667	-0.046814
18.883333	-0.039977
18.9	-0.035221
18.916667	-0.030504
18.933333	-0.025997
18.95	-0.02134
18.966667	-0.018533
18.983333	-0.016577
19	-0.01463
19.016667	-0.013444
19.033333	-0.012307
19.05	-0.011321
19.066667	-0.010415
19.083333	-0.009349
19.1	-0.007773
19.116667	-0.006788
19.133333	-0.006042
19.15	-0.005497
19.166667	-0.004972
19.183333	-0.004547
19.2	-0.004022
19.216667	-0.003518
19.233333	-0.003145
19.25	-0.002811
19.266667	-0.002308
19.283333	-0.001874
19.3	-0.001621
19.316667	-0.001329
19.333333	-0.000877
19.35	-0.000526
19.366667	-0.000184
19.383333	0.000057
19.4	0.000309
19.416667	0.000428
19.433333	0.000367
19.45	0.000476
19.466667	0.000605
19.483333	0.000854
19.5	0.000983
19.516667	0.000999
19.533333	0.001095
19.55	0.001121
19.566667	0.001067
19.583333	0.000983
19.6	0.000869
19.616667	0.000782
19.633333	0.000855
19.65	0.000777
19.666667	0.00049
19.683333	0.000122
19.7	-0.000145
19.716667	-0.000276
19.733333	-0.000427
19.75	-0.000549
19.766667	-0.00063
19.783333	-0.000652
19.8	-0.000633
19.816667	-0.000738
19.833333	-0.000724
19.85	-0.00069
19.866667	-0.000796
19.883333	-0.000802
19.9	-0.000728
19.916667	-0.000577
19.933333	-0.000577
19.95	-0.000787
19.966667	-0.000977
19.983333	-0.001078
20	-0.001008
20.016667	-0.000831
20.033333	-0.000735
20.05	-0.000628
20.066667	-0.000682
20.083333	-0.000746
20.1	-0.00074
20.116667	-0.000526
20.133333	-0.000342
20.15	-0.000078
20.166667	0.000056
20.183333	0.000199
20.2	0.000363
20.216667	0.000476
20.233333	0.000429
20.25	0.000193
20.266667	0.000496
20.283333	0.000519
20.3	0.000572
20.316667	0.000605
20.333333	0.000569
20.35	0.000563
20.366667	0.000587
20.383333	0.000581
20.4	0.000744
20.416667	0.00093
20.433333	0.000705
20.45	0.000571
20.466667	0.000457
20.483333	0.000222
20.5	0.000138
20.516667	0.000065
20.533333	0.000083
20.55	0.000072
20.566667	0.00014
20.583333	0.000258
20.6	0.000226
20.616667	0.000196
20.633333	0.000227
20.65	0.000378
20.666667	0.000699
20.683333	0.00079
20.7	0.000771
20.716667	0.000624
20.733333	0.000668
20.75	0.000622
20.766667	0.000736
20.783333	0.00062
20.8	0.000494
20.816667	0.000469
20.833333	0.000286
20.85	0.000163
20.866667	-0.000081
20.883333	-0.000154
20.9	-0.000068
20.916667	-0.00022
20.933333	-0.000781
20.95	-0.001033
20.966667	-0.001424
20.983333	-0.001876
21	-0.002307
21.016667	-0.002177
21.033333	-0.000707
21.05	-0.003737
21.066667	-0.020077
21.083333	-0.054097
21.1	-0.095427
21.116667	-0.138436
21.133333	-0.171074
21.15	-0.187713
21.166667	-0.195232
21.183333	-0.1988
21.2	-0.190049
21.216667	-0.171757
21.233333	-0.148244
21.25	-0.123252
21.266667	-0.100239
21.283333	-0.083527
21.3	-0.067934
21.316667	-0.058121
21.333333	-0.049228
21.35	-0.039455
21.366667	-0.033661
21.383333	-0.031528
21.4	-0.028825
21.416667	-0.025581
21.433333	-0.023107
21.45	-0.020763
21.466667	-0.018349
21.483333	-0.016505
21.5	-0.015191
21.516667	-0.013737
21.533333	-0.011962
21.55	-0.009838
21.566667	-0.008704
21.583333	-0.008189
21.6	-0.007485
21.616667	-0.00648
21.633333	-0.005736
21.65	-0.004861
21.666667	-0.004017
21.683333	-0.003552
21.7	-0.003168
21.716667	-0.002853
21.733333	-0.002479
21.75	-0.002234
21.766667	-0.00209
21.783333	-0.001845
21.8	-0.001681
21.816667	-0.001526
21.833333	-0.001162
21.85	-0.001048
21.866667	-0.000914
21.883333	-0.000869
21.9	-0.000615
21.916667	-0.000451
21.933333	-0.000518
21.95	-0.000604
21.966667	-0.00071
21.983333	-0.000916
22	-0.000993
22.016667	-0.00095
22.033333	-0.000807
22.05	-0.000864
22.066667	-0.000901
22.083333	-0.001088
22.1	-0.001125
22.116667	-0.001072
22.133333	-0.001
22.15	-0.000808
22.166667	-0.000686
22.183333	-0.000504
22.2	-0.000252
22.216667	-0.000241
22.233333	-0.00037
22.25	-0.000539
22.266667	-0.000478
22.283333	-0.000327
22.3	-0.000017
22.316667	0.000113
22.333333	0.000043
22.35	0.000132
22.366667	0.000182
22.383333	0.000221
22.4	0.00016
22.416667	-0.000061
22.433333	-0.000293
22.45	-0.000426
22.466667	-0.000358
22.483333	-0.00032
22.5	-0.000232
22.516667	-0.000306
22.533333	-0.00053
22.55	-0.000634
22.566667	-0.000548
22.583333	-0.000382
22.6	-0.000526
22.616667	-0.000711
22.633333	-0.000587
22.65	-0.000583
22.666667	-0.000569
22.683333	-0.000445
22.7	-0.000251
22.716667	-0.000168
22.733333	-0.000065
22.75	0.000128
22.766667	0.000471
22.783333	0.000624
22.8	0.000567
22.816667	0.000479
22.833333	0.000321
22.85	0.000293
22.866667	0.000366
22.883333	0.000318
22.9	0.00012
22.916667	0.000182
22.933333	0.000144
22.95	0.000016
22.966667	0.000038
22.983333	0.00003
23	0.000052
23.016667	-0.000036
23.033333	-0.000325
23.05	-0.000333
23.066667	-0.000221
23.083333	-0.000239
23.1	-0.000027
23.116667	0.000035
23.133333	0.000157
23.15	0.000199
23.166667	0.000161
23.183333	0.000093
23.2	0.000106
23.216667	0.000178
23.233333	0.000301
23.25	0.000003
23.266667	-0.000164
23.283333	0.000028
23.3	0.000181
23.316667	0.000294
23.333333	0.000327
23.35	0.000301
23.366667	0.000424
23.383333	0.000357
23.4	0.000081
23.416667	-0.000296
23.433333	-0.000301
23.45	0.000023
23.466667	0.000247
23.483333	0.001391
23.5	0.000895
23.516667	0.000399
23.533333	-0.000536
23.55	-0.001801
23.566667	-0.014436
23.583333	-0.038591
23.6	-0.069126
23.616667	-0.097901
23.633333	-0.125406
23.65	-0.13693
23.666667	-0.143974
23.683333	-0.145449
23.7	-0.143483
23.716667	-0.128407
23.733333	-0.110681
23.75	-0.094345
23.766667	-0.076849
23.783333	-0.063922
23.8	-0.051686
23.816667	-0.046749
23.833333	-0.039832
23.85	-0.034765
23.866667	-0.030798
23.883333	-0.028191
23.9	-0.025264
23.916667	-0.022647
23.933333	-0.02033
23.95	-0.017592
23.966667	-0.015764
23.983333	-0.014697
24	-0.013649
24.016667	-0.012271
24.033333	-0.010633
24.05	-0.009154
24.066667	-0.008056
24.083333	-0.007098
24.1	-0.0061
24.116667	-0.004911
24.133333	-0.004102
24.15	-0.003783
24.166667	-0.003644
24.183333	-0.003615
24.2	-0.003176
24.216667	-0.002527
24.233333	-0.002178
24.25	-0.002008
24.266667	-0.001899
24.283333	-0.001559
24.3	-0.0012
24.316667	-0.00103
24.333333	-0.00112
24.35	-0.00148
24.366667	-0.00168
24.383333	-0.00163
24.4	-0.001649
24.416667	-0.001719
24.433333	-0.001738
24.45	-0.001538
24.466667	-0.001357
24.483333	-0.001396
24.5	-0.001266
24.516667	-0.001035
24.533333	-0.000964
24.55	-0.000942
24.566667	-0.000951
24.583333	-0.0008
24.6	-0.000609
24.616667	-0.000627
24.633333	-0.000646
24.65	-0.000754
24.666667	-0.000572
24.683333	-0.000441
24.7	-0.000229
24.716667	-0.000147
24.733333	0.000046
24.75	0.000408
24.766667	0.000581
24.783333	0.000663
24.8	0.000645
24.816667	0.000858
24.833333	0.001021
24.85	0.000985
24.866667	0.000748
24.883333	0.000441
24.9	0.000305
24.916667	0.000298
24.933333	0.000442
24.95	0.000596
24.966667	0.00068
24.983333	0.000974
25	0.001078
25.016667	0.000961
25.033333	0.000735
25.05	0.000519
25.066667	0.000242
25.083333	0.000026
25.1	-0.00005
25.116667	-0.000087
25.133333	-0.000135
25.15	-0.000203
25.166667	-0.000391
25.183333	-0.000558
25.2	-0.000796
25.216667	-0.000755
25.233333	-0.000896
25.25	-0.000896
25.266667	-0.001177
25.283333	-0.001407
25.3	-0.001508
25.316667	-0.00159
25.333333	-0.001584
25.35	-0.001428
25.366667	-0.001202
25.383333	-0.000966
25.4	-0.00073
25.416667	-0.000685
25.433333	-0.000772
25.45	-0.000819
25.466667	-0.000827
25.483333	-0.000754
25.5	-0.000581
25.516667	-0.000199
25.533333	0.000032
25.55	0.000083
25.566667	0.000054
25.583333	0.000094
25.6	0.000235
25.616667	0.000406
25.633333	0.000326
25.65	0.000286
25.666667	0.000296
25.683333	0.000386
25.7	0.000396
25.716667	0.000296
25.733333	0.000116
25.75	0.000057
25.766667	0.000037
25.783333	0.000058
25.8	0.000308
25.816667	0.000419
25.833333	0.000291
25.85	0.000453
25.866667	0.000515
25.883333	0.000646
25.9	0.000808
25.916667	0.001031
25.933333	0.001055
25.95	0.001079
25.966667	0.001713
25.983333	0.002556
26	0.00235
26.016667	0.001725
26.033333	-0.001709
26.05	-0.003583
26.066667	-0.015257
26.083333	-0.0333
26.1	-0.057484
26.116667	-0.075367
26.133333	-0.088729
26.15	-0.095031
26.166667	-0.102473
26.183333	-0.107425
26.2	-0.104357
26.216667	-0.095868
26.233333	-0.087738
26.25	-0.068707
26.266667	-0.056137
26.283333	-0.046967
26.3	-0.037007
26.316667	-0.030256
26.333333	-0.026055
26.35	-0.023063
26.366667	-0.021031
26.383333	-0.019239
26.4	-0.017357
26.416667	-0.015505
26.433333	-0.014021
26.45	-0.012808
26.466667	-0.010994
26.483333	-0.009831
26.5	-0.009217
26.516667	-0.008423
26.533333	-0.007808
26.55	-0.007113
26.566667	-0.006328
26.583333	-0.005653
26.6	-0.005028
26.616667	-0.004483
26.633333	-0.003776
26.65	-0.00329
26.666667	-0.003094
26.683333	-0.002728
26.7	-0.002391
26.716667	-0.002025
26.733333	-0.001677
26.75	-0.00135
26.766667	-0.000992
26.783333	-0.000535
26.8	-0.000307
26.816667	-0.000199
26.833333	-0.000101
26.85	0.000178
26.866667	0.000386
26.883333	0.000445
26.9	0.000553
26.916667	0.000752
26.933333	0.000651
26.95	0.000411
26.966667	0.00019
26.983333	0.000069
27	0.000069
27.016667	-0.000082
27.033333	-0.000302
27.05	-0.000622
27.066667	-0.000901
27.083333	-0.001071
27.1	-0.001401
27.116667	-0.001641
27.133333	-0.00174
27.15	-0.00181
27.166667	-0.001859
27.183333	-0.001958
27.2	-0.002128
27.216667	-0.002217
27.233333	-0.002246
27.25	-0.002165
27.266667	-0.001884
27.283333	-0.001563
27.3	-0.001291
27.316667	-0.00118
27.333333	-0.001129
27.35	-0.000918
27.366667	-0.000716
27.383333	-0.000565
27.4	-0.000393
27.416667	-0.000332
27.433333	-0.000291
27.45	-0.000169
27.466667	-0.000058
27.483333	0.000144
27.5	0.000165
27.516667	0.000287
27.533333	0.000508
27.55	0.00073
27.566667	0.000901
27.583333	0.000863
27.6	0.000734
27.616667	0.000766
27.633333	0.000897
27.65	0.000738
27.666667	0.000499
27.683333	0.00018
27.7	-0.000229
27.716667	-0.000388
27.733333	-0.000418
27.75	-0.000278
27.766667	-0.000279
27.783333	-0.000329
27.8	-0.000399
27.816667	-0.00032
27.833333	-0.000332
27.85	-0.000315
27.866667	-0.000467
27.883333	-0.000749
27.9	-0.000792
27.916667	-0.000815
27.933333	-0.00088
27.95	-0.001015
27.966667	-0.00124
27.983333	-0.001165
28	-0.00073
28.016667	-0.000386
28.033333	-0.000014
28.05	0.000168
28.066667	0.00019
28.083333	0.000243
28.1	0.000135
28.116667	-0.000124
28.133333	-0.000244
28.15	-0.000304
28.166667	-0.000344
28.183333	-0.000384
28.2	-0.000184
28.216667	0.000005
28.233333	0.000063
28.25	-0.000019
28.266667	-0.00003
28.283333	-0.000122
28.3	-0.000024
28.316667	0.000013
28.333333	0.00001
28.35	0.000007
28.366667	-0.000006
28.383333	0.000071
28.4	0.000258
28.416667	0.000814
28.433333	0.00097
28.45	0.000806
28.466667	0.000712
28.483333	0.001039
28.5	0.002205
28.516667	0.002331
28.533333	0.001556
28.55	0.001352
28.566667	-0.005742
28.583333	-0.020747
28.6	-0.038061
28.616667	-0.051445
28.633333	-0.06512
28.65	-0.073005
28.666667	-0.075559
28.683333	-0.075934
28.7	-0.073489
28.716667	-0.069573
28.733333	-0.059178
28.75	-0.048673
28.766667	-0.039498
28.783333	-0.035713
28.8	-0.030338
28.816667	-0.025843
28.833333	-0.022608
28.85	-0.019913
28.866667	-0.017738
28.883333	-0.016353
28.9	-0.015098
28.916667	-0.013783
28.933333	-0.012808
28.95	-0.011383
28.966667	-0.009838
28.983333	-0.008563
29	-0.007308
29.016667	-0.006413
29.033333	-0.005628
29.05	-0.005073
29.066667	-0.004758
29.083333	-0.004352
29.1	-0.003927
29.116667	-0.003392
29.133333	-0.003067
29.15	-0.002782
29.166667	-0.002226
29.183333	-0.002101
29.2	-0.002036
29.216667	-0.00198
29.233333	-0.001835
29.25	-0.001579
29.266667	-0.001514
29.283333	-0.001638
29.3	-0.001732
29.316667	-0.001597
29.333333	-0.001461
29.35	-0.001275
29.366667	-0.000959
29.383333	-0.000713
29.4	-0.000587
29.416667	-0.000531
29.433333	-0.000644
29.45	-0.000728
29.466667	-0.000541
29.483333	-0.000204
29.5	-0.000118
29.516667	-0.000211
29.533333	-0.000044
29.55	0.000163
29.566667	0.00025
29.583333	0.000297
29.6	0.000395
29.616667	0.000582
29.633333	0.00094
29.65	0.001018
29.666667	0.000936
29.683333	0.000663
29.7	0.000411
29.716667	0.000329
29.733333	0.000408
29.75	0.000537
29.766667	0.000426
29.783333	0.000264
29.8	0.000183
29.816667	0.000192
29.833333	0.000262
29.85	0.000191
29.866667	0.000111
29.883333	0.000121
29.9	0.00018
29.916667	0.00009
29.933333	0.000061
29.95	-0.000038
29.966667	-0.000338
29.983333	-0.000317
30	-0.000296
30.016667	-0.000155
30.033333	-0.000004
30.05	-0.000022
30.066667	-0.00009
30.083333	-0.000068
30.1	-0.000006
30.116667	0.000096
30.133333	0.000299
30.15	0.000452
30.166667	0.000485
30.183333	0.000468
30.2	0.000491
30.216667	0.000504
30.233333	0.000458
30.25	0.000602
30.266667	0.000567
30.283333	0.000611
30.3	0.000635
30.316667	0.00045
30.333333	0.000245
30.35	-0.00001
30.366667	-0.000105
30.383333	-0.00012
30.4	-0.000104
30.416667	-0.000199
30.433333	-0.000324
30.45	-0.000428
30.466667	-0.000533
30.483333	-0.000667
30.5	-0.000702
30.516667	-0.000756
30.533333	-0.000791
30.55	-0.000786
30.566667	-0.00069
30.583333	-0.000635
30.6	-0.000429
30.616667	-0.000124
30.633333	0.000041
30.65	0.000106
30.666667	0.000312
30.683333	0.000617
30.7	0.000572
30.716667	0.000428
30.733333	0.000273
30.75	0.000159
30.766667	0.000244
30.783333	0.00042
30.8	0.000525
30.816667	0.000701
30.833333	0.000716
30.85	0.000632
30.866667	0.000367
30.883333	0.000023
30.9	-0.000342
30.916667	-0.000726
30.933333	-0.000791
30.95	-0.001185
30.966667	-0.00099
30.983333	-0.000835
31	-0.002249
31.016667	-0.005744
31.033333	-0.006339
31.05	-0.005414
31.066667	-0.009539
31.083333	-0.021274
31.1	-0.032529
31.116667	-0.042904
31.133333	-0.048479
31.15	-0.050515
31.166667	-0.05231
31.183333	-0.054115
31.2	-0.054371
31.216667	-0.052716
31.233333	-0.047452
31.25	-0.037497
31.266667	-0.030453
31.283333	-0.026448
31.3	-0.021584
31.316667	-0.01825
31.333333	-0.015695
31.35	-0.014221
31.366667	-0.012967
31.383333	-0.011583
31.4	-0.010629
31.416667	-0.009825
31.433333	-0.009131
31.45	-0.007537
31.466667	-0.006373
31.483333	-0.005679
31.5	-0.005315
31.516667	-0.005011
31.533333	-0.004707
31.55	-0.004483
31.566667	-0.004179
31.583333	-0.003745
31.6	-0.003281
31.616667	-0.002908
31.633333	-0.002844
31.65	-0.00271
31.666667	-0.002516
31.683333	-0.002453
31.7	-0.002569
31.716667	-0.002425
31.733333	-0.002311
31.75	-0.002088
31.766667	-0.001844
31.783333	-0.00182
31.8	-0.001937
31.816667	-0.002013
31.833333	-0.001829
31.85	-0.001626
31.866667	-0.001562
31.883333	-0.001358
31.9	-0.001274
31.916667	-0.001411
31.933333	-0.001697
31.95	-0.001733
31.966667	-0.00154
31.983333	-0.001446
32	-0.001422
32.016667	-0.001228
32.033333	-0.000985
32.05	-0.000811
32.066667	-0.000857
32.083333	-0.000723
32.1	-0.000519
32.116667	-0.000356
32.133333	-0.000072
32.15	-0.000008
32.166667	-0.000224
32.183333	-0.00025
32.2	-0.000066
32.216667	-0.000012
32.233333	-0.000108
32.25	0.000086
32.266667	0.00047
32.283333	0.000534
32.3	0.000499
32.316667	0.000523
32.333333	0.000547
32.35	0.000551
32.366667	0.000346
32.383333	0.00021
32.4	0.000064
32.416667	-0.000151
32.433333	-0.000287
32.45	-0.000413
32.466667	-0.000388
32.483333	-0.000314
32.5	-0.000129
32.516667	-0.000015
32.533333	-0.00021
32.55	-0.000205
32.566667	0.00001
32.583333	0.000014
32.6	-0.000001
32.616667	0.000024
32.633333	-0.000081
32.65	-0.000126
32.666667	-0.000161
32.683333	-0.000076
32.7	0.000079
32.716667	0.000024
32.733333	0.00014
32.75	0.000365
32.766667	0.000461
32.783333	0.000476
32.8	0.000552
32.816667	0.000558
32.833333	0.000654
32.85	0.00068
32.866667	0.000716
32.883333	0.000642
32.9	0.000409
32.916667	0.000225
32.933333	0.000141
32.95	0.000198
32.966667	0.000314
32.983333	0.000321
33	0.000367
33.016667	0.000344
33.033333	0.00029
33.05	0.000286
33.066667	0.000202
33.083333	0.000008
33.1	-0.000116
33.116667	-0.00021
33.133333	-0.000215
33.15	-0.00005
33.166667	-0.000115
33.183333	-0.00025
33.2	-0.000385
33.216667	-0.0005
33.233333	-0.000587
33.25	-0.000635
33.266667	-0.000742
33.283333	-0.000999
33.3	-0.000866
33.316667	-0.000873
33.333333	-0.000912
33.35	-0.000612
33.366667	-0.000482
33.383333	-0.000451
[truncated: 909 more rows]
