# Supplementary material for: Small-molecule binding and sensing with a designed protein family
Source: Nat Commun. 2026 Mar 28;17:4533. doi: 10.1038/s41467-026-70953-8 (PMC13194776; doi:10.1038/s41467-026-70953-8)
Supplement: Supplementary file 4 — Source Data [file 41467_2026_70953_MOESM4_ESM.zip › support_data/Figure2/Figure2E_wrf1071_itc.csv]

DP_X	DP_Y	Baseline_X	Baseline_Y	Fit_X	Fit_Y	NDH_X	NDH_Y
0.083333	10.40148	0.083333	10.403978	0.019333	-7.459665	0.116562	-7.49442
0.1	10.40236	0.183437	10.40392	0.116562	-7.43047	0.214725	-7.161861
0.116667	10.40227	0.28354	10.40385	0.214725	-7.365898	0.313819	-7.312817
0.133333	10.40216	0.383643	10.40375	0.313819	-7.268374	0.413847	-7.281485
0.15	10.402	0.483747	10.40361	0.413847	-7.113857	0.514807	-6.745533
0.166667	10.4022	0.58385	10.403429	0.514807	-6.855035	0.6167	-6.451509
0.183333	10.40268	0.683953	10.403207	0.6167	-6.399257	0.719526	-5.554273
0.2	10.40296	0.784056	10.402942	0.719526	-5.594626	0.823284	-4.426728
0.216667	10.40354	0.88416	10.402636	0.823284	-4.348262	0.927975	-2.863834
0.233333	10.40424	0.984263	10.402296	0.927975	-2.943416	1.033599	-1.828476
0.25	10.40474	1.084366	10.40193	1.033599	-1.866487	1.140155	-1.264398
0.266667	10.40498	1.18447	10.401546	1.140155	-1.225544	1.247644	-0.940334
0.283333	10.40502	1.284573	10.401157	1.247644	-0.870319	1.356066	-0.710035
0.3	10.40544	1.384676	10.400771	1.356066	-0.667931	1.465421	-0.597793
0.316667	10.40563	1.48478	10.4004	1.465421	-0.545964	1.575708	-0.560751
0.333333	10.40577	1.584883	10.400052	1.575708	-0.46817	1.686928	-0.424392
0.35	10.4055	1.684986	10.39974	1.686928	-0.41601	1.799081	-0.033831
0.366667	10.40509	1.78509	10.399473	1.799081	-0.379524	1.912166	-0.459752
0.383333	10.40462	1.885193	10.399261	1.912166	-0.353075
0.4	10.40399	1.985296	10.399114
0.416667	10.40399	2.085399	10.399044
0.433333	10.40378	2.185503	10.399059
0.45	10.40392	2.285606	10.399165
0.466667	10.40393	2.385709	10.399344
0.483333	10.40385	2.485813	10.399563
0.5	10.4037	2.585916	10.399788
0.516667	10.40376	2.686019	10.399997
0.533333	10.40387	2.786123	10.400182
0.55	10.40337	2.886226	10.400344
0.566667	10.40291	2.986329	10.400485
0.583333	10.40257	3.086433	10.400606
0.6	10.40259	3.186536	10.400708
0.616667	10.40284	3.286639	10.400802
0.633333	10.40304	3.386742	10.400912
0.65	10.40339	3.486846	10.401054
0.666667	10.40367	3.586949	10.401227
0.683333	10.40378	3.687052	10.40142
0.7	10.40407	3.787156	10.401621
0.716667	10.40402	3.887259	10.401818
0.733333	10.40393	3.987362	10.402001
0.75	10.40366	4.087466	10.402156
0.766667	10.40337	4.187569	10.402273
0.783333	10.40331	4.287672	10.402341
0.8	10.40315	4.387775	10.402346
0.816667	10.40313	4.487879	10.402278
0.833333	10.40331	4.587982	10.402126
0.85	10.40329	4.688085	10.401876
0.866667	10.40304	4.788189	10.401519
0.883333	10.40318	4.888292	10.401043
0.9	10.40287	4.988395	10.400452
0.916667	10.40196	5.088499	10.399764
0.933333	10.40157	5.188602	10.399014
0.95	10.40208	5.288705	10.398244
0.966667	10.40306	5.388809	10.397499
0.983333	10.40405	5.488912	10.396829
1	10.40742	5.589015	10.396287
1.016667	10.40799	5.689118	10.395905
1.033333	10.3924	5.789222	10.395683
1.05	10.34666	5.889325	10.395592
1.066667	10.28692	5.989428	10.395596
1.083333	10.2541	6.089532	10.395671
1.1	10.24464	6.189635	10.395807
1.116667	10.25449	6.289738	10.395993
1.133333	10.27836	6.389842	10.39622
1.15	10.30188	6.489945	10.396476
1.166667	10.32075	6.590048	10.396751
1.183333	10.3334	6.690152	10.397034
1.2	10.33924	6.790255	10.397316
1.216667	10.34836	6.890358	10.397586
1.233333	10.35815	6.990461	10.397833
1.25	10.36253	7.090565	10.398047
1.266667	10.36611	7.190668	10.398218
1.283333	10.36949	7.290771	10.398333
1.3	10.37305	7.390875	10.398373
1.316667	10.37608	7.490978	10.398324
1.333333	10.37847	7.591081	10.398192
1.35	10.38045	7.691185	10.398003
1.366667	10.38234	7.791288	10.397793
1.383333	10.38421	7.891391	10.397587
1.4	10.3866	7.991494	10.397401
1.416667	10.38845	8.091598	10.397241
1.433333	10.39015	8.191701	10.39711
1.45	10.39201	8.291804	10.397004
1.466667	10.39363	8.391908	10.396917
1.483333	10.39508	8.492011	10.396844
1.5	10.39658	8.592114	10.396785
1.516667	10.39769	8.692218	10.396742
1.533333	10.39843	8.792321	10.396714
1.55	10.39923	8.892424	10.396701
1.566667	10.39989	8.992528	10.396705
1.583333	10.40045	9.092631	10.396724
1.6	10.40057	9.192734	10.39676
1.616667	10.40086	9.292837	10.396812
1.633333	10.40132	9.392941	10.396882
1.65	10.40163	9.493044	10.396969
1.666667	10.40174	9.593147	10.397074
1.683333	10.40172	9.693251	10.397196
1.7	10.40197	9.793354	10.397337
1.716667	10.40242	9.893457	10.397493
1.733333	10.40284	9.993561	10.397656
1.75	10.40372	10.093664	10.397822
1.766667	10.40459	10.193767	10.397992
1.783333	10.40538	10.293871	10.398172
1.8	10.40587	10.393974	10.398378
1.816667	10.40615	10.494077	10.398626
1.833333	10.40636	10.59418	10.398914
1.85	10.40679	10.694284	10.399203
1.866667	10.40761	10.794387	10.39944
1.883333	10.40822	10.89449	10.399589
1.9	10.40765	10.994594	10.399649
1.916667	10.40642	11.094697	10.399627
1.933333	10.4056	11.1948	10.399534
1.95	10.4043	11.294904	10.399377
1.966667	10.40428	11.395007	10.399166
1.983333	10.40426	11.49511	10.398909
2	10.40376	11.595213	10.398615
2.016667	10.4035	11.695317	10.398293
2.033333	10.40262	11.79542	10.397951
2.05	10.40144	11.895523	10.397598
2.066667	10.39986	11.995627	10.397244
2.083333	10.39887	12.09573	10.396896
2.1	10.3979	12.195833	10.396564
2.116667	10.39654	12.295937	10.396256
2.133333	10.39567	12.39604	10.395981
2.15	10.39574	12.496143	10.395748
2.166667	10.39544	12.596247	10.395566
2.183333	10.39521	12.69635	10.395443
2.2	10.3956	12.796453	10.395382
2.216667	10.39578	12.896556	10.395376
2.233333	10.39627	12.99666	10.395403
2.25	10.39714	13.096763	10.395432
2.266667	10.39784	13.196866	10.395432
2.283333	10.39781	13.29697	10.39539
2.3	10.39791	13.397073	10.395307
2.316667	10.3979	13.497176	10.39519
2.333333	10.3979	13.59728	10.395047
2.35	10.39809	13.697383	10.394884
2.366667	10.39849	13.797486	10.39471
2.383333	10.39925	13.89759	10.394532
2.4	10.40005	13.997693	10.394358
2.416667	10.40058	14.097796	10.394196
2.433333	10.40089	14.197899	10.394054
2.45	10.40103	14.298003	10.393939
2.466667	10.40111	14.398106	10.393859
2.483333	10.40119	14.498209	10.393822
2.5	10.40114	14.598313	10.393836
2.516667	10.40083	14.698416	10.393908
2.533333	10.40071	14.798519	10.394046
2.55	10.40072	14.898623	10.394254
2.566667	10.40056	14.998726	10.394518
2.583333	10.40064	15.098829	10.394811
2.6	10.40095	15.198933	10.395101
2.616667	10.40123	15.299036	10.395361
2.633333	10.40142	15.399139	10.395577
2.65	10.40167	15.499242	10.395746
2.666667	10.40174	15.599346	10.39587
2.683333	10.40159	15.699449	10.395956
2.7	10.40138	15.799552	10.396013
2.716667	10.40102	15.899656	10.396037
2.733333	10.40073	15.999759	10.396019
2.75	10.40049	16.099862	10.395958
2.766667	10.40035	16.199966	10.395857
2.783333	10.40033	16.300069	10.39572
2.8	10.4004	16.400172	10.395548
2.816667	10.40029	16.500275	10.395347
2.833333	10.40015	16.600379	10.395118
2.85	10.4	16.700482	10.394866
2.866667	10.39979	16.800585	10.394594
2.883333	10.39943	16.900689	10.394304
2.9	10.39939	17.000792	10.394001
2.916667	10.39942	17.100895	10.393688
2.933333	10.3996	17.200999	10.393367
2.95	10.40006	17.301102	10.393044
2.966667	10.40039	17.401205	10.392726
2.983333	10.40054	17.501309	10.392438
3	10.40081	17.601412	10.392211
3.016667	10.4011	17.701515	10.392065
3.033333	10.40147	17.801618	10.392006
3.05	10.40189	17.901722	10.392025
3.066667	10.40205	18.001825	10.392108
3.083333	10.40197	18.101928	10.392236
3.1	10.40198	18.202032	10.39238
3.116667	10.40179	18.302135	10.392505
3.133333	10.4018	18.402238	10.39258
3.15	10.40205	18.502342	10.392601
3.166667	10.4021	18.602445	10.392573
3.183333	10.40228	18.702548	10.392505
3.2	10.40233	18.802652	10.392402
3.216667	10.40242	18.902755	10.392271
3.233333	10.40226	19.002858	10.392119
3.25	10.40127	19.102961	10.391951
3.266667	10.40028	19.203065	10.391774
3.283333	10.39951	19.303168	10.391595
3.3	10.39934	19.403271	10.39142
3.316667	10.39928	19.503375	10.391256
3.333333	10.39926	19.603478	10.39111
3.35	10.39934	19.703581	10.390987
3.366667	10.39921	19.803685	10.390894
3.383333	10.39889	19.903788	10.390838
3.4	10.39878	20.003891	10.390825
3.416667	10.39782	20.103994	10.390861
3.433333	10.39719	20.204098	10.390954
3.45	10.397	20.304201	10.391109
3.466667	10.39929	20.404304	10.391318
3.483333	10.40296	20.504408	10.39155
3.5	10.40465	20.604511	10.39178
3.516667	10.40522	20.704614	10.392
3.533333	10.39343	20.804718	10.392215
3.55	10.32745	20.904821	10.392407
3.566667	10.19673	21.004924	10.392541
3.583333	10.02509	21.105028	10.392605
3.6	9.86499	21.205131	10.392606
3.616667	9.75948	21.305234	10.392553
3.633333	9.73409	21.405337	10.392455
3.65	9.77174	21.505441	10.39232
3.666667	9.8467	21.605544	10.392158
3.683333	9.9326	21.705647	10.391976
3.7	10.00539	21.805751	10.391784
3.716667	10.06696	21.905854	10.39159
3.733333	10.11337	22.005957	10.391403
3.75	10.1523	22.106061	10.391232
3.766667	10.18308	22.206164	10.391085
3.783333	10.20566	22.306267	10.390972
3.8	10.22865	22.406371	10.3909
3.816667	10.2486	22.506474	10.390872
3.833333	10.26549	22.606577	10.390874
3.85	10.28228	22.70668	10.390887
3.866667	10.29466	22.806784	10.390885
3.883333	10.30847	22.906887	10.390845
3.9	10.3242	23.00699	10.390749
3.916667	10.34189	23.107094	10.390591
3.933333	10.34963	23.207197	10.390381
3.95	10.35562	23.3073	10.390135
3.966667	10.36089	23.407404	10.389875
3.983333	10.36405	23.507507	10.389615
4	10.36652	23.60761	10.389363
4.016667	10.36834	23.707713	10.389118
4.033333	10.37084	23.807817	10.388885
4.05	10.37327	23.90792	10.388663
4.066667	10.37526	24.008023	10.388456
4.083333	10.37746	24.108127	10.388264
4.1	10.38025	24.20823	10.388091
4.116667	10.38229	24.308333	10.387937
4.133333	10.38364	24.408437	10.387805
4.15	10.38475	24.50854	10.387697
4.166667	10.38545	24.608643	10.387614
4.183333	10.38643	24.708747	10.387559
4.2	10.38725	24.80885	10.387532
4.216667	10.38805	24.908953	10.387537
4.233333	10.38853	25.009056	10.387581
4.25	10.38898	25.10916	10.387666
4.266667	10.38946	25.209263	10.387788
4.283333	10.38995	25.309366	10.387934
4.3	10.38975	25.40947	10.388083
4.316667	10.38955	25.509573	10.388211
4.333333	10.38964	25.609676	10.388295
4.35	10.39007	25.70978	10.388329
4.366667	10.39058	25.809883	10.388313
4.383333	10.39107	25.909986	10.388249
4.4	10.39148	26.01009	10.388138
4.416667	10.39184	26.110193	10.387986
4.433333	10.39184	26.210296	10.387804
4.45	10.39168	26.310399	10.387603
4.466667	10.39173	26.410503	10.387394
4.483333	10.39207	26.510606	10.387186
4.5	10.39304	26.610709	10.386991
4.516667	10.3943	26.710813	10.38682
4.533333	10.39549	26.810916	10.386683
4.55	10.39611	26.911019	10.38659
4.566667	10.39636	27.011123	10.386553
4.583333	10.39727	27.111226	10.386576
4.6	10.3981	27.211329	10.386643
4.616667	10.39909	27.311433	10.386723
4.633333	10.40016	27.411536	10.386788
4.65	10.40096	27.511639	10.386818
4.666667	10.40158	27.611742	10.386814
4.683333	10.40182	27.711846	10.386784
4.7	10.40191	27.811949	10.386743
4.716667	10.40214	27.912052	10.386699
4.733333	10.40216	28.012156	10.386652
4.75	10.40219	28.112259	10.386598
4.766667	10.40247	28.212362	10.386526
4.783333	10.4026	28.312466	10.386424
4.8	10.40275	28.412569	10.386278
4.816667	10.40285	28.512672	10.386082
4.833333	10.4028	28.612775	10.385845
4.85	10.40287	28.712879	10.385583
4.866667	10.4032	28.812982	10.38531
4.883333	10.40353	28.913085	10.385042
4.9	10.40368	29.013189	10.384793
4.916667	10.4034	29.113292	10.384579
4.933333	10.4031	29.213395	10.384415
4.95	10.40259	29.313499	10.384316
4.966667	10.40217	29.413602	10.384297
4.983333	10.40203	29.513705	10.384362
5	10.4018	29.613809	10.384499
5.016667	10.40147	29.713912	10.384687
5.033333	10.40115	29.814015	10.384906
5.05	10.40103	29.914118	10.385133
5.066667	10.40081	30.014222	10.385341
5.083333	10.40065	30.114325	10.385504
5.1	10.40042	30.214428	10.385601
5.116667	10.40015	30.314532	10.385627
5.133333	10.39993	30.414635	10.385593
5.15	10.39963	30.514738	10.385524
5.166667	10.39939	30.614842	10.385441
5.183333	10.39909	30.714945	10.385357
5.2	10.39874	30.815048	10.385275
5.216667	10.39857	30.915152	10.385199
5.233333	10.39855	31.015255	10.385127
5.25	10.39863	31.115358	10.385059
5.266667	10.3989	31.215461	10.384992
5.283333	10.3993	31.315565	10.384924
5.3	10.39951	31.415668	10.384852
5.316667	10.39954	31.515771	10.384773
5.333333	10.39953	31.615875	10.384685
5.35	10.39923	31.715978	10.384586
5.366667	10.39862	31.816081	10.384473
5.383333	10.39803	31.916185	10.384344
5.4	10.39732	32.016288	10.384196
5.416667	10.39659	32.116391	10.384034
5.433333	10.39591	32.216494	10.383868
5.45	10.3956	32.316598	10.383711
5.466667	10.39517	32.416701	10.383575
5.483333	10.39463	32.516804	10.383473
5.5	10.39386	32.616908	10.383415
5.516667	10.39394	32.717011	10.383406
5.533333	10.39395	32.817114	10.383439
5.55	10.3939	32.917218	10.383502
5.566667	10.39376	33.017321	10.383583
5.583333	10.39287	33.117424	10.383679
5.6	10.39199	33.217528	10.383779
5.616667	10.39232	33.317631	10.38386
5.633333	10.39289	33.417734	10.3839
5.65	10.39263	33.517837	10.383885
5.666667	10.3921	33.617941	10.383819
5.683333	10.39187	33.718044	10.383709
5.7	10.39216	33.818147	10.383562
5.716667	10.39269	33.918251	10.383385
5.733333	10.39322	34.018354	10.383186
5.75	10.39385	34.118457	10.382973
5.766667	10.39446	34.218561	10.382752
5.783333	10.39429	34.318664	10.38253
5.8	10.39457	34.418767	10.382316
5.816667	10.3953	34.518871	10.382116
5.833333	10.39609	34.618974	10.38194
5.85	10.39671	34.719077	10.381794
5.866667	10.39721	34.81918	10.381671
5.883333	10.39723	34.919284	10.381561
5.9	10.39711	35.019387	10.381458
5.916667	10.39814	35.11949	10.381352
5.933333	10.4002	35.219594	10.381231
5.95	10.4021	35.319697	10.381077
5.966667	10.4037	35.4198	10.38089
5.983333	10.40573	35.519904	10.380682
6	10.40891	35.620007	10.380475
6.016667	10.41056	35.72011	10.380284
6.033333	10.40457	35.820213	10.380111
6.05	10.35503	35.920317	10.379955
6.066667	10.24534	36.02042	10.379815
6.083333	10.08709	36.120523	10.379693
6.1	9.92209	36.220627	10.37959
6.116667	9.7998	36.32073	10.37951
6.133333	9.75912	36.420833	10.379454
6.15	9.78047	36.520937	10.379426
6.166667	9.84303	36.62104	10.379425
6.183333	9.92266	36.721143	10.379457
6.2	10.00064	36.821247	10.379521
6.216667	10.06001	36.92135	10.379613
6.233333	10.10118	37.021453	10.379714
6.25	10.13723	37.121556	10.379802
6.266667	10.16734	37.22166	10.37986
6.283333	10.19196	37.321763	10.379874
6.3	10.21676	37.421866	10.379838
6.316667	10.23751	37.52197	10.379762
6.333333	10.25819	37.622073	10.379674
6.35	10.27251	37.722176	10.379612
6.366667	10.28768	37.82228	10.379611
6.383333	10.29997	37.922383	10.379685
6.4	10.3107	38.022486	10.37983
6.416667	10.31856	38.12259	10.38003
6.433333	10.32616	38.222693	10.380255
6.45	10.33364	38.322796	10.380467
6.466667	10.34293	38.422899	10.380624
6.483333	10.35013	38.523003	10.380706
6.5	10.35551	38.623106	10.380717
6.516667	10.35933	38.723209	10.380669
6.533333	10.36202	38.823313	10.380575
6.55	10.36465	38.923416	10.380447
6.566667	10.36717	39.023519	10.380299
6.583333	10.36913	39.123623	10.380144
6.6	10.37105	39.223726	10.379993
6.616667	10.37319	39.323829	10.379859
6.633333	10.37557	39.423933	10.379752
6.65	10.37768	39.524036	10.379677
6.666667	10.37953	39.624139	10.379623
6.683333	10.38139	39.724242	10.379577
6.7	10.38274	39.824346	10.379526
6.716667	10.38391	39.924449	10.37947
6.733333	10.38506	40.024552	10.379414
6.75	10.3862	40.124656	10.379361
6.766667	10.38741	40.224759	10.379314
6.783333	10.38855	40.324862	10.379275
6.8	10.3897	40.424966	10.379247
6.816667	10.39089	40.525069	10.379234
6.833333	10.39179	40.625172	10.379238
6.85	10.39245	40.725275	10.37926
6.866667	10.39313	40.825379	10.379303
6.883333	10.39368	40.925482	10.379368
6.9	10.39414	41.025585	10.379448
6.916667	10.39463	41.125689	10.379537
6.933333	10.39517	41.225792	10.379626
6.95	10.39563	41.325895	10.379709
6.966667	10.39586	41.425999	10.379779
6.983333	10.396	41.526102	10.37983
7	10.3959	41.626205	10.379853
7.016667	10.39582	41.726309	10.379843
7.033333	10.39603	41.826412	10.379791
7.05	10.39616	41.926515	10.379693
7.066667	10.39638	42.026618	10.379543
7.083333	10.39665	42.126722	10.379351
7.1	10.39684	42.226825	10.379131
7.116667	10.39695	42.326928	10.378895
7.133333	10.39695	42.427032	10.378652
7.15	10.39662	42.527135	10.3784
7.166667	10.3964	42.627238	10.378133
7.183333	10.39653	42.727342	10.377851
7.2	10.39688	42.827445	10.377553
7.216667	10.39704	42.927548	10.377233
7.233333	10.39744	43.027652	10.376877
7.25	10.39789	43.127755	10.37647
7.266667	10.39812	43.227858	10.375999
7.283333	10.39846	43.327961	10.375458
7.3	10.39886	43.428065	10.374844
7.316667	10.39938	43.528168	10.374167
7.333333	10.39986	43.628271	10.373447
7.35	10.40022	43.728375	10.372707
7.366667	10.40066	43.828478	10.371972
7.383333	10.40104	43.928581	10.371266
7.4	10.40119	44.028685	10.370613
7.416667	10.40123	44.128788	10.370037
7.433333	10.40107	44.228891	10.369563
7.45	10.40096	44.328994	10.369214
7.466667	10.40078	44.429098	10.36902
7.483333	10.40061	44.529201	10.369034
7.5	10.40061	44.629304	10.369301
7.516667	10.40041	44.729408	10.369807
7.533333	10.40002	44.829511	10.370479
7.55	10.39992	44.929614	10.371211
7.566667	10.39969	45.029718	10.37192
7.583333	10.39922	45.129821	10.372562
7.6	10.39899	45.229924	10.373131
7.616667	10.39869	45.330028	10.373635
7.633333	10.39822	45.430131	10.374091
7.65	10.3977	45.530234	10.374521
7.666667	10.39742	45.630337	10.374944
7.683333	10.39716	45.730441	10.37537
7.7	10.39666	45.830544	10.375797
7.716667	10.3962	45.930647	10.376213
7.733333	10.39592	46.030751	10.376604
7.75	10.3959	46.130854	10.376959
7.766667	10.39611	46.230957	10.377266
7.783333	10.39625	46.331061	10.377512
7.8	10.39635	46.431164	10.377687
7.816667	10.39664	46.531267	10.377777
7.833333	10.39693	46.631371	10.377772
7.85	10.39718	46.731474	10.377658
7.866667	10.39748	46.831577	10.377425
7.883333	10.39745	46.93168	10.377061
7.9	10.39715	47.031784	10.376568
7.916667	10.39699	47.131887	10.375977
7.933333	10.39689	47.23199	10.375333
7.95	10.39682	47.332094	10.374678
7.966667	10.3968	47.432197	10.374041
7.983333	10.39676	47.5323	10.373438
8	10.39643	47.632404	10.372887
8.016667	10.39637	47.732507	10.372411
8.033333	10.39651	47.83261	10.372031
8.05	10.39668	47.932713	10.371758
8.066667	10.39679	48.032817	10.371586
8.083333	10.39684	48.13292	10.371493
8.1	10.39669	48.233023	10.371449
8.116667	10.39655	48.333127	10.371428
8.133333	10.39652	48.43323	10.371415
8.15	10.39649	48.533333	10.371403
8.166667	10.39647
8.183333	10.39656
8.2	10.39665
8.216667	10.39681
8.233333	10.39711
8.25	10.39736
8.266667	10.39754
8.283333	10.39743
8.3	10.39735
8.316667	10.39735
8.333333	10.39768
8.35	10.39763
8.366667	10.3976
8.383333	10.39758
8.4	10.39758
8.416667	10.39757
8.433333	10.39696
8.45	10.3961
8.466667	10.39543
8.483333	10.39452
8.5	10.3947
8.516667	10.39383
8.533333	10.39481
8.55	10.35878
8.566667	10.2631
8.583333	10.11804
8.6	9.95879
8.616667	9.83104
8.633333	9.77067
8.65	9.77528
8.666667	9.82658
8.683333	9.90032
8.7	9.97528
8.716667	10.03892
8.733333	10.09246
8.75	10.13163
8.766667	10.1604
8.783333	10.18547
8.8	10.21006
8.816667	10.23087
8.833333	10.24985
8.85	10.2658
8.866667	10.27782
8.883333	10.2944
8.9	10.31377
8.916667	10.32418
8.933333	10.332
8.95	10.33856
8.966667	10.34281
8.983333	10.34638
9	10.351
9.016667	10.35539
9.033333	10.35961
9.05	10.36372
9.066667	10.36708
9.083333	10.37021
9.1	10.37213
9.116667	10.37364
9.133333	10.37508
9.15	10.37677
9.166667	10.37872
9.183333	10.38011
9.2	10.38154
9.216667	10.38326
9.233333	10.38468
9.25	10.38566
9.266667	10.38624
9.283333	10.38692
9.3	10.3878
9.316667	10.38871
9.333333	10.38919
9.35	10.38952
9.366667	10.39008
9.383333	10.39085
9.4	10.39135
9.416667	10.39186
9.433333	10.39251
9.45	10.39336
9.466667	10.39407
9.483333	10.39445
9.5	10.39471
9.516667	10.39489
9.533333	10.39496
9.55	10.39495
9.566667	10.39465
9.583333	10.39482
9.6	10.39503
9.616667	10.39522
9.633333	10.39516
9.65	10.39513
9.666667	10.39548
9.683333	10.39579
9.7	10.39593
9.716667	10.39622
9.733333	10.3964
9.75	10.39666
9.766667	10.39677
9.783333	10.39659
9.8	10.39654
9.816667	10.39649
9.833333	10.39673
9.85	10.39719
9.866667	10.3977
9.883333	10.39795
9.9	10.39835
9.916667	10.39842
9.933333	10.39833
9.95	10.39818
9.966667	10.39818
9.983333	10.39822
10	10.39818
10.016667	10.3981
10.033333	10.39815
10.05	10.39818
10.066667	10.39824
10.083333	10.39844
10.1	10.39878
10.116667	10.39892
10.133333	10.39887
10.15	10.39889
10.166667	10.39878
10.183333	10.39871
10.2	10.39859
10.216667	10.39856
10.233333	10.39837
10.25	10.39861
10.266667	10.39908
10.283333	10.39912
10.3	10.39899
10.316667	10.39878
10.333333	10.39848
10.35	10.39815
10.366667	10.39763
10.383333	10.39685
10.4	10.39608
10.416667	10.39524
10.433333	10.39453
10.45	10.39412
10.466667	10.39389
10.483333	10.39375
10.5	10.3939
10.516667	10.39421
10.533333	10.39459
10.55	10.39525
10.566667	10.39618
10.583333	10.39708
10.6	10.39782
10.616667	10.39851
10.633333	10.39887
10.65	10.39951
10.666667	10.40074
10.683333	10.40201
10.7	10.40167
10.716667	10.40138
10.733333	10.40155
10.75	10.40197
10.766667	10.4027
10.783333	10.40387
10.8	10.40461
10.816667	10.40424
10.833333	10.40351
10.85	10.403
10.866667	10.40245
10.883333	10.4012
10.9	10.39971
10.916667	10.39872
10.933333	10.39887
10.95	10.3987
10.966667	10.39849
10.983333	10.39813
11	10.39842
11.016667	10.40042
11.033333	10.39865
11.05	10.36577
11.066667	10.27807
11.083333	10.13959
11.1	9.99252
11.116667	9.87574
11.133333	9.81329
11.15	9.81025
11.166667	9.8528
11.183333	9.91225
11.2	9.9783
11.216667	10.03702
11.233333	10.08398
11.25	10.12124
11.266667	10.15324
11.283333	10.18233
11.3	10.20454
11.316667	10.22323
11.333333	10.245
11.35	10.26616
11.366667	10.27896
11.383333	10.28838
11.4	10.30461
11.416667	10.32181
11.433333	10.32846
11.45	10.33299
11.466667	10.33661
11.483333	10.34059
11.5	10.3442
11.516667	10.34772
11.533333	10.35131
11.55	10.35497
11.566667	10.35866
11.583333	10.36194
11.6	10.3649
11.616667	10.36803
11.633333	10.37066
11.65	10.37323
11.666667	10.37548
11.683333	10.37725
11.7	10.37941
11.716667	10.38119
11.733333	10.38294
11.75	10.38471
11.766667	10.38625
11.783333	10.38735
11.8	10.38843
11.816667	10.38932
11.833333	10.38981
11.85	10.39024
11.866667	10.39056
11.883333	10.39119
11.9	10.3923
11.916667	10.39369
11.933333	10.39506
11.95	10.39596
11.966667	10.39655
11.983333	10.39712
12	10.39772
12.016667	10.39844
12.033333	10.39985
12.05	10.4018
12.066667	10.40372
12.083333	10.40464
12.1	10.40495
12.116667	10.40415
12.133333	10.40184
12.15	10.4021
12.166667	10.40317
12.183333	10.40218
12.2	10.40011
12.216667	10.39761
12.233333	10.39427
12.25	10.39196
12.266667	10.39288
12.283333	10.39424
12.3	10.39495
12.316667	10.39372
12.333333	10.39325
12.35	10.39296
12.366667	10.39283
12.383333	10.39265
12.4	10.39342
12.416667	10.39409
12.433333	10.39401
12.45	10.39416
12.466667	10.39484
12.483333	10.39526
12.5	10.39532
12.516667	10.39511
12.533333	10.3948
12.55	10.39445
12.566667	10.39409
12.583333	10.39396
12.6	10.39408
12.616667	10.39415
12.633333	10.3943
12.65	10.39448
12.666667	10.39444
12.683333	10.39438
12.7	10.39417
12.716667	10.39404
12.733333	10.394
12.75	10.39396
12.766667	10.39392
12.783333	10.3938
12.8	10.39371
12.816667	10.3937
12.833333	10.39377
12.85	10.39403
12.866667	10.39434
12.883333	10.3944
12.9	10.39426
12.916667	10.39426
12.933333	10.39434
12.95	10.39454
12.966667	10.39463
12.983333	10.39495
13	10.39538
13.016667	10.39573
13.033333	10.39619
13.05	10.39663
13.066667	10.39707
13.083333	10.39746
13.1	10.39785
13.116667	10.39809
13.133333	10.39823
13.15	10.39828
13.166667	10.398
13.183333	10.39758
13.2	10.39694
13.216667	10.39633
13.233333	10.39603
13.25	10.39591
13.266667	10.3958
13.283333	10.39561
13.3	10.39572
13.316667	10.39569
13.333333	10.39535
13.35	10.39583
13.366667	10.39598
13.383333	10.39539
13.4	10.39487
13.416667	10.3946
13.433333	10.39488
13.45	10.39675
13.466667	10.39921
13.483333	10.40152
13.5	10.40422
13.516667	10.40535
13.533333	10.40247
13.55	10.36945
13.566667	10.28585
13.583333	10.16294
13.6	10.03272
13.616667	9.93087
13.633333	9.87365
13.65	9.87027
13.666667	9.90148
13.683333	9.95304
13.7	10.00632
13.716667	10.05333
13.733333	10.09227
13.75	10.12849
13.766667	10.15796
13.783333	10.18313
13.8	10.20799
13.816667	10.22456
13.833333	10.23949
13.85	10.25792
13.866667	10.27487
13.883333	10.28965
13.9	10.29723
13.916667	10.30499
13.933333	10.3179
13.95	10.33443
13.966667	10.34308
13.983333	10.34743
14	10.35092
14.016667	10.35489
14.033333	10.35796
14.05	10.35968
14.066667	10.36095
14.083333	10.36278
14.1	10.36454
14.116667	10.36616
14.133333	10.36802
14.15	10.36928
14.166667	10.37089
14.183333	10.37267
14.2	10.37465
14.216667	10.37656
14.233333	10.37784
14.25	10.37885
14.266667	10.38024
14.283333	10.38213
14.3	10.38361
14.316667	10.38485
14.333333	10.38592
14.35	10.38683
14.366667	10.38709
14.383333	10.38732
14.4	10.38821
14.416667	10.38887
14.433333	10.38963
14.45	10.39022
14.466667	10.39121
14.483333	10.39206
14.5	10.39194
14.516667	10.3916
14.533333	10.39131
14.55	10.39124
14.566667	10.39133
14.583333	10.39145
14.6	10.39144
14.616667	10.39135
14.633333	10.3915
14.65	10.39213
14.666667	10.39261
14.683333	10.3926
14.7	10.39227
14.716667	10.39207
14.733333	10.39209
14.75	10.39208
14.766667	10.39191
14.783333	10.39186
14.8	10.39182
14.816667	10.39212
14.833333	10.39214
14.85	10.39206
14.866667	10.39219
14.883333	10.39233
14.9	10.39245
14.916667	10.39278
14.933333	10.39326
14.95	10.39368
14.966667	10.39393
14.983333	10.39384
15	10.39375
15.016667	10.39391
15.033333	10.39437
15.05	10.39477
15.066667	10.39496
15.083333	10.39519
15.1	10.39546
15.116667	10.39578
15.133333	10.39601
15.15	10.39619
15.166667	10.39634
15.183333	10.39649
15.2	10.39677
15.216667	10.39686
15.233333	10.39678
15.25	10.39668
15.266667	10.39653
15.283333	10.39642
15.3	10.39638
15.316667	10.39634
15.333333	10.39624
15.35	10.39631
15.366667	10.39629
15.383333	10.39612
15.4	10.39603
15.416667	10.39614
15.433333	10.39642
15.45	10.39646
15.466667	10.39633
15.483333	10.3962
15.5	10.39621
15.516667	10.39614
15.533333	10.39611
15.55	10.39612
15.566667	10.39618
15.583333	10.39616
15.6	10.39613
15.616667	10.39616
15.633333	10.39578
15.65	10.39524
15.666667	10.39505
15.683333	10.39485
15.7	10.39468
15.716667	10.39461
15.733333	10.39453
15.75	10.39434
15.766667	10.39426
15.783333	10.39451
15.8	10.3951
15.816667	10.39572
15.833333	10.39618
15.85	10.39635
15.866667	10.39626
15.883333	10.39622
15.9	10.39641
15.916667	10.3974
15.933333	10.39868
15.95	10.39969
15.966667	10.401
15.983333	10.40141
16	10.40005
16.016667	10.39697
16.033333	10.39334
16.05	10.36655
16.066667	10.29561
16.083333	10.19264
16.1	10.08042
16.116667	9.99152
16.133333	9.94314
16.15	9.93183
16.166667	9.9523
16.183333	9.98793
16.2	10.03478
16.216667	10.06946
16.233333	10.09986
16.25	10.12904
16.266667	10.1548
16.283333	10.17794
16.3	10.20119
16.316667	10.22284
16.333333	10.24175
16.35	10.26083
16.366667	10.26996
16.383333	10.28485
16.4	10.29671
16.416667	10.30696
16.433333	10.31616
16.45	10.32609
16.466667	10.33594
16.483333	10.3426
16.5	10.34733
16.516667	10.35125
16.533333	10.35487
16.55	10.35762
16.566667	10.35964
16.583333	10.36187
16.6	10.36442
16.616667	10.36692
16.633333	10.36964
16.65	10.37207
16.666667	10.37421
16.683333	10.37618
16.7	10.37825
16.716667	10.37934
16.733333	10.38
16.75	10.38099
16.766667	10.38189
16.783333	10.38268
16.8	10.38327
16.816667	10.38393
16.833333	10.38473
16.85	10.38547
16.866667	10.38617
16.883333	10.38685
16.9	10.38727
16.916667	10.38755
16.933333	10.38798
16.95	10.3884
16.966667	10.38861
16.983333	10.38883
17	10.38886
17.016667	10.38903
17.033333	10.38947
17.05	10.38985
17.066667	10.39028
17.083333	10.39067
17.1	10.39125
17.116667	10.39172
17.133333	10.3923
17.15	10.3929
17.166667	10.39316
17.183333	10.39352
17.2	10.39386
17.216667	10.39422
17.233333	10.39447
17.25	10.39471
17.266667	10.39484
17.283333	10.39486
17.3	10.39486
17.316667	10.3948
17.333333	10.39485
17.35	10.39457
17.366667	10.39418
17.383333	10.39409
17.4	10.39364
17.416667	10.39317
17.433333	10.39255
17.45	10.39217
17.466667	10.39193
17.483333	10.39183
17.5	10.39174
17.516667	10.39151
17.533333	10.39136
17.55	10.39088
17.566667	10.39029
17.583333	10.39
17.6	10.39014
17.616667	10.3899
17.633333	10.38959
17.65	10.38975
17.666667	10.38999
17.683333	10.39032
17.7	10.39067
17.716667	10.39094
17.733333	10.39129
17.75	10.39142
17.766667	10.39158
17.783333	10.3916
17.8	10.39171
17.816667	10.39186
17.833333	10.39187
17.85	10.39184
17.866667	10.39158
17.883333	10.39147
17.9	10.39147
17.916667	10.39124
17.933333	10.39113
17.95	10.39114
17.966667	10.39125
17.983333	10.39132
18	10.39119
18.016667	10.39154
18.033333	10.39154
18.05	10.39107
18.066667	10.39071
18.083333	10.39063
18.1	10.39091
18.116667	10.39116
18.133333	10.39112
18.15	10.39104
18.166667	10.39144
18.183333	10.39189
18.2	10.39313
18.216667	10.3939
18.233333	10.39482
18.25	10.39541
18.266667	10.39556
18.283333	10.39572
18.3	10.39572
18.316667	10.3962
18.333333	10.39517
18.35	10.39392
18.366667	10.39438
18.383333	10.39483
18.4	10.39513
18.416667	10.39422
18.433333	10.39268
18.45	10.38991
18.466667	10.38673
18.483333	10.38556
18.5	10.38636
18.516667	10.38644
18.533333	10.38867
18.55	10.37568
18.566667	10.33678
18.583333	10.26275
18.6	10.16913
18.616667	10.08776
18.633333	10.03767
18.65	10.01868
18.666667	10.02864
18.683333	10.05317
18.7	10.08234
18.716667	10.11262
18.733333	10.13437
18.75	10.15652
18.766667	10.17534
18.783333	10.19228
18.8	10.21259
18.816667	10.22956
18.833333	10.24982
18.85	10.26836
18.866667	10.27806
18.883333	10.28847
18.9	10.29864
18.916667	10.30955
18.933333	10.31713
18.95	10.32364
18.966667	10.32894
18.983333	10.33344
19	10.33753
19.016667	10.34174
19.033333	10.34565
19.05	10.34923
19.066667	10.35284
19.083333	10.35692
19.1	10.36045
19.116667	10.36323
19.133333	10.36525
19.15	10.36682
19.166667	10.36898
19.183333	10.37136
19.2	10.37325
19.216667	10.3745
19.233333	10.37649
19.25	10.3778
19.266667	10.37926
19.283333	10.38046
19.3	10.38148
19.316667	10.38229
19.333333	10.38315
19.35	10.38388
19.366667	10.38443
19.383333	10.38497
19.4	10.38539
19.416667	10.38581
19.433333	10.38621
19.45	10.38675
19.466667	10.38713
19.483333	10.38768
19.5	10.3885
19.516667	10.38956
19.533333	10.39022
19.55	10.39068
19.566667	10.39083
19.583333	10.39072
19.6	10.39072
19.616667	10.39096
19.633333	10.39151
19.65	10.39194
19.666667	10.39171
19.683333	10.39174
19.7	10.39201
19.716667	10.39177
19.733333	10.39127
19.75	10.39198
19.766667	10.3931
19.783333	10.3938
19.8	10.3945
19.816667	10.39459
19.833333	10.39382
19.85	10.39415
19.866667	10.39537
19.883333	10.39584
19.9	10.39455
19.916667	10.39307
19.933333	10.39255
19.95	10.39291
19.966667	10.39377
19.983333	10.3933
20	10.39205
20.016667	10.39137
20.033333	10.39066
20.05	10.38993
20.066667	10.38934
20.083333	10.38829
20.1	10.38713
20.116667	10.38617
20.133333	10.38548
20.15	10.38508
20.166667	10.38502
20.183333	10.38513
20.2	10.38563
20.216667	10.3863
20.233333	10.38669
20.25	10.38692
20.266667	10.38709
20.283333	10.38716
20.3	10.38768
20.316667	10.38835
20.333333	10.38895
20.35	10.38947
20.366667	10.39022
20.383333	10.39089
20.4	10.39171
20.416667	10.39243
20.433333	10.39324
20.45	10.39384
20.466667	10.39413
20.483333	10.39414
20.5	10.39406
20.516667	10.39434
20.533333	10.39434
20.55	10.39417
20.566667	10.39395
20.583333	10.3938
20.6	10.3934
20.616667	10.39299
20.633333	10.39239
20.65	10.39156
20.666667	10.39082
20.683333	10.39022
20.7	10.38946
20.716667	10.38881
20.733333	10.38822
20.75	10.38761
20.766667	10.38815
20.783333	10.3886
20.8	10.38944
20.816667	10.39043
20.833333	10.39138
20.85	10.39194
20.866667	10.39207
20.883333	10.39251
20.9	10.39395
20.916667	10.39597
20.933333	10.39808
20.95	10.40073
20.966667	10.40421
20.983333	10.40659
21	10.40541
21.016667	10.4022
21.033333	10.39457
21.05	10.38564
21.066667	10.35076
21.083333	10.28877
21.1	10.21633
21.116667	10.158
21.133333	10.12082
21.15	10.1095
21.166667	10.11513
21.183333	10.13232
21.2	10.15513
21.216667	10.17823
21.233333	10.1979
21.25	10.21275
21.266667	10.2288
21.283333	10.24324
21.3	10.25444
21.316667	10.26333
21.333333	10.27284
21.35	10.28845
21.366667	10.30478
21.383333	10.31066
21.4	10.31714
21.416667	10.3227
21.433333	10.32793
21.45	10.33285
21.466667	10.33731
21.483333	10.34109
21.5	10.34477
21.516667	10.34832
21.533333	10.35154
21.55	10.35485
21.566667	10.35773
21.583333	10.36062
21.6	10.36315
21.616667	10.36568
21.633333	10.36788
21.65	10.36974
21.666667	10.3711
21.683333	10.37266
21.7	10.37418
21.716667	10.37559
21.733333	10.37696
21.75	10.37853
21.766667	10.37938
21.783333	10.38036
21.8	10.38138
21.816667	10.38221
21.833333	10.38268
21.85	10.38327
21.866667	10.38383
21.883333	10.38443
21.9	10.38469
21.916667	10.38478
21.933333	10.38474
21.95	10.38465
21.966667	10.38466
21.983333	10.38495
22	10.38556
22.016667	10.38609
22.033333	10.38641
22.05	10.38662
22.066667	10.38664
22.083333	10.38666
22.1	10.38673
22.116667	10.38685
22.133333	10.38711
22.15	10.38704
22.166667	10.38714
22.183333	10.38688
22.2	10.38683
22.216667	10.38699
22.233333	10.38715
22.25	10.38746
22.266667	10.38785
22.283333	10.38841
22.3	10.38889
22.316667	10.38906
22.333333	10.38857
22.35	10.38855
22.366667	10.38825
22.383333	10.3881
22.4	10.38839
22.416667	10.389
22.433333	10.38938
22.45	10.38954
22.466667	10.38952
22.483333	10.38971
22.5	10.39021
22.516667	10.39074
22.533333	10.39087
22.55	10.39093
22.566667	10.39107
22.583333	10.39088
22.6	10.39028
22.616667	10.38993
22.633333	10.39022
22.65	10.39018
22.666667	10.39026
22.683333	10.39069
22.7	10.39127
22.716667	10.39143
22.733333	10.39094
22.75	10.39104
22.766667	10.3914
22.783333	10.39157
22.8	10.39137
22.816667	10.39148
22.833333	10.39146
22.85	10.39139
22.866667	10.39149
22.883333	10.39159
22.9	10.39202
22.916667	10.39258
22.933333	10.39274
22.95	10.39259
22.966667	10.39261
22.983333	10.39283
23	10.39275
23.016667	10.39255
23.033333	10.39233
23.05	10.39201
23.066667	10.39164
23.083333	10.39135
23.1	10.39142
23.116667	10.39161
23.133333	10.3916
23.15	10.39131
23.166667	10.39102
23.183333	10.39088
23.2	10.39077
23.216667	10.39059
23.233333	10.39027
23.25	10.39004
23.266667	10.39007
23.283333	10.39008
23.3	10.38968
23.316667	10.38916
23.333333	10.38904
23.35	10.38907
23.366667	10.38897
23.383333	10.38904
23.4	10.38878
23.416667	10.3885
23.433333	10.38863
23.45	10.38834
23.466667	10.38819
23.483333	10.38783
23.5	10.38825
23.516667	10.39039
23.533333	10.3896
23.55	10.38263
23.566667	10.35117
23.583333	10.30462
23.6	10.25405
23.616667	10.21418
23.633333	10.19447
23.65	10.19296
23.666667	10.20539
23.683333	10.22915
23.7	10.24883
23.716667	10.26187
23.733333	10.27046
23.75	10.28006
23.766667	10.28983
23.783333	10.29591
23.8	10.3026
23.816667	10.30931
23.833333	10.31588
23.85	10.32176
23.866667	10.32718
23.883333	10.33206
23.9	10.33648
23.916667	10.34052
23.933333	10.34437
23.95	10.34819
23.966667	10.35181
23.983333	10.35531
24	10.35909
24.016667	10.36229
24.033333	10.36417
24.05	10.36573
24.066667	10.36736
24.083333	10.36921
24.1	10.37129
24.116667	10.37256
24.133333	10.37383
24.15	10.37514
24.166667	10.37642
24.183333	10.37757
24.2	10.37846
24.216667	10.37922
24.233333	10.37985
24.25	10.38064
24.266667	10.38126
24.283333	10.38172
24.3	10.38194
24.316667	10.3824
24.333333	10.383
24.35	10.38356
24.366667	10.38407
24.383333	10.3846
24.4	10.38505
24.416667	10.38529
24.433333	10.3853
24.45	10.38545
24.466667	10.38582
24.483333	10.38602
24.5	10.38629
24.516667	10.3865
24.533333	10.38675
24.55	10.38696
24.566667	10.38711
24.583333	10.38702
24.6	10.38711
24.616667	10.38719
24.633333	10.38741
24.65	10.38761
24.666667	10.38779
24.683333	10.38778
24.7	10.38772
24.716667	10.38757
24.733333	10.38764
24.75	10.38787
24.766667	10.38817
24.783333	10.38835
24.8	10.38822
24.816667	10.38803
24.833333	10.3877
24.85	10.38756
24.866667	10.38735
24.883333	10.38714
24.9	10.3872
24.916667	10.38716
24.933333	10.38719
24.95	10.38729
24.966667	10.38729
24.983333	10.38707
25	10.38678
25.016667	10.38646
25.033333	10.38631
25.05	10.38642
25.066667	10.38638
25.083333	10.38635
25.1	10.38651
25.116667	10.38664
25.133333	10.38674
25.15	10.38699
25.166667	10.38713
25.183333	10.38718
25.2	10.38739
25.216667	10.38752
25.233333	10.38736
25.25	10.38715
25.266667	10.38702
25.283333	10.38698
25.3	10.387
25.316667	10.38688
25.333333	10.38689
25.35	10.38739
25.366667	10.38776
25.383333	10.38839
25.4	10.38885
25.416667	10.38902
25.433333	10.38903
25.45	10.38913
25.466667	10.38934
25.483333	10.38959
25.5	10.38971
25.516667	10.39007
25.533333	10.3899
25.55	10.3895
25.566667	10.3892
25.583333	10.38947
25.6	10.38964
25.616667	10.38947
25.633333	10.38917
25.65	10.389
25.666667	10.38892
25.683333	10.38875
25.7	10.3885
25.716667	10.38809
25.733333	10.38795
25.75	10.38799
25.766667	10.38804
25.783333	10.38803
25.8	10.38811
25.816667	10.38793
25.833333	10.38806
25.85	10.38801
25.866667	10.38801
25.883333	10.38834
25.9	10.38858
25.916667	10.38919
25.933333	10.39012
25.95	10.39017
25.966667	10.39012
25.983333	10.38938
26	10.38779
26.016667	10.38645
26.033333	10.38581
26.05	10.38171
26.066667	10.35809
26.083333	10.32187
26.1	10.27608
26.116667	10.24574
26.133333	10.23847
26.15	10.24815
26.166667	10.26468
26.183333	10.2845
26.2	10.30401
26.216667	10.31933
26.233333	10.32709
26.25	10.33265
26.266667	10.33619
26.283333	10.33921
26.3	10.34147
26.316667	10.34395
26.333333	10.34616
26.35	10.34842
26.366667	10.35114
26.383333	10.35359
26.4	10.3558
26.416667	10.35771
26.433333	10.35962
26.45	10.36177
26.466667	10.3638
26.483333	10.36574
26.5	10.36771
26.516667	10.36967
26.533333	10.37146
26.55	10.37311
26.566667	10.37486
26.583333	10.37649
26.6	10.37718
26.616667	10.37803
26.633333	10.37927
26.65	10.38023
26.666667	10.38092
26.683333	10.38157
26.7	10.38213
26.716667	10.38262
26.733333	10.38321
26.75	10.38363
26.766667	10.38375
26.783333	10.38381
26.8	10.38391
26.816667	10.38398
26.833333	10.38389
26.85	10.38348
26.866667	10.38317
26.883333	10.38308
26.9	10.38309
26.916667	10.38313
26.933333	10.3831
26.95	10.38315
26.966667	10.38313
26.983333	10.38337
27	10.38351
27.016667	10.38376
27.033333	10.38415
27.05	10.38445
27.066667	10.38459
27.083333	10.38458
27.1	10.38463
27.116667	10.38494
27.133333	10.38532
27.15	10.38537
27.166667	10.38563
27.183333	10.3862
27.2	10.3869
27.216667	10.38729
27.233333	10.38743
27.25	10.38757
27.266667	10.38771
27.283333	10.38781
27.3	10.38771
27.316667	10.38755
27.333333	10.38776
27.35	10.38801
27.366667	10.38834
27.383333	10.38873
27.4	10.38889
27.416667	10.38914
27.433333	10.38926
27.45	10.38891
27.466667	10.38866
27.483333	10.38855
27.5	10.38823
27.516667	10.38787
27.533333	10.38744
27.55	10.38728
27.566667	10.38712
27.583333	10.387
27.6	10.38712
27.616667	10.38737
27.633333	10.38759
27.65	10.38758
27.666667	10.38723
27.683333	10.38678
27.7	10.38616
27.716667	10.38566
27.733333	10.38543
27.75	10.38533
27.766667	10.38528
27.783333	10.38564
27.8	10.3858
27.816667	10.38595
27.833333	10.38607
27.85	10.38612
27.866667	10.38615
27.883333	10.38613
27.9	10.38627
27.916667	10.38649
27.933333	10.38639
27.95	10.3861
27.966667	10.38582
27.983333	10.38574
28	10.38588
28.016667	10.3861
28.033333	10.38639
28.05	10.38645
28.066667	10.38645
28.083333	10.38638
28.1	10.38635
28.116667	10.38618
28.133333	10.38615
28.15	10.38617
28.166667	10.38615
28.183333	10.38619
28.2	10.38622
28.216667	10.38638
28.233333	10.38646
28.25	10.38647
28.266667	10.38679
28.283333	10.38704
28.3	10.38721
28.316667	10.38733
28.333333	10.38754
28.35	10.38758
28.366667	10.38751
28.383333	10.3877
28.4	10.388
28.416667	10.38834
28.433333	10.38845
28.45	10.38887
28.466667	10.38901
28.483333	10.3886
28.5	10.38925
28.516667	10.38942
28.533333	10.38675
28.55	10.38405
28.566667	10.36894
28.583333	10.33964
28.6	10.3012
28.616667	10.27365
28.633333	10.2624
28.65	10.2689
28.666667	10.2898
28.683333	10.3101
28.7	10.33114
28.716667	10.34644
28.733333	10.3557
28.75	10.35681
28.766667	10.35695
28.783333	10.358
28.8	10.35908
28.816667	10.36079
28.833333	10.3624
28.85	10.36357
28.866667	10.36442
28.883333	10.36543
28.9	10.36644
28.916667	10.36727
28.933333	10.36826
28.95	10.36939
28.966667	10.37028
28.983333	10.37129
29	10.3722
29.016667	10.37324
29.033333	10.37406
29.05	10.37474
29.066667	10.37499
29.083333	10.37487
29.1	10.37493
29.116667	10.37519
29.133333	10.37562
29.15	10.37607
29.166667	10.37661
29.183333	10.37723
29.2	10.37758
29.216667	10.37792
29.233333	10.37835
29.25	10.37888
29.266667	10.37902
29.283333	10.37958
29.3	10.38003
29.316667	10.3803
29.333333	10.38035
29.35	10.38035
29.366667	10.38051
29.383333	10.3808
29.4	10.38126
29.416667	10.38219
29.433333	10.38302
29.45	10.38341
29.466667	10.38367
29.483333	10.38379
29.5	10.38378
29.516667	10.38363
29.533333	10.38382
29.55	10.38417
29.566667	10.38417
29.583333	10.38429
29.6	10.38448
29.616667	10.38427
29.633333	10.38424
29.65	10.38441
29.666667	10.38464
29.683333	10.38442
29.7	10.38433
29.716667	10.38444
29.733333	10.38473
29.75	10.38469
29.766667	10.38447
29.783333	10.38436
29.8	10.38439
29.816667	10.38462
29.833333	10.38478
29.85	10.38502
29.866667	10.38502
29.883333	10.38488
29.9	10.38484
29.916667	10.38468
29.933333	10.38456
29.95	10.38484
29.966667	10.38514
29.983333	10.3853
30	10.38572
30.016667	10.38624
30.033333	10.38666
30.05	10.38687
30.066667	10.38679
30.083333	10.38678
30.1	10.38694
30.116667	10.38719
30.133333	10.3874
30.15	10.38749
30.166667	10.38758
30.183333	10.3876
30.2	10.38764
30.216667	10.3876
30.233333	10.3874
30.25	10.38746
30.266667	10.3875
30.283333	10.38739
30.3	10.38732
30.316667	10.3871
30.333333	10.38678
30.35	10.38628
30.366667	10.38585
30.383333	10.38553
30.4	10.3854
30.416667	10.38525
30.433333	10.38503
30.45	10.38496
30.466667	10.38488
30.483333	10.38459
30.5	10.38432
30.516667	10.3842
30.533333	10.38412
30.55	10.38423
30.566667	10.38441
30.583333	10.38446
30.6	10.38456
30.616667	10.38456
30.633333	10.38461
30.65	10.38489
30.666667	10.38503
30.683333	10.38526
30.7	10.38535
30.716667	10.38542
30.733333	10.38543
30.75	10.38515
30.766667	10.38495
30.783333	10.38469
30.8	10.38445
30.816667	10.38469
30.833333	10.38511
30.85	10.38542
30.866667	10.38553
30.883333	10.38544
30.9	10.38529
30.916667	10.38504
30.933333	10.38472
30.95	10.38454
30.966667	10.38471
30.983333	10.38641
31	10.38835
31.016667	10.38775
31.033333	10.38518
31.05	10.38159
31.066667	10.36909
31.083333	10.34116
31.1	10.31223
31.116667	10.28725
31.133333	10.27737
31.15	10.28651
31.166667	10.30455
31.183333	10.32395
31.2	10.34139
31.216667	10.35624
31.233333	10.365
31.25	10.36709
31.266667	10.36732
31.283333	10.3676
31.3	10.36721
31.316667	10.36783
31.333333	10.36941
31.35	10.37076
31.366667	10.37168
31.383333	10.37266
31.4	10.37325
31.416667	10.37392
31.433333	10.37449
31.45	10.37492
31.466667	10.37559
31.483333	10.37625
31.5	10.37673
31.516667	10.37745
31.533333	10.3783
31.55	10.37927
31.566667	10.37982
31.583333	10.38018
31.6	10.38038
31.616667	10.3804
31.633333	10.38047
31.65	10.38087
31.666667	10.38128
31.683333	10.38175
31.7	10.38213
31.716667	10.38243
31.733333	10.38267
31.75	10.38293
31.766667	10.38335
31.783333	10.38378
31.8	10.38403
31.816667	10.38417
31.833333	10.38437
31.85	10.38451
31.866667	10.38451
31.883333	10.38449
31.9	10.38458
31.916667	10.38491
31.933333	10.38532
31.95	10.38548
31.966667	10.38571
31.983333	10.38576
32	10.38572
32.016667	10.38538
32.033333	10.3848
32.05	10.38446
32.066667	10.38433
32.083333	10.38426
32.1	10.38414
32.116667	10.3839
32.133333	10.38369
32.15	10.38369
32.166667	10.38371
32.183333	10.38383
32.2	10.38387
32.216667	10.38379
32.233333	10.38393
32.25	10.38392
32.266667	10.3838
32.283333	10.38386
32.3	10.38383
32.316667	10.38378
32.333333	10.3837
32.35	10.38367
32.366667	10.38384
32.383333	10.38378
32.4	10.38361
32.416667	10.38369
32.433333	10.38351
32.45	10.38324
32.466667	10.38306
32.483333	10.38295
32.5	10.38296
32.516667	10.38291
32.533333	10.3828
32.55	10.38257
32.566667	10.38245
32.583333	10.38228
32.6	10.38189
32.616667	10.38151
32.633333	10.38177
32.65	10.38183
32.666667	10.38188
32.683333	10.38211
32.7	10.3824
32.716667	10.38288
32.733333	10.38336
32.75	10.38353
32.766667	10.38364
32.783333	10.38369
32.8	10.38383
32.816667	10.384
32.833333	10.38395
32.85	10.38383
32.866667	10.38406
32.883333	10.38432
32.9	10.3844
32.916667	10.38459
32.933333	10.38445
32.95	10.384
32.966667	10.38346
32.983333	10.38308
33	10.38279
33.016667	10.38282
33.033333	10.38258
33.05	10.38248
33.066667	10.38243
33.083333	10.38217
33.1	10.38216
33.116667	10.38246
33.133333	10.3827
33.15	10.38272
33.166667	10.38278
33.183333	10.38293
33.2	10.38307
33.216667	10.38328
33.233333	10.38346
33.25	10.38383
33.266667	10.3842
33.283333	10.38465
33.3	10.38508
33.316667	10.38546
33.333333	10.38565
33.35	10.38563
33.366667	10.38569
33.383333	10.38558
[truncated: 909 more rows]
