# Supplementary material for: Small-molecule binding and sensing with a designed protein family
Source: Nat Commun. 2026 Mar 28;17:4533. doi: 10.1038/s41467-026-70953-8 (PMC13194776; doi:10.1038/s41467-026-70953-8)
Supplement: Supplementary file 4 — Source Data [file 41467_2026_70953_MOESM4_ESM.zip › support_data/Figure2/Figure2E_iri807_FP.csv]

#iri807
Well	Polarization
G1	233
G2	220
G3	207
G4	215
G5	192
G6	188
G7	183
G8	186
G9	170
G10	153
G11	118
G12	92
H1	67
H2	64
H3	55
H4	45
H5	41
H6	44
H7	43
H8	37
H9	54
H10	47
H11	48
H12	34
