# Supplementary material for: Small-molecule binding and sensing with a designed protein family
Source: Nat Commun. 2026 Mar 28;17:4533. doi: 10.1038/s41467-026-70953-8 (PMC13194776; doi:10.1038/s41467-026-70953-8)
Supplement: Supplementary file 4 — Source Data [file 41467_2026_70953_MOESM4_ESM.zip › support_data/Figure2/Figure2E_ohp1952_FP.xlsx]

## Sheet: Sheet1
Figure 2E OHP1952
	Well	485/20,528/20 [Parallel]	485/20,528/20 [Perpendicular]	Parallel Intensity	Perpendicular Intensity	Polarization
	E1	88512	70891	88512	70891	111
	E2	92381	73499	92381	73499	114
	E3	90494	72132	90494	72132	113
	E4	91161	72646	91161	72646	113
	E5	89735	71408	89735	71408	114
	E6	89997	72029	89997	72029	111
	E7	89803	71820	89803	71820	111
	E8	90629	72744	90629	72744	109
	E9	91926	74401	91926	74401	105
	E10	84397	69425	84397	69425	97
	E11	84786	71732	84786	71732	83
	E12	81995	71315	81995	71315	70
	F1	78328	70651	78328	70651	52
	F2	77454	70843	77454	70843	45
	F3	77770	71670	77770	71670	41
	F4	76353	70373	76353	70373	41
	F5	77551	71797	77551	71797	39
	F6	77569	71843	77569	71843	38
	F7	76802	71199	76802	71199	38
	F8	77545	71813	77545	71813	38
	F9	77157	71352	77157	71352	39
	F10	78441	72203	78441	72203	41
	F11	70103	64466	70103	64466	42
	F12	76505	70313	76505	70313	42
