# Supplementary material for: Small-molecule binding and sensing with a designed protein family
Source: Nat Commun. 2026 Mar 28;17:4533. doi: 10.1038/s41467-026-70953-8 (PMC13194776; doi:10.1038/s41467-026-70953-8)
Supplement: Supplementary file 4 — Source Data [file 41467_2026_70953_MOESM4_ESM.zip › support_data/Figure2/Figure2E_apx1049_itc.csv]

DP_X	DP_Y	Baseline_X	Baseline_Y	Fit_X	Fit_Y	NDH_X	NDH_Y
0.083333	-0.002127			0.034799	-12.612332	0.209812	-12.870958
0.1	-0.003106			0.209812	-12.537121	0.386504	-11.909853
0.116667	-0.003435			0.386504	-12.310894	0.564875	-11.857747
0.133333	-0.003843			0.564875	-11.726602	0.744924	-9.727677
0.15	-0.004272			0.744924	-9.847765	0.926653	-5.507734
0.166667	-0.004681			0.926653	-5.384918	1.11006	-1.804916
0.183333	-0.00507			1.11006	-1.905957	1.295146	-0.723446
0.2	-0.005455			1.295146	-0.764625	1.481911	-0.199083
0.216667	-0.005321			1.481911	-0.38772	1.670355	-0.267467
0.233333	-0.005046			1.670355	-0.229523	1.860478	-0.226917
0.25	-0.004452			1.860478	-0.150017	2.052279	-0.128509
0.266667	-0.003727			2.052279	-0.104804	2.24576	-0.159917
0.283333	-0.002642			2.24576	-0.076726	2.440919	-0.051372
0.3	-0.001095			2.440919	-0.058102	2.637757	-0.121606
0.316667	0.000393			2.637757	-0.0451	2.836274	-0.066789
0.333333	0.001611			2.836274	-0.035638	3.03647	-0.069889
0.35	0.002168			3.03647	-0.028512	3.238345	0.02946
0.366667	0.002896			3.238345	-0.022984	3.441899	0.028829
0.383333	0.004074			3.441899	-0.018585
0.4	0.005556
0.416667	0.007649
0.433333	0.010282
0.45	0.014575
0.466667	0.019618
0.483333	0.025071
0.5	0.029121
0.516667	0.035102
0.533333	0.044512
0.55	0.031743
0.566667	0.007794
0.583333	-0.008396
0.6	-0.018164
0.616667	-0.022593
0.633333	-0.021542
0.65	-0.020801
0.666667	-0.01921
0.683333	-0.017139
0.7	-0.015496
0.716667	-0.013965
0.733333	-0.013294
0.75	-0.012073
0.766667	-0.010562
0.783333	-0.00904
0.8	-0.007495
0.816667	-0.005981
0.833333	-0.004337
0.85	-0.002843
0.866667	-0.001489
0.883333	-0.000515
0.9	0.000819
0.916667	0.002002
0.933333	0.003564
0.95	0.006187
0.966667	0.00784
0.983333	0.008282
1	0.010712
1.016667	0.01439
1.033333	-0.005131
1.05	-0.071033
1.066667	-0.180205
1.083333	-0.264277
1.1	-0.306779
1.116667	-0.305173
1.133333	-0.280386
1.15	-0.24787
1.166667	-0.215003
1.183333	-0.180787
1.2	-0.151279
1.216667	-0.119622
1.233333	-0.092695
1.25	-0.075118
1.266667	-0.063351
1.283333	-0.054165
1.3	-0.045744
1.316667	-0.039725
1.333333	-0.036216
1.35	-0.032806
1.366667	-0.029757
1.383333	-0.026068
1.4	-0.023183
1.416667	-0.021379
1.433333	-0.018236
1.45	-0.015332
1.466667	-0.013408
1.483333	-0.012205
1.5	-0.010713
1.516667	-0.009203
1.533333	-0.007903
1.55	-0.006482
1.566667	-0.005102
1.583333	-0.003792
1.6	-0.002472
1.616667	-0.001913
1.633333	-0.001484
1.65	-0.001185
1.666667	-0.001006
1.683333	-0.000947
1.7	-0.000647
1.716667	-0.000157
1.733333	0.000342
1.75	0.000932
1.766667	0.001252
1.783333	0.001581
1.8	0.001525
1.816667	0.001437
1.833333	0.00145
1.85	0.001652
1.866667	0.001664
1.883333	0.001807
1.9	0.001944
1.916667	0.001871
1.933333	0.001778
1.95	0.001475
1.966667	0.001472
1.983333	0.001519
2	0.001771
2.016667	0.001801
2.033333	0.001542
2.05	0.001083
2.066667	0.000804
2.083333	0.000105
2.1	-0.001031
2.116667	-0.001539
2.133333	-0.001766
2.15	-0.001974
2.166667	-0.002722
2.183333	-0.003569
2.2	-0.004096
2.216667	-0.004184
2.233333	-0.003812
2.25	-0.004981
2.266667	-0.005139
2.283333	-0.003147
2.3	-0.001382
2.316667	-0.000529
2.333333	0.000015
2.35	0.000248
2.366667	0.000382
2.383333	0.000455
2.4	0.001057
2.416667	0.002178
2.433333	0.002529
2.45	0.00274
2.466667	0.002471
2.483333	0.001702
2.5	0.000845
2.516667	0.000129
2.533333	-0.000657
2.55	-0.001264
2.566667	-0.00127
2.583333	-0.001067
2.6	-0.001048
2.616667	-0.001489
2.633333	-0.001669
2.65	-0.00096
2.666667	-0.00034
2.683333	-0.000371
2.7	-0.000563
2.716667	-0.000383
2.733333	0.000517
2.75	0.001257
2.766667	0.001967
2.783333	0.002517
2.8	0.002579
2.816667	0.002894
2.833333	0.0035
2.85	0.004065
2.866667	0.00463
2.883333	0.004975
2.9	0.004794
2.916667	0.004366
2.933333	0.004078
2.95	0.00376
2.966667	0.003332
2.983333	0.002904
3	0.002627
3.016667	0.002461
3.033333	0.002166
3.05	0.00167
3.066667	0.000955
3.083333	0.000319
3.1	-0.000293
3.116667	-0.001175
3.133333	-0.000767
3.15	-0.001188
3.166667	-0.00132
3.183333	-0.002192
3.2	-0.002928
3.216667	-0.004095
3.233333	-0.006452
3.25	-0.009079
3.266667	-0.017927
3.283333	-0.038984
3.3	-0.034337
3.316667	-0.004081
3.333333	0.003715
3.35	0.011591
3.366667	0.013827
3.383333	0.013353
3.4	0.013083
3.416667	0.012785
3.433333	0.013507
3.45	0.012809
3.466667	0.012281
3.483333	0.012473
3.5	0.013943
3.516667	0.020865
3.533333	0.022487
3.55	-0.034091
3.566667	-0.20353
3.583333	-0.451358
3.6	-0.72589
3.616667	-0.98178
3.633333	-1.164021
3.65	-1.250451
3.666667	-1.248392
3.683333	-1.178272
3.7	-1.067409
3.716667	-0.932644
3.733333	-0.788159
3.75	-0.662075
3.766667	-0.55853
3.783333	-0.460415
3.8	-0.375929
3.816667	-0.307431
3.833333	-0.256914
3.85	-0.216177
3.866667	-0.180269
3.883333	-0.156982
3.9	-0.134585
3.916667	-0.117157
3.933333	-0.09988
3.95	-0.084263
3.966667	-0.072405
3.983333	-0.064978
4	-0.056603
4.016667	-0.049178
4.033333	-0.042393
4.05	-0.036848
4.066667	-0.033343
4.083333	-0.031498
4.1	-0.031827
4.116667	-0.032147
4.133333	-0.029317
4.15	-0.026427
4.166667	-0.024937
4.183333	-0.025187
4.2	-0.027263
4.216667	-0.03028
4.233333	-0.033838
4.25	-0.032236
4.266667	-0.022523
4.283333	-0.013231
4.3	0.000094
4.316667	0.009627
4.333333	0.012369
4.35	0.011752
4.366667	0.011064
4.383333	0.011847
4.4	0.01145
4.416667	0.01114
4.433333	0.010429
4.45	0.009979
4.466667	0.008809
4.483333	0.008739
4.5	0.009588
4.516667	0.009133
4.533333	0.009158
4.55	0.009072
4.566667	0.008067
4.583333	0.007782
4.6	0.007394
4.616667	0.00901
4.633333	0.013916
4.65	0.021743
4.666667	0.031149
4.683333	0.016275
4.7	-0.005141
4.716667	-0.024437
4.733333	-0.044802
4.75	-0.053508
4.766667	-0.053583
4.783333	-0.052739
4.8	-0.03598
4.816667	-0.016051
4.833333	-0.001542
4.85	0.010407
4.866667	0.016456
4.883333	0.019015
4.9	0.017131
4.916667	0.015546
4.933333	0.014381
4.95	0.013335
4.966667	0.01257
4.983333	0.011485
5	0.010342
5.016667	0.009674
5.033333	0.008917
5.05	0.007329
5.066667	0.005661
5.083333	0.004833
5.1	0.00404
5.116667	0.003124
5.133333	0.002138
5.15	0.000602
5.166667	-0.000564
5.183333	-0.00143
5.2	-0.007033
5.216667	-0.014469
5.233333	0.000474
5.25	0.025807
5.266667	-0.001569
5.283333	-0.034056
5.3	-0.045709
5.316667	-0.034965
5.333333	-0.014851
5.35	0.013652
5.366667	0.028106
5.383333	0.03135
5.4	0.032386
5.416667	0.032453
5.433333	0.03164
5.45	0.022407
5.466667	0.008605
5.483333	-0.000908
5.5	-0.011653
5.516667	-0.013879
5.533333	-0.012866
5.55	-0.010642
5.566667	-0.008078
5.583333	-0.005714
5.6	-0.003801
5.616667	-0.002764
5.633333	-0.002247
5.65	-0.002359
5.666667	-0.002342
5.683333	-0.001614
5.7	-0.000611
5.716667	0.000065
5.733333	0.000671
5.75	0.001077
5.766667	0.001434
5.783333	0.0015
5.8	0.00106
5.816667	0.000392
5.833333	-0.000046
5.85	-0.000304
5.866667	-0.000792
5.883333	-0.001409
5.9	-0.001876
5.916667	-0.001471
5.933333	-0.001116
5.95	-0.001662
5.966667	-0.001997
5.983333	-0.002012
6	-0.002037
6.016667	-0.001762
6.033333	-0.003298
6.05	-0.040173
6.066667	-0.151098
6.083333	-0.330703
6.1	-0.550179
6.116667	-0.762835
6.133333	-0.926602
6.15	-1.020628
6.166667	-1.053015
6.183333	-1.035141
6.2	-0.977869
6.216667	-0.888219
6.233333	-0.788898
6.25	-0.684098
6.266667	-0.580418
6.283333	-0.489807
6.3	-0.410709
6.316667	-0.348724
6.333333	-0.291358
6.35	-0.242212
6.366667	-0.199546
6.383333	-0.169591
6.4	-0.139949
6.416667	-0.122919
6.433333	-0.11292
6.45	-0.09827
6.466667	-0.087671
6.483333	-0.080681
6.5	-0.074667
6.516667	-0.067365
6.533333	-0.055183
6.55	-0.041612
6.566667	-0.03375
6.583333	-0.032049
6.6	-0.030373
6.616667	-0.026581
6.633333	-0.024599
6.65	-0.017747
6.666667	-0.009965
6.683333	-0.007633
6.7	-0.005798
6.716667	-0.002977
6.733333	-0.000807
6.75	0.000744
6.766667	0.003695
6.783333	0.010616
6.8	0.022299
6.816667	0.036147
6.833333	0.025294
6.85	0.007512
6.866667	-0.0082
6.883333	-0.016642
6.9	-0.018683
6.916667	-0.017519
6.933333	-0.014916
6.95	-0.012142
6.966667	-0.009849
6.983333	-0.008666
7	-0.007512
7.016667	-0.006454
7.033333	-0.005627
7.05	-0.00508
7.066667	-0.004333
7.083333	-0.003185
7.1	-0.002298
7.116667	-0.001739
7.133333	-0.001949
7.15	-0.0012
7.166667	-0.00086
7.183333	-0.000911
7.2	-0.000912
7.216667	-0.001312
7.233333	-0.001992
7.25	-0.002092
7.266667	-0.003502
7.283333	-0.010761
7.3	-0.022781
7.316667	-0.030029
7.333333	-0.023566
7.35	-0.006674
7.366667	0.005208
7.383333	0.009081
7.4	0.010462
7.416667	0.010302
7.433333	0.009062
7.45	0.008262
7.466667	0.007451
7.483333	0.006601
7.5	0.005717
7.516667	0.005199
7.533333	0.00483
7.55	0.004441
7.566667	0.003963
7.583333	0.003524
7.6	0.003084
7.616667	0.002571
7.633333	0.002118
7.65	0.001795
7.666667	0.001612
7.683333	0.001349
7.7	0.000974
7.716667	0.000596
7.733333	0.000379
7.75	0.000101
7.766667	0.000023
7.783333	0.000005
7.8	-0.000057
7.816667	0.000018
7.833333	-0.000068
7.85	-0.000043
7.866667	-0.000059
7.883333	-0.000094
7.9	-0.000275
7.916667	-0.000551
7.933333	-0.000707
7.95	-0.000733
7.966667	-0.000909
7.983333	-0.000975
8	-0.000887
8.016667	-0.000836
8.033333	-0.000775
8.05	-0.000544
8.066667	-0.000543
8.083333	-0.000561
8.1	-0.000517
8.116667	-0.00051
8.133333	-0.000233
8.15	-0.000056
8.166667	-0.000039
8.183333	-0.000091
8.2	-0.000262
8.216667	-0.000269
8.233333	-0.000326
8.25	-0.000484
8.266667	-0.000551
8.283333	-0.000508
8.3	-0.000323
8.316667	-0.000215
8.333333	-0.000177
8.35	-0.000019
8.366667	0.000069
8.383333	0.000327
8.4	0.000408
8.416667	0.000012
8.433333	-0.000135
8.45	0.000309
8.466667	0.001493
8.483333	0.002477
8.5	0.002904
8.516667	0.004833
8.533333	0.001473
8.55	-0.014307
8.566667	-0.071617
8.583333	-0.189127
8.6	-0.353205
8.616667	-0.527169
8.633333	-0.675433
8.65	-0.791916
8.666667	-0.86427
8.683333	-0.889394
8.7	-0.877055
8.716667	-0.836663
8.733333	-0.77874
8.75	-0.706758
8.766667	-0.627035
8.783333	-0.557353
8.8	-0.488707
8.816667	-0.429548
8.833333	-0.377249
8.85	-0.32896
8.866667	-0.289521
8.883333	-0.256702
8.9	-0.227309
8.916667	-0.198503
8.933333	-0.175407
8.95	-0.152411
8.966667	-0.133255
8.983333	-0.116399
9	-0.10098
9.016667	-0.087547
9.033333	-0.075314
9.05	-0.068481
9.066667	-0.061088
9.083333	-0.055645
9.1	-0.050858
9.116667	-0.046528
9.133333	-0.042707
9.15	-0.038697
9.166667	-0.034887
9.183333	-0.031766
9.2	-0.028553
9.216667	-0.024575
9.233333	-0.022707
9.25	-0.020289
9.266667	-0.018841
9.283333	-0.018173
9.3	-0.016642
9.316667	-0.014886
9.333333	-0.013341
9.35	-0.011905
9.366667	-0.01028
9.383333	-0.008294
9.4	-0.006465
9.416667	-0.005012
9.433333	-0.003268
9.45	-0.002285
9.466667	-0.001741
9.483333	-0.000728
9.5	0.001239
9.516667	0.003861
9.533333	0.007233
9.55	0.010914
9.566667	0.014476
9.583333	0.016638
9.6	0.022633
9.616667	0.009543
9.633333	-0.021207
9.65	-0.037517
9.666667	-0.026567
9.683333	-0.012937
9.7	-0.001764
9.716667	-0.001575
9.733333	-0.011907
9.75	-0.024388
9.766667	-0.03251
9.783333	-0.032181
9.8	-0.028499
9.816667	-0.016572
9.833333	-0.005284
9.85	-0.000817
9.866667	-0.0003
9.883333	0.000157
9.9	0.000138
9.916667	0.000195
9.933333	0.000111
9.95	-0.000033
9.966667	-0.000177
9.983333	-0.0005
10	-0.00046
10.016667	-0.000465
10.033333	-0.000629
10.05	-0.000654
10.066667	-0.000169
10.083333	0.000627
10.1	0.001166
10.116667	0.001281
10.133333	0.001056
10.15	0.001081
10.166667	0.001245
10.183333	0.00159
10.2	0.001938
10.216667	0.002982
10.233333	0.004335
10.25	0.006378
10.266667	0.006492
10.283333	0.001385
10.3	-0.0017
10.316667	-0.002582
10.333333	-0.002835
10.35	-0.001997
10.366667	-0.001799
10.383333	-0.001842
10.4	-0.002535
10.416667	-0.003078
10.433333	-0.003292
10.45	-0.003485
10.466667	-0.003189
10.483333	-0.002822
10.5	-0.002507
10.516667	-0.002204
10.533333	-0.002021
10.55	-0.001797
10.566667	-0.001424
10.583333	-0.001221
10.6	-0.001278
10.616667	-0.001486
10.633333	-0.001414
10.65	-0.001302
10.666667	-0.001169
10.683333	-0.001077
10.7	-0.000954
10.716667	-0.000889
10.733333	-0.000584
10.75	-0.000229
10.766667	0.000196
10.783333	0.000491
10.8	0.000828
10.816667	0.001172
10.833333	0.001775
10.85	0.002498
10.866667	0.003042
10.883333	0.003265
10.9	0.003732
10.916667	0.004148
10.933333	0.004843
10.95	0.006219
10.966667	0.007475
10.983333	0.009
11	0.01117
11.016667	0.013577
11.033333	0.012585
11.05	0.005092
11.066667	-0.02505
11.083333	-0.101353
11.1	-0.195942
11.116667	-0.307805
11.133333	-0.426738
11.15	-0.51582
11.166667	-0.581523
11.183333	-0.619896
11.2	-0.629336
11.216667	-0.618482
11.233333	-0.592467
11.25	-0.554093
11.266667	-0.510568
11.283333	-0.462934
11.3	-0.419288
11.316667	-0.381598
11.333333	-0.344708
11.35	-0.313599
11.366667	-0.284839
11.383333	-0.25674
11.4	-0.230529
11.416667	-0.208217
11.433333	-0.186205
11.45	-0.165533
11.466667	-0.151111
11.483333	-0.136929
11.5	-0.123456
11.516667	-0.113974
11.533333	-0.103791
11.55	-0.091729
11.566667	-0.082726
11.583333	-0.075454
11.6	-0.069262
11.616667	-0.063611
11.633333	-0.058311
11.65	-0.05378
11.666667	-0.04959
11.683333	-0.04508
11.7	-0.04063
11.716667	-0.036334
11.733333	-0.031858
11.75	-0.027652
11.766667	-0.023746
11.783333	-0.02042
11.8	-0.017346
11.816667	-0.015916
11.833333	-0.015257
11.85	-0.015968
11.866667	-0.017038
11.883333	-0.017459
11.9	-0.016832
11.916667	-0.015412
11.933333	-0.015322
11.95	-0.016081
11.966667	-0.015871
11.983333	-0.015061
12	-0.014633
12.016667	-0.014025
12.033333	-0.013646
12.05	-0.012697
12.066667	-0.011318
12.083333	-0.009249
12.1	-0.007684
12.116667	-0.005369
12.133333	-0.002894
12.15	-0.000229
12.166667	0.002827
12.183333	0.006062
12.2	0.009393
12.216667	0.013402
12.233333	0.021081
12.25	0.02902
12.266667	0.033779
12.283333	0.010798
12.3	-0.016558
12.316667	-0.027687
12.333333	-0.029117
12.35	-0.026516
12.366667	-0.022376
12.383333	-0.020545
12.4	-0.01836
12.416667	-0.01677
12.433333	-0.0155
12.45	-0.01373
12.466667	-0.010961
12.483333	-0.008581
12.5	-0.006346
12.516667	-0.00519
12.533333	-0.003323
12.55	-0.001727
12.566667	0.00053
12.583333	0.004757
12.6	0.008478
12.616667	0.012869
12.633333	0.01017
12.65	-0.002099
12.666667	-0.008328
12.683333	-0.009927
12.7	-0.008992
12.716667	-0.008378
12.733333	-0.007845
12.75	-0.007602
12.766667	-0.007028
12.783333	-0.006425
12.8	-0.005918
12.816667	-0.005475
12.833333	-0.004912
12.85	-0.004189
12.866667	-0.003575
12.883333	-0.002962
12.9	-0.002365
12.916667	-0.002053
12.933333	-0.00175
12.95	-0.001547
12.966667	-0.001525
12.983333	-0.001432
13	-0.001205
13.016667	-0.00085
13.033333	-0.000774
13.05	-0.000709
13.066667	-0.000584
13.083333	-0.000429
13.1	-0.000068
13.116667	0.000214
13.133333	0.000317
13.15	0.000159
13.166667	-0.000238
13.183333	-0.000386
13.2	-0.000336
13.216667	-0.000341
13.233333	-0.000336
13.25	-0.000321
13.266667	-0.000216
13.283333	0.00005
13.3	0.000463
13.316667	0.000866
13.333333	0.001529
13.35	0.002143
13.366667	0.002456
13.383333	0.00267
13.4	0.002522
13.416667	0.002808
13.433333	0.003734
13.45	0.00433
13.466667	0.005366
13.483333	0.006752
13.5	0.008667
13.516667	0.005317
13.533333	0.002157
13.55	-0.006813
13.566667	-0.022363
13.583333	-0.065164
13.6	-0.118255
13.616667	-0.175751
13.633333	-0.219048
13.65	-0.252134
13.666667	-0.283991
13.683333	-0.305287
13.7	-0.320065
13.716667	-0.319498
13.733333	-0.303591
13.75	-0.281884
13.766667	-0.263047
13.783333	-0.24235
13.8	-0.224114
13.816667	-0.199604
13.833333	-0.183284
13.85	-0.175054
13.866667	-0.160463
13.883333	-0.143123
13.9	-0.128974
13.916667	-0.118911
13.933333	-0.105788
13.95	-0.091124
13.966667	-0.082611
13.983333	-0.073408
14	-0.067026
14.016667	-0.06241
14.033333	-0.057394
14.05	-0.052788
14.066667	-0.048582
14.083333	-0.044496
14.1	-0.04186
14.116667	-0.039322
14.133333	-0.036983
14.15	-0.035174
14.166667	-0.033116
14.183333	-0.030827
14.2	-0.028469
14.216667	-0.025858
14.233333	-0.024307
14.25	-0.023096
14.266667	-0.021845
14.283333	-0.020664
14.3	-0.019774
14.316667	-0.019031
14.333333	-0.018457
14.35	-0.017884
14.366667	-0.017191
14.383333	-0.016347
14.4	-0.015845
14.416667	-0.01553
14.433333	-0.015284
14.45	-0.015159
14.466667	-0.015004
14.483333	-0.014688
14.5	-0.014414
14.516667	-0.014327
14.533333	-0.01456
14.55	-0.014663
14.566667	-0.014625
14.583333	-0.014508
14.6	-0.014402
14.616667	-0.014473
14.633333	-0.014535
14.65	-0.014126
14.666667	-0.012927
14.683333	-0.013048
14.7	-0.01321
14.716667	-0.01306
14.733333	-0.01252
14.75	-0.01197
14.766667	-0.01073
14.783333	-0.00976
14.8	-0.008251
14.816667	-0.000299
14.833333	0.010442
14.85	0.003493
14.866667	-0.009345
14.883333	-0.018154
14.9	-0.019653
14.916667	-0.018921
14.933333	-0.017909
14.95	-0.016716
14.966667	-0.016134
14.983333	-0.015962
15	-0.01568
15.016667	-0.015607
15.033333	-0.015604
15.05	-0.015601
15.066667	-0.015488
15.083333	-0.015095
15.1	-0.014712
15.116667	-0.014415
15.133333	-0.014257
15.15	-0.01424
15.166667	-0.014333
15.183333	-0.014795
15.2	-0.015097
15.216667	-0.015245
15.233333	-0.015403
15.25	-0.015622
15.266667	-0.01558
15.283333	-0.015748
15.3	-0.015353
15.316667	-0.016564
15.333333	-0.018804
15.35	-0.018345
15.366667	-0.012106
15.383333	0.027933
15.4	0.074378
15.416667	0.095041
15.433333	0.086564
15.45	0.069887
15.466667	0.0545
15.483333	0.033863
15.5	0.020521
15.516667	0.009791
15.533333	0.00435
15.55	0.00061
15.566667	-0.00209
15.583333	-0.003111
15.6	-0.004228
15.616667	-0.005014
15.633333	-0.005309
15.65	-0.005875
15.666667	-0.006201
15.683333	-0.006976
15.7	-0.007961
15.716667	-0.008563
15.733333	-0.008875
15.75	-0.009136
15.766667	-0.009238
15.783333	-0.00934
15.8	-0.009372
15.816667	-0.009449
15.833333	-0.009386
15.85	-0.009304
15.866667	-0.009271
15.883333	-0.009358
15.9	-0.009506
15.916667	-0.009464
15.933333	-0.009672
15.95	-0.009241
15.966667	-0.009039
15.983333	-0.008367
16	-0.007396
16.016667	-0.008529
16.033333	-0.008991
16.05	-0.010234
16.066667	-0.016257
16.083333	-0.03548
16.1	-0.055243
16.116667	-0.07301
16.133333	-0.094548
16.15	-0.107505
16.166667	-0.119363
16.183333	-0.134
16.2	-0.142958
16.216667	-0.15272
16.233333	-0.147862
16.25	-0.129534
16.266667	-0.111056
16.283333	-0.092468
16.3	-0.07906
16.316667	-0.064517
16.333333	-0.052853
16.35	-0.04711
16.366667	-0.042276
16.383333	-0.038183
16.4	-0.03461
16.416667	-0.031411
16.433333	-0.028572
16.45	-0.026363
16.466667	-0.024224
16.483333	-0.021985
16.5	-0.019506
16.516667	-0.018012
16.533333	-0.016508
16.55	-0.014803
16.566667	-0.013349
16.583333	-0.011825
16.6	-0.01049
16.616667	-0.00943
16.633333	-0.00839
16.65	-0.007131
16.666667	-0.006151
16.683333	-0.005621
16.7	-0.005241
16.716667	-0.004696
16.733333	-0.00432
16.75	-0.003915
16.766667	-0.00361
16.783333	-0.003325
16.8	-0.003139
16.816667	-0.002828
16.833333	-0.002337
16.85	-0.001806
16.866667	-0.001746
16.883333	-0.001655
16.9	-0.001514
16.916667	-0.001487
16.933333	-0.001341
16.95	-0.001074
16.966667	-0.000978
16.983333	-0.001082
17	-0.001295
17.016667	-0.001293
17.033333	-0.001201
17.05	-0.001239
17.066667	-0.001157
17.083333	-0.001125
17.1	-0.001003
17.116667	-0.000995
17.133333	-0.001018
17.15	-0.00112
17.166667	-0.001123
17.183333	-0.001025
17.2	-0.000847
17.216667	-0.000713
17.233333	-0.000638
17.25	-0.000524
17.266667	-0.00069
17.283333	-0.000866
17.3	-0.000992
17.316667	-0.001158
17.333333	-0.001105
17.35	-0.000932
17.366667	-0.000679
17.383333	-0.000236
17.4	0.000157
17.416667	0.000403
17.433333	0.000428
17.45	0.000444
17.466667	0.000479
17.483333	0.000454
17.5	0.000479
17.516667	0.000541
17.533333	0.000462
17.55	0.000373
17.566667	0.000434
17.583333	0.000446
17.6	0.000547
17.616667	0.000477
17.633333	0.000567
17.65	0.000717
17.666667	0.000787
17.683333	0.000786
17.7	0.000646
17.716667	0.000577
17.733333	0.000348
17.75	0.000299
17.766667	0.00027
17.783333	0.0003
17.8	0.000451
17.816667	0.000634
17.833333	0.000537
17.85	0.00037
17.866667	0.000323
17.883333	0.000366
17.9	0.000299
17.916667	0.000214
17.933333	0.00009
17.95	0.000266
17.966667	0.000481
17.983333	0.000507
18	0.000243
18.016667	0.000141
18.033333	0.00026
18.05	0.000119
18.066667	0.000047
18.083333	0.000006
18.1	-0.000105
18.116667	-0.000234
18.133333	-0.000223
18.15	-0.000011
18.166667	0.00019
18.183333	-0.000048
18.2	-0.000227
18.216667	-0.000363
18.233333	-0.000449
18.25	-0.000445
18.266667	-0.000201
18.283333	-0.000157
18.3	-0.000453
18.316667	-0.000297
18.333333	0
18.35	0.000167
18.366667	0.000193
18.383333	0.00019
18.4	0.000267
18.416667	0.000066
18.433333	0.000276
18.45	0.001156
18.466667	0.002005
18.483333	0.002105
18.5	0.002565
18.516667	0.003097
18.533333	0.0005
18.55	-0.006097
18.566667	-0.012074
18.583333	-0.027231
18.6	-0.043678
18.616667	-0.050403
18.633333	-0.055567
18.65	-0.056801
18.666667	-0.055165
18.683333	-0.055719
18.7	-0.056563
18.716667	-0.056304
18.733333	-0.056136
18.75	-0.055207
18.766667	-0.056238
18.783333	-0.057019
18.8	-0.05069
18.816667	-0.039429
18.833333	-0.030717
18.85	-0.024515
18.866667	-0.019073
18.883333	-0.015742
18.9	-0.01391
18.916667	-0.012246
18.933333	-0.010831
18.95	-0.009617
18.966667	-0.008633
18.983333	-0.007818
19	-0.006274
19.016667	-0.004897
19.033333	-0.00389
19.05	-0.002983
19.066667	-0.002486
19.083333	-0.002218
19.1	-0.002031
19.116667	-0.001572
19.133333	-0.001142
19.15	-0.000753
19.166667	-0.000573
19.183333	-0.000444
19.2	-0.000414
19.216667	-0.000332
19.233333	-0.00023
19.25	-0.000308
19.266667	-0.000386
19.283333	-0.000234
19.3	-0.000282
19.316667	-0.000468
19.333333	-0.000623
19.35	-0.000789
19.366667	-0.000915
19.383333	-0.00106
19.4	-0.000936
19.416667	-0.00077
19.433333	-0.000713
19.45	-0.000796
19.466667	-0.00087
19.483333	-0.000923
19.5	-0.000756
19.516667	-0.000748
19.533333	-0.000739
19.55	-0.00054
19.566667	-0.000442
19.583333	-0.000403
19.6	-0.000444
19.616667	-0.000444
19.633333	-0.000393
19.65	-0.000262
19.666667	-0.000331
19.683333	-0.000381
19.7	-0.00033
19.716667	-0.000347
19.733333	-0.000515
19.75	-0.000722
19.766667	-0.000689
19.783333	-0.000707
19.8	-0.000754
19.816667	-0.00069
19.833333	-0.000655
19.85	-0.000581
19.866667	-0.000446
19.883333	-0.000422
19.9	-0.000477
19.916667	-0.000511
19.933333	-0.000425
19.95	-0.000449
19.966667	-0.000422
19.983333	-0.000416
20	-0.00022
20.016667	-0.000152
20.033333	-0.000274
20.05	-0.000186
20.066667	-0.000038
20.083333	0.00002
20.1	0.000218
20.116667	0.000198
20.133333	0.000199
20.15	0.000129
20.166667	0.000019
20.183333	-0.00018
20.2	-0.00029
20.216667	-0.000367
20.233333	-0.000314
20.25	-0.000101
20.266667	-0.000078
20.283333	0.000075
20.3	0.000059
20.316667	-0.000076
20.333333	-0.000219
20.35	-0.000163
20.366667	0.000154
20.383333	0.00043
20.4	0.000507
20.416667	0.000496
20.433333	0.000397
20.45	0.000337
20.466667	0.000378
20.483333	0.000478
20.5	0.000599
20.516667	0.000762
20.533333	0.000767
20.55	0.000612
20.566667	0.000346
20.583333	0.000121
20.6	0.000216
20.616667	0.000303
20.633333	0.000392
20.65	0.00044
20.666667	0.000618
20.683333	0.000707
20.7	0.000695
20.716667	0.000435
20.733333	0.000656
20.75	0.000816
20.766667	0.000927
20.783333	0.000678
20.8	0.000298
20.816667	0.000239
20.833333	0.00018
20.85	0.000391
20.866667	0.000442
20.883333	0.000203
20.9	0.000234
20.916667	-0.000016
20.933333	-0.001608
20.95	-0.005399
20.966667	-0.004621
20.983333	0.004228
21	0.028006
21.016667	0.040002
21.033333	0.044177
21.05	0.033611
21.066667	0.007146
21.083333	-0.02035
21.1	-0.038255
21.116667	-0.043073
21.133333	-0.045483
21.15	-0.049623
21.166667	-0.053152
21.183333	-0.054032
21.2	-0.056672
21.216667	-0.059514
21.233333	-0.056588
21.25	-0.046732
21.266667	-0.037656
21.283333	-0.02925
21.3	-0.024364
21.316667	-0.019181
21.333333	-0.01501
21.35	-0.012238
21.366667	-0.010377
21.383333	-0.008855
21.4	-0.007464
21.416667	-0.006225
21.433333	-0.004738
21.45	-0.002921
21.466667	-0.001544
21.483333	-0.000277
21.5	0.00092
21.516667	0.001733
21.533333	0.002226
21.55	0.002678
21.566667	0.00286
21.583333	0.003202
21.6	0.003555
21.616667	0.003864
21.633333	0.004021
21.65	0.004059
21.666667	0.004036
21.683333	0.004033
21.7	0.004021
21.716667	0.003895
21.733333	0.003627
21.75	0.00339
21.766667	0.003262
21.783333	0.003155
21.8	0.003107
21.816667	0.003086
21.833333	0.003414
21.85	0.003781
21.866667	0.004458
21.883333	0.005136
21.9	0.005663
21.916667	0.005517
21.933333	0.005529
21.95	0.006381
21.966667	0.007084
21.983333	0.008326
22	0.010148
22.016667	0.012627
22.033333	0.015293
22.05	0.01648
22.066667	0.008837
22.083333	-0.002706
22.1	-0.009609
22.116667	-0.008976
22.133333	-0.007755
22.15	-0.006383
22.166667	-0.005392
22.183333	-0.004551
22.2	-0.003999
22.216667	-0.003661
22.233333	-0.003336
22.25	-0.00304
22.266667	-0.002604
22.283333	-0.001748
22.3	-0.001092
22.316667	-0.0007
22.333333	-0.000409
22.35	-0.000248
22.366667	-0.000227
22.383333	-0.000126
22.4	-0.000165
22.416667	-0.000075
22.433333	0.000073
22.45	0.000172
22.466667	0.00011
22.483333	0.000149
22.5	0.000337
22.516667	0.000435
22.533333	0.000364
22.55	0.000332
22.566667	0.00026
22.583333	0.000348
22.6	0.000367
22.616667	0.000146
22.633333	-0.000054
22.65	-0.000124
22.666667	-0.000114
22.683333	-0.000064
22.7	0.000156
22.716667	0.000209
22.733333	0.000282
22.75	0.000206
22.766667	0.00003
22.783333	0.000044
22.8	0.000037
22.816667	0.000034
22.833333	-0.000017
22.85	-0.000058
22.866667	-0.000009
22.883333	0.00024
22.9	0.000459
22.916667	0.000522
22.933333	0.000488
22.95	0.000604
22.966667	0.00067
22.983333	0.000756
23	0.000851
23.016667	0.000892
23.033333	0.000725
23.05	0.000529
23.066667	0.000582
23.083333	0.000686
23.1	0.00049
23.116667	0.000278
23.133333	0.000189
23.15	0.00024
23.166667	0.000201
23.183333	0.000113
23.2	0.000034
23.216667	0.000059
23.233333	0.000267
23.25	0.000376
23.266667	0.000354
23.283333	0.000242
23.3	0.000051
23.316667	-0.000108
23.333333	-0.000173
23.35	-0.000359
23.366667	-0.000354
23.383333	-0.00037
23.4	-0.000156
23.416667	0.000152
23.433333	0.000241
23.45	0.000191
23.466667	-0.00088
23.483333	-0.00182
23.5	-0.001741
23.516667	-0.002629
23.533333	-0.001675
23.55	-0.004601
23.566667	-0.010987
23.583333	-0.016413
23.6	-0.01898
23.616667	-0.022514
23.633333	-0.027006
23.65	-0.028679
23.666667	-0.029871
23.683333	-0.038123
23.7	-0.047776
23.716667	-0.050447
23.733333	-0.049476
23.75	-0.046016
23.766667	-0.036345
23.783333	-0.025215
23.8	-0.017514
23.816667	-0.012622
23.833333	-0.00902
23.85	-0.006537
23.866667	-0.005714
23.883333	-0.005001
23.9	-0.004028
23.916667	-0.003304
23.933333	-0.00257
23.95	-0.000945
23.966667	0.000589
23.983333	0.001314
24	0.001588
24.016667	0.001773
24.033333	0.001979
24.05	0.002034
24.066667	0.00236
24.083333	0.003015
24.1	0.002891
24.116667	0.002976
24.133333	0.003112
24.15	0.002698
24.166667	0.002183
24.183333	0.001749
24.2	0.001585
24.216667	0.001491
24.233333	0.001506
24.25	0.001441
24.266667	0.001087
24.283333	0.000222
24.3	-0.000503
24.316667	-0.000638
24.333333	-0.000613
24.35	-0.000409
24.366667	-0.000335
24.383333	-0.00027
24.4	-0.000226
24.416667	-0.000273
24.433333	-0.00038
24.45	-0.000287
24.466667	-0.000265
24.483333	-0.000422
24.5	-0.0005
24.516667	-0.000608
24.533333	-0.000718
24.55	-0.000797
24.566667	-0.000717
24.583333	-0.000587
24.6	-0.000336
24.616667	-0.000117
24.633333	0.000062
24.65	0.00008
24.666667	0.000248
24.683333	0.000316
24.7	0.000305
24.716667	0.000342
24.733333	0.000409
24.75	0.000576
24.766667	0.000623
24.783333	0.000659
24.8	0.000766
24.816667	0.000882
24.833333	0.000908
24.85	0.000893
24.866667	0.000888
24.883333	0.000883
24.9	0.000729
24.916667	0.000303
24.933333	-0.000155
24.95	-0.000392
24.966667	-0.00051
24.983333	-0.000437
25	-0.000534
25.016667	-0.000714
25.033333	-0.000635
25.05	-0.000397
25.066667	-0.000298
25.083333	-0.00017
25.1	-0.000261
25.116667	-0.000295
25.133333	-0.000501
25.15	-0.000688
25.166667	-0.000705
25.183333	-0.000641
25.2	-0.000578
25.216667	-0.000627
25.233333	-0.000599
25.25	-0.0006
25.266667	-0.000472
25.283333	-0.000384
25.3	-0.000296
25.316667	-0.00021
25.333333	-0.000237
25.35	-0.000214
25.366667	-0.00035
25.383333	-0.000817
25.4	-0.001204
25.416667	-0.001292
25.433333	-0.000942
25.45	-0.000592
25.466667	-0.000332
25.483333	-0.000063
25.5	0.000077
25.516667	0.000176
25.533333	0.000265
25.55	0.000443
25.566667	0.000552
25.583333	0.00046
25.6	0.000128
25.616667	0.000047
25.633333	0.000166
25.65	0.000286
25.666667	0.000425
25.683333	0.000504
25.7	0.000583
25.716667	0.000714
25.733333	0.000915
25.75	0.001007
25.766667	0.000649
25.783333	0.000441
25.8	0.000183
25.816667	-0.000024
25.833333	0.000021
25.85	0.000126
25.866667	0.000022
25.883333	0.000047
25.9	0.000412
25.916667	0.000399
25.933333	-0.000002
25.95	-0.000113
25.966667	0.000046
25.983333	-0.000295
26	-0.000055
26.016667	-0.000555
26.033333	-0.003571
26.05	-0.001558
26.066667	-0.005635
26.083333	-0.011061
26.1	-0.014458
26.116667	-0.015433
26.133333	-0.018696
26.15	-0.021048
26.166667	-0.0197
26.183333	-0.023782
26.2	-0.034415
26.216667	-0.045335
26.233333	-0.046423
26.25	-0.042871
26.266667	-0.037448
26.283333	-0.028236
26.3	-0.022004
26.316667	-0.01616
26.333333	-0.011723
26.35	-0.009215
26.366667	-0.007528
26.383333	-0.006081
26.4	-0.004764
26.416667	-0.003865
26.433333	-0.003123
26.45	-0.00178
26.466667	-0.000638
26.483333	0.000164
26.5	0.000896
26.516667	0.001271
26.533333	0.001458
26.55	0.001366
26.566667	0.001443
26.583333	0.001521
26.6	0.001508
26.616667	0.001388
26.633333	0.001501
26.65	0.001374
26.666667	0.001247
26.683333	0.00115
26.7	0.001023
26.716667	0.000757
26.733333	0.000584
26.75	0.000401
26.766667	0.000438
26.783333	0.000745
26.8	0.000883
26.816667	0.00082
26.833333	0.000549
26.85	0.000288
26.866667	0.000137
26.883333	-0.000025
26.9	0.000104
26.916667	0.000572
26.933333	0.000679
26.95	0.000646
26.966667	0.000623
26.983333	0.00054
27	0.000447
27.016667	0.000412
27.033333	0.000554
27.05	0.000835
27.066667	0.000796
27.083333	0.000778
27.1	0.000619
27.116667	0.000307
27.133333	0.000197
27.15	0.000308
27.166667	0.000648
27.183333	0.000879
27.2	0.000889
27.216667	0.000685
27.233333	0.000259
27.25	-0.000197
27.266667	-0.000313
27.283333	-0.000309
27.3	-0.000305
27.316667	-0.000488
27.333333	-0.000806
27.35	-0.001005
27.366667	-0.000783
27.383333	-0.000762
27.4	-0.00118
27.416667	-0.001048
27.433333	-0.000824
27.45	-0.000731
27.466667	0.001152
27.483333	-0.025795
27.5	-0.052211
27.516667	-0.057146
27.533333	-0.051537
27.55	-0.029188
27.566667	-0.000119
27.583333	0.01826
27.6	0.028459
27.616667	0.029451
27.633333	0.026128
27.65	0.021736
27.666667	0.018154
27.683333	0.015502
27.7	0.01357
27.716667	0.011926
27.733333	0.010463
27.75	0.00925
27.766667	0.007978
27.783333	0.006465
27.8	0.004862
27.816667	0.003487
27.833333	0.002343
27.85	0.001589
27.866667	0.001076
27.883333	0.000512
27.9	0.000008
27.916667	-0.0004
27.933333	-0.000362
27.95	-0.000674
27.966667	-0.000816
27.983333	-0.000868
28	-0.000861
28.016667	-0.000679
28.033333	-0.000677
28.05	-0.000605
28.066667	-0.000774
28.083333	-0.001032
28.1	-0.0013
28.116667	-0.001407
28.133333	-0.001448
28.15	-0.001229
28.166667	-0.00115
28.183333	-0.001121
28.2	-0.000972
28.216667	-0.000923
28.233333	-0.000942
28.25	-0.001141
28.266667	-0.00144
28.283333	-0.001379
28.3	-0.001299
28.316667	-0.001148
28.333333	-0.001258
28.35	-0.001379
28.366667	-0.001169
28.383333	-0.00083
28.4	-0.00069
28.416667	-0.000761
28.433333	-0.000945
28.45	-0.001278
28.466667	-0.000821
28.483333	0.000746
28.5	0.000762
28.516667	0.000348
28.533333	0.000092
28.55	-0.002464
28.566667	-0.008521
28.583333	-0.013147
28.6	-0.014883
28.616667	-0.01745
28.633333	-0.02143
28.65	-0.025359
28.666667	-0.028528
28.683333	-0.030138
28.7	-0.033027
28.716667	-0.033717
28.733333	-0.030849
28.75	-0.030821
28.766667	-0.030283
28.783333	-0.024365
28.8	-0.017628
28.816667	-0.01214
28.833333	-0.008985
28.85	-0.00719
28.866667	-0.005545
28.883333	-0.00442
28.9	-0.003904
28.916667	-0.00335
28.933333	-0.002157
28.95	-0.000424
28.966667	0.000948
28.983333	0.001831
29	0.002264
29.016667	0.002326
29.033333	0.002126
29.05	0.002006
29.066667	0.001986
29.083333	0.002097
29.1	0.002077
29.116667	0.001887
29.133333	0.001615
29.15	0.001433
29.166667	0.001431
29.183333	0.001749
29.2	0.002007
29.216667	0.002144
29.233333	0.00229
29.25	0.002436
29.266667	0.002342
29.283333	0.002168
29.3	0.001903
29.316667	0.001759
29.333333	0.001613
29.35	0.001547
29.366667	0.0015
29.383333	0.001444
29.4	0.001498
29.416667	0.001402
29.433333	0.001364
29.45	0.001646
29.466667	0.001738
29.483333	0.00168
29.5	0.001432
29.516667	0.001224
29.533333	0.001194
29.55	0.001224
29.566667	0.000994
29.583333	0.000745
29.6	0.000665
29.616667	0.000565
29.633333	0.000344
29.65	0.000293
29.666667	0.000281
29.683333	0.00036
29.7	0.000649
29.716667	0.000657
29.733333	0.000334
29.75	0.000131
29.766667	0.000088
29.783333	-0.000025
29.8	-0.000068
29.816667	-0.000092
29.833333	-0.000068
29.85	-0.000253
29.866667	-0.000309
29.883333	-0.000284
29.9	-0.00036
29.916667	-0.000316
29.933333	-0.000235
29.95	-0.000164
29.966667	-0.000062
29.983333	-0.000051
30	-0.00011
30.016667	-0.000119
30.033333	-0.000181
30.05	-0.000323
30.066667	-0.000295
30.083333	-0.000288
30.1	-0.00046
30.116667	-0.000622
30.133333	-0.000818
30.15	-0.000843
30.166667	-0.000859
30.183333	-0.000854
30.2	-0.0011
30.216667	-0.001376
30.233333	-0.001133
30.25	-0.000811
30.266667	-0.000429
30.283333	-0.000117
30.3	0.000015
30.316667	0.000157
30.333333	0.000269
30.35	0.000401
30.366667	0.000533
30.383333	0.000995
30.4	0.001247
30.416667	0.001139
30.433333	0.000742
30.45	0.000456
30.466667	0.000489
30.483333	0.000423
30.5	0.000457
30.516667	0.000571
30.533333	0.000907
30.55	0.001173
30.566667	0.0011
30.583333	0.000866
30.6	0.000502
30.616667	0.000239
30.633333	-0.000012
30.65	-0.000263
30.666667	-0.000414
30.683333	-0.000535
30.7	-0.000676
30.716667	-0.000586
30.733333	-0.000375
30.75	-0.000354
30.766667	-0.000233
30.783333	-0.000071
30.8	0.00011
30.816667	0.000332
30.833333	0.000465
30.85	0.000329
30.866667	0.000122
30.883333	-0.000004
30.9	-0.000171
30.916667	-0.000187
30.933333	0.000098
30.95	0.000324
30.966667	0.00034
30.983333	0.000825
31	0.000961
31.016667	0.000107
31.033333	0.001334
31.05	-0.000058
31.066667	-0.00597
31.083333	-0.012193
31.1	-0.015645
31.116667	-0.016147
31.133333	-0.018988
31.15	-0.022759
31.166667	-0.02591
31.183333	-0.02657
31.2	-0.028661
31.216667	-0.028242
31.233333	-0.029501
31.25	-0.02888
31.266667	-0.023949
31.283333	-0.019489
31.3	-0.016078
31.316667	-0.013257
31.333333	-0.011135
31.35	-0.009363
31.366667	-0.008091
31.383333	-0.00709
31.4	-0.005418
31.416667	-0.003476
31.433333	-0.001973
31.45	-0.00108
31.466667	-0.000257
31.483333	0.000495
31.5	0.000868
31.516667	0.001231
31.533333	0.001604
31.55	0.001788
31.566667	0.001931
31.583333	0.001825
31.6	0.001648
31.616667	0.001642
31.633333	0.001575
31.65	0.001399
31.666667	0.001223
31.683333	0.001197
31.7	0.00107
31.716667	0.000824
31.733333	0.000588
31.75	0.000522
31.766667	0.000196
31.783333	-0.00009
31.8	-0.000226
31.816667	-0.000443
31.833333	-0.000419
31.85	-0.000185
31.866667	-0.000241
31.883333	-0.000398
31.9	-0.000674
31.916667	-0.00064
31.933333	-0.000517
31.95	-0.000514
31.966667	-0.000791
31.983333	-0.001017
32	-0.001114
32.016667	-0.001071
32.033333	-0.000988
32.05	-0.000886
32.066667	-0.000813
32.083333	-0.000881
32.1	-0.000788
32.116667	-0.000726
32.133333	-0.000644
32.15	-0.000762
32.166667	-0.000911
32.183333	-0.001199
32.2	-0.001348
32.216667	-0.001346
32.233333	-0.001246
32.25	-0.001146
32.266667	-0.001065
32.283333	-0.000955
32.3	-0.000565
32.316667	-0.000254
32.333333	-0.000055
32.35	-0.000026
32.366667	0.000043
32.383333	-0.000038
32.4	-0.000109
32.416667	-0.00001
32.433333	-0.000053
32.45	-0.000175
32.466667	-0.000067
32.483333	0.000191
32.5	0.000179
32.516667	0.000166
32.533333	0.000183
32.55	0.00005
32.566667	-0.000073
32.583333	-0.000296
32.6	-0.00037
32.616667	-0.000303
32.633333	-0.000137
32.65	-0.000031
32.666667	0.000145
32.683333	0.000201
32.7	0.000067
32.716667	0.000004
32.733333	-0.000111
32.75	-0.000255
32.766667	-0.00012
32.783333	-0.000204
32.8	-0.000268
32.816667	-0.000273
32.833333	-0.000097
32.85	0.000059
32.866667	0.000285
32.883333	0.00058
32.9	0.000766
32.916667	0.000772
32.933333	0.000678
32.95	0.000564
32.966667	0.00011
32.983333	-0.000234
33	-0.000568
33.016667	-0.000812
33.033333	-0.000835
33.05	-0.000669
33.066667	-0.000472
33.083333	-0.000346
33.1	-0.000149
33.116667	0.000018
33.133333	0.000075
33.15	0.000032
33.166667	0.00006
33.183333	-0.000003
33.2	-0.000066
33.216667	0.000012
33.233333	0.00003
33.25	0.000229
33.266667	0.000228
33.283333	0.000037
33.3	0.000046
33.316667	0.000015
33.333333	0.000166
33.35	0.000326
33.366667	0.000557
33.383333	0.000718
[truncated: 909 more rows]
