# Supplementary material for: Small-molecule binding and sensing with a designed protein family
Source: Nat Commun. 2026 Mar 28;17:4533. doi: 10.1038/s41467-026-70953-8 (PMC13194776; doi:10.1038/s41467-026-70953-8)
Supplement: Supplementary file 4 — Source Data [file 41467_2026_70953_MOESM4_ESM.zip › support_data/Figure2/Figure2E_roc22182.1_itc.csv]

DP_X	DP_Y	Baseline_X	Baseline_Y	Fit_X	Fit_Y	NDH_X	NDH_Y
0.083333	0.001009			0.004158	-2.740701	0.025067	-2.631072
0.1	0.000267			0.025067	-2.657152	0.046177	-2.563988
0.116667	0.000155			0.046177	-2.495189	0.067488	-2.301331
0.133333	0.000133			0.067488	-2.300339	0.088999	-2.005668
0.15	-0.000109			0.088999	-2.074316	0.110711	-1.767958
0.166667	-0.000441			0.110711	-1.825	0.132624	-1.661095
0.183333	-0.000463			0.132624	-1.566391	0.154737	-1.309849
0.2	-0.000476			0.154737	-1.315386	0.17705	-1.145496
0.216667	-0.000318			0.17705	-1.086711	0.199565	-0.876404
0.233333	-0.000181			0.199565	-0.889185	0.222279	-0.656022
0.25	-0.000123			0.222279	-0.725179	0.245195	-0.522046
0.266667	0.000014			0.245195	-0.592455	0.268311	-0.54794
0.283333	0.000112			0.268311	-0.486533	0.291627	-0.404141
0.3	0.000139			0.291627	-0.402437	0.315144	-0.380151
0.316667	-0.000164			0.315144	-0.335612	0.338862	-0.207014
0.333333	-0.000266			0.338862	-0.282261	0.36278	-0.359422
0.35	-0.000139			0.36278	-0.239371	0.386899	-0.161462
0.366667	-0.000032			0.386899	-0.204609	0.411218	-0.153258
0.383333	0.000205			0.411218	-0.17619
0.4	0.000252
0.416667	0.000609
0.433333	0.000516
0.45	0.000393
0.466667	0.00022
0.483333	0.000227
0.5	0.000133
0.516667	0.00001
0.533333	0.000077
0.55	-0.000087
0.566667	-0.00028
0.583333	-0.000343
0.6	-0.000028
0.616667	-0.000032
0.633333	-0.000316
0.65	0.00003
0.666667	0.000126
0.683333	0.000012
0.7	-0.000414
0.716667	-0.000679
0.733333	-0.000394
0.75	-0.00013
0.766667	0.000035
0.783333	0.0003
0.8	-0.000107
0.816667	-0.000093
0.833333	0.00001
0.85	0.000034
0.866667	-0.000142
0.883333	-0.000219
0.9	0.000184
0.916667	-0.000233
0.933333	-0.000181
0.95	-0.000158
0.966667	0.000615
0.983333	0.000577
1	0.00069
1.016667	-0.000458
1.033333	-0.006396
1.05	-0.011664
1.066667	-0.018822
1.083333	-0.01834
1.1	-0.016118
1.116667	-0.014397
1.133333	-0.013315
1.15	-0.011904
1.166667	-0.010462
1.183333	-0.00959
1.2	-0.008479
1.216667	-0.007048
1.233333	-0.005627
1.25	-0.004836
1.266667	-0.004405
1.283333	-0.004034
1.3	-0.003713
1.316667	-0.003282
1.333333	-0.002891
1.35	-0.002581
1.366667	-0.00285
1.383333	-0.002829
1.4	-0.002659
1.416667	-0.002458
1.433333	-0.002398
1.45	-0.002308
1.466667	-0.002187
1.483333	-0.002027
1.5	-0.002347
1.516667	-0.002687
1.533333	-0.002747
1.55	-0.002597
1.566667	-0.002217
1.583333	-0.001737
1.6	-0.001587
1.616667	-0.001437
1.633333	-0.001378
1.65	-0.001348
1.666667	-0.001278
1.683333	-0.001088
1.7	-0.000899
1.716667	-0.000609
1.733333	-0.0005
1.75	-0.00055
1.766667	-0.000531
1.783333	-0.000451
1.8	-0.000422
1.816667	-0.000413
1.833333	-0.000603
1.85	-0.000704
1.866667	-0.000805
1.883333	-0.000855
1.9	-0.000866
1.916667	-0.000907
1.933333	-0.000918
1.95	-0.000958
1.966667	-0.000979
1.983333	-0.00092
2	-0.00075
2.016667	-0.000541
2.033333	-0.000311
2.05	-0.000192
2.066667	-0.000172
2.083333	-0.000212
2.1	-0.000261
2.116667	-0.000169
2.133333	-0.000118
2.15	-0.000066
2.166667	0.000156
2.183333	0.000287
2.2	0.000273
2.216667	0.000318
2.233333	0.000454
2.25	0.00065
2.266667	0.000846
2.283333	0.001052
2.3	0.001113
2.316667	0.001025
2.333333	0.000836
2.35	0.000748
2.366667	0.00062
2.383333	0.000501
2.4	0.000418
2.416667	0.000386
2.433333	0.000404
2.45	0.000251
2.466667	-0.000011
2.483333	-0.000103
2.5	0.000039
2.516667	0.000061
2.533333	0.000064
2.55	0.000157
2.566667	0.00013
2.583333	-0.000018
2.6	-0.000202
2.616667	-0.000275
2.633333	-0.000219
2.65	-0.000102
2.666667	-0.000216
2.683333	-0.000449
2.7	-0.00043
2.716667	-0.000321
2.733333	-0.000162
2.75	-0.000082
2.766667	-0.000103
2.783333	-0.000074
2.8	0.000207
2.816667	0.000328
2.833333	0.00017
2.85	0.000071
2.866667	-0.000037
2.883333	0.000154
2.9	0.000147
2.916667	0.000029
2.933333	0.000012
2.95	-0.000045
2.966667	-0.000042
2.983333	0.000011
3	0.000214
3.016667	0.000468
3.033333	0.000411
3.05	0.000255
3.066667	0.000159
3.083333	-0.000058
3.1	-0.000034
3.116667	-0.000061
3.133333	-0.000178
3.15	-0.000145
3.166667	-0.000011
3.183333	-0.000088
3.2	-0.000386
3.216667	-0.000574
3.233333	-0.000522
3.25	-0.00031
3.266667	-0.000098
3.283333	-0.000007
3.3	-0.000046
3.316667	-0.000257
3.333333	-0.000247
3.35	-0.000347
3.366667	-0.000338
3.383333	-0.000128
3.4	-0.00005
3.416667	-0.000253
3.433333	-0.000305
3.45	0.000082
3.466667	-0.000521
3.483333	-0.001683
3.5	-0.000858
3.516667	-0.001233
3.533333	-0.003707
3.55	-0.011942
3.566667	-0.035977
3.583333	-0.059722
3.6	-0.079609
3.616667	-0.089725
3.633333	-0.086842
3.65	-0.077529
3.666667	-0.067336
3.683333	-0.058383
3.7	-0.050712
3.716667	-0.04527
3.733333	-0.038539
3.75	-0.033628
3.766667	-0.029997
3.783333	-0.025365
3.8	-0.021595
3.816667	-0.019346
3.833333	-0.017416
3.85	-0.015477
3.866667	-0.013687
3.883333	-0.012197
3.9	-0.011409
3.916667	-0.010541
3.933333	-0.009222
3.95	-0.007804
3.966667	-0.006336
3.983333	-0.005538
4	-0.0048
4.016667	-0.003763
4.033333	-0.002756
4.05	-0.002009
4.066667	-0.001452
4.083333	-0.000905
4.1	-0.000569
4.116667	-0.000553
4.133333	-0.000077
4.15	0.000269
4.166667	0.000475
4.183333	0.000861
4.2	0.001406
4.216667	0.001982
4.233333	0.001937
4.25	0.001592
4.266667	0.001107
4.283333	0.000913
4.3	0.000977
4.316667	0.001062
4.333333	0.001047
4.35	0.000811
4.366667	0.000566
4.383333	0.000571
4.4	0.000615
4.416667	0.000539
4.433333	0.000294
4.45	0.000028
4.466667	-0.000088
4.483333	-0.000183
4.5	-0.000029
4.516667	-0.000095
4.533333	-0.000251
4.55	-0.000217
4.566667	-0.000063
4.583333	0.000101
4.6	0.000086
4.616667	0
4.633333	0.000034
4.65	0.000018
4.666667	0.000192
4.683333	0.000377
4.7	0.000491
4.716667	0.000835
4.733333	0.00096
4.75	0.001074
4.766667	0.001109
4.783333	0.001103
4.8	0.000838
4.816667	0.000652
4.833333	0.000417
4.85	0.000281
4.866667	0.000316
4.883333	0.00037
4.9	0.000274
4.916667	0.000117
4.933333	0.000121
4.95	0.000094
4.966667	0.000017
4.983333	-0.00015
5	-0.000239
5.016667	-0.000439
5.033333	-0.000519
5.05	-0.000649
5.066667	-0.000709
5.083333	-0.000719
5.1	-0.000682
5.116667	-0.000737
5.133333	-0.000651
5.15	-0.000526
5.166667	-0.000621
5.183333	-0.000846
5.2	-0.000754
5.216667	-0.000654
5.233333	-0.000554
5.25	-0.000513
5.266667	-0.000573
5.283333	-0.000743
5.3	-0.000716
5.316667	-0.00051
5.333333	-0.000553
5.35	-0.000707
5.366667	-0.000601
5.383333	-0.000555
5.4	-0.00047
5.416667	-0.000356
5.433333	-0.000332
5.45	-0.000237
5.466667	0.000007
5.483333	0.000382
5.5	0.000687
5.516667	0.001013
5.533333	0.001158
5.55	0.001204
5.566667	0.00114
5.583333	0.001075
5.6	0.001023
5.616667	0.001243
5.633333	0.001052
5.65	0.000761
5.666667	0.000581
5.683333	0.00044
5.7	0.000402
5.716667	0.000275
5.733333	0.000128
5.75	0.000002
5.766667	0.000015
5.783333	-0.000102
5.8	-0.000196
5.816667	-0.00029
5.833333	-0.000274
5.85	-0.000297
5.866667	-0.000581
5.883333	-0.000524
5.9	-0.000416
5.916667	-0.000107
5.933333	0.000333
5.95	0.000762
5.966667	0.001401
5.983333	0.00243
6	0.002931
6.016667	0.002063
6.033333	-0.003405
6.05	-0.012973
6.066667	-0.038671
6.083333	-0.06405
6.1	-0.077316
6.116667	-0.081542
6.133333	-0.080668
6.15	-0.068384
6.166667	-0.05885
6.183333	-0.048595
6.2	-0.04048
6.216667	-0.037504
6.233333	-0.033597
6.25	-0.030751
6.266667	-0.027845
6.283333	-0.024829
6.3	-0.021861
6.316667	-0.018993
6.333333	-0.016675
6.35	-0.014547
6.366667	-0.013499
6.383333	-0.012291
6.4	-0.011272
6.416667	-0.010252
6.433333	-0.009083
6.45	-0.007743
6.466667	-0.006353
6.483333	-0.005154
6.5	-0.004603
6.516667	-0.004402
6.533333	-0.003891
6.55	-0.00352
6.566667	-0.00323
6.583333	-0.002959
6.6	-0.002827
6.616667	-0.002655
6.633333	-0.002273
6.65	-0.001931
6.666667	-0.001839
6.683333	-0.001697
6.7	-0.001495
6.716667	-0.001492
6.733333	-0.001479
6.75	-0.001297
6.766667	-0.001134
6.783333	-0.001141
6.8	-0.001168
6.816667	-0.001305
6.833333	-0.001242
6.85	-0.001048
6.866667	-0.000935
6.883333	-0.000892
6.9	-0.000918
6.916667	-0.000795
6.933333	-0.000541
6.95	-0.000488
6.966667	-0.000484
6.983333	-0.000361
7	-0.000247
7.016667	-0.000094
7.033333	-0.00007
7.05	-0.000006
7.066667	-0.000043
7.083333	-0.000249
7.1	-0.000395
7.116667	-0.000381
7.133333	-0.000307
7.15	-0.000063
7.166667	0.000021
7.183333	0.000106
7.2	0.00018
7.216667	0.000286
7.233333	0.000441
7.25	0.000306
7.266667	0.000091
7.283333	0.000226
7.3	0.000373
7.316667	0.000199
7.333333	0.000226
7.35	0.000213
7.366667	0.00028
7.383333	0.000227
7.4	0.000294
7.416667	0.000503
7.433333	0.000481
7.45	0.00033
7.466667	0.000198
7.483333	0.000137
7.5	-0.000084
7.516667	-0.000255
7.533333	-0.000246
7.55	-0.000176
7.566667	-0.000157
7.583333	-0.000237
7.6	-0.000298
7.616667	-0.000428
7.633333	-0.000378
7.65	-0.000158
7.666667	-0.000129
7.683333	-0.000199
7.7	-0.000339
7.716667	-0.000289
7.733333	-0.000169
7.75	-0.000169
7.766667	0.00016
7.783333	0.00022
7.8	-0.00005
7.816667	0.00001
7.833333	0.000181
7.85	0.000441
7.866667	0.000641
7.883333	0.000781
7.9	0.000851
7.916667	0.001192
7.933333	0.001262
7.95	0.001113
7.966667	0.001003
7.983333	0.001023
8	0.000473
8.016667	0.000232
8.033333	0.000101
8.05	-0.000029
8.066667	-0.00025
8.083333	-0.000391
8.1	-0.000354
8.116667	-0.000379
8.133333	-0.000344
8.15	-0.000409
8.166667	-0.000714
8.183333	-0.000858
8.2	-0.001096
8.216667	-0.001407
8.233333	-0.001438
8.25	-0.001329
8.266667	-0.00137
8.283333	-0.001121
8.3	-0.000776
8.316667	-0.000693
8.333333	-0.000501
8.35	-0.000378
8.366667	-0.000146
8.383333	0.000257
8.4	0.000407
8.416667	0.000514
8.433333	0.000702
8.45	0.001069
8.466667	0.001186
8.483333	0.002044
8.5	0.001989
8.516667	0.002122
8.533333	-0.000834
8.55	-0.004901
8.566667	-0.025907
8.583333	-0.053604
8.6	-0.069602
8.616667	-0.075212
8.633333	-0.072312
8.65	-0.065291
8.666667	-0.051291
8.683333	-0.042371
8.7	-0.037582
8.716667	-0.034594
8.733333	-0.030936
8.75	-0.027248
8.766667	-0.02388
8.783333	-0.021242
8.8	-0.019105
8.816667	-0.017039
8.833333	-0.015452
8.85	-0.013476
8.866667	-0.01119
8.883333	-0.010293
8.9	-0.009557
8.916667	-0.008592
8.933333	-0.007226
8.95	-0.00642
8.966667	-0.005985
8.983333	-0.005449
9	-0.004743
9.016667	-0.003988
9.033333	-0.003392
9.05	-0.003076
9.066667	-0.00279
9.083333	-0.002365
9.1	-0.002219
9.116667	-0.002132
9.133333	-0.001705
9.15	-0.001389
9.166667	-0.001102
9.183333	-0.000866
9.2	-0.000668
9.216667	-0.00065
9.233333	-0.000772
9.25	-0.001023
9.266667	-0.000935
9.283333	-0.001027
9.3	-0.001357
9.316667	-0.001357
9.333333	-0.001336
9.35	-0.001385
9.366667	-0.001304
9.383333	-0.001434
9.4	-0.001611
9.416667	-0.001717
9.433333	-0.001473
9.45	-0.001229
9.466667	-0.001255
9.483333	-0.001441
9.5	-0.001495
9.516667	-0.001367
9.533333	-0.001029
9.55	-0.000691
9.566667	-0.000243
9.583333	0.000006
9.6	0.000056
9.616667	-0.000031
9.633333	-0.000128
9.65	0.000035
9.666667	-0.000012
9.683333	-0.000029
9.7	0.000116
9.716667	0.000195
9.733333	0.000254
9.75	0.000293
9.766667	0.000301
9.783333	0.00031
9.8	0.000181
9.816667	0.000196
9.833333	0.000282
9.85	0.000317
9.866667	0.000092
9.883333	0.000177
9.9	0.000434
9.916667	0.000525
9.933333	0.000777
9.95	0.001018
9.966667	0.001029
9.983333	0.001171
10	0.001294
10.016667	0.001251
10.033333	0.000858
10.05	0.000535
10.066667	0.000491
10.083333	0.000638
10.1	0.000606
10.116667	0.000395
10.133333	0.000315
10.15	0.000234
10.166667	-0.000097
10.183333	-0.000337
10.2	-0.000478
10.216667	-0.00087
10.233333	-0.001252
10.25	-0.001093
10.266667	-0.000895
10.283333	-0.000977
10.3	-0.00115
10.316667	-0.001255
10.333333	-0.001391
10.35	-0.001206
10.366667	-0.001002
10.383333	-0.000698
10.4	-0.000665
10.416667	-0.000705
10.433333	-0.000685
10.45	-0.000536
10.466667	-0.000486
10.483333	-0.000466
10.5	-0.000388
10.516667	-0.000052
10.533333	0.000264
10.55	0.00044
10.566667	0.000516
10.583333	0.000392
10.6	0.000287
10.616667	0.000261
10.633333	0.000264
10.65	0.000178
10.666667	0.000071
10.683333	0.000045
10.7	-0.000122
10.716667	-0.00019
10.733333	-0.000048
10.75	0.000174
10.766667	0.000276
10.783333	0.000198
10.8	0.000179
10.816667	0.00025
10.833333	0.000242
10.85	-0.000037
10.866667	-0.000356
10.883333	-0.000225
10.9	-0.000104
10.916667	0.000257
10.933333	0.000848
10.95	0.001299
10.966667	0.000899
10.983333	0.00091
11	0.001481
11.016667	0.001692
11.033333	-0.003028
11.05	-0.011707
11.066667	-0.027496
11.083333	-0.051306
11.1	-0.064925
11.116667	-0.070275
11.133333	-0.065874
11.15	-0.051814
11.166667	-0.040213
11.183333	-0.035663
11.2	-0.034093
11.216667	-0.031723
11.233333	-0.029233
11.25	-0.026033
11.266667	-0.023223
11.283333	-0.020313
11.3	-0.017074
11.316667	-0.014525
11.333333	-0.012355
11.35	-0.010546
11.366667	-0.009387
11.383333	-0.008428
11.4	-0.007429
11.416667	-0.006711
11.433333	-0.005962
11.45	-0.005214
11.466667	-0.004106
11.483333	-0.003327
11.5	-0.002879
11.516667	-0.002442
11.533333	-0.001875
11.55	-0.001418
11.566667	-0.00104
11.583333	-0.000793
11.6	-0.000806
11.616667	-0.00063
11.633333	-0.000354
11.65	-0.000198
11.666667	-0.000042
11.683333	0.000064
11.7	0.000199
11.716667	0.000374
11.733333	0.000258
11.75	0.000143
11.766667	-0.000013
11.783333	-0.000048
11.8	-0.000104
11.816667	-0.000051
11.833333	0.000062
11.85	0.000095
11.866667	0.000218
11.883333	0.0002
11.9	0.000123
11.916667	0.000114
11.933333	0.000235
11.95	0.000176
11.966667	0.000037
11.983333	-0.000172
12	-0.000381
12.016667	-0.000482
12.033333	-0.000563
12.05	-0.000674
12.066667	-0.000605
12.083333	-0.000506
12.1	-0.000317
12.116667	-0.00017
12.133333	-0.000152
12.15	-0.000245
12.166667	-0.000317
12.183333	-0.00056
12.2	-0.000512
12.216667	-0.000545
12.233333	-0.000448
12.25	-0.000501
12.266667	-0.000544
12.283333	-0.000287
12.3	-0.00002
12.316667	0.000509
12.333333	0.000797
12.35	0.000786
12.366667	0.000704
12.383333	0.000753
12.4	0.000712
12.416667	0.000764
12.433333	0.001076
12.45	0.001038
12.466667	0.00077
12.483333	0.000722
12.5	0.000614
12.516667	0.00064
12.533333	0.000955
12.55	0.000951
12.566667	0.000696
12.583333	0.000632
12.6	0.000438
12.616667	0.000066
12.633333	-0.000276
12.65	-0.000488
12.666667	-0.00067
12.683333	-0.000613
12.7	-0.000384
12.716667	-0.000246
12.733333	-0.000027
12.75	0.000121
12.766667	0.0001
12.783333	-0.000282
12.8	-0.000594
12.816667	-0.000166
12.833333	-0.000068
12.85	-0.00022
12.866667	-0.000452
12.883333	-0.000314
12.9	-0.000177
12.916667	-0.000161
12.933333	-0.000065
12.95	0.000212
12.966667	0.000278
12.983333	0.000074
13	-0.00019
13.016667	-0.000206
13.033333	-0.000322
13.05	-0.000458
13.066667	-0.000114
13.083333	-0.00011
13.1	-0.000256
13.116667	-0.000435
13.133333	-0.000633
13.15	-0.000682
13.166667	-0.00056
13.183333	-0.000379
13.2	-0.000408
13.216667	-0.000349
13.233333	-0.000339
13.25	-0.00019
13.266667	-0.000111
13.283333	-0.000001
13.3	0.000188
13.316667	0.000386
13.333333	0.000374
13.35	0.000452
13.366667	0.000341
13.383333	0.000019
13.4	0.000067
13.416667	0.000555
13.433333	0.000703
13.45	0.000881
13.466667	0.000939
13.483333	0.000827
13.5	-0.000235
13.516667	0.001693
13.533333	-0.000869
13.55	-0.005111
13.566667	-0.010383
13.583333	-0.020625
13.6	-0.034877
13.616667	-0.051569
13.633333	-0.057751
13.65	-0.055613
13.666667	-0.047265
13.683333	-0.036217
13.7	-0.027399
13.716667	-0.024981
13.733333	-0.023463
13.75	-0.022335
13.766667	-0.020277
13.783333	-0.0185
13.8	-0.016762
13.816667	-0.015144
13.833333	-0.013426
13.85	-0.012419
13.866667	-0.011711
13.883333	-0.010433
13.9	-0.009085
13.916667	-0.008418
13.933333	-0.00737
13.95	-0.006413
13.966667	-0.005745
13.983333	-0.004988
14	-0.00431
14.016667	-0.003583
14.033333	-0.002966
14.05	-0.002729
14.066667	-0.002662
14.083333	-0.002334
14.1	-0.001797
14.116667	-0.0014
14.133333	-0.001254
14.15	-0.001057
14.166667	-0.00078
14.183333	-0.000533
14.2	-0.000236
14.216667	0.00014
14.233333	0.000466
14.25	0.000673
14.266667	0.000629
14.283333	0.000586
14.3	0.000582
14.316667	0.000438
14.333333	0.000364
14.35	0.00042
14.366667	0.000485
14.383333	0.000331
14.4	-0.000033
14.416667	-0.000298
14.433333	-0.000382
14.45	-0.000527
14.466667	-0.000352
14.483333	-0.000266
14.5	-0.000201
14.516667	-0.000156
14.533333	0.000028
14.55	-0.000057
14.566667	-0.000252
14.583333	-0.000478
14.6	-0.000563
14.616667	-0.000779
14.633333	-0.000755
14.65	-0.000571
14.666667	-0.000667
14.683333	-0.000593
14.7	-0.00053
14.716667	-0.000336
14.733333	-0.000123
14.75	0.0001
14.766667	0.000184
14.783333	-0.000083
14.8	-0.00026
14.816667	-0.000197
14.833333	-0.000054
14.85	0.000019
14.866667	-0.000008
14.883333	-0.000145
14.9	-0.000182
14.916667	0.000071
14.933333	0.000234
14.95	0.000407
14.966667	0.00023
14.983333	0.000093
15	0.000126
15.016667	0.00009
15.033333	0.000014
15.05	0.000148
15.066667	0.000212
15.083333	0.000356
15.1	0.00042
15.116667	0.000644
15.133333	0.000709
15.15	0.000474
15.166667	0.000088
15.183333	-0.000177
15.2	-0.000132
15.216667	-0.000027
15.233333	-0.000022
15.25	-0.000187
15.266667	-0.000142
15.283333	-0.000187
15.3	-0.000072
15.316667	-0.000037
15.333333	-0.000282
15.35	-0.000447
15.366667	-0.000553
15.383333	-0.000708
15.4	-0.000863
15.416667	-0.001128
15.433333	-0.001234
15.45	-0.000859
15.466667	-0.000485
15.483333	-0.0004
15.5	-0.000196
15.516667	-0.00012
15.533333	-0.000075
15.55	0.000241
15.566667	0.000166
15.583333	0.000042
15.6	0.000097
15.616667	-0.000084
15.633333	-0.000066
15.65	0.000192
15.666667	0.0004
15.683333	0.000629
15.7	0.000917
15.716667	0.00117
15.733333	0.001043
15.75	0.000786
15.766667	0.000488
15.783333	0.000481
15.8	0.000444
15.816667	0.000272
15.833333	0.00019
15.85	0.000308
15.866667	0.000255
15.883333	0.000373
15.9	0.000391
15.916667	0.000244
15.933333	-0.000034
15.95	-0.000672
15.966667	-0.0005
15.983333	-0.000507
16	-0.000155
16.016667	0.001781
16.033333	-0.000363
16.05	-0.005997
16.066667	-0.017951
16.083333	-0.036755
16.1	-0.050139
16.116667	-0.05228
16.133333	-0.048741
16.15	-0.039622
16.166667	-0.030283
16.183333	-0.026684
16.2	-0.024545
16.216667	-0.022793
16.233333	-0.020862
16.25	-0.019361
16.266667	-0.01784
16.283333	-0.016289
16.3	-0.015078
16.316667	-0.013685
16.333333	-0.012572
16.35	-0.01131
16.366667	-0.010247
16.383333	-0.009364
16.4	-0.008212
16.416667	-0.006988
16.433333	-0.005975
16.45	-0.004901
16.466667	-0.004158
16.483333	-0.003815
16.5	-0.003021
16.516667	-0.002428
16.533333	-0.001955
16.55	-0.001401
16.566667	-0.001228
16.583333	-0.001395
16.6	-0.001431
16.616667	-0.001249
16.633333	-0.001146
16.65	-0.001034
16.666667	-0.000751
16.683333	-0.000509
16.7	-0.000496
16.716667	-0.000475
16.733333	-0.000744
16.75	-0.000543
16.766667	-0.000572
16.783333	-0.000551
16.8	-0.00036
16.816667	-0.000261
16.833333	-0.000332
16.85	-0.000234
16.866667	-0.000375
16.883333	-0.000146
16.9	-0.000167
16.916667	-0.000171
16.933333	-0.000246
16.95	-0.0004
16.966667	-0.000424
16.983333	-0.000308
17	-0.000013
17.016667	0.00029
17.033333	0.000452
17.05	0.000244
17.066667	-0.000004
17.083333	-0.000151
17.1	-0.000199
17.116667	-0.000311
17.133333	-0.000212
17.15	-0.000314
17.166667	-0.000386
17.183333	-0.000298
17.2	-0.000419
17.216667	-0.000185
17.233333	-0.000111
17.25	-0.000107
17.266667	-0.000152
17.283333	-0.000078
17.3	-0.000084
17.316667	-0.000303
17.333333	-0.000633
17.35	-0.000833
17.366667	-0.000752
17.383333	-0.000482
17.4	-0.000251
17.416667	0.000016
17.433333	0.000144
17.45	0.000352
17.466667	0.000369
17.483333	0.000347
17.5	0.000264
17.516667	0.000071
17.533333	-0.000123
17.55	-0.000277
17.566667	-0.000391
17.583333	-0.000385
17.6	-0.000189
17.616667	-0.000153
17.633333	-0.000027
17.65	0.000259
17.666667	0.000255
17.683333	0.000461
17.7	0.000416
17.716667	0.000183
17.733333	-0.00009
17.75	-0.000033
17.766667	-0.000076
17.783333	-0.000239
17.8	-0.000212
17.816667	-0.000043
17.833333	0.000157
17.85	0.000226
17.866667	0.000375
17.883333	0.000744
17.9	0.001014
17.916667	0.001126
17.933333	0.000948
17.95	0.000761
17.966667	0.000663
17.983333	0.000685
18	0.000678
18.016667	0.000433
18.033333	0.000288
18.05	0.000143
18.066667	0.000029
18.083333	0.000004
18.1	-0.000151
18.116667	-0.000104
18.133333	-0.000107
18.15	-0.000141
18.166667	-0.000094
18.183333	-0.000067
18.2	-0.00028
18.216667	-0.000533
18.233333	-0.000917
18.25	-0.00105
18.266667	-0.000833
18.283333	-0.000586
18.3	-0.000559
18.316667	-0.000452
18.333333	-0.000296
18.35	-0.000169
18.366667	-0.000143
18.383333	0.000154
18.4	0.0004
18.416667	0.000447
18.433333	0.000533
18.45	0.00088
18.466667	0.001886
18.483333	0.002093
18.5	0.001749
18.516667	0.000466
18.533333	-0.000868
18.55	-0.004951
18.566667	-0.011104
18.583333	-0.024018
18.6	-0.041541
18.616667	-0.047985
18.633333	-0.046038
18.65	-0.037471
18.666667	-0.028025
18.683333	-0.018368
18.7	-0.014002
18.716667	-0.013615
18.733333	-0.013669
18.75	-0.012413
18.766667	-0.011236
18.783333	-0.01053
18.8	-0.009683
18.816667	-0.008967
18.833333	-0.008111
18.85	-0.007375
18.866667	-0.00656
18.883333	-0.006004
18.9	-0.005448
18.916667	-0.004752
18.933333	-0.004077
18.95	-0.003601
18.966667	-0.002996
18.983333	-0.00252
19	-0.002245
19.016667	-0.00203
19.033333	-0.001675
19.05	-0.001321
19.066667	-0.001206
19.083333	-0.001131
19.1	-0.000976
19.116667	-0.000942
19.133333	-0.000809
19.15	-0.000695
19.166667	-0.000731
19.183333	-0.000667
19.2	-0.000713
19.216667	-0.00058
19.233333	-0.000398
19.25	-0.000275
19.266667	-0.000172
19.283333	-0.000199
19.3	-0.000446
19.316667	-0.000635
19.333333	-0.000603
19.35	-0.000371
19.366667	-0.00031
19.383333	-0.000228
19.4	-0.000147
19.416667	0.000124
19.433333	0.000064
19.45	-0.000046
19.466667	0.000034
19.483333	-0.000155
19.5	-0.000315
19.516667	-0.000476
19.533333	-0.000527
19.55	-0.000669
19.566667	-0.00075
19.583333	-0.000721
19.6	-0.000722
19.616667	-0.000514
19.633333	-0.000387
19.65	-0.000269
19.666667	-0.000221
19.683333	-0.000213
19.7	-0.000195
19.716667	-0.000197
19.733333	-0.000119
19.75	0.00001
19.766667	0.000138
19.783333	0.000337
19.8	0.000405
19.816667	0.000555
19.833333	0.000416
19.85	0.000357
19.866667	0.000538
19.883333	0.000769
19.9	0.00088
19.916667	0.000894
19.933333	0.000918
19.95	0.000853
19.966667	0.000788
19.983333	0.000752
20	0.000767
20.016667	0.000674
20.033333	0.000552
20.05	0.00048
20.066667	0.000438
20.083333	0.000226
20.1	0.000014
20.116667	0.000033
20.133333	0.000133
20.15	0.000143
20.166667	0.000253
20.183333	0.000312
20.2	0.000102
20.216667	-0.000148
20.233333	-0.000389
20.25	-0.000439
20.266667	-0.00075
20.283333	-0.00068
20.3	-0.000571
20.316667	-0.000563
20.333333	-0.000715
20.35	-0.000698
20.366667	-0.00065
20.383333	-0.000543
20.4	-0.000465
20.416667	-0.00022
20.433333	-0.000076
20.45	-0.000051
20.466667	-0.000306
20.483333	-0.000322
20.5	-0.000347
20.516667	-0.000345
20.533333	-0.000273
20.55	-0.000251
20.566667	-0.000099
20.583333	0.000193
20.6	0.000244
20.616667	0.000105
20.633333	0.000104
20.65	0.000004
20.666667	0.000073
20.683333	-0.000057
20.7	-0.000078
20.716667	-0.000229
20.733333	-0.000331
20.75	-0.000294
20.766667	-0.000386
20.783333	-0.000308
20.8	0
20.816667	0.000147
20.833333	0.000204
20.85	0.000181
20.866667	0.000188
20.883333	0.000265
20.9	0.000112
20.916667	0.000148
20.933333	0.000415
20.95	0.000762
20.966667	0.000849
20.983333	0.000835
21	-0.000028
21.016667	-0.001131
21.033333	-0.002974
21.05	-0.007877
21.066667	-0.01514
21.083333	-0.028533
21.1	-0.034727
21.116667	-0.03754
21.133333	-0.035233
21.15	-0.028276
21.166667	-0.018199
21.183333	-0.011732
21.2	-0.009265
21.216667	-0.010928
21.233333	-0.011621
21.25	-0.011034
21.266667	-0.009927
21.283333	-0.00924
21.3	-0.008993
21.316667	-0.008336
21.333333	-0.007799
21.35	-0.007222
21.366667	-0.006585
21.383333	-0.006189
21.4	-0.005682
21.416667	-0.005005
21.433333	-0.004328
21.45	-0.003572
21.466667	-0.002975
21.483333	-0.002518
21.5	-0.002452
21.516667	-0.002175
21.533333	-0.001719
21.55	-0.001442
21.566667	-0.000986
21.583333	-0.000589
21.6	-0.000543
21.616667	-0.000287
21.633333	-0.000071
21.65	-0.000005
21.666667	0.000112
21.683333	0.000188
21.7	0.000414
21.716667	0.000629
21.733333	0.000755
21.75	0.000881
21.766667	0.000906
21.783333	0.000812
21.8	0.000678
21.816667	0.000623
21.833333	0.000748
21.85	0.000613
21.866667	0.000448
21.883333	0.000364
21.9	0.000339
21.916667	0.000234
21.933333	0.000238
21.95	0.000283
21.966667	0.000327
21.983333	0.000232
22	-0.000054
22.016667	-0.0003
22.033333	-0.000546
22.05	-0.000602
22.066667	-0.000678
22.083333	-0.000894
22.1	-0.0009
22.116667	-0.000787
22.133333	-0.000463
22.15	-0.00037
22.166667	-0.000257
22.183333	-0.000193
22.2	-0.00025
22.216667	-0.000456
22.233333	-0.000552
22.25	-0.000578
22.266667	-0.000494
22.283333	-0.00038
22.3	-0.000255
22.316667	0.00011
22.333333	0.000277
22.35	0.000524
22.366667	0.000631
22.383333	0.000508
22.4	0.000474
22.416667	0.000574
22.433333	0.000726
22.45	0.000807
22.466667	0.000799
22.483333	0.0007
22.5	0.000682
22.516667	0.000837
22.533333	0.000934
22.55	0.001011
22.566667	0.001078
22.583333	0.001025
22.6	0.000723
22.616667	0.000523
22.633333	0.000505
22.65	0.000207
22.666667	-0.000091
22.683333	-0.000029
22.7	-0.000017
22.716667	0.000057
22.733333	0.000102
22.75	-0.000003
22.766667	-0.000188
22.783333	-0.000553
22.8	-0.000788
22.816667	-0.000843
22.833333	-0.000927
22.85	-0.000951
22.866667	-0.000994
22.883333	-0.000838
22.9	-0.000752
22.916667	-0.000846
22.933333	-0.00078
22.95	-0.000474
22.966667	-0.000287
22.983333	-0.000061
23	0.000005
23.016667	-0.000098
23.033333	-0.000211
23.05	-0.000084
23.066667	0.000063
23.083333	0.000121
23.1	0.000288
23.116667	0.000606
23.133333	0.000795
23.15	0.001024
23.166667	0.001163
23.183333	0.001202
23.2	0.001232
23.216667	0.001052
23.233333	0.000953
23.25	0.000954
23.266667	0.000815
23.283333	0.000486
23.3	0.000337
23.316667	0.000218
23.333333	0.000129
23.35	-0.00009
23.366667	-0.000339
23.383333	-0.000368
23.4	-0.000767
23.416667	-0.001348
23.433333	-0.001959
23.45	-0.00217
23.466667	-0.001992
23.483333	-0.002153
23.5	-0.002304
23.516667	-0.002867
23.533333	-0.003332
23.55	-0.006896
23.566667	-0.014551
23.583333	-0.024105
23.6	-0.03527
23.616667	-0.039326
23.633333	-0.031653
23.65	-0.01835
23.666667	-0.004988
23.683333	-0.002755
23.7	-0.003742
23.716667	-0.004791
23.733333	-0.004751
23.75	-0.004031
23.766667	-0.003481
23.783333	-0.00308
23.8	-0.0029
23.816667	-0.002681
23.833333	-0.002453
23.85	-0.002285
23.866667	-0.002137
23.883333	-0.001959
23.9	-0.001681
23.916667	-0.001184
23.933333	-0.000858
23.95	-0.000662
23.966667	-0.000386
23.983333	-0.00043
24	-0.000444
24.016667	-0.000439
24.033333	-0.000624
24.05	-0.00073
24.066667	-0.000735
24.083333	-0.000711
24.1	-0.000816
24.116667	-0.000843
24.133333	-0.000859
24.15	-0.000866
24.166667	-0.000893
24.183333	-0.00102
24.2	-0.001106
24.216667	-0.001034
24.233333	-0.000851
24.25	-0.000669
24.266667	-0.000547
24.283333	-0.000514
24.3	-0.000552
24.316667	-0.00059
24.333333	-0.000548
24.35	-0.000356
24.366667	-0.000124
24.383333	0.000077
24.4	0.000119
24.416667	0.000232
24.433333	0.000284
24.45	0.000217
24.466667	0.00016
24.483333	0.000182
24.5	0.000245
24.516667	0.000338
24.533333	0.000493
24.55	0.000507
24.566667	0.000402
24.583333	0.000286
24.6	0.000311
24.616667	0.000337
24.633333	0.000413
24.65	0.00055
24.666667	0.000567
24.683333	0.000424
24.7	0.000451
24.716667	0.000508
24.733333	0.000397
24.75	0.000456
24.766667	0.000525
24.783333	0.000503
24.8	0.000512
24.816667	0.000481
24.833333	0.000501
24.85	0.00046
24.866667	0.000319
24.883333	0.000259
24.9	0.000198
24.916667	-0.000113
24.933333	-0.000375
24.95	-0.000497
24.966667	-0.000599
24.983333	-0.000742
25	-0.000754
25.016667	-0.000667
25.033333	-0.000723
25.05	-0.000739
25.066667	-0.000585
25.083333	-0.00047
25.1	-0.000446
25.116667	-0.000454
25.133333	-0.000524
25.15	-0.000744
25.166667	-0.000904
25.183333	-0.000944
25.2	-0.000735
25.216667	-0.000537
25.233333	-0.000431
25.25	-0.000525
25.266667	-0.000539
25.283333	-0.000403
25.3	-0.000268
25.316667	-0.000173
25.333333	-0.00007
25.35	-0.000126
25.366667	0.000197
25.383333	0.00021
25.4	0.000314
25.416667	0.000367
25.433333	0.0003
25.45	0.000393
25.466667	0.000376
25.483333	0.000469
25.5	0.000582
25.516667	0.000485
25.533333	0.000549
25.55	0.000363
25.566667	0.000387
25.583333	0.000421
25.6	0.000386
25.616667	0.00034
25.633333	0.000386
25.65	0.000432
25.666667	0.000208
25.683333	0.000204
25.7	0.00018
25.716667	0.000127
25.733333	0.000004
25.75	-0.000008
25.766667	-0.00004
25.783333	-0.000133
25.8	-0.000155
25.816667	-0.000107
25.833333	-0.000088
25.85	-0.000179
25.866667	-0.00013
25.883333	0.00001
25.9	0.000199
25.916667	0.000098
25.933333	0.000009
25.95	-0.000311
25.966667	-0.000481
25.983333	-0.000281
26	0.00021
26.016667	0.001431
26.033333	0.003202
26.05	0.000774
26.066667	-0.009755
26.083333	-0.019554
26.1	-0.028562
26.116667	-0.03307
26.133333	-0.031427
26.15	-0.025435
26.166667	-0.012482
26.183333	-0.007869
26.2	-0.004777
26.216667	-0.003554
26.233333	-0.00349
26.25	-0.004226
26.266667	-0.004042
26.283333	-0.003558
26.3	-0.002824
26.316667	-0.002169
26.333333	-0.001624
26.35	-0.001549
26.366667	-0.001244
26.383333	-0.000988
26.4	-0.000543
26.416667	-0.000257
26.433333	-0.000021
26.45	0.000396
26.466667	0.001232
26.483333	0.001579
26.5	0.001986
26.516667	0.002223
26.533333	0.001941
26.55	0.002139
26.566667	0.002307
26.583333	0.002235
26.6	0.002223
26.616667	0.002022
26.633333	0.001871
26.65	0.002231
26.666667	0.00212
26.683333	0.00194
26.7	0.001759
26.716667	0.001469
26.733333	0.00122
26.75	0.001021
26.766667	0.000882
26.783333	0.000964
26.8	0.000885
26.816667	0.000746
26.833333	0.000709
26.85	0.000582
26.866667	0.000404
26.883333	0.000447
26.9	0.000579
26.916667	0.000463
26.933333	0.000317
26.95	0.000301
26.966667	0.000286
26.983333	0.0004
27	0.000494
27.016667	0.000489
27.033333	0.000555
27.05	0.00072
27.066667	0.000596
27.083333	0.000612
27.1	0.000288
27.116667	0.000333
27.133333	0.00038
27.15	0.000246
27.166667	0.000032
27.183333	-0.000172
27.2	-0.000106
27.216667	-0.00027
27.233333	-0.000545
27.25	-0.00059
27.266667	-0.000485
27.283333	-0.000291
27.3	-0.000176
27.316667	-0.000382
27.333333	-0.000719
27.35	-0.000787
27.366667	-0.000695
27.383333	-0.000623
27.4	-0.00057
27.416667	-0.000379
27.433333	-0.00004
27.45	-0.00007
27.466667	-0.000021
27.483333	-0.000061
27.5	-0.000122
27.516667	-0.000154
27.533333	-0.000107
27.55	-0.0001
27.566667	-0.000093
27.583333	-0.000166
27.6	-0.00035
27.616667	-0.000483
27.633333	-0.000448
27.65	-0.000333
27.666667	-0.000048
27.683333	0.000057
27.7	-0.000018
27.716667	0.000116
27.733333	0.000371
27.75	0.000425
27.766667	0.000349
27.783333	0.000463
27.8	0.000507
27.816667	0.000432
27.833333	0.000606
27.85	0.000681
27.866667	0.000695
27.883333	0.000869
27.9	0.001134
27.916667	0.001128
27.933333	0.001012
27.95	0.000847
27.966667	0.000721
27.983333	0.000665
28	0.000339
28.016667	0.000103
28.033333	0.000145
28.05	-0.000082
28.066667	-0.00045
28.083333	-0.000648
28.1	-0.000666
28.116667	-0.000884
28.133333	-0.000906
28.15	-0.000898
28.166667	-0.00107
28.183333	-0.001112
28.2	-0.001144
28.216667	-0.001218
28.233333	-0.001355
28.25	-0.001362
28.266667	-0.00131
28.283333	-0.001287
28.3	-0.001274
28.316667	-0.001352
28.333333	-0.001283
28.35	-0.001114
28.366667	-0.001015
28.383333	-0.000966
28.4	-0.000997
28.416667	-0.000758
28.433333	-0.000799
28.45	-0.00104
28.466667	-0.001301
28.483333	-0.001172
28.5	-0.000563
28.516667	0.000608
28.533333	0.000782
28.55	-0.005433
28.566667	-0.010228
28.583333	-0.018163
28.6	-0.027248
28.616667	-0.02942
28.633333	-0.026203
28.65	-0.014086
28.666667	-0.00367
28.683333	0.003487
28.7	0.003144
28.716667	0.001635
28.733333	0.001431
28.75	0.001016
28.766667	0.000831
28.783333	0.000617
28.8	0.000782
28.816667	0.000713
28.833333	0.000842
28.85	0.000862
28.866667	0.000742
28.883333	0.000592
28.9	0.000702
28.916667	0.000908
28.933333	0.001049
28.95	0.00107
28.966667	0.001061
28.983333	0.001101
29	0.001092
29.016667	0.00095
29.033333	0.001028
29.05	0.001216
29.066667	0.001234
29.083333	0.001242
29.1	0.00158
29.116667	0.001836
29.133333	0.001948
29.15	0.001959
29.166667	0.00197
29.183333	0.001981
29.2	0.002032
29.216667	0.002193
29.233333	0.002332
29.25	0.002331
29.266667	0.00234
29.283333	0.002529
29.3	0.002728
29.316667	0.002986
29.333333	0.003382
29.35	0.003859
29.366667	0.004256
29.383333	0.004533
29.4	0.00477
29.416667	0.004805
29.433333	0.004663
29.45	0.004632
29.466667	0.00487
29.483333	0.005029
29.5	0.005147
29.516667	0.005271
29.533333	0.005525
29.55	0.0057
29.566667	0.005935
29.583333	0.00619
29.6	0.006264
29.616667	0.006039
29.633333	0.005743
29.65	0.005748
29.666667	0.006223
29.683333	0.006437
29.7	0.007972
29.716667	0.00601
29.733333	-0.014143
29.75	-0.030096
29.766667	-0.031959
29.783333	-0.023162
29.8	-0.013765
29.816667	-0.007119
29.833333	-0.005066
29.85	-0.004113
29.866667	-0.00407
29.883333	-0.004387
29.9	-0.004584
29.916667	-0.004272
29.933333	-0.003716
29.95	-0.003491
29.966667	-0.003136
29.983333	-0.002971
30	-0.002846
30.016667	-0.002709
30.033333	-0.002486
30.05	-0.002233
30.066667	-0.00212
30.083333	-0.001657
30.1	-0.001234
30.116667	-0.000888
30.133333	-0.000467
30.15	-0.000095
30.166667	0.000087
30.183333	0.000228
30.2	0.00037
30.216667	0.000547
30.233333	0.0006
30.25	0.000843
30.266667	0.001016
30.283333	0.001019
30.3	0.001232
30.316667	0.001302
30.333333	0.000888
30.35	0.000735
30.366667	0.000661
30.383333	0.000708
30.4	0.000724
30.416667	0.000628
30.433333	0.000628
30.45	0.000498
30.466667	0.000618
30.483333	0.000648
30.5	0.000668
30.516667	0.000987
30.533333	0.000988
30.55	0.00095
30.566667	0.000852
30.583333	0.000684
30.6	0.000656
30.616667	0.000667
30.633333	0.000688
30.65	0.001009
30.666667	0.00123
30.683333	0.001401
30.7	0.001322
30.716667	0.001293
30.733333	0.001338
30.75	0.001143
30.766667	0.001108
30.783333	0.001053
30.8	0.000908
30.816667	0.000953
30.833333	0.000985
30.85	0.000587
30.866667	0.000439
30.883333	0.000571
30.9	0.000703
30.916667	0.000766
30.933333	0.000796
30.95	0.000556
30.966667	0.000766
30.983333	0.000866
31	0.001096
31.016667	0.000797
31.033333	0.001854
31.05	-0.005948
31.066667	-0.01213
31.083333	-0.015262
31.1	-0.020745
31.116667	-0.024126
31.133333	-0.023771
31.15	-0.017246
31.166667	-0.005231
31.183333	0.003083
31.2	0.004438
31.216667	0.003934
31.233333	0.002575
31.25	0.001257
31.266667	0.000818
31.283333	0.00068
31.3	0.000462
31.316667	0.000293
31.333333	-0.000129
31.35	-0.000361
31.366667	-0.000554
31.383333	-0.000866
31.4	-0.001159
31.416667	-0.001271
31.433333	-0.001208
31.45	-0.001155
31.466667	-0.001042
31.483333	-0.000759
31.5	-0.000736
31.516667	-0.000542
31.533333	-0.000644
31.55	-0.000636
31.566667	-0.000669
31.583333	-0.000651
31.6	-0.000523
31.616667	-0.000515
31.633333	-0.000532
31.65	-0.00029
31.666667	-0.000028
31.683333	0.000164
31.7	0.000256
31.716667	0.000309
31.733333	0.000405
31.75	0.000491
31.766667	0.000397
31.783333	0.000422
31.8	0.000378
31.816667	0.000344
31.833333	0.000323
31.85	0.000242
31.866667	0.000351
31.883333	0.00037
31.9	0.000459
31.916667	0.000598
31.933333	0.000519
31.95	0.00045
31.966667	0.000571
31.983333	0.000622
32	0.000483
32.016667	0.000354
32.033333	0.000255
32.05	0.000146
32.066667	0.000026
32.083333	-0.000123
32.1	-0.000132
32.116667	-0.000321
32.133333	-0.000493
32.15	-0.000605
32.166667	-0.000837
32.183333	-0.000939
32.2	-0.001051
32.216667	-0.001083
32.233333	-0.001079
32.25	-0.001186
32.266667	-0.001172
32.283333	-0.001159
32.3	-0.001125
32.316667	-0.000912
32.333333	-0.000693
32.35	-0.000514
32.366667	-0.000315
32.383333	-0.000216
32.4	-0.000077
32.416667	-0.000018
32.433333	0.000008
32.45	0.000204
32.466667	0.00029
32.483333	0.000186
32.5	0.000282
32.516667	0.000288
32.533333	0.000293
32.55	0.000348
32.566667	0.000342
32.583333	0.000337
32.6	0.000422
32.616667	0.000447
32.633333	0.000552
32.65	0.000657
32.666667	0.000562
32.683333	0.000347
32.7	0.000122
32.716667	-0.000083
32.733333	-0.000198
32.75	-0.000283
32.766667	-0.000427
32.783333	-0.000462
32.8	-0.000346
32.816667	-0.000191
32.833333	0.000056
32.85	0.000192
32.866667	0.000438
32.883333	0.000775
32.9	0.000651
32.916667	0.000677
32.933333	0.000615
32.95	0.000513
32.966667	0.00024
32.983333	-0.000102
33	-0.000285
33.016667	-0.000197
33.033333	-0.000169
33.05	-0.00018
33.066667	-0.000152
33.083333	-0.000113
33.1	-0.000065
33.116667	0.000143
33.133333	0.000102
33.15	0.000161
33.166667	0.00023
33.183333	0.000039
33.2	-0.000222
33.216667	-0.000284
33.233333	-0.000355
33.25	-0.000606
33.266667	-0.000557
33.283333	-0.000428
33.3	-0.000229
33.316667	-0.00006
33.333333	0.000079
33.35	0.000258
33.366667	0.000387
33.383333	0.000206
[truncated: 909 more rows]
