# Supplementary material for: Small-molecule binding and sensing with a designed protein family
Source: Nat Commun. 2026 Mar 28;17:4533. doi: 10.1038/s41467-026-70953-8 (PMC13194776; doi:10.1038/s41467-026-70953-8)
Supplement: Supplementary file 4 — Source Data [file 41467_2026_70953_MOESM4_ESM.zip › support_data/Figure4/Figure4H.xlsx]

## Sheet: Sheet1
Figure 4H
	[CID],μM	10	5	2.5	1.25	0.625	0.3125	0.15625	0.078125	0.0390625	0.0195312	0.00976562	0.00488281
	rep1_w	5735598	4846583	3426551	2037175	1088089	588096	289736	100535	33868	12303	2921	953
	rep2_w	4969103	4498232	3483237	2102923	1161903	625847	300270	116042	40268	12042	2343	888
	rep3_w	3802904	3836444	2702523	1818282	1069677	619559	260731	100100	33937	9107	2874	834
	[CID],μM	10	5	2.5	1.25	0.625	0.3125	0.15625	0.078125	0.0390625	0.0195312	0.00976562	0.00488281
	Avg	4.83587e+06	4393753	3.2041e+06	1.98613e+06	1.10656e+06	611167	283579	105559	36024.3	11150.7	2712.67	891.667

## Sheet: Sheet2
Figure4H
	[cortisol], μΜ	10	3.33333	1.11111	0.37037	0.123457	0.0411523	0.0137174	0.00457247	0.00152416	0.000508053	0.000169351	5.64503e-05
	Luminescence	922473	666361	668637	648976	435599	245965	146297	121911	104635	108221	108203	104661
