# Supplementary material for: Small-molecule binding and sensing with a designed protein family
Source: Nat Commun. 2026 Mar 28;17:4533. doi: 10.1038/s41467-026-70953-8 (PMC13194776; doi:10.1038/s41467-026-70953-8)
Supplement: Supplementary file 4 — Source Data [file 41467_2026_70953_MOESM4_ESM.zip › support_data/Figure4/Figure4C_hcy129.1_itc.csv]

DP_X	DP_Y	Baseline_X	Baseline_Y	Fit_X	Fit_Y	NDH_X	NDH_Y
0.083333	10.30206	0.083333	10.303675	0.019333	-11.874003	0.116562	-11.978295
0.1	10.30202	0.183437	10.303908	0.116562	-11.871633	0.214725	-11.989728
0.116667	10.302	0.28354	10.304127	0.214725	-11.866131	0.313819	-12.093798
0.133333	10.30191	0.383643	10.304302	0.313819	-11.857758	0.413847	-11.880697
0.15	10.30203	0.483747	10.304404	0.413847	-11.845348	0.514807	-11.941146
0.166667	10.30224	0.58385	10.304403	0.514807	-11.826584	0.6167	-11.864462
0.183333	10.30237	0.683953	10.304214	0.6167	-11.796301	0.719526	-11.777527
0.2	10.30248	0.784056	10.303752	0.719526	-11.740982	0.823284	-11.200568
0.216667	10.3028	0.88416	10.302989	0.823284	-11.615453	0.927975	-10.754648
0.233333	10.30306	0.984263	10.302142	0.927975	-11.192411	1.033599	-8.816103
0.25	10.30347	1.084366	10.301344	1.033599	-8.644063	1.140155	-2.409073
0.266667	10.30367	1.18447	10.300611	1.140155	-2.490916	1.247644	-0.346479
0.283333	10.30405	1.284573	10.299952	1.247644	-0.552908	1.356066	-0.193087
0.3	10.30438	1.384676	10.299379	1.356066	-0.223519	1.465421	-0.141373
0.316667	10.3048	1.48478	10.2989	1.465421	-0.12386	1.575708	-0.170821
0.333333	10.30558	1.584883	10.298525	1.575708	-0.081287	1.686928	-0.113651
0.35	10.30634	1.684986	10.298264	1.686928	-0.059121	1.799081	-0.142725
0.366667	10.30749	1.78509	10.298126	1.799081	-0.045975	1.912166	-0.057469
0.383333	10.3081	1.885193	10.298112	1.912166	-0.037404
0.4	10.30835	1.985296	10.298192
0.416667	10.30784	2.085399	10.29833
0.433333	10.29894	2.185503	10.298509
0.45	10.28963	2.285606	10.298716
0.466667	10.29142	2.385709	10.298932
0.483333	10.29812	2.485813	10.299134
0.5	10.30005	2.585916	10.299312
0.516667	10.30177	2.686019	10.299471
0.533333	10.30269	2.786123	10.29962
0.55	10.30363	2.886226	10.299765
0.566667	10.30517	2.986329	10.299879
0.583333	10.30544	3.086433	10.299917
0.6	10.30621	3.186536	10.299839
0.616667	10.30706	3.286639	10.299627
0.633333	10.30799	3.386742	10.299295
0.65	10.3075	3.486846	10.29887
0.666667	10.30475	3.586949	10.298382
0.683333	10.30452	3.687052	10.297859
0.7	10.30312	3.787156	10.297326
0.716667	10.3034	3.887259	10.296812
0.733333	10.30424	3.987362	10.296343
0.75	10.29929	4.087466	10.295945
0.766667	10.30944	4.187569	10.295645
0.783333	10.35386	4.287672	10.295471
0.8	10.38991	4.387775	10.295449
0.816667	10.37527	4.487879	10.295595
0.833333	10.3255	4.587982	10.295881
0.85	10.28607	4.688085	10.29624
0.866667	10.26689	4.788189	10.296581
0.883333	10.26469	4.888292	10.29688
0.9	10.27173	4.988395	10.297127
0.916667	10.28036	5.088499	10.297286
0.933333	10.28911	5.188602	10.297327
0.95	10.28975	5.288705	10.297258
0.966667	10.29079	5.388809	10.297111
0.983333	10.2927	5.488912	10.296921
1	10.29789	5.589015	10.296706
1.016667	10.29944	5.689118	10.296469
1.033333	10.2722	5.789222	10.29622
1.05	10.1411	5.889325	10.295982
1.066667	9.96725	5.989428	10.295779
1.083333	9.8574	6.089532	10.295617
1.1	9.83196	6.189635	10.295491
1.116667	9.85689	6.289738	10.295397
1.133333	9.90373	6.389842	10.295332
1.15	9.96017	6.489945	10.29529
1.166667	10.01496	6.590048	10.295269
1.183333	10.06574	6.690152	10.295262
1.2	10.10597	6.790255	10.295268
1.216667	10.13655	6.890358	10.29528
1.233333	10.16131	6.990461	10.295295
1.25	10.18367	7.090565	10.2953
1.266667	10.20069	7.190668	10.295276
1.283333	10.21155	7.290771	10.295201
1.3	10.22283	7.390875	10.295085
1.316667	10.23489	7.490978	10.294971
1.333333	10.24077	7.591081	10.294921
1.35	10.24923	7.691185	10.294982
1.366667	10.25206	7.791288	10.295176
1.383333	10.25903	7.891391	10.29549
1.4	10.26695	7.991494	10.295872
1.416667	10.27113	8.091598	10.29623
1.433333	10.27545	8.191701	10.296481
1.45	10.27904	8.291804	10.296643
1.466667	10.28105	8.391908	10.296696
1.483333	10.28281	8.492011	10.296622
1.5	10.28404	8.592114	10.296442
1.516667	10.28541	8.692218	10.29618
1.533333	10.28683	8.792321	10.295858
1.55	10.2887	8.892424	10.295498
1.566667	10.29054	8.992528	10.295124
1.583333	10.29222	9.092631	10.294758
1.6	10.29359	9.192734	10.294422
1.616667	10.29504	9.292837	10.294141
1.633333	10.29667	9.392941	10.293935
1.65	10.29866	9.493044	10.293829
1.666667	10.29976	9.593147	10.29384
1.683333	10.30166	9.693251	10.293964
1.7	10.30182	9.793354	10.294178
1.716667	10.29836	9.893457	10.294443
1.733333	10.29498	9.993561	10.294692
1.75	10.29255	10.093664	10.294863
1.766667	10.29184	10.193767	10.294903
1.783333	10.29078	10.293871	10.294763
1.8	10.29111	10.393974	10.294433
1.816667	10.29495	10.494077	10.293976
1.833333	10.29723	10.59418	10.293451
1.85	10.29807	10.694284	10.292876
1.866667	10.29828	10.794387	10.292282
1.883333	10.29867	10.89449	10.291736
1.9	10.29928	10.994594	10.291268
1.916667	10.29971	11.094697	10.290881
1.933333	10.29969	11.1948	10.290569
1.95	10.29948	11.294904	10.290329
1.966667	10.29977	11.395007	10.290154
1.983333	10.29962	11.49511	10.290042
2	10.29948	11.595213	10.289986
2.016667	10.29924	11.695317	10.289983
2.033333	10.2991	11.79542	10.290027
2.05	10.29889	11.895523	10.290113
2.066667	10.29887	11.995627	10.290237
2.083333	10.29873	12.09573	10.290395
2.1	10.29877	12.195833	10.290601
2.116667	10.29891	12.295937	10.290879
2.133333	10.29883	12.39604	10.291239
2.15	10.29862	12.496143	10.291666
2.166667	10.29807	12.596247	10.292122
2.183333	10.29773	12.69635	10.292561
2.2	10.29742	12.796453	10.292942
2.216667	10.2972	12.896556	10.293238
2.233333	10.29721	12.99666	10.293433
2.25	10.29747	13.096763	10.293525
2.266667	10.29796	13.196866	10.293536
2.283333	10.29832	13.29697	10.293499
2.3	10.29854	13.397073	10.293438
2.316667	10.29905	13.497176	10.293364
2.333333	10.29938	13.59728	10.29328
2.35	10.29943	13.697383	10.293187
2.366667	10.29928	13.797486	10.293084
2.383333	10.29968	13.89759	10.292972
2.4	10.30064	13.997693	10.292851
2.416667	10.30135	14.097796	10.29272
2.433333	10.3011	14.197899	10.292582
2.45	10.30028	14.298003	10.292434
2.466667	10.30038	14.398106	10.292278
2.483333	10.30102	14.498209	10.292114
2.5	10.30081	14.598313	10.291939
2.516667	10.30005	14.698416	10.291755
2.533333	10.29917	14.798519	10.291597
2.55	10.29924	14.898623	10.291516
2.566667	10.29949	14.998726	10.291501
2.583333	10.29834	15.098829	10.291519
2.6	10.29785	15.198933	10.291547
2.616667	10.29904	15.299036	10.291585
2.633333	10.30102	15.399139	10.291646
2.65	10.30281	15.499242	10.291739
2.666667	10.30431	15.599346	10.291853
2.683333	10.30136	15.699449	10.291952
2.7	10.29729	15.799552	10.291994
2.716667	10.29664	15.899656	10.291944
2.733333	10.2961	15.999759	10.291787
2.75	10.29548	16.099862	10.291535
2.766667	10.296	16.199966	10.291206
2.783333	10.29671	16.300069	10.290822
2.8	10.29669	16.400172	10.290403
2.816667	10.29684	16.500275	10.289969
2.833333	10.29738	16.600379	10.28954
2.85	10.2974	16.700482	10.289137
2.866667	10.29757	16.800585	10.288779
2.883333	10.29829	16.900689	10.288487
2.9	10.2987	17.000792	10.288281
2.916667	10.29898	17.100895	10.288181
2.933333	10.29962	17.200999	10.288207
2.95	10.3003	17.301102	10.28836
2.966667	10.30034	17.401205	10.288632
2.983333	10.30041	17.501309	10.288988
3	10.30048	17.601412	10.289375
3.016667	10.30059	17.701515	10.28978
3.033333	10.30089	17.801618	10.290192
3.05	10.30122	17.901722	10.290585
3.066667	10.30132	18.001825	10.290927
3.083333	10.30169	18.101928	10.2912
3.1	10.30211	18.202032	10.291395
3.116667	10.30218	18.302135	10.291506
3.133333	10.30217	18.402238	10.291536
3.15	10.30214	18.502342	10.291494
3.166667	10.30238	18.602445	10.291392
3.183333	10.30267	18.702548	10.291241
3.2	10.30245	18.802652	10.291054
3.216667	10.30206	18.902755	10.29084
3.233333	10.30179	19.002858	10.290612
3.25	10.30151	19.102961	10.290381
3.266667	10.30143	19.203065	10.290158
3.283333	10.30143	19.303168	10.289955
3.3	10.3009	19.403271	10.289784
3.316667	10.30041	19.503375	10.289655
3.333333	10.3001	19.603478	10.289577
3.35	10.29993	19.703581	10.289546
3.366667	10.29975	19.803685	10.289524
3.383333	10.29935	19.903788	10.289406
3.4	10.29861	20.003891	10.28914
3.416667	10.29809	20.103994	10.28877
3.433333	10.29809	20.204098	10.288477
3.45	10.29838	20.304201	10.288303
3.466667	10.29891	20.404304	10.288168
3.483333	10.29886	20.504408	10.287975
3.5	10.30049	20.604511	10.287624
3.516667	10.30052	20.704614	10.287054
3.533333	10.27012	20.804718	10.286409
3.55	10.06884	20.904821	10.285835
3.566667	9.64525	21.004924	10.28537
3.583333	9.07471	21.105028	10.285008
3.6	8.47615	21.205131	10.284744
3.616667	8.06404	21.305234	10.284575
3.633333	7.94483	21.405337	10.284494
3.65	8.05729	21.505441	10.284499
3.666667	8.30669	21.605544	10.284583
3.683333	8.60936	21.705647	10.284744
3.7	8.90261	21.805751	10.284976
3.716667	9.14373	21.905854	10.285274
3.733333	9.32684	22.005957	10.285635
3.75	9.46594	22.106061	10.286054
3.766667	9.58552	22.206164	10.286525
3.783333	9.68686	22.306267	10.287047
3.8	9.77259	22.406371	10.287606
3.816667	9.84376	22.506474	10.288155
3.833333	9.91115	22.606577	10.288637
3.85	9.96534	22.70668	10.28901
3.866667	10.00619	22.806784	10.289295
3.883333	10.04661	22.906887	10.289537
3.9	10.07925	23.00699	10.289733
3.916667	10.11108	23.107094	10.28988
3.933333	10.14316	23.207197	10.289982
3.95	10.17224	23.3073	10.290037
3.966667	10.19685	23.407404	10.29003
3.983333	10.22233	23.507507	10.289951
4	10.22767	23.60761	10.289802
4.016667	10.22084	23.707713	10.28959
4.033333	10.2217	23.807817	10.289323
4.05	10.2283	23.90792	10.289007
4.066667	10.23917	24.008023	10.288648
4.083333	10.24898	24.108127	10.288254
4.1	10.26221	24.20823	10.287832
4.116667	10.26706	24.308333	10.287389
4.133333	10.26677	24.408437	10.28693
4.15	10.26675	24.50854	10.286464
4.166667	10.26842	24.608643	10.285996
4.183333	10.26932	24.708747	10.285535
4.2	10.27066	24.80885	10.285087
4.216667	10.2723	24.908953	10.284668
4.233333	10.27372	25.009056	10.284314
4.25	10.27534	25.10916	10.284066
4.266667	10.27722	25.209263	10.283943
4.283333	10.27854	25.309366	10.283929
4.3	10.28093	25.40947	10.283981
4.316667	10.28332	25.509573	10.284037
4.333333	10.28564	25.609676	10.284044
4.35	10.28703	25.70978	10.283993
4.366667	10.28786	25.809883	10.283927
4.383333	10.28864	25.909986	10.283875
4.4	10.28943	26.01009	10.283814
4.416667	10.29058	26.110193	10.283733
4.433333	10.29114	26.210296	10.283635
4.45	10.29176	26.310399	10.283525
4.466667	10.29257	26.410503	10.283407
4.483333	10.29333	26.510606	10.283287
4.5	10.29374	26.610709	10.283167
4.516667	10.29396	26.710813	10.283054
4.533333	10.29404	26.810916	10.282952
4.55	10.29448	26.911019	10.282864
4.566667	10.29476	27.011123	10.282797
4.583333	10.29435	27.111226	10.282753
4.6	10.29283	27.211329	10.282739
4.616667	10.29095	27.311433	10.282757
4.633333	10.28946	27.411536	10.282812
4.65	10.28989	27.511639	10.282901
4.666667	10.29351	27.611742	10.283017
4.683333	10.30025	27.711846	10.283152
4.7	10.32485	27.811949	10.283293
4.716667	10.31593	27.912052	10.283394
4.733333	10.3091	28.012156	10.283357
4.75	10.30432	28.112259	10.283196
4.766667	10.29784	28.212362	10.283032
4.783333	10.2905	28.312466	10.282893
4.8	10.29144	28.412569	10.282777
4.816667	10.29222	28.512672	10.282676
4.833333	10.29221	28.612775	10.282586
4.85	10.2926	28.712879	10.282509
4.866667	10.29346	28.812982	10.282446
4.883333	10.29392	28.913085	10.282396
4.9	10.29454	29.013189	10.282362
4.916667	10.29527	29.113292	10.282343
4.933333	10.29588	29.213395	10.282342
4.95	10.29672	29.313499	10.282358
4.966667	10.2975	29.413602	10.282393
4.983333	10.29797	29.513705	10.282447
5	10.2985	29.613809	10.282521
5.016667	10.29905	29.713912	10.282617
5.033333	10.29944	29.814015	10.282734
5.05	10.29955	29.914118	10.282874
5.066667	10.30018	30.014222	10.283025
5.083333	10.30049	30.114325	10.283166
5.1	10.30063	30.214428	10.283262
5.116667	10.30071	30.314532	10.283281
5.133333	10.30087	30.414635	10.283195
5.15	10.30031	30.514738	10.282989
5.166667	10.30003	30.614842	10.282662
5.183333	10.29971	30.714945	10.28221
5.2	10.29942	30.815048	10.28166
5.216667	10.29922	30.915152	10.281165
5.233333	10.29864	31.015255	10.280803
5.25	10.29799	31.115358	10.280568
5.266667	10.29748	31.215461	10.280446
5.283333	10.29683	31.315565	10.280422
5.3	10.29647	31.415668	10.280482
5.316667	10.29659	31.515771	10.280613
5.333333	10.29672	31.615875	10.2808
5.35	10.29656	31.715978	10.281028
5.366667	10.29613	31.816081	10.281285
5.383333	10.29581	31.916185	10.281555
5.4	10.29552	32.016288	10.281824
5.416667	10.29522	32.116391	10.282079
5.433333	10.29487	32.216494	10.282305
5.45	10.29499	32.316598	10.282486
5.466667	10.29524	32.416701	10.282602
5.483333	10.29553	32.516804	10.282636
5.5	10.29568	32.616908	10.282584
5.516667	10.29606	32.717011	10.282462
5.533333	10.29647	32.817114	10.2823
5.55	10.29669	32.917218	10.28214
5.566667	10.29687	33.017321	10.282015
5.583333	10.29725	33.117424	10.281918
5.6	10.29743	33.217528	10.281783
5.616667	10.29759	33.317631	10.281593
5.633333	10.29777	33.417734	10.281331
5.65	10.29808	33.517837	10.281077
5.666667	10.29826	33.617941	10.280856
5.683333	10.2978	33.718044	10.280667
5.7	10.29752	33.818147	10.280511
5.716667	10.2974	33.918251	10.280389
5.733333	10.29717	34.018354	10.280301
5.75	10.29721	34.118457	10.280247
5.766667	10.29723	34.218561	10.280228
5.783333	10.29701	34.318664	10.280239
5.8	10.29614	34.418767	10.280268
5.816667	10.29567	34.518871	10.280317
5.833333	10.29545	34.618974	10.280417
5.85	10.29519	34.719077	10.28058
5.866667	10.2948	34.81918	10.280798
5.883333	10.29417	34.919284	10.281021
5.9	10.29339	35.019387	10.281208
5.916667	10.29293	35.11949	10.28136
5.933333	10.29298	35.219594	10.281488
5.95	10.29365	35.319697	10.281585
5.966667	10.29526	35.4198	10.281623
5.983333	10.29586	35.519904	10.281592
6	10.29697	35.620007	10.28151
6.016667	10.30229	35.72011	10.281401
6.033333	10.29174	35.820213	10.281274
6.05	10.15775	35.920317	10.28112
6.066667	9.79946	36.02042	10.280934
6.083333	9.25597	36.120523	10.280723
6.1	8.64249	36.220627	10.280505
6.116667	8.15904	36.32073	10.280294
6.133333	7.95693	36.420833	10.280108
6.15	8.00983	36.520937	10.279963
6.166667	8.22472	36.62104	10.279876
6.183333	8.50119	36.721143	10.279859
6.2	8.78405	36.821247	10.279913
6.216667	9.03574	36.92135	10.280069
6.233333	9.24933	37.021453	10.280339
6.25	9.42148	37.121556	10.280662
6.266667	9.55438	37.22166	10.280927
6.283333	9.66236	37.321763	10.281051
6.3	9.75824	37.421866	10.281023
6.316667	9.83538	37.52197	10.280794
6.333333	9.89966	37.622073	10.28028
6.35	9.95443	37.722176	10.279692
6.366667	9.99796	37.82228	10.279315
6.383333	10.04268	37.922383	10.279197
6.4	10.07949	38.022486	10.279296
6.416667	10.10468	38.12259	10.279537
6.433333	10.12936	38.222693	10.279821
6.45	10.15316	38.322796	10.280072
6.466667	10.1674	38.422899	10.280254
6.483333	10.18846	38.523003	10.280355
6.5	10.20276	38.623106	10.280383
6.516667	10.21703	38.723209	10.280343
6.533333	10.22489	38.823313	10.280246
6.55	10.23766	38.923416	10.280099
6.566667	10.24255	39.023519	10.279911
6.583333	10.24478	39.123623	10.279689
6.6	10.24742	39.223726	10.279444
6.616667	10.25433	39.323829	10.279181
6.633333	10.25827	39.423933	10.278911
6.65	10.26155	39.524036	10.278642
6.666667	10.26493	39.624139	10.278377
6.683333	10.27225	39.724242	10.278114
6.7	10.27607	39.824346	10.277859
6.716667	10.27865	39.924449	10.277631
6.733333	10.28006	40.024552	10.277459
6.75	10.28119	40.124656	10.277371
6.766667	10.28302	40.224759	10.27739
6.783333	10.28422	40.324862	10.277516
6.8	10.28609	40.424966	10.277699
6.816667	10.28911	40.525069	10.277825
6.833333	10.29095	40.625172	10.27777
6.85	10.29202	40.725275	10.277506
6.866667	10.29277	40.825379	10.277179
6.883333	10.29327	40.925482	10.276888
6.9	10.29358	41.025585	10.276649
6.916667	10.29381	41.125689	10.276466
6.933333	10.29346	41.225792	10.276342
6.95	10.29352	41.325895	10.276281
6.966667	10.29421	41.425999	10.276289
6.983333	10.29475	41.526102	10.27637
7	10.29494	41.626205	10.27652
7.016667	10.29491	41.726309	10.276673
7.033333	10.29483	41.826412	10.2767
7.05	10.2947	41.926515	10.276508
7.066667	10.29433	42.026618	10.276226
7.083333	10.29403	42.126722	10.275988
7.1	10.29402	42.226825	10.275819
7.116667	10.29564	42.326928	10.275721
7.133333	10.29685	42.427032	10.275697
7.15	10.29762	42.527135	10.275755
7.166667	10.29823	42.627238	10.275903
7.183333	10.29838	42.727342	10.276137
7.2	10.29815	42.827445	10.276424
7.216667	10.29761	42.927548	10.276701
7.233333	10.2976	43.027652	10.27693
7.25	10.29828	43.127755	10.277078
7.266667	10.29847	43.227858	10.277112
7.283333	10.29828	43.327961	10.277012
7.3	10.29806	43.428065	10.276791
7.316667	10.29821	43.528168	10.276485
7.333333	10.29804	43.628271	10.276126
7.35	10.29749	43.728375	10.275742
7.366667	10.29706	43.828478	10.275359
7.383333	10.29638	43.928581	10.275003
7.4	10.29583	44.028685	10.274699
7.416667	10.29566	44.128788	10.274474
7.433333	10.29547	44.228891	10.274354
7.45	10.29489	44.328994	10.274357
7.466667	10.29431	44.429098	10.274463
7.483333	10.29395	44.529201	10.274626
7.5	10.29362	44.629304	10.274812
7.516667	10.29367	44.729408	10.275009
7.533333	10.29369	44.829511	10.275222
7.55	10.29312	44.929614	10.275453
7.566667	10.29277	45.029718	10.275681
7.583333	10.2926	45.129821	10.27587
7.6	10.29279	45.229924	10.275991
7.616667	10.29282	45.330028	10.276026
7.633333	10.2926	45.430131	10.275977
7.65	10.29244	45.530234	10.275862
7.666667	10.29217	45.630337	10.275715
7.683333	10.29214	45.730441	10.275469
7.7	10.29204	45.830544	10.275058
7.716667	10.29212	45.930647	10.274581
7.733333	10.29212	46.030751	10.274152
7.75	10.29215	46.130854	10.273781
7.766667	10.29208	46.230957	10.273467
7.783333	10.29197	46.331061	10.273211
7.8	10.29211	46.431164	10.273012
7.816667	10.29227	46.531267	10.27287
7.833333	10.29222	46.631371	10.272784
7.85	10.29233	46.731474	10.272755
7.866667	10.29204	46.831577	10.272781
7.883333	10.29186	46.93168	10.272857
7.9	10.29225	47.031784	10.272941
7.916667	10.29269	47.131887	10.272967
7.933333	10.29295	47.23199	10.272879
7.95	10.29271	47.332094	10.272646
7.966667	10.29283	47.432197	10.272266
7.983333	10.2937	47.5323	10.271772
8	10.29527	47.632404	10.271236
8.016667	10.29566	47.732507	10.270775
8.033333	10.29561	47.83261	10.270554
8.05	10.29937	47.932713	10.270701
8.066667	10.30906	48.032817	10.271287
8.083333	10.31258	48.13292	10.272349
8.1	10.31185	48.233023	10.274003
8.116667	10.31162	48.333127	10.276311
8.133333	10.31141	48.43323	10.278941
8.15	10.30976	48.533333	10.281626
8.166667	10.30398
8.183333	10.29273
8.2	10.27138
8.216667	10.26081
8.233333	10.27455
8.25	10.2912
8.266667	10.3011
8.283333	10.30707
8.3	10.30896
8.316667	10.30646
8.333333	10.30354
8.35	10.30109
8.366667	10.29992
8.383333	10.29927
8.4	10.29852
8.416667	10.29719
8.433333	10.29639
8.45	10.29623
8.466667	10.29617
8.483333	10.29566
8.5	10.29749
8.516667	10.29788
8.533333	10.27876
8.55	10.13068
8.566667	9.75077
8.583333	9.2001
8.6	8.59543
8.616667	8.13725
8.633333	7.95862
8.65	8.02295
8.666667	8.23247
8.683333	8.50607
8.7	8.7911
8.716667	9.04313
8.733333	9.25161
8.75	9.42449
8.766667	9.55711
8.783333	9.66227
8.8	9.75371
8.816667	9.83213
8.833333	9.89264
8.85	9.94837
8.866667	9.99803
8.883333	10.03819
8.9	10.07157
8.916667	10.10188
8.933333	10.1337
8.95	10.15778
8.966667	10.17179
8.983333	10.18644
9	10.20018
9.016667	10.21197
9.033333	10.21964
9.05	10.228
9.066667	10.23552
9.083333	10.24381
9.1	10.25469
9.116667	10.26353
9.133333	10.26759
9.15	10.26746
9.166667	10.26938
9.183333	10.27078
9.2	10.27199
9.216667	10.27398
9.233333	10.27524
9.25	10.27721
9.266667	10.28338
9.283333	10.28339
9.3	10.2843
9.316667	10.28408
9.333333	10.28795
9.35	10.29149
9.366667	10.29504
9.383333	10.29447
9.4	10.29364
9.416667	10.29293
9.433333	10.29194
9.45	10.29189
9.466667	10.29226
9.483333	10.29264
9.5	10.29229
9.516667	10.29196
9.533333	10.29194
9.55	10.29165
9.566667	10.29201
9.583333	10.29198
9.6	10.29228
9.616667	10.29264
9.633333	10.29247
9.65	10.29277
9.666667	10.29311
9.683333	10.29328
9.7	10.29291
9.716667	10.29265
9.733333	10.29235
9.75	10.29215
9.766667	10.29226
9.783333	10.29199
9.8	10.29224
9.816667	10.29233
9.833333	10.29101
9.85	10.2886
9.866667	10.29226
9.883333	10.29706
9.9	10.29808
9.916667	10.29668
9.933333	10.29572
9.95	10.29618
9.966667	10.29631
9.983333	10.29597
10	10.29544
10.016667	10.29489
10.033333	10.29454
10.05	10.29466
10.066667	10.29444
10.083333	10.29459
10.1	10.29497
10.116667	10.2953
10.133333	10.29514
10.15	10.29487
10.166667	10.29585
10.183333	10.29636
10.2	10.29727
10.216667	10.29889
10.233333	10.30022
10.25	10.30202
10.266667	10.30226
10.283333	10.30218
10.3	10.30255
10.316667	10.30286
10.333333	10.30149
10.35	10.30087
10.366667	10.29836
10.383333	10.29436
10.4	10.28955
10.416667	10.28859
10.433333	10.28835
10.45	10.28859
10.466667	10.28926
10.483333	10.29023
10.5	10.2906
10.516667	10.29091
10.533333	10.29154
10.55	10.29204
10.566667	10.29285
10.583333	10.2939
10.6	10.29457
10.616667	10.29565
10.633333	10.29642
10.65	10.29712
10.666667	10.29747
10.683333	10.29846
10.7	10.29967
10.716667	10.30148
10.733333	10.29743
10.75	10.2924
10.766667	10.28388
10.783333	10.28258
10.8	10.28537
10.816667	10.28789
10.833333	10.28924
10.85	10.28942
10.866667	10.28911
10.883333	10.28902
10.9	10.28998
10.916667	10.29059
10.933333	10.29034
10.95	10.28925
10.966667	10.28834
10.983333	10.28815
11	10.29063
11.016667	10.2933
11.033333	10.28301
11.05	10.15847
11.066667	9.80682
11.083333	9.27915
11.1	8.69201
11.116667	8.2228
11.133333	8.01974
11.15	8.05707
11.166667	8.2442
11.183333	8.50289
11.2	8.77412
11.216667	9.01768
11.233333	9.22778
11.25	9.39822
11.266667	9.52846
11.283333	9.6402
11.3	9.72961
11.316667	9.8064
11.333333	9.87359
11.35	9.93076
11.366667	9.98565
11.383333	10.03064
11.4	10.06781
11.416667	10.10293
11.433333	10.12442
11.45	10.14749
11.466667	10.16991
11.483333	10.18402
11.5	10.19691
11.516667	10.21102
11.533333	10.22232
11.55	10.2328
11.566667	10.2408
11.583333	10.24611
11.6	10.25281
11.616667	10.25909
11.633333	10.26479
11.65	10.26766
11.666667	10.27031
11.683333	10.27098
11.7	10.27285
11.716667	10.27539
11.733333	10.27724
11.75	10.27924
11.766667	10.28239
11.783333	10.28409
11.8	10.28489
11.816667	10.28601
11.833333	10.28666
11.85	10.28754
11.866667	10.28822
11.883333	10.28856
11.9	10.28931
11.916667	10.29031
11.933333	10.29089
11.95	10.2912
11.966667	10.29164
11.983333	10.29227
12	10.29256
12.016667	10.29302
12.033333	10.29271
12.05	10.29202
12.066667	10.29132
12.083333	10.2908
12.1	10.29051
12.116667	10.29023
12.133333	10.29027
12.15	10.29028
12.166667	10.29022
12.183333	10.29012
12.2	10.28998
12.216667	10.28947
12.233333	10.28897
12.25	10.28859
12.266667	10.28836
12.283333	10.28832
12.3	10.28844
12.316667	10.28865
12.333333	10.28874
12.35	10.28901
12.366667	10.28938
12.383333	10.28977
12.4	10.28994
12.416667	10.28984
12.433333	10.28984
12.45	10.29018
12.466667	10.29031
12.483333	10.29034
12.5	10.29055
12.516667	10.29087
12.533333	10.29141
12.55	10.29211
12.566667	10.29255
12.583333	10.29295
12.6	10.29276
12.616667	10.29291
12.633333	10.29311
12.65	10.29328
12.666667	10.29343
12.683333	10.29323
12.7	10.29354
12.716667	10.29391
12.733333	10.29414
12.75	10.29436
12.766667	10.2942
12.783333	10.29372
12.8	10.2937
12.816667	10.29347
12.833333	10.29331
12.85	10.29345
12.866667	10.29406
12.883333	10.2945
12.9	10.29453
12.916667	10.29457
12.933333	10.29463
12.95	10.29509
12.966667	10.29478
12.983333	10.29501
13	10.29508
13.016667	10.29576
13.033333	10.2962
13.05	10.29658
13.066667	10.29564
13.083333	10.29423
13.1	10.29363
13.116667	10.29383
13.133333	10.29394
13.15	10.29358
13.166667	10.29277
13.183333	10.29274
13.2	10.29251
13.216667	10.29232
13.233333	10.29215
13.25	10.29208
13.266667	10.29231
13.283333	10.29244
13.3	10.29276
13.316667	10.29287
13.333333	10.29294
13.35	10.29287
13.366667	10.29255
13.383333	10.29254
13.4	10.29237
13.416667	10.29224
13.433333	10.29255
13.45	10.29316
13.466667	10.29349
13.483333	10.29297
13.5	10.29255
13.516667	10.29087
13.533333	10.29111
13.55	10.22038
13.566667	9.94258
13.583333	9.46787
13.6	8.90617
13.616667	8.39544
13.633333	8.10613
13.65	8.06559
13.666667	8.20054
13.683333	8.43061
13.7	8.68901
13.716667	8.93781
13.733333	9.15431
13.75	9.34504
13.766667	9.5043
13.783333	9.60516
13.8	9.68865
13.816667	9.76318
13.833333	9.83427
13.85	9.90013
13.866667	9.95516
13.883333	10.0029
13.9	10.04751
13.916667	10.08447
13.933333	10.11759
13.95	10.14308
13.966667	10.16576
13.983333	10.18078
14	10.19322
14.016667	10.20493
14.033333	10.21554
14.05	10.22181
14.066667	10.22913
14.083333	10.24325
14.1	10.24848
14.116667	10.25195
14.133333	10.25525
14.15	10.25843
14.166667	10.26188
14.183333	10.26485
14.2	10.26919
14.216667	10.27597
14.233333	10.27812
14.25	10.27915
14.266667	10.28022
14.283333	10.28055
14.3	10.2811
14.316667	10.28203
14.333333	10.28276
14.35	10.28334
14.366667	10.28333
14.383333	10.2857
14.4	10.28902
14.416667	10.29014
14.433333	10.2905
14.45	10.29077
14.466667	10.29121
14.483333	10.29159
14.5	10.29163
14.516667	10.29199
14.533333	10.29298
14.55	10.29373
14.566667	10.29388
14.583333	10.29408
14.6	10.29449
14.616667	10.29503
14.633333	10.29544
14.65	10.29595
14.666667	10.29784
14.683333	10.30086
14.7	10.3007
14.716667	10.29312
14.733333	10.28628
14.75	10.28211
14.766667	10.28145
14.783333	10.28303
14.8	10.28518
14.816667	10.28678
14.833333	10.28781
14.85	10.28862
14.866667	10.28869
14.883333	10.28897
14.9	10.28953
14.916667	10.29038
14.933333	10.29139
14.95	10.29207
14.966667	10.29241
14.983333	10.29253
15	10.29273
15.016667	10.29286
15.033333	10.29308
15.05	10.29311
15.066667	10.2932
15.083333	10.29339
15.1	10.29333
15.116667	10.29332
15.133333	10.29355
15.15	10.2936
15.166667	10.29347
15.183333	10.29332
15.2	10.29306
15.216667	10.29262
15.233333	10.29211
15.25	10.29171
15.266667	10.29135
15.283333	10.29113
15.3	10.29082
15.316667	10.29063
15.333333	10.29054
15.35	10.2905
15.366667	10.2904
15.383333	10.29016
15.4	10.29003
15.416667	10.28987
15.433333	10.28968
15.45	10.28962
15.466667	10.2896
15.483333	10.28963
15.5	10.28978
15.516667	10.2899
15.533333	10.29008
15.55	10.2903
15.566667	10.29063
15.583333	10.29103
15.6	10.29138
15.616667	10.29167
15.633333	10.29181
15.65	10.29201
15.666667	10.29218
15.683333	10.29229
15.7	10.29252
15.716667	10.29256
15.733333	10.29259
15.75	10.29279
15.766667	10.29327
15.783333	10.29357
15.8	10.29387
15.816667	10.29403
15.833333	10.29407
15.85	10.29411
15.866667	10.29425
15.883333	10.29424
15.9	10.2943
15.916667	10.29438
15.933333	10.29467
15.95	10.29528
15.966667	10.29568
15.983333	10.29515
16	10.29374
16.016667	10.29268
16.033333	10.28928
16.05	10.20799
16.066667	9.92386
16.083333	9.46707
16.1	8.94084
16.116667	8.46593
16.133333	8.18468
16.15	8.1316
16.166667	8.24643
16.183333	8.45338
16.2	8.6901
16.216667	8.92551
16.233333	9.12852
16.25	9.30478
16.266667	9.45231
16.283333	9.57285
16.3	9.67322
16.316667	9.7598
16.333333	9.83288
16.35	9.89754
16.366667	9.95299
16.383333	10.00346
16.4	10.04319
16.416667	10.07921
16.433333	10.11136
16.45	10.13732
16.466667	10.15571
16.483333	10.17255
16.5	10.18938
16.516667	10.20471
16.533333	10.21559
16.55	10.22631
16.566667	10.23301
16.583333	10.23948
16.6	10.2499
16.616667	10.26223
16.633333	10.28413
16.65	10.29928
16.666667	10.29357
16.683333	10.26851
16.7	10.25731
16.716667	10.25455
16.733333	10.25537
16.75	10.26001
16.766667	10.26467
16.783333	10.27018
16.8	10.27359
16.816667	10.27698
16.833333	10.28156
16.85	10.28534
16.866667	10.28993
16.883333	10.28935
16.9	10.27859
16.916667	10.27546
16.933333	10.2775
16.95	10.27952
16.966667	10.28048
16.983333	10.28114
17	10.282
17.016667	10.28318
17.033333	10.28333
17.05	10.28365
17.066667	10.28456
17.083333	10.28499
17.1	10.28527
17.116667	10.28593
17.133333	10.28615
17.15	10.28644
17.166667	10.2855
17.183333	10.28473
17.2	10.28796
17.216667	10.2906
17.233333	10.29002
17.25	10.28886
17.266667	10.2881
17.283333	10.28715
17.3	10.28629
17.316667	10.2852
17.333333	10.2835
17.35	10.28263
17.366667	10.2821
17.383333	10.28107
17.4	10.28299
17.416667	10.29191
17.433333	10.29413
17.45	10.29332
17.466667	10.29367
17.483333	10.29403
17.5	10.29357
17.516667	10.29285
17.533333	10.29172
17.55	10.29084
17.566667	10.29037
17.583333	10.28952
17.6	10.28896
17.616667	10.28823
17.633333	10.28818
17.65	10.28857
17.666667	10.289
17.683333	10.28854
17.7	10.28793
17.716667	10.28763
17.733333	10.28802
17.75	10.28882
17.766667	10.2892
17.783333	10.28923
17.8	10.28959
17.816667	10.29001
17.833333	10.29045
17.85	10.29107
17.866667	10.29174
17.883333	10.29186
17.9	10.29201
17.916667	10.29207
17.933333	10.29189
17.95	10.29203
17.966667	10.29199
17.983333	10.29193
18	10.29179
18.016667	10.29148
18.033333	10.2911
18.05	10.29095
18.066667	10.29092
18.083333	10.29116
18.1	10.2915
18.116667	10.29187
18.133333	10.29194
18.15	10.2919
18.166667	10.29197
18.183333	10.29225
18.2	10.29212
18.216667	10.29186
18.233333	10.29192
18.25	10.29165
18.266667	10.29176
18.283333	10.29186
18.3	10.29221
18.316667	10.29222
18.333333	10.29212
18.35	10.29243
18.366667	10.29244
18.383333	10.29206
18.4	10.2916
18.416667	10.29126
18.433333	10.29107
18.45	10.29128
18.466667	10.29112
18.483333	10.29019
18.5	10.28938
18.516667	10.28661
18.533333	10.28614
18.55	10.24035
18.566667	10.01741
18.583333	9.61334
18.6	9.13089
18.616667	8.67104
18.633333	8.34217
18.65	8.21706
18.666667	8.26847
18.683333	8.4328
18.7	8.63957
18.716667	8.8492
18.733333	9.04814
18.75	9.2308
18.766667	9.38947
18.783333	9.52034
18.8	9.63192
18.816667	9.73075
18.833333	9.81147
18.85	9.88296
18.866667	9.94239
18.883333	9.99212
18.9	10.03832
18.916667	10.07284
18.933333	10.09219
18.95	10.11434
18.966667	10.13541
18.983333	10.15605
19	10.17747
19.016667	10.19084
19.033333	10.20747
19.05	10.21592
19.066667	10.22663
19.083333	10.23335
19.1	10.23411
19.116667	10.23971
19.133333	10.24471
19.15	10.24964
19.166667	10.25649
19.183333	10.2595
19.2	10.26437
19.216667	10.27069
19.233333	10.27364
19.25	10.27602
19.266667	10.27786
19.283333	10.27945
19.3	10.28112
19.316667	10.28231
19.333333	10.283
19.35	10.28432
19.366667	10.28534
19.383333	10.28569
19.4	10.28613
19.416667	10.28703
19.433333	10.28769
19.45	10.28817
19.466667	10.28837
19.483333	10.28843
19.5	10.28854
19.516667	10.28875
19.533333	10.2887
19.55	10.28839
19.566667	10.28806
19.583333	10.28806
19.6	10.28782
19.616667	10.28745
19.633333	10.28634
19.65	10.286
19.666667	10.28521
19.683333	10.28385
19.7	10.28281
19.716667	10.28191
19.733333	10.2808
19.75	10.27653
19.766667	10.2755
19.783333	10.27946
19.8	10.30322
19.816667	10.32216
19.833333	10.31614
19.85	10.30952
19.866667	10.29382
19.883333	10.27926
19.9	10.27028
19.916667	10.28215
19.933333	10.29522
19.95	10.30688
19.966667	10.31588
19.983333	10.31942
20	10.3177
20.016667	10.30518
20.033333	10.30189
20.05	10.29745
20.066667	10.27917
20.083333	10.27134
20.1	10.26629
20.116667	10.26567
20.133333	10.26682
20.15	10.26788
20.166667	10.26997
20.183333	10.27411
20.2	10.27941
20.216667	10.2854
20.233333	10.28633
20.25	10.2866
20.266667	10.28689
20.283333	10.28701
20.3	10.28769
20.316667	10.28848
20.333333	10.28849
20.35	10.28849
20.366667	10.28875
20.383333	10.28906
20.4	10.28938
20.416667	10.28997
20.433333	10.2896
20.45	10.28705
20.466667	10.28305
20.483333	10.28194
20.5	10.28287
20.516667	10.28373
20.533333	10.28516
20.55	10.28587
20.566667	10.30108
20.583333	10.32623
20.6	10.34308
20.616667	10.33769
20.633333	10.30851
20.65	10.28061
20.666667	10.26867
20.683333	10.27006
20.7	10.28084
20.716667	10.29418
20.733333	10.30308
20.75	10.28465
20.766667	10.2765
20.783333	10.27355
20.8	10.27183
20.816667	10.27066
20.833333	10.26923
20.85	10.27315
20.866667	10.27794
20.883333	10.28558
20.9	10.28716
20.916667	10.2869
20.933333	10.28658
20.95	10.28695
20.966667	10.28687
20.983333	10.28712
21	10.28798
21.016667	10.29113
21.033333	10.29052
21.05	10.25308
21.066667	10.0636
21.083333	9.72379
21.1	9.31921
21.116667	8.9276
21.133333	8.61446
21.15	8.44155
21.166667	8.4158
21.183333	8.5016
21.2	8.64642
21.216667	8.81134
21.233333	8.9818
21.25	9.16138
21.266667	9.32792
21.283333	9.47282
21.3	9.59451
21.316667	9.69591
21.333333	9.78349
21.35	9.85685
21.366667	9.91614
21.383333	9.96543
21.4	10.00924
21.416667	10.04782
21.433333	10.08119
21.45	10.11097
21.466667	10.1348
21.483333	10.16015
21.5	10.17622
21.516667	10.1934
21.533333	10.20469
21.55	10.21449
21.566667	10.2218
21.583333	10.23389
21.6	10.24213
21.616667	10.24752
21.633333	10.2531
21.65	10.25477
21.666667	10.26086
21.683333	10.26758
21.7	10.26874
21.716667	10.26974
21.733333	10.27097
21.75	10.27394
21.766667	10.27807
21.783333	10.27844
21.8	10.27912
21.816667	10.27934
21.833333	10.27957
21.85	10.28025
21.866667	10.28111
21.883333	10.28205
21.9	10.28283
21.916667	10.28339
21.933333	10.28399
21.95	10.28441
21.966667	10.28488
21.983333	10.28495
22	10.28472
22.016667	10.28497
22.033333	10.28533
22.05	10.28591
22.066667	10.28643
22.083333	10.28666
22.1	10.28699
22.116667	10.28684
22.133333	10.28658
22.15	10.28621
22.166667	10.28605
22.183333	10.28605
22.2	10.28556
22.216667	10.28517
22.233333	10.28514
22.25	10.28488
22.266667	10.28507
22.283333	10.28512
22.3	10.28472
22.316667	10.28405
22.333333	10.28403
22.35	10.28427
22.366667	10.28391
22.383333	10.28366
22.4	10.2857
22.416667	10.2876
22.433333	10.28802
22.45	10.28856
22.466667	10.28866
22.483333	10.28903
22.5	10.28942
22.516667	10.28996
22.533333	10.29078
22.55	10.29089
22.566667	10.29117
22.583333	10.29142
22.6	10.29192
22.616667	10.29262
22.633333	10.2934
22.65	10.29576
22.666667	10.29752
22.683333	10.30503
22.7	10.30652
22.716667	10.29181
22.733333	10.28222
22.75	10.27389
22.766667	10.27114
22.783333	10.27661
22.8	10.28663
22.816667	10.29384
22.833333	10.29086
22.85	10.28687
22.866667	10.28716
22.883333	10.28848
22.9	10.28959
22.916667	10.29072
22.933333	10.29133
22.95	10.29128
22.966667	10.29085
22.983333	10.2901
23	10.28985
23.016667	10.29048
23.033333	10.29074
23.05	10.29043
23.066667	10.29015
23.083333	10.28982
23.1	10.28951
23.116667	10.28924
23.133333	10.28894
23.15	10.2883
23.166667	10.28787
23.183333	10.28809
23.2	10.2886
23.216667	10.2888
23.233333	10.28892
23.25	10.28907
23.266667	10.28957
23.283333	10.29022
23.3	10.2906
23.316667	10.29104
23.333333	10.29131
23.35	10.29125
23.366667	10.29115
23.383333	10.29096
23.4	10.29123
23.416667	10.29177
23.433333	10.2918
23.45	10.29112
23.466667	10.29023
23.483333	10.28973
23.5	10.28921
23.516667	10.28773
23.533333	10.2851
23.55	10.27966
23.566667	10.1946
23.583333	9.97432
23.6	9.67491
23.616667	9.36235
23.633333	9.08661
23.65	8.88296
23.666667	8.75665
23.683333	8.70717
23.7	8.72893
23.716667	8.80618
23.733333	8.91239
23.75	9.03703
23.766667	9.18475
23.783333	9.32875
23.8	9.46845
23.816667	9.59046
23.833333	9.69581
23.85	9.78216
23.866667	9.8508
23.883333	9.90927
23.9	9.95848
23.916667	10.00382
23.933333	10.04669
23.95	10.07977
23.966667	10.10129
23.983333	10.12267
24	10.143
24.016667	10.16314
24.033333	10.18069
24.05	10.1982
24.066667	10.20911
24.083333	10.21978
24.1	10.22739
24.116667	10.2316
24.133333	10.23884
24.15	10.2429
24.166667	10.24853
24.183333	10.25219
24.2	10.25996
24.216667	10.2643
24.233333	10.2671
24.25	10.26772
24.266667	10.26891
24.283333	10.26902
24.3	10.26951
24.316667	10.27039
24.333333	10.27137
24.35	10.2721
24.366667	10.27269
24.383333	10.27354
24.4	10.27457
24.416667	10.27566
24.433333	10.27673
24.45	10.27771
24.466667	10.27846
24.483333	10.2796
24.5	10.28061
24.516667	10.28117
24.533333	10.28194
24.55	10.2823
24.566667	10.28243
24.583333	10.28295
24.6	10.2836
24.616667	10.28434
24.633333	10.28501
24.65	10.28572
24.666667	10.28623
24.683333	10.28632
24.7	10.28606
24.716667	10.28643
24.733333	10.28681
24.75	10.28675
24.766667	10.28621
24.783333	10.28611
24.8	10.28636
24.816667	10.28687
24.833333	10.28721
24.85	10.28714
24.866667	10.28675
24.883333	10.28608
24.9	10.28574
24.916667	10.28545
24.933333	10.2848
24.95	10.28409
24.966667	10.28348
24.983333	10.28306
25	10.28232
25.016667	10.28182
25.033333	10.28155
25.05	10.28138
25.066667	10.28136
25.083333	10.28112
25.1	10.28121
25.116667	10.28158
25.133333	10.2816
25.15	10.28143
25.166667	10.28124
25.183333	10.28116
25.2	10.28137
25.216667	10.28185
25.233333	10.28201
25.25	10.28192
25.266667	10.28205
25.283333	10.28228
25.3	10.28214
25.316667	10.28237
25.333333	10.28272
25.35	10.28315
25.366667	10.28351
25.383333	10.2839
25.4	10.28403
25.416667	10.28419
25.433333	10.28475
25.45	10.28555
25.466667	10.28625
25.483333	10.28699
25.5	10.28773
25.516667	10.28858
25.533333	10.28907
25.55	10.28893
25.566667	10.28829
25.583333	10.28853
25.6	10.28895
25.616667	10.28923
25.633333	10.28926
25.65	10.28889
25.666667	10.28822
25.683333	10.28638
25.7	10.28381
25.716667	10.28083
25.733333	10.27847
25.75	10.27739
25.766667	10.27756
25.783333	10.27847
25.8	10.27851
25.816667	10.27781
25.833333	10.27832
25.85	10.28028
25.866667	10.28216
25.883333	10.28448
25.9	10.28603
25.916667	10.28662
25.933333	10.28766
25.95	10.28925
25.966667	10.29005
25.983333	10.28983
26	10.28894
26.016667	10.28827
26.033333	10.29194
26.05	10.27921
26.066667	10.20285
26.083333	10.04637
26.1	9.85288
26.116667	9.67036
26.133333	9.51402
26.15	9.39166
26.166667	9.29711
26.183333	9.2265
26.2	9.18346
26.216667	9.17225
26.233333	9.19047
26.25	9.24288
26.266667	9.33117
26.283333	9.43729
26.3	9.5406
26.316667	9.63853
26.333333	9.72252
26.35	9.79062
26.366667	9.84894
26.383333	9.8979
26.4	9.94213
26.416667	9.98152
26.433333	10.01413
26.45	10.04223
26.466667	10.06821
26.483333	10.09101
26.5	10.1111
26.516667	10.13082
26.533333	10.14734
26.55	10.16095
26.566667	10.17327
26.583333	10.18788
26.6	10.20081
26.616667	10.21122
26.633333	10.21871
26.65	10.2222
26.666667	10.23069
26.683333	10.23623
26.7	10.24294
26.716667	10.2484
26.733333	10.24999
26.75	10.25436
26.766667	10.25841
26.783333	10.26084
26.8	10.26171
26.816667	10.26272
26.833333	10.26411
26.85	10.26497
26.866667	10.26586
26.883333	10.26712
26.9	10.26816
26.916667	10.26912
26.933333	10.27005
26.95	10.27107
26.966667	10.27208
26.983333	10.27243
27	10.27297
27.016667	10.27355
27.033333	10.27423
27.05	10.27499
27.066667	10.27548
27.083333	10.27625
27.1	10.27698
27.116667	10.27749
27.133333	10.27822
27.15	10.27881
27.166667	10.27928
27.183333	10.27964
27.2	10.27987
27.216667	10.28012
27.233333	10.2808
27.25	10.28124
27.266667	10.28127
27.283333	10.28153
27.3	10.28191
27.316667	10.28209
27.333333	10.28243
27.35	10.28268
27.366667	10.28254
27.383333	10.28238
27.4	10.28239
27.416667	10.28226
27.433333	10.28221
27.45	10.28228
27.466667	10.28269
27.483333	10.28284
27.5	10.28301
27.516667	10.28321
27.533333	10.28333
27.55	10.28304
27.566667	10.28294
27.583333	10.28304
27.6	10.28272
27.616667	10.28288
27.633333	10.28306
27.65	10.28273
27.666667	10.28203
27.683333	10.28113
27.7	10.28123
27.716667	10.28094
27.733333	10.2801
27.75	10.2795
27.766667	10.27907
27.783333	10.27781
27.8	10.27594
27.816667	10.27444
27.833333	10.27485
27.85	10.28151
27.866667	10.28388
27.883333	10.2857
27.9	10.28614
27.916667	10.28617
27.933333	10.28517
27.95	10.29438
27.966667	10.31489
27.983333	10.33881
28	10.3304
28.016667	10.29607
28.033333	10.27148
28.05	10.25957
28.066667	10.25977
28.083333	10.26446
28.1	10.26778
28.116667	10.27448
28.133333	10.28089
28.15	10.28136
28.166667	10.28187
28.183333	10.28161
28.2	10.28119
28.216667	10.28117
28.233333	10.28147
28.25	10.28171
28.266667	10.28186
28.283333	10.28204
28.3	10.2822
28.316667	10.28256
28.333333	10.28279
28.35	10.28273
28.366667	10.28272
28.383333	10.28289
28.4	10.28326
28.416667	10.28367
28.433333	10.28381
28.45	10.28395
28.466667	10.28412
28.483333	10.28441
28.5	10.28399
28.516667	10.28274
28.533333	10.28217
28.55	10.28048
28.566667	10.25495
28.583333	10.20645
28.6	10.14515
28.616667	10.09511
28.633333	10.05223
28.65	10.02256
28.666667	10.00134
28.683333	9.98999
28.7	9.98097
28.716667	9.97647
28.733333	9.98587
28.75	10.00538
28.766667	10.03296
28.783333	10.0667
28.8	10.09932
28.816667	10.12462
28.833333	10.14641
28.85	10.16382
28.866667	10.17309
28.883333	10.18399
28.9	10.19161
28.916667	10.19941
28.933333	10.21012
28.95	10.21763
28.966667	10.22338
28.983333	10.23228
29	10.238
29.016667	10.24135
29.033333	10.2463
29.05	10.24903
29.066667	10.25569
29.083333	10.25842
29.1	10.26039
29.116667	10.26228
29.133333	10.26375
29.15	10.26541
29.166667	10.26645
29.183333	10.26745
29.2	10.26885
29.216667	10.27006
29.233333	10.27117
29.25	10.27232
29.266667	10.27337
29.283333	10.27451
29.3	10.27544
29.316667	10.27619
29.333333	10.2765
29.35	10.27682
29.366667	10.27647
29.383333	10.27672
29.4	10.27736
29.416667	10.27793
29.433333	10.27791
29.45	10.27759
29.466667	10.27685
29.483333	10.27622
29.5	10.27408
29.516667	10.27649
29.533333	10.28285
29.55	10.28253
29.566667	10.28206
29.583333	10.28267
29.6	10.28246
29.616667	10.28246
29.633333	10.28226
29.65	10.28253
29.666667	10.28263
29.683333	10.28276
29.7	10.28294
29.716667	10.28293
29.733333	10.28318
29.75	10.28313
29.766667	10.28261
29.783333	10.28222
29.8	10.28194
29.816667	10.28199
29.833333	10.28193
29.85	10.28203
29.866667	10.28157
29.883333	10.28119
29.9	10.28125
29.916667	10.2816
29.933333	10.28185
29.95	10.2822
29.966667	10.28227
29.983333	10.28214
30	10.28212
30.016667	10.28206
30.033333	10.2819
30.05	10.28199
30.066667	10.28238
30.083333	10.28287
30.1	10.2832
30.116667	10.28363
30.133333	10.2838
30.15	10.28376
30.166667	10.28371
30.183333	10.28367
30.2	10.28366
30.216667	10.2836
30.233333	10.28364
30.25	10.28366
30.266667	10.28382
30.283333	10.28405
30.3	10.28425
30.316667	10.2843
30.333333	10.28439
30.35	10.28452
30.366667	10.28468
30.383333	10.28469
30.4	10.2845
30.416667	10.28428
30.433333	10.284
30.45	10.28369
30.466667	10.2835
30.483333	10.28333
30.5	10.28346
30.516667	10.28347
30.533333	10.2832
30.55	10.28282
30.566667	10.28248
30.583333	10.28183
30.6	10.28092
30.616667	10.28031
30.633333	10.27942
30.65	10.28072
30.666667	10.28878
30.683333	10.29648
30.7	10.29946
30.716667	10.30055
30.733333	10.30267
30.75	10.30922
30.766667	10.31079
30.783333	10.27891
30.8	10.25793
30.816667	10.25493
30.833333	10.25848
30.85	10.26156
30.866667	10.26723
30.883333	10.27491
30.9	10.27731
30.916667	10.27831
30.933333	10.27823
30.95	10.27893
30.966667	10.28009
30.983333	10.28063
31	10.28124
31.016667	10.28454
31.033333	10.28536
31.05	10.28396
31.066667	10.27427
31.083333	10.25928
31.1	10.24084
31.116667	10.22652
31.133333	10.22335
31.15	10.22617
31.166667	10.23196
31.183333	10.23713
31.2	10.23925
31.216667	10.23996
31.233333	10.24112
31.25	10.2414
31.266667	10.24344
31.283333	10.25057
31.3	10.25282
31.316667	10.25596
31.333333	10.25905
31.35	10.26209
31.366667	10.26471
31.383333	10.26654
31.4	10.26835
31.416667	10.26961
31.433333	10.27032
31.45	10.27145
31.466667	10.27318
31.483333	10.27447
31.5	10.27558
31.516667	10.27669
31.533333	10.27771
31.55	10.27848
31.566667	10.27932
31.583333	10.27978
31.6	10.2808
31.616667	10.28257
31.633333	10.28431
31.65	10.28525
31.666667	10.28707
31.683333	10.292
31.7	10.30538
31.716667	10.3031
31.733333	10.29144
31.75	10.28082
31.766667	10.27734
31.783333	10.29329
31.8	10.29303
31.816667	10.28148
31.833333	10.27336
31.85	10.27114
31.866667	10.27265
31.883333	10.27468
31.9	10.27594
31.916667	10.27735
31.933333	10.27867
31.95	10.27938
31.966667	10.28089
31.983333	10.28193
32	10.2815
32.016667	10.28101
32.033333	10.28125
32.05	10.2808
32.066667	10.28045
32.083333	10.28039
32.1	10.28051
32.116667	10.28086
32.133333	10.281
32.15	10.28098
32.166667	10.28094
32.183333	10.28081
32.2	10.28079
32.216667	10.28099
32.233333	10.28131
32.25	10.28174
32.266667	10.28227
32.283333	10.28263
32.3	10.28296
32.316667	10.28332
32.333333	10.28366
32.35	10.2835
32.366667	10.28318
32.383333	10.28311
32.4	10.2831
32.416667	10.28321
32.433333	10.2834
32.45	10.28374
32.466667	10.28402
32.483333	10.28414
32.5	10.28449
32.516667	10.28455
32.533333	10.28449
32.55	10.28393
32.566667	10.28373
32.583333	10.28353
32.6	10.28382
32.616667	10.28438
32.633333	10.28458
32.65	10.28424
32.666667	10.28327
32.683333	10.28354
32.7	10.2825
32.716667	10.28306
32.733333	10.28319
32.75	10.28366
32.766667	10.28292
32.783333	10.28239
32.8	10.28248
32.816667	10.28228
32.833333	10.28173
32.85	10.28127
32.866667	10.28063
32.883333	10.28015
32.9	10.27966
32.916667	10.27908
32.933333	10.27842
32.95	10.27826
32.966667	10.27787
32.983333	10.27721
33	10.27653
33.016667	10.27704
33.033333	10.273
33.05	10.26497
33.066667	10.26603
33.083333	10.2775
33.1	10.29836
33.116667	10.30516
33.133333	10.30284
33.15	10.29693
33.166667	10.2893
33.183333	10.28192
33.2	10.27083
33.216667	10.27086
33.233333	10.26837
33.25	10.2646
33.266667	10.2666
33.283333	10.27249
33.3	10.31148
33.316667	10.35643
33.333333	10.31603
33.35	10.28414
33.366667	10.26855
33.383333	10.26241
[truncated: 909 more rows]
