# Supplementary material for: Small-molecule binding and sensing with a designed protein family
Source: Nat Commun. 2026 Mar 28;17:4533. doi: 10.1038/s41467-026-70953-8 (PMC13194776; doi:10.1038/s41467-026-70953-8)
Supplement: Supplementary file 4 — Source Data [file 41467_2026_70953_MOESM4_ESM.zip › support_data/SupplementaryFig2_and_SupplementaryFig4/designs_af2_metrics_w_yeast_hit_info.csv]

	Unnamed: 0	ID	Name	Model/Tag	lDDT	pTM	Time	af2_model_path	ref_model_path	ca_rmsd	sc_rmsd	is_yeast_hit	target	split_id	sub_tr	is_hit	Unnamed: 0.1	tag	Unnamed: 0.1.1
0	0	1	../renamed_pdbs/hcy_514.h.pdb	model_4_ptm	87.836	0.683	115.2	/mnt/net/scratch/gyurie/ntf2_1st_binder_af2/hcy/af2/1_model_4_ptm.pdb	/mnt/net/scratch/gyurie/ntf2_1st_binder_af2/hcy/renamed_pdbs/hcy_514.h.pdb	1.2986202625547854	2.149642730690029	False	hcy
1	1	2	../renamed_pdbs/hcy_569.h.pdb	model_4_ptm	54.299	0.399	12.0	/mnt/net/scratch/gyurie/ntf2_1st_binder_af2/hcy/af2/2_model_4_ptm.pdb	/mnt/net/scratch/gyurie/ntf2_1st_binder_af2/hcy/renamed_pdbs/hcy_569.h.pdb	14.472038093684898	9.493217627792434	False	hcy
2	2	3	../renamed_pdbs/hcy_182.h.pdb	model_4_ptm	85.178	0.657	11.9	/mnt/net/scratch/gyurie/ntf2_1st_binder_af2/hcy/af2/3_model_4_ptm.pdb	/mnt/net/scratch/gyurie/ntf2_1st_binder_af2/hcy/renamed_pdbs/hcy_182.h.pdb	2.628294969203385	2.881318456890455	False	hcy
3	3	4	../renamed_pdbs/hcy_267.h.pdb	model_4_ptm	83.991	0.672	12.0	/mnt/net/scratch/gyurie/ntf2_1st_binder_af2/hcy/af2/4_model_4_ptm.pdb	/mnt/net/scratch/gyurie/ntf2_1st_binder_af2/hcy/renamed_pdbs/hcy_267.h.pdb	1.2387571923648897	1.9081558376521508	False	hcy
4	4	5	../renamed_pdbs/hcy_268.h.pdb	model_4_ptm	56.553	0.415	12.3	/mnt/net/scratch/gyurie/ntf2_1st_binder_af2/hcy/af2/5_model_4_ptm.pdb	/mnt/net/scratch/gyurie/ntf2_1st_binder_af2/hcy/renamed_pdbs/hcy_268.h.pdb	14.354137106997994	9.56720016189366	False	hcy
5	5	6	../renamed_pdbs/hcy_269.h.pdb	model_4_ptm	63.316	0.44	11.8	/mnt/net/scratch/gyurie/ntf2_1st_binder_af2/hcy/af2/6_model_4_ptm.pdb	/mnt/net/scratch/gyurie/ntf2_1st_binder_af2/hcy/renamed_pdbs/hcy_269.h.pdb	11.942964125702092	7.538647640786631	False	hcy
6	6	7	../renamed_pdbs/hcy_270.h.pdb	model_4_ptm	65.408	0.422	11.9	/mnt/net/scratch/gyurie/ntf2_1st_binder_af2/hcy/af2/7_model_4_ptm.pdb	/mnt/net/scratch/gyurie/ntf2_1st_binder_af2/hcy/renamed_pdbs/hcy_270.h.pdb	3.2858198171664803	4.0625148759821945	False	hcy
7	7	8	../renamed_pdbs/hcy_271.h.pdb	model_4_ptm	54.727	0.415	11.9	/mnt/net/scratch/gyurie/ntf2_1st_binder_af2/hcy/af2/8_model_4_ptm.pdb	/mnt/net/scratch/gyurie/ntf2_1st_binder_af2/hcy/renamed_pdbs/hcy_271.h.pdb	4.867223547865262	5.428195301846789	False	hcy
8	8	9	../renamed_pdbs/hcy_370.h.pdb	model_4_ptm	70.586	0.557	12.9	/mnt/net/scratch/gyurie/ntf2_1st_binder_af2/hcy/af2/9_model_4_ptm.pdb	/mnt/net/scratch/gyurie/ntf2_1st_binder_af2/hcy/renamed_pdbs/hcy_370.h.pdb	13.879325639493356	9.548029145067284	False	hcy
9	9	10	../renamed_pdbs/hcy_372.h.pdb	model_4_ptm	75.936	0.613	11.9	/mnt/net/scratch/gyurie/ntf2_1st_binder_af2/hcy/af2/10_model_4_ptm.pdb	/mnt/net/scratch/gyurie/ntf2_1st_binder_af2/hcy/renamed_pdbs/hcy_372.h.pdb	14.108994979963544	9.70607707714712	False	hcy
10	10	11	../renamed_pdbs/hcy_373.h.pdb	model_4_ptm	72.372	0.565	12.0	/mnt/net/scratch/gyurie/ntf2_1st_binder_af2/hcy/af2/11_model_4_ptm.pdb	/mnt/net/scratch/gyurie/ntf2_1st_binder_af2/hcy/renamed_pdbs/hcy_373.h.pdb	10.424768631469169	8.262485851042348	False	hcy
11	11	12	../renamed_pdbs/hcy_474.h.pdb	model_4_ptm	70.544	0.498	12.0	/mnt/net/scratch/gyurie/ntf2_1st_binder_af2/hcy/af2/12_model_4_ptm.pdb	/mnt/net/scratch/gyurie/ntf2_1st_binder_af2/hcy/renamed_pdbs/hcy_474.h.pdb	15.560913715580822	12.628887909077775	False	hcy
12	12	13	../renamed_pdbs/hcy_475.h.pdb	model_4_ptm	74.763	0.545	12.1	/mnt/net/scratch/gyurie/ntf2_1st_binder_af2/hcy/af2/13_model_4_ptm.pdb	/mnt/net/scratch/gyurie/ntf2_1st_binder_af2/hcy/renamed_pdbs/hcy_475.h.pdb	2.764101515396003	4.142490105376057	False	hcy
13	13	14	../renamed_pdbs/hcy_476.h.pdb	model_4_ptm	78.995	0.583	11.9	/mnt/net/scratch/gyurie/ntf2_1st_binder_af2/hcy/af2/14_model_4_ptm.pdb	/mnt/net/scratch/gyurie/ntf2_1st_binder_af2/hcy/renamed_pdbs/hcy_476.h.pdb	2.408442719203989	3.627308045748439	False	hcy
14	14	15	../renamed_pdbs/hcy_477.h.pdb	model_4_ptm	81.472	0.601	11.9	/mnt/net/scratch/gyurie/ntf2_1st_binder_af2/hcy/af2/15_model_4_ptm.pdb	/mnt/net/scratch/gyurie/ntf2_1st_binder_af2/hcy/renamed_pdbs/hcy_477.h.pdb	2.9195989224429684	4.136344224188639	False	hcy
15	15	16	../renamed_pdbs/hcy_13.h.pdb	model_4_ptm	57.552	0.491	12.0	/mnt/net/scratch/gyurie/ntf2_1st_binder_af2/hcy/af2/16_model_4_ptm.pdb	/mnt/net/scratch/gyurie/ntf2_1st_binder_af2/hcy/renamed_pdbs/hcy_13.h.pdb	7.96307933855236	4.519822364811476	False	hcy
16	16	17	../renamed_pdbs/hcy_132.h.pdb	model_4_ptm	79.902	0.618	12.3	/mnt/net/scratch/gyurie/ntf2_1st_binder_af2/hcy/af2/17_model_4_ptm.pdb	/mnt/net/scratch/gyurie/ntf2_1st_binder_af2/hcy/renamed_pdbs/hcy_132.h.pdb	2.622278435833897	2.9446565009701997	False	hcy
17	17	18	../renamed_pdbs/hcy_377.h.pdb	model_4_ptm	67.045	0.455	12.9	/mnt/net/scratch/gyurie/ntf2_1st_binder_af2/hcy/af2/18_model_4_ptm.pdb	/mnt/net/scratch/gyurie/ntf2_1st_binder_af2/hcy/renamed_pdbs/hcy_377.h.pdb	3.4283341714053965	3.532602225625052	False	hcy
18	18	19	../renamed_pdbs/hcy_4.h.pdb	model_4_ptm	88.36	0.724	12.2	/mnt/net/scratch/gyurie/ntf2_1st_binder_af2/hcy/af2/19_model_4_ptm.pdb	/mnt/net/scratch/gyurie/ntf2_1st_binder_af2/hcy/renamed_pdbs/hcy_4.h.pdb	1.2094374416526388	2.1919855227660463	False	hcy
19	19	20	../renamed_pdbs/hcy_41.h.pdb	model_4_ptm	70.793	0.478	12.1	/mnt/net/scratch/gyurie/ntf2_1st_binder_af2/hcy/af2/20_model_4_ptm.pdb	/mnt/net/scratch/gyurie/ntf2_1st_binder_af2/hcy/renamed_pdbs/hcy_41.h.pdb	6.091778876159485	5.706592463695213	False	hcy
20	20	21	../renamed_pdbs/hcy_424.h.pdb	model_4_ptm	60.36	0.421	12.0	/mnt/net/scratch/gyurie/ntf2_1st_binder_af2/hcy/af2/21_model_4_ptm.pdb	/mnt/net/scratch/gyurie/ntf2_1st_binder_af2/hcy/renamed_pdbs/hcy_424.h.pdb	5.296785469874511	6.327966572274491	False	hcy
21	21	22	../renamed_pdbs/hcy_48.h.pdb	model_4_ptm	76.335	0.518	11.9	/mnt/net/scratch/gyurie/ntf2_1st_binder_af2/hcy/af2/22_model_4_ptm.pdb	/mnt/net/scratch/gyurie/ntf2_1st_binder_af2/hcy/renamed_pdbs/hcy_48.h.pdb	3.51587274052118	4.0962619988951054	False	hcy
22	22	23	../renamed_pdbs/hcy_5.h.pdb	model_4_ptm	87.921	0.694	11.9	/mnt/net/scratch/gyurie/ntf2_1st_binder_af2/hcy/af2/23_model_4_ptm.pdb	/mnt/net/scratch/gyurie/ntf2_1st_binder_af2/hcy/renamed_pdbs/hcy_5.h.pdb	0.7686618599897793	1.7273365580197375	False	hcy
23	23	24	../renamed_pdbs/hcy_536.h.pdb	model_4_ptm	63.079	0.467	12.0	/mnt/net/scratch/gyurie/ntf2_1st_binder_af2/hcy/af2/24_model_4_ptm.pdb	/mnt/net/scratch/gyurie/ntf2_1st_binder_af2/hcy/renamed_pdbs/hcy_536.h.pdb	14.082759016836103	7.288730094866567	False	hcy
24	24	25	../renamed_pdbs/hcy_537.h.pdb	model_4_ptm	88.888	0.674	11.9	/mnt/net/scratch/gyurie/ntf2_1st_binder_af2/hcy/af2/25_model_4_ptm.pdb	/mnt/net/scratch/gyurie/ntf2_1st_binder_af2/hcy/renamed_pdbs/hcy_537.h.pdb	2.4170626983704167	2.327146910893465	False	hcy
25	25	26	../renamed_pdbs/hcy_57.h.pdb	model_4_ptm	59.961	0.481	11.8	/mnt/net/scratch/gyurie/ntf2_1st_binder_af2/hcy/af2/26_model_4_ptm.pdb	/mnt/net/scratch/gyurie/ntf2_1st_binder_af2/hcy/renamed_pdbs/hcy_57.h.pdb	10.279353582789648	7.178623502798821	False	hcy
26	26	27	../renamed_pdbs/hcy_58.h.pdb	model_4_ptm	59.745	0.495	13.0	/mnt/net/scratch/gyurie/ntf2_1st_binder_af2/hcy/af2/27_model_4_ptm.pdb	/mnt/net/scratch/gyurie/ntf2_1st_binder_af2/hcy/renamed_pdbs/hcy_58.h.pdb	3.5148869194738785	4.34296448980001	False	hcy
27	27	28	../renamed_pdbs/hcy_64.h.pdb	model_4_ptm	50.57	0.358	12.0	/mnt/net/scratch/gyurie/ntf2_1st_binder_af2/hcy/af2/28_model_4_ptm.pdb	/mnt/net/scratch/gyurie/ntf2_1st_binder_af2/hcy/renamed_pdbs/hcy_64.h.pdb	15.179787250725647	10.710592879255229	False	hcy
28	28	29	../renamed_pdbs/hcy_65.h.pdb	model_4_ptm	50.03	0.32	12.1	/mnt/net/scratch/gyurie/ntf2_1st_binder_af2/hcy/af2/29_model_4_ptm.pdb	/mnt/net/scratch/gyurie/ntf2_1st_binder_af2/hcy/renamed_pdbs/hcy_65.h.pdb	9.091911511465256	7.581664950653499	False	hcy
29	29	30	../renamed_pdbs/hcy_653.h.pdb	model_4_ptm	51.824	0.337	11.9	/mnt/net/scratch/gyurie/ntf2_1st_binder_af2/hcy/af2/30_model_4_ptm.pdb	/mnt/net/scratch/gyurie/ntf2_1st_binder_af2/hcy/renamed_pdbs/hcy_653.h.pdb	6.84331824696112	6.505390950936562	False	hcy
30	30	31	../renamed_pdbs/hcy_654.h.pdb	model_4_ptm	49.256	0.375	11.9	/mnt/net/scratch/gyurie/ntf2_1st_binder_af2/hcy/af2/31_model_4_ptm.pdb	/mnt/net/scratch/gyurie/ntf2_1st_binder_af2/hcy/renamed_pdbs/hcy_654.h.pdb	17.479678484595045	12.439959457662807	False	hcy
31	31	32	../renamed_pdbs/hcy_655.h.pdb	model_4_ptm	66.989	0.467	12.1	/mnt/net/scratch/gyurie/ntf2_1st_binder_af2/hcy/af2/32_model_4_ptm.pdb	/mnt/net/scratch/gyurie/ntf2_1st_binder_af2/hcy/renamed_pdbs/hcy_655.h.pdb	4.763777285191094	5.883947718196485	False	hcy
32	32	33	../renamed_pdbs/hcy_657.h.pdb	model_4_ptm	63.274	0.455	12.0	/mnt/net/scratch/gyurie/ntf2_1st_binder_af2/hcy/af2/33_model_4_ptm.pdb	/mnt/net/scratch/gyurie/ntf2_1st_binder_af2/hcy/renamed_pdbs/hcy_657.h.pdb	6.766696429626653	6.502843267635476	False	hcy
33	33	34	../renamed_pdbs/hcy_659.h.pdb	model_4_ptm	81.751	0.58	11.8	/mnt/net/scratch/gyurie/ntf2_1st_binder_af2/hcy/af2/34_model_4_ptm.pdb	/mnt/net/scratch/gyurie/ntf2_1st_binder_af2/hcy/renamed_pdbs/hcy_659.h.pdb	5.633381385188973	4.649356755497611	False	hcy
34	34	35	../renamed_pdbs/hcy_666.h.pdb	model_4_ptm	73.164	0.511	11.9	/mnt/net/scratch/gyurie/ntf2_1st_binder_af2/hcy/af2/35_model_4_ptm.pdb	/mnt/net/scratch/gyurie/ntf2_1st_binder_af2/hcy/renamed_pdbs/hcy_666.h.pdb	10.67681284794758	10.30557418151153	False	hcy
35	35	36	../renamed_pdbs/hcy_670.h.pdb	model_4_ptm	85.44	0.682	12.6	/mnt/net/scratch/gyurie/ntf2_1st_binder_af2/hcy/af2/36_model_4_ptm.pdb	/mnt/net/scratch/gyurie/ntf2_1st_binder_af2/hcy/renamed_pdbs/hcy_670.h.pdb	1.3856380078170565	2.944318851222965	False	hcy
36	36	37	../renamed_pdbs/hcy_671.h.pdb	model_4_ptm	85.954	0.692	12.0	/mnt/net/scratch/gyurie/ntf2_1st_binder_af2/hcy/af2/37_model_4_ptm.pdb	/mnt/net/scratch/gyurie/ntf2_1st_binder_af2/hcy/renamed_pdbs/hcy_671.h.pdb	1.118232471351171	2.385822535952756	False	hcy
37	37	38	../renamed_pdbs/hcy_759.h.pdb	model_4_ptm	79.812	0.588	11.9	/mnt/net/scratch/gyurie/ntf2_1st_binder_af2/hcy/af2/38_model_4_ptm.pdb	/mnt/net/scratch/gyurie/ntf2_1st_binder_af2/hcy/renamed_pdbs/hcy_759.h.pdb	3.025903969420768	3.5456220853158062	False	hcy
38	38	39	../renamed_pdbs/hcy_773.h.pdb	model_4_ptm	67.196	0.488	12.1	/mnt/net/scratch/gyurie/ntf2_1st_binder_af2/hcy/af2/39_model_4_ptm.pdb	/mnt/net/scratch/gyurie/ntf2_1st_binder_af2/hcy/renamed_pdbs/hcy_773.h.pdb	13.45169009437554	9.458224494990295	False	hcy
39	39	40	../renamed_pdbs/hcy_774.h.pdb	model_4_ptm	66.173	0.511	11.9	/mnt/net/scratch/gyurie/ntf2_1st_binder_af2/hcy/af2/40_model_4_ptm.pdb	/mnt/net/scratch/gyurie/ntf2_1st_binder_af2/hcy/renamed_pdbs/hcy_774.h.pdb	13.442304629954185	6.80583074551302	False	hcy
40	40	41	../renamed_pdbs/hcy_779.h.pdb	model_4_ptm	84.568	0.665	11.9	/mnt/net/scratch/gyurie/ntf2_1st_binder_af2/hcy/af2/41_model_4_ptm.pdb	/mnt/net/scratch/gyurie/ntf2_1st_binder_af2/hcy/renamed_pdbs/hcy_779.h.pdb	1.0064793518886028	1.942488811035932	False	hcy
41	41	42	../renamed_pdbs/hcy_83.h.pdb	model_4_ptm	67.683	0.417	12.0	/mnt/net/scratch/gyurie/ntf2_1st_binder_af2/hcy/af2/42_model_4_ptm.pdb	/mnt/net/scratch/gyurie/ntf2_1st_binder_af2/hcy/renamed_pdbs/hcy_83.h.pdb	3.776650025306597	4.212455792915414	False	hcy
42	42	43	../renamed_pdbs/hcy_830.h.pdb	model_4_ptm	77.211	0.614	12.0	/mnt/net/scratch/gyurie/ntf2_1st_binder_af2/hcy/af2/43_model_4_ptm.pdb	/mnt/net/scratch/gyurie/ntf2_1st_binder_af2/hcy/renamed_pdbs/hcy_830.h.pdb	2.911735579866473	4.145544874817397	False	hcy
43	43	44	../renamed_pdbs/hcy_833.h.pdb	model_4_ptm	74.301	0.582	12.7	/mnt/net/scratch/gyurie/ntf2_1st_binder_af2/hcy/af2/44_model_4_ptm.pdb	/mnt/net/scratch/gyurie/ntf2_1st_binder_af2/hcy/renamed_pdbs/hcy_833.h.pdb	1.719375600923978	2.2606555176197967	False	hcy
44	44	45	../renamed_pdbs/hcy_834.h.pdb	model_4_ptm	74.663	0.593	12.0	/mnt/net/scratch/gyurie/ntf2_1st_binder_af2/hcy/af2/45_model_4_ptm.pdb	/mnt/net/scratch/gyurie/ntf2_1st_binder_af2/hcy/renamed_pdbs/hcy_834.h.pdb	13.819728403856354	7.708104007950729	False	hcy
45	45	46	../renamed_pdbs/hcy_835.h.pdb	model_4_ptm	67.333	0.534	11.9	/mnt/net/scratch/gyurie/ntf2_1st_binder_af2/hcy/af2/46_model_4_ptm.pdb	/mnt/net/scratch/gyurie/ntf2_1st_binder_af2/hcy/renamed_pdbs/hcy_835.h.pdb	13.957642202351687	9.043241061383329	False	hcy
46	46	47	../renamed_pdbs/hcy_836.h.pdb	model_4_ptm	66.295	0.517	12.2	/mnt/net/scratch/gyurie/ntf2_1st_binder_af2/hcy/af2/47_model_4_ptm.pdb	/mnt/net/scratch/gyurie/ntf2_1st_binder_af2/hcy/renamed_pdbs/hcy_836.h.pdb	13.805588248006266	8.190442970803765	False	hcy
47	47	48	../renamed_pdbs/hcy_860.h.pdb	model_4_ptm	53.221	0.374	12.0	/mnt/net/scratch/gyurie/ntf2_1st_binder_af2/hcy/af2/48_model_4_ptm.pdb	/mnt/net/scratch/gyurie/ntf2_1st_binder_af2/hcy/renamed_pdbs/hcy_860.h.pdb	10.127425301449982	7.221604434030416	False	hcy
48	48	49	../renamed_pdbs/hcy_861.h.pdb	model_4_ptm	57.922	0.4	12.1	/mnt/net/scratch/gyurie/ntf2_1st_binder_af2/hcy/af2/49_model_4_ptm.pdb	/mnt/net/scratch/gyurie/ntf2_1st_binder_af2/hcy/renamed_pdbs/hcy_861.h.pdb	8.555258686312374	6.989126888525786	False	hcy
49	49	50	../renamed_pdbs/hcy_10.h.pdb	model_4_ptm	79.914	0.596	11.7	/mnt/net/scratch/gyurie/ntf2_1st_binder_af2/hcy/af2/50_model_4_ptm.pdb	/mnt/net/scratch/gyurie/ntf2_1st_binder_af2/hcy/renamed_pdbs/hcy_10.h.pdb	3.664277409386816	3.922885532540205	False	hcy
50	50	51	../renamed_pdbs/hcy_12.h.pdb	model_4_ptm	76.398	0.603	11.7	/mnt/net/scratch/gyurie/ntf2_1st_binder_af2/hcy/af2/51_model_4_ptm.pdb	/mnt/net/scratch/gyurie/ntf2_1st_binder_af2/hcy/renamed_pdbs/hcy_12.h.pdb	3.1721683714574365	3.046557949804425	False	hcy
51	51	52	../renamed_pdbs/hcy_135.h.pdb	model_4_ptm	55.924	0.436	11.5	/mnt/net/scratch/gyurie/ntf2_1st_binder_af2/hcy/af2/52_model_4_ptm.pdb	/mnt/net/scratch/gyurie/ntf2_1st_binder_af2/hcy/renamed_pdbs/hcy_135.h.pdb	8.566114745728113	5.789667136996745	False	hcy
52	52	53	../renamed_pdbs/hcy_136.h.pdb	model_4_ptm	63.549	0.494	11.3	/mnt/net/scratch/gyurie/ntf2_1st_binder_af2/hcy/af2/53_model_4_ptm.pdb	/mnt/net/scratch/gyurie/ntf2_1st_binder_af2/hcy/renamed_pdbs/hcy_136.h.pdb	3.0567903791724644	3.9371243343959983	False	hcy
53	53	54	../renamed_pdbs/hcy_138.h.pdb	model_4_ptm	62.655	0.438	12.3	/mnt/net/scratch/gyurie/ntf2_1st_binder_af2/hcy/af2/54_model_4_ptm.pdb	/mnt/net/scratch/gyurie/ntf2_1st_binder_af2/hcy/renamed_pdbs/hcy_138.h.pdb	2.2013269156207267	3.4364501037431907	False	hcy
54	54	55	../renamed_pdbs/hcy_139.h.pdb	model_4_ptm	78.287	0.606	11.8	/mnt/net/scratch/gyurie/ntf2_1st_binder_af2/hcy/af2/55_model_4_ptm.pdb	/mnt/net/scratch/gyurie/ntf2_1st_binder_af2/hcy/renamed_pdbs/hcy_139.h.pdb	1.464557181104796	2.2431381113356315	False	hcy
55	55	56	../renamed_pdbs/hcy_16.h.pdb	model_4_ptm	70.248	0.566	11.4	/mnt/net/scratch/gyurie/ntf2_1st_binder_af2/hcy/af2/56_model_4_ptm.pdb	/mnt/net/scratch/gyurie/ntf2_1st_binder_af2/hcy/renamed_pdbs/hcy_16.h.pdb	13.830014075703987	8.59563028430139	False	hcy
56	56	57	../renamed_pdbs/hcy_17.h.pdb	model_4_ptm	70.831	0.558	11.6	/mnt/net/scratch/gyurie/ntf2_1st_binder_af2/hcy/af2/57_model_4_ptm.pdb	/mnt/net/scratch/gyurie/ntf2_1st_binder_af2/hcy/renamed_pdbs/hcy_17.h.pdb	14.485125579229148	9.064427659577952	False	hcy
57	57	58	../renamed_pdbs/hcy_18.h.pdb	model_4_ptm	67.427	0.568	11.4	/mnt/net/scratch/gyurie/ntf2_1st_binder_af2/hcy/af2/58_model_4_ptm.pdb	/mnt/net/scratch/gyurie/ntf2_1st_binder_af2/hcy/renamed_pdbs/hcy_18.h.pdb	13.738251010808762	8.237831674489415	False	hcy
58	58	59	../renamed_pdbs/hcy_19.h.pdb	model_4_ptm	64.253	0.421	11.8	/mnt/net/scratch/gyurie/ntf2_1st_binder_af2/hcy/af2/59_model_4_ptm.pdb	/mnt/net/scratch/gyurie/ntf2_1st_binder_af2/hcy/renamed_pdbs/hcy_19.h.pdb	2.614752278085031	3.061805813032172	False	hcy
59	59	60	../renamed_pdbs/hcy_205.h.pdb	model_4_ptm	65.763	0.494	11.4	/mnt/net/scratch/gyurie/ntf2_1st_binder_af2/hcy/af2/60_model_4_ptm.pdb	/mnt/net/scratch/gyurie/ntf2_1st_binder_af2/hcy/renamed_pdbs/hcy_205.h.pdb	7.676532245917284	6.437443729972984	False	hcy
60	60	61	../renamed_pdbs/hcy_206.h.pdb	model_4_ptm	49.126	0.38	11.3	/mnt/net/scratch/gyurie/ntf2_1st_binder_af2/hcy/af2/61_model_4_ptm.pdb	/mnt/net/scratch/gyurie/ntf2_1st_binder_af2/hcy/renamed_pdbs/hcy_206.h.pdb	13.071559834183116	9.578892354727138	False	hcy
61	61	62	../renamed_pdbs/hcy_207.h.pdb	model_4_ptm	50.053	0.362	12.3	/mnt/net/scratch/gyurie/ntf2_1st_binder_af2/hcy/af2/62_model_4_ptm.pdb	/mnt/net/scratch/gyurie/ntf2_1st_binder_af2/hcy/renamed_pdbs/hcy_207.h.pdb	11.56633041607706	10.046796245028537	False	hcy
62	62	63	../renamed_pdbs/hcy_208.h.pdb	model_4_ptm	73.935	0.581	11.7	/mnt/net/scratch/gyurie/ntf2_1st_binder_af2/hcy/af2/63_model_4_ptm.pdb	/mnt/net/scratch/gyurie/ntf2_1st_binder_af2/hcy/renamed_pdbs/hcy_208.h.pdb	2.6732636710081645	3.997458963603284	False	hcy
63	63	64	../renamed_pdbs/hcy_209.h.pdb	model_4_ptm	68.475	0.523	11.3	/mnt/net/scratch/gyurie/ntf2_1st_binder_af2/hcy/af2/64_model_4_ptm.pdb	/mnt/net/scratch/gyurie/ntf2_1st_binder_af2/hcy/renamed_pdbs/hcy_209.h.pdb	11.678991733299906	9.613569028073575	False	hcy
64	64	65	../renamed_pdbs/hcy_210.h.pdb	model_4_ptm	72.159	0.542	11.7	/mnt/net/scratch/gyurie/ntf2_1st_binder_af2/hcy/af2/65_model_4_ptm.pdb	/mnt/net/scratch/gyurie/ntf2_1st_binder_af2/hcy/renamed_pdbs/hcy_210.h.pdb	10.434752324253662	8.721243697327221	False	hcy
65	65	66	../renamed_pdbs/hcy_227.h.pdb	model_4_ptm	53.948	0.433	11.5	/mnt/net/scratch/gyurie/ntf2_1st_binder_af2/hcy/af2/66_model_4_ptm.pdb	/mnt/net/scratch/gyurie/ntf2_1st_binder_af2/hcy/renamed_pdbs/hcy_227.h.pdb	15.6551755740702	9.61879509620806	False	hcy
66	66	67	../renamed_pdbs/hcy_228.h.pdb	model_4_ptm	85.036	0.663	11.7	/mnt/net/scratch/gyurie/ntf2_1st_binder_af2/hcy/af2/67_model_4_ptm.pdb	/mnt/net/scratch/gyurie/ntf2_1st_binder_af2/hcy/renamed_pdbs/hcy_228.h.pdb	1.5987120085137196	2.946581908901204	False	hcy
67	67	68	../renamed_pdbs/hcy_229.h.pdb	model_4_ptm	83.724	0.652	11.4	/mnt/net/scratch/gyurie/ntf2_1st_binder_af2/hcy/af2/68_model_4_ptm.pdb	/mnt/net/scratch/gyurie/ntf2_1st_binder_af2/hcy/renamed_pdbs/hcy_229.h.pdb	1.6780957168816153	1.992556310851384	False	hcy
68	68	69	../renamed_pdbs/hcy_230.h.pdb	model_4_ptm	84.921	0.657	11.4	/mnt/net/scratch/gyurie/ntf2_1st_binder_af2/hcy/af2/69_model_4_ptm.pdb	/mnt/net/scratch/gyurie/ntf2_1st_binder_af2/hcy/renamed_pdbs/hcy_230.h.pdb	1.7463225193134888	2.266533437831307	False	hcy
69	69	70	../renamed_pdbs/hcy_231.h.pdb	model_4_ptm	82.556	0.658	11.6	/mnt/net/scratch/gyurie/ntf2_1st_binder_af2/hcy/af2/70_model_4_ptm.pdb	/mnt/net/scratch/gyurie/ntf2_1st_binder_af2/hcy/renamed_pdbs/hcy_231.h.pdb	2.740852168261692	2.821238433503233	False	hcy
70	70	71	../renamed_pdbs/hcy_233.h.pdb	model_4_ptm	83.925	0.659	12.5	/mnt/net/scratch/gyurie/ntf2_1st_binder_af2/hcy/af2/71_model_4_ptm.pdb	/mnt/net/scratch/gyurie/ntf2_1st_binder_af2/hcy/renamed_pdbs/hcy_233.h.pdb	1.949197117263064	2.0393246822668205	False	hcy
71	71	72	../renamed_pdbs/hcy_234.h.pdb	model_4_ptm	62.387	0.499	11.6	/mnt/net/scratch/gyurie/ntf2_1st_binder_af2/hcy/af2/72_model_4_ptm.pdb	/mnt/net/scratch/gyurie/ntf2_1st_binder_af2/hcy/renamed_pdbs/hcy_234.h.pdb	13.352032452439683	8.759510132932599	False	hcy
72	72	73	../renamed_pdbs/hcy_235.h.pdb	model_4_ptm	58.533	0.454	11.5	/mnt/net/scratch/gyurie/ntf2_1st_binder_af2/hcy/af2/73_model_4_ptm.pdb	/mnt/net/scratch/gyurie/ntf2_1st_binder_af2/hcy/renamed_pdbs/hcy_235.h.pdb	14.513942486762788	10.393586415709272	False	hcy
73	73	74	../renamed_pdbs/hcy_236.h.pdb	model_4_ptm	82.078	0.643	11.6	/mnt/net/scratch/gyurie/ntf2_1st_binder_af2/hcy/af2/74_model_4_ptm.pdb	/mnt/net/scratch/gyurie/ntf2_1st_binder_af2/hcy/renamed_pdbs/hcy_236.h.pdb	1.6304351054616382	2.0708170703599174	False	hcy
74	74	75	../renamed_pdbs/hcy_237.h.pdb	model_4_ptm	81.402	0.622	11.8	/mnt/net/scratch/gyurie/ntf2_1st_binder_af2/hcy/af2/75_model_4_ptm.pdb	/mnt/net/scratch/gyurie/ntf2_1st_binder_af2/hcy/renamed_pdbs/hcy_237.h.pdb	1.9563086075773664	1.8449250623875175	False	hcy
75	75	76	../renamed_pdbs/hcy_238.h.pdb	model_4_ptm	58.535	0.457	11.4	/mnt/net/scratch/gyurie/ntf2_1st_binder_af2/hcy/af2/76_model_4_ptm.pdb	/mnt/net/scratch/gyurie/ntf2_1st_binder_af2/hcy/renamed_pdbs/hcy_238.h.pdb	14.508868591225808	10.142673630135135	False	hcy
76	76	77	../renamed_pdbs/hcy_25.h.pdb	model_4_ptm	83.47	0.65	11.3	/mnt/net/scratch/gyurie/ntf2_1st_binder_af2/hcy/af2/77_model_4_ptm.pdb	/mnt/net/scratch/gyurie/ntf2_1st_binder_af2/hcy/renamed_pdbs/hcy_25.h.pdb	1.4476326148699294	2.0523326789995617	False	hcy
77	77	78	../renamed_pdbs/hcy_255.h.pdb	model_4_ptm	69.898	0.47	11.6	/mnt/net/scratch/gyurie/ntf2_1st_binder_af2/hcy/af2/78_model_4_ptm.pdb	/mnt/net/scratch/gyurie/ntf2_1st_binder_af2/hcy/renamed_pdbs/hcy_255.h.pdb	1.452446424174513	2.792886859702385	False	hcy
78	78	79	../renamed_pdbs/hcy_256.h.pdb	model_4_ptm	64.456	0.45	11.6	/mnt/net/scratch/gyurie/ntf2_1st_binder_af2/hcy/af2/79_model_4_ptm.pdb	/mnt/net/scratch/gyurie/ntf2_1st_binder_af2/hcy/renamed_pdbs/hcy_256.h.pdb	2.4433037258329877	3.219275679460891	False	hcy
79	79	80	../renamed_pdbs/hcy_276.h.pdb	model_4_ptm	61.721	0.502	12.2	/mnt/net/scratch/gyurie/ntf2_1st_binder_af2/hcy/af2/80_model_4_ptm.pdb	/mnt/net/scratch/gyurie/ntf2_1st_binder_af2/hcy/renamed_pdbs/hcy_276.h.pdb	13.222227853260382	8.49761175418607	False	hcy
80	80	81	../renamed_pdbs/hcy_278.h.pdb	model_4_ptm	67.433	0.56	11.4	/mnt/net/scratch/gyurie/ntf2_1st_binder_af2/hcy/af2/81_model_4_ptm.pdb	/mnt/net/scratch/gyurie/ntf2_1st_binder_af2/hcy/renamed_pdbs/hcy_278.h.pdb	13.41703215746702	9.299154766628783	False	hcy
81	81	82	../renamed_pdbs/hcy_279.h.pdb	model_4_ptm	54.616	0.448	11.7	/mnt/net/scratch/gyurie/ntf2_1st_binder_af2/hcy/af2/82_model_4_ptm.pdb	/mnt/net/scratch/gyurie/ntf2_1st_binder_af2/hcy/renamed_pdbs/hcy_279.h.pdb	14.894738040439549	9.978992003544915	False	hcy
82	82	83	../renamed_pdbs/hcy_281.h.pdb	model_4_ptm	61.202	0.489	11.6	/mnt/net/scratch/gyurie/ntf2_1st_binder_af2/hcy/af2/83_model_4_ptm.pdb	/mnt/net/scratch/gyurie/ntf2_1st_binder_af2/hcy/renamed_pdbs/hcy_281.h.pdb	13.43019417290569	9.737812684409928	False	hcy
83	83	84	../renamed_pdbs/hcy_296.h.pdb	model_4_ptm	85.677	0.688	11.2	/mnt/net/scratch/gyurie/ntf2_1st_binder_af2/hcy/af2/84_model_4_ptm.pdb	/mnt/net/scratch/gyurie/ntf2_1st_binder_af2/hcy/renamed_pdbs/hcy_296.h.pdb	1.8717560271768876	2.960245272982414	False	hcy
84	84	85	../renamed_pdbs/hcy_297.h.pdb	model_4_ptm	84.568	0.672	11.2	/mnt/net/scratch/gyurie/ntf2_1st_binder_af2/hcy/af2/85_model_4_ptm.pdb	/mnt/net/scratch/gyurie/ntf2_1st_binder_af2/hcy/renamed_pdbs/hcy_297.h.pdb	1.8700914059426357	2.45229015801758	False	hcy
85	85	86	../renamed_pdbs/hcy_325.h.pdb	model_4_ptm	87.806	0.703	11.1	/mnt/net/scratch/gyurie/ntf2_1st_binder_af2/hcy/af2/86_model_4_ptm.pdb	/mnt/net/scratch/gyurie/ntf2_1st_binder_af2/hcy/renamed_pdbs/hcy_325.h.pdb	1.2311893789767905	2.447679060518324	False	hcy
86	86	87	../renamed_pdbs/hcy_328.h.pdb	model_4_ptm	80.628	0.607	11.1	/mnt/net/scratch/gyurie/ntf2_1st_binder_af2/hcy/af2/87_model_4_ptm.pdb	/mnt/net/scratch/gyurie/ntf2_1st_binder_af2/hcy/renamed_pdbs/hcy_328.h.pdb	1.5413224980402247	2.3645664989784576	False	hcy
87	87	88	../renamed_pdbs/hcy_329.h.pdb	model_4_ptm	79.077	0.602	11.2	/mnt/net/scratch/gyurie/ntf2_1st_binder_af2/hcy/af2/88_model_4_ptm.pdb	/mnt/net/scratch/gyurie/ntf2_1st_binder_af2/hcy/renamed_pdbs/hcy_329.h.pdb	11.395221175104847	8.025770366348073	False	hcy
88	88	89	../renamed_pdbs/hcy_378.h.pdb	model_4_ptm	65.846	0.523	11.9	/mnt/net/scratch/gyurie/ntf2_1st_binder_af2/hcy/af2/89_model_4_ptm.pdb	/mnt/net/scratch/gyurie/ntf2_1st_binder_af2/hcy/renamed_pdbs/hcy_378.h.pdb	12.644547569777664	9.172097656584642	False	hcy
89	89	90	../renamed_pdbs/hcy_402.h.pdb	model_4_ptm	86.403	0.681	11.2	/mnt/net/scratch/gyurie/ntf2_1st_binder_af2/hcy/af2/90_model_4_ptm.pdb	/mnt/net/scratch/gyurie/ntf2_1st_binder_af2/hcy/renamed_pdbs/hcy_402.h.pdb	2.9742818028081035	3.5043294133448213	False	hcy
90	90	91	../renamed_pdbs/hcy_403.h.pdb	model_4_ptm	90.99	0.735	11.3	/mnt/net/scratch/gyurie/ntf2_1st_binder_af2/hcy/af2/91_model_4_ptm.pdb	/mnt/net/scratch/gyurie/ntf2_1st_binder_af2/hcy/renamed_pdbs/hcy_403.h.pdb	1.5739031191076025	2.014825574136804	False	hcy
91	91	92	../renamed_pdbs/hcy_404.h.pdb	model_4_ptm	89.016	0.713	11.2	/mnt/net/scratch/gyurie/ntf2_1st_binder_af2/hcy/af2/92_model_4_ptm.pdb	/mnt/net/scratch/gyurie/ntf2_1st_binder_af2/hcy/renamed_pdbs/hcy_404.h.pdb	1.7102020530379132	3.230327016672688	False	hcy
92	92	93	../renamed_pdbs/hcy_406.h.pdb	model_4_ptm	87.578	0.707	11.2	/mnt/net/scratch/gyurie/ntf2_1st_binder_af2/hcy/af2/93_model_4_ptm.pdb	/mnt/net/scratch/gyurie/ntf2_1st_binder_af2/hcy/renamed_pdbs/hcy_406.h.pdb	1.3718367083614698	2.784755328099622	False	hcy
93	93	94	../renamed_pdbs/hcy_416.h.pdb	model_4_ptm	56.223	0.439	11.2	/mnt/net/scratch/gyurie/ntf2_1st_binder_af2/hcy/af2/94_model_4_ptm.pdb	/mnt/net/scratch/gyurie/ntf2_1st_binder_af2/hcy/renamed_pdbs/hcy_416.h.pdb	9.80861082663522	8.217613537279629	False	hcy
94	94	95	../renamed_pdbs/hcy_417.h.pdb	model_4_ptm	86.608	0.69	11.2	/mnt/net/scratch/gyurie/ntf2_1st_binder_af2/hcy/af2/95_model_4_ptm.pdb	/mnt/net/scratch/gyurie/ntf2_1st_binder_af2/hcy/renamed_pdbs/hcy_417.h.pdb	1.4616023503487516	2.953520126129852	False	hcy
95	95	96	../renamed_pdbs/hcy_435.h.pdb	model_4_ptm	79.533	0.643	11.3	/mnt/net/scratch/gyurie/ntf2_1st_binder_af2/hcy/af2/96_model_4_ptm.pdb	/mnt/net/scratch/gyurie/ntf2_1st_binder_af2/hcy/renamed_pdbs/hcy_435.h.pdb	14.56798744746391	7.097525655013695	False	hcy
96	96	97	../renamed_pdbs/hcy_436.h.pdb	model_4_ptm	79.119	0.643	11.9	/mnt/net/scratch/gyurie/ntf2_1st_binder_af2/hcy/af2/97_model_4_ptm.pdb	/mnt/net/scratch/gyurie/ntf2_1st_binder_af2/hcy/renamed_pdbs/hcy_436.h.pdb	13.758034602865507	8.213498404748549	False	hcy
97	97	98	../renamed_pdbs/hcy_447.h.pdb	model_4_ptm	43.402	0.267	11.3	/mnt/net/scratch/gyurie/ntf2_1st_binder_af2/hcy/af2/98_model_4_ptm.pdb	/mnt/net/scratch/gyurie/ntf2_1st_binder_af2/hcy/renamed_pdbs/hcy_447.h.pdb	12.719121759669292	9.343863935134614	False	hcy
98	98	99	../renamed_pdbs/hcy_448.h.pdb	model_4_ptm	55.25	0.323	11.2	/mnt/net/scratch/gyurie/ntf2_1st_binder_af2/hcy/af2/99_model_4_ptm.pdb	/mnt/net/scratch/gyurie/ntf2_1st_binder_af2/hcy/renamed_pdbs/hcy_448.h.pdb	22.05442940154469	20.13645504176315	False	hcy
99	99	100	../renamed_pdbs/hcy_451.h.pdb	model_4_ptm	60.952	0.428	11.2	/mnt/net/scratch/gyurie/ntf2_1st_binder_af2/hcy/af2/100_model_4_ptm.pdb	/mnt/net/scratch/gyurie/ntf2_1st_binder_af2/hcy/renamed_pdbs/hcy_451.h.pdb	14.6769754945787	8.167202244931998	False	hcy
100	100	101	../renamed_pdbs/hcy_452.h.pdb	model_4_ptm	50.091	0.295	11.2	/mnt/net/scratch/gyurie/ntf2_1st_binder_af2/hcy/af2/101_model_4_ptm.pdb	/mnt/net/scratch/gyurie/ntf2_1st_binder_af2/hcy/renamed_pdbs/hcy_452.h.pdb	15.286707523459365	12.609717965701671	False	hcy
101	101	102	../renamed_pdbs/hcy_453.h.pdb	model_4_ptm	58.015	0.383	11.2	/mnt/net/scratch/gyurie/ntf2_1st_binder_af2/hcy/af2/102_model_4_ptm.pdb	/mnt/net/scratch/gyurie/ntf2_1st_binder_af2/hcy/renamed_pdbs/hcy_453.h.pdb	11.574240922739234	9.779687079166202	False	hcy
102	102	103	../renamed_pdbs/hcy_455.h.pdb	model_4_ptm	65.743	0.473	11.1	/mnt/net/scratch/gyurie/ntf2_1st_binder_af2/hcy/af2/103_model_4_ptm.pdb	/mnt/net/scratch/gyurie/ntf2_1st_binder_af2/hcy/renamed_pdbs/hcy_455.h.pdb	2.592284983562485	3.8155088249966194	False	hcy
103	103	104	../renamed_pdbs/hcy_458.h.pdb	model_4_ptm	52.121	0.356	11.1	/mnt/net/scratch/gyurie/ntf2_1st_binder_af2/hcy/af2/104_model_4_ptm.pdb	/mnt/net/scratch/gyurie/ntf2_1st_binder_af2/hcy/renamed_pdbs/hcy_458.h.pdb	16.875786775470118	12.637576675270005	False	hcy
104	104	105	../renamed_pdbs/hcy_480.h.pdb	model_4_ptm	76.082	0.538	11.1	/mnt/net/scratch/gyurie/ntf2_1st_binder_af2/hcy/af2/105_model_4_ptm.pdb	/mnt/net/scratch/gyurie/ntf2_1st_binder_af2/hcy/renamed_pdbs/hcy_480.h.pdb	1.9504854138642684	2.731078705379578	False	hcy
105	105	106	../renamed_pdbs/hcy_481.h.pdb	model_4_ptm	58.744	0.413	11.8	/mnt/net/scratch/gyurie/ntf2_1st_binder_af2/hcy/af2/106_model_4_ptm.pdb	/mnt/net/scratch/gyurie/ntf2_1st_binder_af2/hcy/renamed_pdbs/hcy_481.h.pdb	3.3146466556443124	3.745718268315848	False	hcy
106	106	107	../renamed_pdbs/hcy_482.h.pdb	model_4_ptm	50.869	0.385	11.2	/mnt/net/scratch/gyurie/ntf2_1st_binder_af2/hcy/af2/107_model_4_ptm.pdb	/mnt/net/scratch/gyurie/ntf2_1st_binder_af2/hcy/renamed_pdbs/hcy_482.h.pdb	13.256608366209669	9.717461592570276	False	hcy
107	107	108	../renamed_pdbs/hcy_524.h.pdb	model_4_ptm	53.522	0.412	11.2	/mnt/net/scratch/gyurie/ntf2_1st_binder_af2/hcy/af2/108_model_4_ptm.pdb	/mnt/net/scratch/gyurie/ntf2_1st_binder_af2/hcy/renamed_pdbs/hcy_524.h.pdb	4.254194295958342	4.728374478630261	False	hcy
108	108	109	../renamed_pdbs/hcy_525.h.pdb	model_4_ptm	74.941	0.559	11.2	/mnt/net/scratch/gyurie/ntf2_1st_binder_af2/hcy/af2/109_model_4_ptm.pdb	/mnt/net/scratch/gyurie/ntf2_1st_binder_af2/hcy/renamed_pdbs/hcy_525.h.pdb	14.01036011780468	7.696924153944025	False	hcy
109	109	110	../renamed_pdbs/hcy_526.h.pdb	model_4_ptm	63.724	0.461	11.2	/mnt/net/scratch/gyurie/ntf2_1st_binder_af2/hcy/af2/110_model_4_ptm.pdb	/mnt/net/scratch/gyurie/ntf2_1st_binder_af2/hcy/renamed_pdbs/hcy_526.h.pdb	3.470365212713248	4.476484632403991	False	hcy
110	110	111	../renamed_pdbs/hcy_527.h.pdb	model_4_ptm	71.095	0.556	11.2	/mnt/net/scratch/gyurie/ntf2_1st_binder_af2/hcy/af2/111_model_4_ptm.pdb	/mnt/net/scratch/gyurie/ntf2_1st_binder_af2/hcy/renamed_pdbs/hcy_527.h.pdb	13.106297032649268	7.444590865116488	False	hcy
111	111	112	../renamed_pdbs/hcy_528.h.pdb	model_4_ptm	61.386	0.459	11.2	/mnt/net/scratch/gyurie/ntf2_1st_binder_af2/hcy/af2/112_model_4_ptm.pdb	/mnt/net/scratch/gyurie/ntf2_1st_binder_af2/hcy/renamed_pdbs/hcy_528.h.pdb	16.201359190074957	9.675871567976484	False	hcy
112	112	113	../renamed_pdbs/hcy_529.h.pdb	model_4_ptm	57.016	0.425	11.2	/mnt/net/scratch/gyurie/ntf2_1st_binder_af2/hcy/af2/113_model_4_ptm.pdb	/mnt/net/scratch/gyurie/ntf2_1st_binder_af2/hcy/renamed_pdbs/hcy_529.h.pdb	13.23773613859421	7.997349733466051	False	hcy
113	113	114	../renamed_pdbs/hcy_530.h.pdb	model_4_ptm	58.101	0.436	11.1	/mnt/net/scratch/gyurie/ntf2_1st_binder_af2/hcy/af2/114_model_4_ptm.pdb	/mnt/net/scratch/gyurie/ntf2_1st_binder_af2/hcy/renamed_pdbs/hcy_530.h.pdb	14.261718229509723	7.258305719594979	False	hcy
114	114	115	../renamed_pdbs/hcy_531.h.pdb	model_4_ptm	70.674	0.516	11.9	/mnt/net/scratch/gyurie/ntf2_1st_binder_af2/hcy/af2/115_model_4_ptm.pdb	/mnt/net/scratch/gyurie/ntf2_1st_binder_af2/hcy/renamed_pdbs/hcy_531.h.pdb	2.1582765499592904	3.2973908105080474	False	hcy
115	115	116	../renamed_pdbs/hcy_532.h.pdb	model_4_ptm	80.019	0.579	11.2	/mnt/net/scratch/gyurie/ntf2_1st_binder_af2/hcy/af2/116_model_4_ptm.pdb	/mnt/net/scratch/gyurie/ntf2_1st_binder_af2/hcy/renamed_pdbs/hcy_532.h.pdb	2.7157849251361617	4.197153682742858	False	hcy
116	116	117	../renamed_pdbs/hcy_533.h.pdb	model_4_ptm	60.56	0.469	11.3	/mnt/net/scratch/gyurie/ntf2_1st_binder_af2/hcy/af2/117_model_4_ptm.pdb	/mnt/net/scratch/gyurie/ntf2_1st_binder_af2/hcy/renamed_pdbs/hcy_533.h.pdb	12.297258964911164	9.400972555068243	False	hcy
117	117	118	../renamed_pdbs/hcy_56.h.pdb	model_4_ptm	50.801	0.38	11.2	/mnt/net/scratch/gyurie/ntf2_1st_binder_af2/hcy/af2/118_model_4_ptm.pdb	/mnt/net/scratch/gyurie/ntf2_1st_binder_af2/hcy/renamed_pdbs/hcy_56.h.pdb	13.854446578773086	9.577044292141052	False	hcy
118	118	119	../renamed_pdbs/hcy_59.h.pdb	model_4_ptm	65.48	0.485	11.2	/mnt/net/scratch/gyurie/ntf2_1st_binder_af2/hcy/af2/119_model_4_ptm.pdb	/mnt/net/scratch/gyurie/ntf2_1st_binder_af2/hcy/renamed_pdbs/hcy_59.h.pdb	12.685695851284931	9.179597020236102	False	hcy
119	119	120	../renamed_pdbs/hcy_606.h.pdb	model_4_ptm	54.234	0.405	11.2	/mnt/net/scratch/gyurie/ntf2_1st_binder_af2/hcy/af2/120_model_4_ptm.pdb	/mnt/net/scratch/gyurie/ntf2_1st_binder_af2/hcy/renamed_pdbs/hcy_606.h.pdb	13.609852401315427	10.071871855589064	False	hcy
120	120	121	../renamed_pdbs/hcy_68.h.pdb	model_4_ptm	83.045	0.635	11.2	/mnt/net/scratch/gyurie/ntf2_1st_binder_af2/hcy/af2/121_model_4_ptm.pdb	/mnt/net/scratch/gyurie/ntf2_1st_binder_af2/hcy/renamed_pdbs/hcy_68.h.pdb	1.911662407846921	2.1283292697873817	False	hcy
121	121	122	../renamed_pdbs/hcy_761.h.pdb	model_4_ptm	92.218	0.764	11.2	/mnt/net/scratch/gyurie/ntf2_1st_binder_af2/hcy/af2/122_model_4_ptm.pdb	/mnt/net/scratch/gyurie/ntf2_1st_binder_af2/hcy/renamed_pdbs/hcy_761.h.pdb	0.8077841911694662	1.8727059592826296	False	hcy
122	122	123	../renamed_pdbs/hcy_766.h.pdb	model_4_ptm	55.948	0.471	11.3	/mnt/net/scratch/gyurie/ntf2_1st_binder_af2/hcy/af2/123_model_4_ptm.pdb	/mnt/net/scratch/gyurie/ntf2_1st_binder_af2/hcy/renamed_pdbs/hcy_766.h.pdb	13.274474224599937	8.034629675643174	False	hcy
123	123	124	../renamed_pdbs/hcy_767.h.pdb	model_4_ptm	64.512	0.524	11.9	/mnt/net/scratch/gyurie/ntf2_1st_binder_af2/hcy/af2/124_model_4_ptm.pdb	/mnt/net/scratch/gyurie/ntf2_1st_binder_af2/hcy/renamed_pdbs/hcy_767.h.pdb	14.42888163843202	6.968412038972683	False	hcy
124	124	125	../renamed_pdbs/hcy_768.h.pdb	model_4_ptm	58.387	0.476	11.3	/mnt/net/scratch/gyurie/ntf2_1st_binder_af2/hcy/af2/125_model_4_ptm.pdb	/mnt/net/scratch/gyurie/ntf2_1st_binder_af2/hcy/renamed_pdbs/hcy_768.h.pdb	13.608020353375275	8.142220961170029	False	hcy
125	125	126	../renamed_pdbs/hcy_805.h.pdb	model_4_ptm	89.263	0.716	11.3	/mnt/net/scratch/gyurie/ntf2_1st_binder_af2/hcy/af2/126_model_4_ptm.pdb	/mnt/net/scratch/gyurie/ntf2_1st_binder_af2/hcy/renamed_pdbs/hcy_805.h.pdb	0.8399164670924486	2.0613210283523515	False	hcy
126	126	127	../renamed_pdbs/hcy_806.h.pdb	model_4_ptm	87.524	0.72	11.2	/mnt/net/scratch/gyurie/ntf2_1st_binder_af2/hcy/af2/127_model_4_ptm.pdb	/mnt/net/scratch/gyurie/ntf2_1st_binder_af2/hcy/renamed_pdbs/hcy_806.h.pdb	0.8307018131471009	1.7911076678294793	False	hcy
127	127	128	../renamed_pdbs/hcy_807.h.pdb	model_4_ptm	83.845	0.679	11.3	/mnt/net/scratch/gyurie/ntf2_1st_binder_af2/hcy/af2/128_model_4_ptm.pdb	/mnt/net/scratch/gyurie/ntf2_1st_binder_af2/hcy/renamed_pdbs/hcy_807.h.pdb	1.0198129059694372	2.543135441616098	False	hcy
128	128	129	../renamed_pdbs/hcy_809.h.pdb	model_4_ptm	85.175	0.669	11.2	/mnt/net/scratch/gyurie/ntf2_1st_binder_af2/hcy/af2/129_model_4_ptm.pdb	/mnt/net/scratch/gyurie/ntf2_1st_binder_af2/hcy/renamed_pdbs/hcy_809.h.pdb	1.0780593331420587	2.350395991284993	False	hcy
129	129	130	../renamed_pdbs/hcy_810.h.pdb	model_4_ptm	89.742	0.726	11.2	/mnt/net/scratch/gyurie/ntf2_1st_binder_af2/hcy/af2/130_model_4_ptm.pdb	/mnt/net/scratch/gyurie/ntf2_1st_binder_af2/hcy/renamed_pdbs/hcy_810.h.pdb	0.9382397609796967	2.1362471703988497	False	hcy
130	130	131	../renamed_pdbs/hcy_811.h.pdb	model_4_ptm	87.055	0.684	11.4	/mnt/net/scratch/gyurie/ntf2_1st_binder_af2/hcy/af2/131_model_4_ptm.pdb	/mnt/net/scratch/gyurie/ntf2_1st_binder_af2/hcy/renamed_pdbs/hcy_811.h.pdb	1.2703140652742713	2.4375455522393943	False	hcy
131	131	132	../renamed_pdbs/hcy_814.h.pdb	model_4_ptm	67.438	0.551	11.1	/mnt/net/scratch/gyurie/ntf2_1st_binder_af2/hcy/af2/132_model_4_ptm.pdb	/mnt/net/scratch/gyurie/ntf2_1st_binder_af2/hcy/renamed_pdbs/hcy_814.h.pdb	14.624291237744492	9.606563066497092	False	hcy
132	132	133	../renamed_pdbs/hcy_815.h.pdb	model_4_ptm	63.054	0.492	11.9	/mnt/net/scratch/gyurie/ntf2_1st_binder_af2/hcy/af2/133_model_4_ptm.pdb	/mnt/net/scratch/gyurie/ntf2_1st_binder_af2/hcy/renamed_pdbs/hcy_815.h.pdb	15.849534310033146	9.530021005714543	False	hcy
133	133	134	../renamed_pdbs/hcy_816.h.pdb	model_4_ptm	54.058	0.405	11.2	/mnt/net/scratch/gyurie/ntf2_1st_binder_af2/hcy/af2/134_model_4_ptm.pdb	/mnt/net/scratch/gyurie/ntf2_1st_binder_af2/hcy/renamed_pdbs/hcy_816.h.pdb	11.723472385146104	8.757310626166214	False	hcy
134	134	135	../renamed_pdbs/hcy_817.h.pdb	model_4_ptm	83.498	0.692	11.2	/mnt/net/scratch/gyurie/ntf2_1st_binder_af2/hcy/af2/135_model_4_ptm.pdb	/mnt/net/scratch/gyurie/ntf2_1st_binder_af2/hcy/renamed_pdbs/hcy_817.h.pdb	1.4608420498712764	1.9478237946510149	False	hcy
135	135	136	../renamed_pdbs/hcy_84.h.pdb	model_4_ptm	62.647	0.461	11.2	/mnt/net/scratch/gyurie/ntf2_1st_binder_af2/hcy/af2/136_model_4_ptm.pdb	/mnt/net/scratch/gyurie/ntf2_1st_binder_af2/hcy/renamed_pdbs/hcy_84.h.pdb	13.698370286078733	9.328729792147469	False	hcy
136	136	137	../renamed_pdbs/hcy_85.h.pdb	model_4_ptm	59.894	0.435	11.3	/mnt/net/scratch/gyurie/ntf2_1st_binder_af2/hcy/af2/137_model_4_ptm.pdb	/mnt/net/scratch/gyurie/ntf2_1st_binder_af2/hcy/renamed_pdbs/hcy_85.h.pdb	11.37157659123514	7.040905984605268	False	hcy
137	137	138	../renamed_pdbs/hcy_856.h.pdb	model_4_ptm	86.745	0.695	11.4	/mnt/net/scratch/gyurie/ntf2_1st_binder_af2/hcy/af2/138_model_4_ptm.pdb	/mnt/net/scratch/gyurie/ntf2_1st_binder_af2/hcy/renamed_pdbs/hcy_856.h.pdb	1.4854660084993507	2.0400851061851566	False	hcy
138	138	139	../renamed_pdbs/hcy_86.h.pdb	model_4_ptm	56.744	0.419	11.5	/mnt/net/scratch/gyurie/ntf2_1st_binder_af2/hcy/af2/139_model_4_ptm.pdb	/mnt/net/scratch/gyurie/ntf2_1st_binder_af2/hcy/renamed_pdbs/hcy_86.h.pdb	11.567594484009003	9.078681544190616	False	hcy
139	139	140	../renamed_pdbs/hcy_867.h.pdb	model_4_ptm	65.653	0.538	11.3	/mnt/net/scratch/gyurie/ntf2_1st_binder_af2/hcy/af2/140_model_4_ptm.pdb	/mnt/net/scratch/gyurie/ntf2_1st_binder_af2/hcy/renamed_pdbs/hcy_867.h.pdb	13.772165015262091	6.879468372827869	False	hcy
140	140	141	../renamed_pdbs/hcy_868.h.pdb	model_4_ptm	84.41	0.686	12.1	/mnt/net/scratch/gyurie/ntf2_1st_binder_af2/hcy/af2/141_model_4_ptm.pdb	/mnt/net/scratch/gyurie/ntf2_1st_binder_af2/hcy/renamed_pdbs/hcy_868.h.pdb	4.259305749035841	4.160930752916862	False	hcy
141	141	142	../renamed_pdbs/hcy_869.h.pdb	model_4_ptm	82.852	0.67	11.4	/mnt/net/scratch/gyurie/ntf2_1st_binder_af2/hcy/af2/142_model_4_ptm.pdb	/mnt/net/scratch/gyurie/ntf2_1st_binder_af2/hcy/renamed_pdbs/hcy_869.h.pdb	2.694976875656139	3.5748348473233045	False	hcy
142	142	143	../renamed_pdbs/hcy_87.h.pdb	model_4_ptm	86.677	0.675	11.2	/mnt/net/scratch/gyurie/ntf2_1st_binder_af2/hcy/af2/143_model_4_ptm.pdb	/mnt/net/scratch/gyurie/ntf2_1st_binder_af2/hcy/renamed_pdbs/hcy_87.h.pdb	0.7798265094110789	1.2949126071795434	False	hcy
143	143	144	../renamed_pdbs/hcy_870.h.pdb	model_4_ptm	86.012	0.703	11.3	/mnt/net/scratch/gyurie/ntf2_1st_binder_af2/hcy/af2/144_model_4_ptm.pdb	/mnt/net/scratch/gyurie/ntf2_1st_binder_af2/hcy/renamed_pdbs/hcy_870.h.pdb	4.570874160207822	4.859214541194919	False	hcy
144	144	145	../renamed_pdbs/hcy_88.h.pdb	model_4_ptm	75.439	0.544	11.3	/mnt/net/scratch/gyurie/ntf2_1st_binder_af2/hcy/af2/145_model_4_ptm.pdb	/mnt/net/scratch/gyurie/ntf2_1st_binder_af2/hcy/renamed_pdbs/hcy_88.h.pdb	1.602527773950459	2.484387388444216	False	hcy
145	145	146	../renamed_pdbs/hcy_89.h.pdb	model_4_ptm	60.154	0.449	11.3	/mnt/net/scratch/gyurie/ntf2_1st_binder_af2/hcy/af2/146_model_4_ptm.pdb	/mnt/net/scratch/gyurie/ntf2_1st_binder_af2/hcy/renamed_pdbs/hcy_89.h.pdb	13.639131428528852	9.609020374884334	False	hcy
146	146	147	../renamed_pdbs/hcy_9.h.pdb	model_4_ptm	86.17	0.664	11.3	/mnt/net/scratch/gyurie/ntf2_1st_binder_af2/hcy/af2/147_model_4_ptm.pdb	/mnt/net/scratch/gyurie/ntf2_1st_binder_af2/hcy/renamed_pdbs/hcy_9.h.pdb	13.92393628272088	7.760028511606592	False	hcy
147	147	148	../renamed_pdbs/hcy_91.h.pdb	model_4_ptm	84.443	0.664	11.3	/mnt/net/scratch/gyurie/ntf2_1st_binder_af2/hcy/af2/148_model_4_ptm.pdb	/mnt/net/scratch/gyurie/ntf2_1st_binder_af2/hcy/renamed_pdbs/hcy_91.h.pdb	1.0264285761751224	2.0533620695550923	False	hcy
148	148	149	../renamed_pdbs/hcy_92.h.pdb	model_4_ptm	67.317	0.452	11.3	/mnt/net/scratch/gyurie/ntf2_1st_binder_af2/hcy/af2/149_model_4_ptm.pdb	/mnt/net/scratch/gyurie/ntf2_1st_binder_af2/hcy/renamed_pdbs/hcy_92.h.pdb	3.066860139187252	4.33119772290817	False	hcy
149	149	150	../renamed_pdbs/hcy_93.h.pdb	model_4_ptm	58.288	0.447	12.0	/mnt/net/scratch/gyurie/ntf2_1st_binder_af2/hcy/af2/150_model_4_ptm.pdb	/mnt/net/scratch/gyurie/ntf2_1st_binder_af2/hcy/renamed_pdbs/hcy_93.h.pdb	15.482471968229904	9.485122626822804	False	hcy
150	150	151	../renamed_pdbs/hcy_94.h.pdb	model_4_ptm	67.558	0.449	11.4	/mnt/net/scratch/gyurie/ntf2_1st_binder_af2/hcy/af2/151_model_4_ptm.pdb	/mnt/net/scratch/gyurie/ntf2_1st_binder_af2/hcy/renamed_pdbs/hcy_94.h.pdb	2.294182862278086	2.8896188137009347	False	hcy
151	151	152	../renamed_pdbs/hcy_95.h.pdb	model_4_ptm	57.649	0.422	11.2	/mnt/net/scratch/gyurie/ntf2_1st_binder_af2/hcy/af2/152_model_4_ptm.pdb	/mnt/net/scratch/gyurie/ntf2_1st_binder_af2/hcy/renamed_pdbs/hcy_95.h.pdb	13.927885437778786	10.518048903195767	False	hcy
152	152	153	../renamed_pdbs/hcy_96.h.pdb	model_4_ptm	85.461	0.696	11.3	/mnt/net/scratch/gyurie/ntf2_1st_binder_af2/hcy/af2/153_model_4_ptm.pdb	/mnt/net/scratch/gyurie/ntf2_1st_binder_af2/hcy/renamed_pdbs/hcy_96.h.pdb	13.562411744077613	7.912321379458448	False	hcy
153	153	154	../renamed_pdbs/hcy_102.h.pdb	model_4_ptm	84.485	0.695	11.3	/mnt/net/scratch/gyurie/ntf2_1st_binder_af2/hcy/af2/154_model_4_ptm.pdb	/mnt/net/scratch/gyurie/ntf2_1st_binder_af2/hcy/renamed_pdbs/hcy_102.h.pdb	2.0865358724865	2.800746036968953	False	hcy
154	154	155	../renamed_pdbs/hcy_149.h.pdb	model_4_ptm	52.53	0.424	11.3	/mnt/net/scratch/gyurie/ntf2_1st_binder_af2/hcy/af2/155_model_4_ptm.pdb	/mnt/net/scratch/gyurie/ntf2_1st_binder_af2/hcy/renamed_pdbs/hcy_149.h.pdb	7.529325495050863	6.055333825152245	False	hcy
155	155	156	../renamed_pdbs/hcy_150.h.pdb	model_4_ptm	53.463	0.436	11.3	/mnt/net/scratch/gyurie/ntf2_1st_binder_af2/hcy/af2/156_model_4_ptm.pdb	/mnt/net/scratch/gyurie/ntf2_1st_binder_af2/hcy/renamed_pdbs/hcy_150.h.pdb	8.418948773176073	7.252335494807893	False	hcy
156	156	157	../renamed_pdbs/hcy_240.h.pdb	model_4_ptm	90.529	0.777	11.1	/mnt/net/scratch/gyurie/ntf2_1st_binder_af2/hcy/af2/157_model_4_ptm.pdb	/mnt/net/scratch/gyurie/ntf2_1st_binder_af2/hcy/renamed_pdbs/hcy_240.h.pdb	1.2568188634352788	3.091945993819669	False	hcy
157	157	158	../renamed_pdbs/hcy_306.h.pdb	model_4_ptm	66.049	0.522	11.2	/mnt/net/scratch/gyurie/ntf2_1st_binder_af2/hcy/af2/158_model_4_ptm.pdb	/mnt/net/scratch/gyurie/ntf2_1st_binder_af2/hcy/renamed_pdbs/hcy_306.h.pdb	14.635153085163752	9.87071306750807	False	hcy
158	158	159	../renamed_pdbs/hcy_307.h.pdb	model_4_ptm	82.173	0.664	12.1	/mnt/net/scratch/gyurie/ntf2_1st_binder_af2/hcy/af2/159_model_4_ptm.pdb	/mnt/net/scratch/gyurie/ntf2_1st_binder_af2/hcy/renamed_pdbs/hcy_307.h.pdb	2.1861938662867697	2.8377817291817045	False	hcy
159	159	160	../renamed_pdbs/hcy_308.h.pdb	model_4_ptm	83.982	0.681	11.4	/mnt/net/scratch/gyurie/ntf2_1st_binder_af2/hcy/af2/160_model_4_ptm.pdb	/mnt/net/scratch/gyurie/ntf2_1st_binder_af2/hcy/renamed_pdbs/hcy_308.h.pdb	2.171407413242292	3.0644078635913954	False	hcy
160	160	161	../renamed_pdbs/hcy_309.h.pdb	model_4_ptm	61.425	0.49	11.4	/mnt/net/scratch/gyurie/ntf2_1st_binder_af2/hcy/af2/161_model_4_ptm.pdb	/mnt/net/scratch/gyurie/ntf2_1st_binder_af2/hcy/renamed_pdbs/hcy_309.h.pdb	16.25105900003963	9.025017727598836	False	hcy
161	161	162	../renamed_pdbs/hcy_310.h.pdb	model_4_ptm	69.753	0.574	11.4	/mnt/net/scratch/gyurie/ntf2_1st_binder_af2/hcy/af2/162_model_4_ptm.pdb	/mnt/net/scratch/gyurie/ntf2_1st_binder_af2/hcy/renamed_pdbs/hcy_310.h.pdb	13.35558333834494	8.416564719919592	False	hcy
162	162	163	../renamed_pdbs/hcy_311.h.pdb	model_4_ptm	71.842	0.56	11.4	/mnt/net/scratch/gyurie/ntf2_1st_binder_af2/hcy/af2/163_model_4_ptm.pdb	/mnt/net/scratch/gyurie/ntf2_1st_binder_af2/hcy/renamed_pdbs/hcy_311.h.pdb	15.320983962213104	10.19890247320277	False	hcy
163	163	164	../renamed_pdbs/hcy_312.h.pdb	model_4_ptm	84.825	0.699	11.3	/mnt/net/scratch/gyurie/ntf2_1st_binder_af2/hcy/af2/164_model_4_ptm.pdb	/mnt/net/scratch/gyurie/ntf2_1st_binder_af2/hcy/renamed_pdbs/hcy_312.h.pdb	1.895921197370732	2.933562895301712	False	hcy
164	164	165	../renamed_pdbs/hcy_313.h.pdb	model_4_ptm	63.444	0.459	11.2	/mnt/net/scratch/gyurie/ntf2_1st_binder_af2/hcy/af2/165_model_4_ptm.pdb	/mnt/net/scratch/gyurie/ntf2_1st_binder_af2/hcy/renamed_pdbs/hcy_313.h.pdb	14.913075600548693	9.539082208619524	False	hcy
165	165	166	../renamed_pdbs/hcy_314.h.pdb	model_4_ptm	52.69	0.396	11.2	/mnt/net/scratch/gyurie/ntf2_1st_binder_af2/hcy/af2/166_model_4_ptm.pdb	/mnt/net/scratch/gyurie/ntf2_1st_binder_af2/hcy/renamed_pdbs/hcy_314.h.pdb	11.325827139209451	8.448032911955986	False	hcy
166	166	167	../renamed_pdbs/hcy_34.h.pdb	model_4_ptm	53.971	0.366	11.4	/mnt/net/scratch/gyurie/ntf2_1st_binder_af2/hcy/af2/167_model_4_ptm.pdb	/mnt/net/scratch/gyurie/ntf2_1st_binder_af2/hcy/renamed_pdbs/hcy_34.h.pdb	15.888137289983248	10.756896368674074	False	hcy
167	167	168	../renamed_pdbs/hcy_35.h.pdb	model_4_ptm	53.142	0.429	12.0	/mnt/net/scratch/gyurie/ntf2_1st_binder_af2/hcy/af2/168_model_4_ptm.pdb	/mnt/net/scratch/gyurie/ntf2_1st_binder_af2/hcy/renamed_pdbs/hcy_35.h.pdb	15.896498467035526	11.247254784156793	False	hcy
168	168	169	../renamed_pdbs/hcy_358.h.pdb	model_4_ptm	72.033	0.491	11.3	/mnt/net/scratch/gyurie/ntf2_1st_binder_af2/hcy/af2/169_model_4_ptm.pdb	/mnt/net/scratch/gyurie/ntf2_1st_binder_af2/hcy/renamed_pdbs/hcy_358.h.pdb	3.518412550263972	3.180412522331177	False	hcy
169	169	170	../renamed_pdbs/hcy_359.h.pdb	model_4_ptm	57.827	0.396	11.4	/mnt/net/scratch/gyurie/ntf2_1st_binder_af2/hcy/af2/170_model_4_ptm.pdb	/mnt/net/scratch/gyurie/ntf2_1st_binder_af2/hcy/renamed_pdbs/hcy_359.h.pdb	15.829602938407502	9.785351110799638	False	hcy
170	170	171	../renamed_pdbs/hcy_360.h.pdb	model_4_ptm	70.007	0.413	11.4	/mnt/net/scratch/gyurie/ntf2_1st_binder_af2/hcy/af2/171_model_4_ptm.pdb	/mnt/net/scratch/gyurie/ntf2_1st_binder_af2/hcy/renamed_pdbs/hcy_360.h.pdb	13.066068722854132	9.831054933102552	False	hcy
171	171	172	../renamed_pdbs/hcy_361.h.pdb	model_4_ptm	70.942	0.46	11.3	/mnt/net/scratch/gyurie/ntf2_1st_binder_af2/hcy/af2/172_model_4_ptm.pdb	/mnt/net/scratch/gyurie/ntf2_1st_binder_af2/hcy/renamed_pdbs/hcy_361.h.pdb	2.6287364634534067	2.698934787894532	False	hcy
172	172	173	../renamed_pdbs/hcy_362.h.pdb	model_4_ptm	74.023	0.554	11.3	/mnt/net/scratch/gyurie/ntf2_1st_binder_af2/hcy/af2/173_model_4_ptm.pdb	/mnt/net/scratch/gyurie/ntf2_1st_binder_af2/hcy/renamed_pdbs/hcy_362.h.pdb	13.683171418664791	9.90092625966386	False	hcy
173	173	174	../renamed_pdbs/hcy_363.h.pdb	model_4_ptm	58.943	0.431	11.3	/mnt/net/scratch/gyurie/ntf2_1st_binder_af2/hcy/af2/174_model_4_ptm.pdb	/mnt/net/scratch/gyurie/ntf2_1st_binder_af2/hcy/renamed_pdbs/hcy_363.h.pdb	14.351414916965252	9.53356424901141	False	hcy
174	174	175	../renamed_pdbs/hcy_364.h.pdb	model_4_ptm	85.943	0.69	11.3	/mnt/net/scratch/gyurie/ntf2_1st_binder_af2/hcy/af2/175_model_4_ptm.pdb	/mnt/net/scratch/gyurie/ntf2_1st_binder_af2/hcy/renamed_pdbs/hcy_364.h.pdb	1.0457485321781368	2.036127639838176	False	hcy
175	175	176	../renamed_pdbs/hcy_365.h.pdb	model_4_ptm	90.058	0.723	12.2	/mnt/net/scratch/gyurie/ntf2_1st_binder_af2/hcy/af2/176_model_4_ptm.pdb	/mnt/net/scratch/gyurie/ntf2_1st_binder_af2/hcy/renamed_pdbs/hcy_365.h.pdb	1.0402194114058996	1.4597516563122452	False	hcy
176	176	177	../renamed_pdbs/hcy_366.h.pdb	model_4_ptm	82.294	0.614	11.3	/mnt/net/scratch/gyurie/ntf2_1st_binder_af2/hcy/af2/177_model_4_ptm.pdb	/mnt/net/scratch/gyurie/ntf2_1st_binder_af2/hcy/renamed_pdbs/hcy_366.h.pdb	3.002754786945592	3.7432222789563503	False	hcy
177	177	178	../renamed_pdbs/hcy_367.h.pdb	model_4_ptm	89.097	0.718	11.4	/mnt/net/scratch/gyurie/ntf2_1st_binder_af2/hcy/af2/178_model_4_ptm.pdb	/mnt/net/scratch/gyurie/ntf2_1st_binder_af2/hcy/renamed_pdbs/hcy_367.h.pdb	1.2365754050432238	1.9231303351849696	False	hcy
178	178	179	../renamed_pdbs/hcy_368.h.pdb	model_4_ptm	70.833	0.399	11.2	/mnt/net/scratch/gyurie/ntf2_1st_binder_af2/hcy/af2/179_model_4_ptm.pdb	/mnt/net/scratch/gyurie/ntf2_1st_binder_af2/hcy/renamed_pdbs/hcy_368.h.pdb	12.595919365120348	9.916198886299584	False	hcy
179	179	180	../renamed_pdbs/hcy_382.h.pdb	model_4_ptm	90.508	0.747	11.3	/mnt/net/scratch/gyurie/ntf2_1st_binder_af2/hcy/af2/180_model_4_ptm.pdb	/mnt/net/scratch/gyurie/ntf2_1st_binder_af2/hcy/renamed_pdbs/hcy_382.h.pdb	1.295078194239904	2.1221355985777137	False	hcy
180	180	181	../renamed_pdbs/hcy_407.h.pdb	model_4_ptm	45.856	0.353	11.3	/mnt/net/scratch/gyurie/ntf2_1st_binder_af2/hcy/af2/181_model_4_ptm.pdb	/mnt/net/scratch/gyurie/ntf2_1st_binder_af2/hcy/renamed_pdbs/hcy_407.h.pdb	8.012798657538866	7.882002232962457	False	hcy
181	181	182	../renamed_pdbs/hcy_408.h.pdb	model_4_ptm	54.569	0.456	11.3	/mnt/net/scratch/gyurie/ntf2_1st_binder_af2/hcy/af2/182_model_4_ptm.pdb	/mnt/net/scratch/gyurie/ntf2_1st_binder_af2/hcy/renamed_pdbs/hcy_408.h.pdb	14.85649221266454	9.599270336533648	False	hcy
182	182	183	../renamed_pdbs/hcy_409.h.pdb	model_4_ptm	53.737	0.421	11.3	/mnt/net/scratch/gyurie/ntf2_1st_binder_af2/hcy/af2/183_model_4_ptm.pdb	/mnt/net/scratch/gyurie/ntf2_1st_binder_af2/hcy/renamed_pdbs/hcy_409.h.pdb	8.336143452434976	5.808094618335014	False	hcy
183	183	184	../renamed_pdbs/hcy_483.h.pdb	model_4_ptm	77.898	0.599	11.3	/mnt/net/scratch/gyurie/ntf2_1st_binder_af2/hcy/af2/184_model_4_ptm.pdb	/mnt/net/scratch/gyurie/ntf2_1st_binder_af2/hcy/renamed_pdbs/hcy_483.h.pdb	1.760236082021542	3.0914536068248246	False	hcy
184	184	185	../renamed_pdbs/hcy_484.h.pdb	model_4_ptm	83.104	0.654	12.1	/mnt/net/scratch/gyurie/ntf2_1st_binder_af2/hcy/af2/185_model_4_ptm.pdb	/mnt/net/scratch/gyurie/ntf2_1st_binder_af2/hcy/renamed_pdbs/hcy_484.h.pdb	1.6250425594024112	3.344963362176194	False	hcy
185	185	186	../renamed_pdbs/hcy_485.h.pdb	model_4_ptm	88.137	0.729	11.2	/mnt/net/scratch/gyurie/ntf2_1st_binder_af2/hcy/af2/186_model_4_ptm.pdb	/mnt/net/scratch/gyurie/ntf2_1st_binder_af2/hcy/renamed_pdbs/hcy_485.h.pdb	1.4199248371891595	2.9317626786698825	False	hcy
186	186	187	../renamed_pdbs/hcy_486.h.pdb	model_4_ptm	64.246	0.444	11.3	/mnt/net/scratch/gyurie/ntf2_1st_binder_af2/hcy/af2/187_model_4_ptm.pdb	/mnt/net/scratch/gyurie/ntf2_1st_binder_af2/hcy/renamed_pdbs/hcy_486.h.pdb	2.524666110701886	3.89228360719461	False	hcy
187	187	188	../renamed_pdbs/hcy_487.h.pdb	model_4_ptm	80.831	0.629	11.3	/mnt/net/scratch/gyurie/ntf2_1st_binder_af2/hcy/af2/188_model_4_ptm.pdb	/mnt/net/scratch/gyurie/ntf2_1st_binder_af2/hcy/renamed_pdbs/hcy_487.h.pdb	1.5464881848239975	2.9648407947494646	False	hcy
188	188	189	../renamed_pdbs/hcy_488.h.pdb	model_4_ptm	49.873	0.355	11.3	/mnt/net/scratch/gyurie/ntf2_1st_binder_af2/hcy/af2/189_model_4_ptm.pdb	/mnt/net/scratch/gyurie/ntf2_1st_binder_af2/hcy/renamed_pdbs/hcy_488.h.pdb	13.25226849857693	9.835867753621937	False	hcy
189	189	190	../renamed_pdbs/hcy_489.h.pdb	model_4_ptm	80.703	0.585	11.1	/mnt/net/scratch/gyurie/ntf2_1st_binder_af2/hcy/af2/190_model_4_ptm.pdb	/mnt/net/scratch/gyurie/ntf2_1st_binder_af2/hcy/renamed_pdbs/hcy_489.h.pdb	1.759331062837986	2.901819106045036	False	hcy
190	190	191	../renamed_pdbs/hcy_491.h.pdb	model_4_ptm	71.436	0.486	11.2	/mnt/net/scratch/gyurie/ntf2_1st_binder_af2/hcy/af2/191_model_4_ptm.pdb	/mnt/net/scratch/gyurie/ntf2_1st_binder_af2/hcy/renamed_pdbs/hcy_491.h.pdb	8.916507933256396	7.67844011910399	False	hcy
191	191	192	../renamed_pdbs/hcy_492.h.pdb	model_4_ptm	84.026	0.625	11.3	/mnt/net/scratch/gyurie/ntf2_1st_binder_af2/hcy/af2/192_model_4_ptm.pdb	/mnt/net/scratch/gyurie/ntf2_1st_binder_af2/hcy/renamed_pdbs/hcy_492.h.pdb	1.6281967215972315	1.4985494368662806	False	hcy
192	192	193	../renamed_pdbs/hcy_494.h.pdb	model_4_ptm	79.823	0.653	11.3	/mnt/net/scratch/gyurie/ntf2_1st_binder_af2/hcy/af2/193_model_4_ptm.pdb	/mnt/net/scratch/gyurie/ntf2_1st_binder_af2/hcy/renamed_pdbs/hcy_494.h.pdb	1.5120222526009948	2.623947154757851	False	hcy
193	193	194	../renamed_pdbs/hcy_534.h.pdb	model_4_ptm	57.094	0.418	11.9	/mnt/net/scratch/gyurie/ntf2_1st_binder_af2/hcy/af2/194_model_4_ptm.pdb	/mnt/net/scratch/gyurie/ntf2_1st_binder_af2/hcy/renamed_pdbs/hcy_534.h.pdb	13.084394629366138	8.574476004565858	False	hcy
194	194	195	../renamed_pdbs/hcy_535.h.pdb	model_4_ptm	63.761	0.462	11.4	/mnt/net/scratch/gyurie/ntf2_1st_binder_af2/hcy/af2/195_model_4_ptm.pdb	/mnt/net/scratch/gyurie/ntf2_1st_binder_af2/hcy/renamed_pdbs/hcy_535.h.pdb	12.618568186532665	9.902889490173132	False	hcy
195	195	196	../renamed_pdbs/hcy_563.h.pdb	model_4_ptm	52.229	0.411	11.3	/mnt/net/scratch/gyurie/ntf2_1st_binder_af2/hcy/af2/196_model_4_ptm.pdb	/mnt/net/scratch/gyurie/ntf2_1st_binder_af2/hcy/renamed_pdbs/hcy_563.h.pdb	10.67017875117147	8.183250697658382	False	hcy
196	196	197	../renamed_pdbs/hcy_584.h.pdb	model_4_ptm	55.123	0.403	11.3	/mnt/net/scratch/gyurie/ntf2_1st_binder_af2/hcy/af2/197_model_4_ptm.pdb	/mnt/net/scratch/gyurie/ntf2_1st_binder_af2/hcy/renamed_pdbs/hcy_584.h.pdb	12.03822435138753	5.983172590672795	False	hcy
197	197	198	../renamed_pdbs/hcy_585.h.pdb	model_4_ptm	54.989	0.398	11.3	/mnt/net/scratch/gyurie/ntf2_1st_binder_af2/hcy/af2/198_model_4_ptm.pdb	/mnt/net/scratch/gyurie/ntf2_1st_binder_af2/hcy/renamed_pdbs/hcy_585.h.pdb	12.138379088602688	8.267573117023607	False	hcy
198	198	199	../renamed_pdbs/hcy_586.h.pdb	model_4_ptm	58.212	0.427	11.2	/mnt/net/scratch/gyurie/ntf2_1st_binder_af2/hcy/af2/199_model_4_ptm.pdb	/mnt/net/scratch/gyurie/ntf2_1st_binder_af2/hcy/renamed_pdbs/hcy_586.h.pdb	14.361288838948388	8.267020257791792	False	hcy
199	199	200	../renamed_pdbs/hcy_587.h.pdb	model_4_ptm	50.322	0.374	11.2	/mnt/net/scratch/gyurie/ntf2_1st_binder_af2/hcy/af2/200_model_4_ptm.pdb	/mnt/net/scratch/gyurie/ntf2_1st_binder_af2/hcy/renamed_pdbs/hcy_587.h.pdb	11.42138531149386	6.117271432249109	False	hcy
200	200	201	../renamed_pdbs/hcy_588.h.pdb	model_4_ptm	72.424	0.519	11.3	/mnt/net/scratch/gyurie/ntf2_1st_binder_af2/hcy/af2/201_model_4_ptm.pdb	/mnt/net/scratch/gyurie/ntf2_1st_binder_af2/hcy/renamed_pdbs/hcy_588.h.pdb	2.588109048222134	2.960982062240121	False	hcy
201	201	202	../renamed_pdbs/hcy_589.h.pdb	model_4_ptm	57.807	0.448	11.3	/mnt/net/scratch/gyurie/ntf2_1st_binder_af2/hcy/af2/202_model_4_ptm.pdb	/mnt/net/scratch/gyurie/ntf2_1st_binder_af2/hcy/renamed_pdbs/hcy_589.h.pdb	12.092167371733366	6.444961793837545	False	hcy
202	202	203	../renamed_pdbs/hcy_590.h.pdb	model_4_ptm	54.952	0.39	12.1	/mnt/net/scratch/gyurie/ntf2_1st_binder_af2/hcy/af2/203_model_4_ptm.pdb	/mnt/net/scratch/gyurie/ntf2_1st_binder_af2/hcy/renamed_pdbs/hcy_590.h.pdb	14.527650113592536	9.925201447375914	False	hcy
203	203	204	../renamed_pdbs/hcy_591.h.pdb	model_4_ptm	66.198	0.507	11.3	/mnt/net/scratch/gyurie/ntf2_1st_binder_af2/hcy/af2/204_model_4_ptm.pdb	/mnt/net/scratch/gyurie/ntf2_1st_binder_af2/hcy/renamed_pdbs/hcy_591.h.pdb	13.64669767313782	8.517096201944451	False	hcy
204	204	205	../renamed_pdbs/hcy_610.h.pdb	model_4_ptm	68.612	0.53	11.3	/mnt/net/scratch/gyurie/ntf2_1st_binder_af2/hcy/af2/205_model_4_ptm.pdb	/mnt/net/scratch/gyurie/ntf2_1st_binder_af2/hcy/renamed_pdbs/hcy_610.h.pdb	8.940460007384923	7.091125745422159	False	hcy
205	205	206	../renamed_pdbs/hcy_613.h.pdb	model_4_ptm	75.95	0.57	11.1	/mnt/net/scratch/gyurie/ntf2_1st_binder_af2/hcy/af2/206_model_4_ptm.pdb	/mnt/net/scratch/gyurie/ntf2_1st_binder_af2/hcy/renamed_pdbs/hcy_613.h.pdb	5.91697299313914	5.104646539998046	False	hcy
206	206	207	../renamed_pdbs/hcy_614.h.pdb	model_4_ptm	82.096	0.637	11.4	/mnt/net/scratch/gyurie/ntf2_1st_binder_af2/hcy/af2/207_model_4_ptm.pdb	/mnt/net/scratch/gyurie/ntf2_1st_binder_af2/hcy/renamed_pdbs/hcy_614.h.pdb	5.780202603708797	5.460693043952571	False	hcy
207	207	208	../renamed_pdbs/hcy_615.h.pdb	model_4_ptm	79.056	0.635	11.3	/mnt/net/scratch/gyurie/ntf2_1st_binder_af2/hcy/af2/208_model_4_ptm.pdb	/mnt/net/scratch/gyurie/ntf2_1st_binder_af2/hcy/renamed_pdbs/hcy_615.h.pdb	5.991570510110591	5.510986196817114	False	hcy
208	208	209	../renamed_pdbs/hcy_617.h.pdb	model_4_ptm	74.702	0.619	11.3	/mnt/net/scratch/gyurie/ntf2_1st_binder_af2/hcy/af2/209_model_4_ptm.pdb	/mnt/net/scratch/gyurie/ntf2_1st_binder_af2/hcy/renamed_pdbs/hcy_617.h.pdb	5.805594732251159	5.207656002985816	False	hcy
209	209	210	../renamed_pdbs/hcy_618.h.pdb	model_4_ptm	74.649	0.573	11.4	/mnt/net/scratch/gyurie/ntf2_1st_binder_af2/hcy/af2/210_model_4_ptm.pdb	/mnt/net/scratch/gyurie/ntf2_1st_binder_af2/hcy/renamed_pdbs/hcy_618.h.pdb	5.10148801403948	4.769837951727775	False	hcy
210	210	211	../renamed_pdbs/hcy_619.h.pdb	model_4_ptm	81.035	0.654	12.1	/mnt/net/scratch/gyurie/ntf2_1st_binder_af2/hcy/af2/211_model_4_ptm.pdb	/mnt/net/scratch/gyurie/ntf2_1st_binder_af2/hcy/renamed_pdbs/hcy_619.h.pdb	4.468816539151708	5.258561791709997	False	hcy
211	211	212	../renamed_pdbs/hcy_621.h.pdb	model_4_ptm	77.077	0.615	11.3	/mnt/net/scratch/gyurie/ntf2_1st_binder_af2/hcy/af2/212_model_4_ptm.pdb	/mnt/net/scratch/gyurie/ntf2_1st_binder_af2/hcy/renamed_pdbs/hcy_621.h.pdb	14.595032576362453	8.874070826558421	False	hcy
212	212	213	../renamed_pdbs/hcy_622.h.pdb	model_4_ptm	72.742	0.589	11.3	/mnt/net/scratch/gyurie/ntf2_1st_binder_af2/hcy/af2/213_model_4_ptm.pdb	/mnt/net/scratch/gyurie/ntf2_1st_binder_af2/hcy/renamed_pdbs/hcy_622.h.pdb	4.294779219915997	5.340862863130034	False	hcy
213	213	214	../renamed_pdbs/hcy_623.h.pdb	model_4_ptm	81.676	0.634	11.3	/mnt/net/scratch/gyurie/ntf2_1st_binder_af2/hcy/af2/214_model_4_ptm.pdb	/mnt/net/scratch/gyurie/ntf2_1st_binder_af2/hcy/renamed_pdbs/hcy_623.h.pdb	6.519655671844816	6.241808490431328	False	hcy
214	214	215	../renamed_pdbs/hcy_624.h.pdb	model_4_ptm	62.537	0.498	11.3	/mnt/net/scratch/gyurie/ntf2_1st_binder_af2/hcy/af2/215_model_4_ptm.pdb	/mnt/net/scratch/gyurie/ntf2_1st_binder_af2/hcy/renamed_pdbs/hcy_624.h.pdb	5.02878490841055	7.0063136767832	False	hcy
215	215	216	../renamed_pdbs/hcy_691.h.pdb	model_4_ptm	63.113	0.473	11.4	/mnt/net/scratch/gyurie/ntf2_1st_binder_af2/hcy/af2/216_model_4_ptm.pdb	/mnt/net/scratch/gyurie/ntf2_1st_binder_af2/hcy/renamed_pdbs/hcy_691.h.pdb	3.984117547484533	4.631026034871275	False	hcy
216	216	217	../renamed_pdbs/hcy_692.h.pdb	model_4_ptm	72.039	0.518	11.2	/mnt/net/scratch/gyurie/ntf2_1st_binder_af2/hcy/af2/217_model_4_ptm.pdb	/mnt/net/scratch/gyurie/ntf2_1st_binder_af2/hcy/renamed_pdbs/hcy_692.h.pdb	6.36510430100039	5.712725112906286	False	hcy
217	217	218	../renamed_pdbs/hcy_820.h.pdb	model_4_ptm	91.086	0.764	11.3	/mnt/net/scratch/gyurie/ntf2_1st_binder_af2/hcy/af2/218_model_4_ptm.pdb	/mnt/net/scratch/gyurie/ntf2_1st_binder_af2/hcy/renamed_pdbs/hcy_820.h.pdb	1.0477619680998551	2.0307148529404304	False	hcy
218	218	219	../renamed_pdbs/hcy_101.h.pdb	model_4_ptm	56.458	0.416	11.2	/mnt/net/scratch/gyurie/ntf2_1st_binder_af2/hcy/af2/219_model_4_ptm.pdb	/mnt/net/scratch/gyurie/ntf2_1st_binder_af2/hcy/renamed_pdbs/hcy_101.h.pdb	8.792999817467733	7.454328006846497	False	hcy
219	219	220	../renamed_pdbs/hcy_105.h.pdb	model_4_ptm	84.4	0.678	12.0	/mnt/net/scratch/gyurie/ntf2_1st_binder_af2/hcy/af2/220_model_4_ptm.pdb	/mnt/net/scratch/gyurie/ntf2_1st_binder_af2/hcy/renamed_pdbs/hcy_105.h.pdb	2.012540429761275	2.5768484958112405	False	hcy
220	220	221	../renamed_pdbs/hcy_108.h.pdb	model_4_ptm	69.686	0.46	11.3	/mnt/net/scratch/gyurie/ntf2_1st_binder_af2/hcy/af2/221_model_4_ptm.pdb	/mnt/net/scratch/gyurie/ntf2_1st_binder_af2/hcy/renamed_pdbs/hcy_108.h.pdb	8.972858314677861	8.141945160503541	False	hcy
221	221	222	../renamed_pdbs/hcy_124.h.pdb	model_4_ptm	73.553	0.517	11.2	/mnt/net/scratch/gyurie/ntf2_1st_binder_af2/hcy/af2/222_model_4_ptm.pdb	/mnt/net/scratch/gyurie/ntf2_1st_binder_af2/hcy/renamed_pdbs/hcy_124.h.pdb	4.904480668916146	3.5421550807118067	False	hcy
222	222	223	../renamed_pdbs/hcy_186.h.pdb	model_4_ptm	87.609	0.715	11.4	/mnt/net/scratch/gyurie/ntf2_1st_binder_af2/hcy/af2/223_model_4_ptm.pdb	/mnt/net/scratch/gyurie/ntf2_1st_binder_af2/hcy/renamed_pdbs/hcy_186.h.pdb	1.0566494978751602	1.7462232398872632	False	hcy
223	223	224	../renamed_pdbs/hcy_187.h.pdb	model_4_ptm	89.551	0.754	11.3	/mnt/net/scratch/gyurie/ntf2_1st_binder_af2/hcy/af2/224_model_4_ptm.pdb	/mnt/net/scratch/gyurie/ntf2_1st_binder_af2/hcy/renamed_pdbs/hcy_187.h.pdb	1.2296292774607418	1.8144914706832576	False	hcy
224	224	225	../renamed_pdbs/hcy_202.h.pdb	model_4_ptm	78.196	0.639	11.4	/mnt/net/scratch/gyurie/ntf2_1st_binder_af2/hcy/af2/225_model_4_ptm.pdb	/mnt/net/scratch/gyurie/ntf2_1st_binder_af2/hcy/renamed_pdbs/hcy_202.h.pdb	2.573691068794557	3.397319582607206	False	hcy
225	225	226	../renamed_pdbs/hcy_203.h.pdb	model_4_ptm	76.012	0.617	11.2	/mnt/net/scratch/gyurie/ntf2_1st_binder_af2/hcy/af2/226_model_4_ptm.pdb	/mnt/net/scratch/gyurie/ntf2_1st_binder_af2/hcy/renamed_pdbs/hcy_203.h.pdb	3.3256474429708325	2.7621821719946595	False	hcy
226	226	227	../renamed_pdbs/hcy_204.h.pdb	model_4_ptm	58.991	0.481	11.1	/mnt/net/scratch/gyurie/ntf2_1st_binder_af2/hcy/af2/227_model_4_ptm.pdb	/mnt/net/scratch/gyurie/ntf2_1st_binder_af2/hcy/renamed_pdbs/hcy_204.h.pdb	8.533026990007645	7.672023496055949	False	hcy
227	227	228	../renamed_pdbs/hcy_212.h.pdb	model_4_ptm	88.997	0.719	11.2	/mnt/net/scratch/gyurie/ntf2_1st_binder_af2/hcy/af2/228_model_4_ptm.pdb	/mnt/net/scratch/gyurie/ntf2_1st_binder_af2/hcy/renamed_pdbs/hcy_212.h.pdb	2.362045611532327	2.515777465805673	False	hcy
228	228	229	../renamed_pdbs/hcy_213.h.pdb	model_4_ptm	90.65	0.74	11.9	/mnt/net/scratch/gyurie/ntf2_1st_binder_af2/hcy/af2/229_model_4_ptm.pdb	/mnt/net/scratch/gyurie/ntf2_1st_binder_af2/hcy/renamed_pdbs/hcy_213.h.pdb	2.501633277344628	2.525532812079527	False	hcy
229	229	230	../renamed_pdbs/hcy_223.h.pdb	model_4_ptm	56.434	0.498	11.3	/mnt/net/scratch/gyurie/ntf2_1st_binder_af2/hcy/af2/230_model_4_ptm.pdb	/mnt/net/scratch/gyurie/ntf2_1st_binder_af2/hcy/renamed_pdbs/hcy_223.h.pdb	14.807863245349491	8.934839636712388	False	hcy
230	230	231	../renamed_pdbs/hcy_225.h.pdb	model_4_ptm	73.096	0.508	11.3	/mnt/net/scratch/gyurie/ntf2_1st_binder_af2/hcy/af2/231_model_4_ptm.pdb	/mnt/net/scratch/gyurie/ntf2_1st_binder_af2/hcy/renamed_pdbs/hcy_225.h.pdb	13.932627985227723	8.549983616485385	False	hcy
231	231	232	../renamed_pdbs/hcy_226.h.pdb	model_4_ptm	76.763	0.485	11.4	/mnt/net/scratch/gyurie/ntf2_1st_binder_af2/hcy/af2/232_model_4_ptm.pdb	/mnt/net/scratch/gyurie/ntf2_1st_binder_af2/hcy/renamed_pdbs/hcy_226.h.pdb	3.067468446570616	3.963295742119005	False	hcy
232	232	233	../renamed_pdbs/hcy_239.h.pdb	model_4_ptm	82.995	0.631	11.3	/mnt/net/scratch/gyurie/ntf2_1st_binder_af2/hcy/af2/233_model_4_ptm.pdb	/mnt/net/scratch/gyurie/ntf2_1st_binder_af2/hcy/renamed_pdbs/hcy_239.h.pdb	1.0467828424502796	1.9619038797100556	False	hcy
233	233	234	../renamed_pdbs/hcy_250.h.pdb	model_4_ptm	87.432	0.712	11.3	/mnt/net/scratch/gyurie/ntf2_1st_binder_af2/hcy/af2/234_model_4_ptm.pdb	/mnt/net/scratch/gyurie/ntf2_1st_binder_af2/hcy/renamed_pdbs/hcy_250.h.pdb	2.7335483495432618	3.027895242132414	False	hcy
234	234	235	../renamed_pdbs/hcy_252.h.pdb	model_4_ptm	78.477	0.632	11.7	/mnt/net/scratch/gyurie/ntf2_1st_binder_af2/hcy/af2/235_model_4_ptm.pdb	/mnt/net/scratch/gyurie/ntf2_1st_binder_af2/hcy/renamed_pdbs/hcy_252.h.pdb	2.790735965808092	3.106510177738322	False	hcy
235	235	236	../renamed_pdbs/hcy_259.h.pdb	model_4_ptm	84.422	0.681	11.5	/mnt/net/scratch/gyurie/ntf2_1st_binder_af2/hcy/af2/236_model_4_ptm.pdb	/mnt/net/scratch/gyurie/ntf2_1st_binder_af2/hcy/renamed_pdbs/hcy_259.h.pdb	1.7994416921344163	2.795325386716502	False	hcy
236	236	237	../renamed_pdbs/hcy_282.h.pdb	model_4_ptm	85.966	0.69	11.4	/mnt/net/scratch/gyurie/ntf2_1st_binder_af2/hcy/af2/237_model_4_ptm.pdb	/mnt/net/scratch/gyurie/ntf2_1st_binder_af2/hcy/renamed_pdbs/hcy_282.h.pdb	2.5467342411697724	2.9651078236931907	False	hcy
237	237	238	../renamed_pdbs/hcy_283.h.pdb	model_4_ptm	72.896	0.596	12.3	/mnt/net/scratch/gyurie/ntf2_1st_binder_af2/hcy/af2/238_model_4_ptm.pdb	/mnt/net/scratch/gyurie/ntf2_1st_binder_af2/hcy/renamed_pdbs/hcy_283.h.pdb	14.340977403441844	10.849915400349593	False	hcy
238	238	239	../renamed_pdbs/hcy_298.h.pdb	model_4_ptm	63.683	0.434	11.7	/mnt/net/scratch/gyurie/ntf2_1st_binder_af2/hcy/af2/239_model_4_ptm.pdb	/mnt/net/scratch/gyurie/ntf2_1st_binder_af2/hcy/renamed_pdbs/hcy_298.h.pdb	11.619192463053642	10.827156582904758	False	hcy
239	239	240	../renamed_pdbs/hcy_299.h.pdb	model_4_ptm	63.082	0.404	12.2	/mnt/net/scratch/gyurie/ntf2_1st_binder_af2/hcy/af2/240_model_4_ptm.pdb	/mnt/net/scratch/gyurie/ntf2_1st_binder_af2/hcy/renamed_pdbs/hcy_299.h.pdb	12.82102445613214	11.952132355145348	False	hcy
240	240	241	../renamed_pdbs/hcy_3.h.pdb	model_4_ptm	82.424	0.678	12.3	/mnt/net/scratch/gyurie/ntf2_1st_binder_af2/hcy/af2/241_model_4_ptm.pdb	/mnt/net/scratch/gyurie/ntf2_1st_binder_af2/hcy/renamed_pdbs/hcy_3.h.pdb	1.922372793606669	3.1144784875910214	False	hcy
241	241	242	../renamed_pdbs/hcy_300.h.pdb	model_4_ptm	63.205	0.465	12.1	/mnt/net/scratch/gyurie/ntf2_1st_binder_af2/hcy/af2/242_model_4_ptm.pdb	/mnt/net/scratch/gyurie/ntf2_1st_binder_af2/hcy/renamed_pdbs/hcy_300.h.pdb	12.92664676205708	8.614119314462805	False	hcy
242	242	243	../renamed_pdbs/hcy_301.h.pdb	model_4_ptm	60.068	0.413	12.1	/mnt/net/scratch/gyurie/ntf2_1st_binder_af2/hcy/af2/243_model_4_ptm.pdb	/mnt/net/scratch/gyurie/ntf2_1st_binder_af2/hcy/renamed_pdbs/hcy_301.h.pdb	12.679204818722944	10.821852067692197	False	hcy
243	243	244	../renamed_pdbs/hcy_32.h.pdb	model_4_ptm	66.555	0.418	11.9	/mnt/net/scratch/gyurie/ntf2_1st_binder_af2/hcy/af2/244_model_4_ptm.pdb	/mnt/net/scratch/gyurie/ntf2_1st_binder_af2/hcy/renamed_pdbs/hcy_32.h.pdb	12.79732749248267	13.512533377688785	False	hcy
244	244	245	../renamed_pdbs/hcy_33.h.pdb	model_4_ptm	66.898	0.49	11.6	/mnt/net/scratch/gyurie/ntf2_1st_binder_af2/hcy/af2/245_model_4_ptm.pdb	/mnt/net/scratch/gyurie/ntf2_1st_binder_af2/hcy/renamed_pdbs/hcy_33.h.pdb	3.7635207297039535	3.352435245276677	False	hcy
245	245	246	../renamed_pdbs/hcy_336.h.pdb	model_4_ptm	55.538	0.448	11.7	/mnt/net/scratch/gyurie/ntf2_1st_binder_af2/hcy/af2/246_model_4_ptm.pdb	/mnt/net/scratch/gyurie/ntf2_1st_binder_af2/hcy/renamed_pdbs/hcy_336.h.pdb	8.71035699049912	8.344614205638589	False	hcy
246	246	247	../renamed_pdbs/hcy_36.h.pdb	model_4_ptm	68.868	0.562	12.4	/mnt/net/scratch/gyurie/ntf2_1st_binder_af2/hcy/af2/247_model_4_ptm.pdb	/mnt/net/scratch/gyurie/ntf2_1st_binder_af2/hcy/renamed_pdbs/hcy_36.h.pdb	13.658229314639938	9.14140199024976	False	hcy
247	247	248	../renamed_pdbs/hcy_374.h.pdb	model_4_ptm	74.437	0.519	11.7	/mnt/net/scratch/gyurie/ntf2_1st_binder_af2/hcy/af2/248_model_4_ptm.pdb	/mnt/net/scratch/gyurie/ntf2_1st_binder_af2/hcy/renamed_pdbs/hcy_374.h.pdb	13.704282746609762	8.596497008018478	False	hcy
248	248	249	../renamed_pdbs/hcy_375.h.pdb	model_4_ptm	66.812	0.518	11.6	/mnt/net/scratch/gyurie/ntf2_1st_binder_af2/hcy/af2/249_model_4_ptm.pdb	/mnt/net/scratch/gyurie/ntf2_1st_binder_af2/hcy/renamed_pdbs/hcy_375.h.pdb	13.967611680839774	8.990217859433235	False	hcy
249	249	250	../renamed_pdbs/hcy_379.h.pdb	model_4_ptm	89.713	0.741	11.5	/mnt/net/scratch/gyurie/ntf2_1st_binder_af2/hcy/af2/250_model_4_ptm.pdb	/mnt/net/scratch/gyurie/ntf2_1st_binder_af2/hcy/renamed_pdbs/hcy_379.h.pdb	1.1745016035046434	2.938752086733025	False	hcy
250	250	251	../renamed_pdbs/hcy_410.h.pdb	model_4_ptm	67.789	0.508	11.5	/mnt/net/scratch/gyurie/ntf2_1st_binder_af2/hcy/af2/251_model_4_ptm.pdb	/mnt/net/scratch/gyurie/ntf2_1st_binder_af2/hcy/renamed_pdbs/hcy_410.h.pdb	4.518287414057893	3.910389430404245	False	hcy
251	251	252	../renamed_pdbs/hcy_413.h.pdb	model_4_ptm	54.296	0.372	11.5	/mnt/net/scratch/gyurie/ntf2_1st_binder_af2/hcy/af2/252_model_4_ptm.pdb	/mnt/net/scratch/gyurie/ntf2_1st_binder_af2/hcy/renamed_pdbs/hcy_413.h.pdb	11.757078087841364	10.7655244370304	False	hcy
252	252	253	../renamed_pdbs/hcy_415.h.pdb	model_4_ptm	51.603	0.357	11.6	/mnt/net/scratch/gyurie/ntf2_1st_binder_af2/hcy/af2/253_model_4_ptm.pdb	/mnt/net/scratch/gyurie/ntf2_1st_binder_af2/hcy/renamed_pdbs/hcy_415.h.pdb	8.012282248517133	8.16491264519914	False	hcy
253	253	254	../renamed_pdbs/hcy_433.h.pdb	model_4_ptm	66.466	0.51	11.5	/mnt/net/scratch/gyurie/ntf2_1st_binder_af2/hcy/af2/254_model_4_ptm.pdb	/mnt/net/scratch/gyurie/ntf2_1st_binder_af2/hcy/renamed_pdbs/hcy_433.h.pdb	6.245722984267014	6.519466234316449	False	hcy
254	254	255	../renamed_pdbs/hcy_434.h.pdb	model_4_ptm	74.344	0.572	12.2	/mnt/net/scratch/gyurie/ntf2_1st_binder_af2/hcy/af2/255_model_4_ptm.pdb	/mnt/net/scratch/gyurie/ntf2_1st_binder_af2/hcy/renamed_pdbs/hcy_434.h.pdb	6.610618292683053	6.152887033408351	False	hcy
255	255	256	../renamed_pdbs/hcy_44.h.pdb	model_4_ptm	77.243	0.609	11.7	/mnt/net/scratch/gyurie/ntf2_1st_binder_af2/hcy/af2/256_model_4_ptm.pdb	/mnt/net/scratch/gyurie/ntf2_1st_binder_af2/hcy/renamed_pdbs/hcy_44.h.pdb	10.265548674282986	6.333628027506982	False	hcy
256	256	257	../renamed_pdbs/hcy_45.h.pdb	model_4_ptm	85.29	0.709	11.6	/mnt/net/scratch/gyurie/ntf2_1st_binder_af2/hcy/af2/257_model_4_ptm.pdb	/mnt/net/scratch/gyurie/ntf2_1st_binder_af2/hcy/renamed_pdbs/hcy_45.h.pdb	2.714715316605876	2.869943467225769	False	hcy
257	257	258	../renamed_pdbs/hcy_466.h.pdb	model_4_ptm	71.295	0.534	11.5	/mnt/net/scratch/gyurie/ntf2_1st_binder_af2/hcy/af2/258_model_4_ptm.pdb	/mnt/net/scratch/gyurie/ntf2_1st_binder_af2/hcy/renamed_pdbs/hcy_466.h.pdb	8.999143567892048	9.99318654285878	False	hcy
258	258	259	../renamed_pdbs/hcy_467.h.pdb	model_4_ptm	70.369	0.509	11.7	/mnt/net/scratch/gyurie/ntf2_1st_binder_af2/hcy/af2/259_model_4_ptm.pdb	/mnt/net/scratch/gyurie/ntf2_1st_binder_af2/hcy/renamed_pdbs/hcy_467.h.pdb	9.17732596398722	10.490275350086526	False	hcy
259	259	260	../renamed_pdbs/hcy_468.h.pdb	model_4_ptm	66.978	0.462	11.5	/mnt/net/scratch/gyurie/ntf2_1st_binder_af2/hcy/af2/260_model_4_ptm.pdb	/mnt/net/scratch/gyurie/ntf2_1st_binder_af2/hcy/renamed_pdbs/hcy_468.h.pdb	9.585794214974754	10.612736949356927	False	hcy
260	260	261	../renamed_pdbs/hcy_478.h.pdb	model_4_ptm	65.123	0.427	11.6	/mnt/net/scratch/gyurie/ntf2_1st_binder_af2/hcy/af2/261_model_4_ptm.pdb	/mnt/net/scratch/gyurie/ntf2_1st_binder_af2/hcy/renamed_pdbs/hcy_478.h.pdb	12.536270844100954	9.09820828962328	False	hcy
261	261	262	../renamed_pdbs/hcy_49.h.pdb	model_4_ptm	87.452	0.708	11.5	/mnt/net/scratch/gyurie/ntf2_1st_binder_af2/hcy/af2/262_model_4_ptm.pdb	/mnt/net/scratch/gyurie/ntf2_1st_binder_af2/hcy/renamed_pdbs/hcy_49.h.pdb	1.5251362473517345	2.170590832351684	False	hcy
262	262	263	../renamed_pdbs/hcy_490.h.pdb	model_4_ptm	81.127	0.641	11.5	/mnt/net/scratch/gyurie/ntf2_1st_binder_af2/hcy/af2/263_model_4_ptm.pdb	/mnt/net/scratch/gyurie/ntf2_1st_binder_af2/hcy/renamed_pdbs/hcy_490.h.pdb	2.1409488151787874	2.541029078118981	False	hcy
263	263	264	../renamed_pdbs/hcy_498.h.pdb	model_4_ptm	72.953	0.571	12.4	/mnt/net/scratch/gyurie/ntf2_1st_binder_af2/hcy/af2/264_model_4_ptm.pdb	/mnt/net/scratch/gyurie/ntf2_1st_binder_af2/hcy/renamed_pdbs/hcy_498.h.pdb	12.491769106397554	8.76717468877814	False	hcy
264	264	265	../renamed_pdbs/hcy_503.h.pdb	model_4_ptm	88.616	0.71	11.5	/mnt/net/scratch/gyurie/ntf2_1st_binder_af2/hcy/af2/265_model_4_ptm.pdb	/mnt/net/scratch/gyurie/ntf2_1st_binder_af2/hcy/renamed_pdbs/hcy_503.h.pdb	1.2220559979247	2.326523661860873	False	hcy
265	265	266	../renamed_pdbs/hcy_504.h.pdb	model_4_ptm	86.579	0.688	11.6	/mnt/net/scratch/gyurie/ntf2_1st_binder_af2/hcy/af2/266_model_4_ptm.pdb	/mnt/net/scratch/gyurie/ntf2_1st_binder_af2/hcy/renamed_pdbs/hcy_504.h.pdb	2.0938897559264302	3.0332077485714346	False	hcy
266	266	267	../renamed_pdbs/hcy_505.h.pdb	model_4_ptm	87.906	0.684	11.7	/mnt/net/scratch/gyurie/ntf2_1st_binder_af2/hcy/af2/267_model_4_ptm.pdb	/mnt/net/scratch/gyurie/ntf2_1st_binder_af2/hcy/renamed_pdbs/hcy_505.h.pdb	2.6847060400113105	2.9776931881187707	False	hcy
267	267	268	../renamed_pdbs/hcy_516.h.pdb	model_4_ptm	82.676	0.659	11.5	/mnt/net/scratch/gyurie/ntf2_1st_binder_af2/hcy/af2/268_model_4_ptm.pdb	/mnt/net/scratch/gyurie/ntf2_1st_binder_af2/hcy/renamed_pdbs/hcy_516.h.pdb	1.3963473263781323	1.812027604761765	False	hcy
268	268	269	../renamed_pdbs/hcy_517.h.pdb	model_4_ptm	88.914	0.735	11.7	/mnt/net/scratch/gyurie/ntf2_1st_binder_af2/hcy/af2/269_model_4_ptm.pdb	/mnt/net/scratch/gyurie/ntf2_1st_binder_af2/hcy/renamed_pdbs/hcy_517.h.pdb	1.289095099644675	1.9945753543186004	False	hcy
269	269	270	../renamed_pdbs/hcy_53.h.pdb	model_4_ptm	59.237	0.414	11.5	/mnt/net/scratch/gyurie/ntf2_1st_binder_af2/hcy/af2/270_model_4_ptm.pdb	/mnt/net/scratch/gyurie/ntf2_1st_binder_af2/hcy/renamed_pdbs/hcy_53.h.pdb	4.361075101834353	4.318724822756234	False	hcy
270	270	271	../renamed_pdbs/hcy_54.h.pdb	model_4_ptm	73.684	0.54	11.5	/mnt/net/scratch/gyurie/ntf2_1st_binder_af2/hcy/af2/271_model_4_ptm.pdb	/mnt/net/scratch/gyurie/ntf2_1st_binder_af2/hcy/renamed_pdbs/hcy_54.h.pdb	6.11552752226951	6.345247546445251	False	hcy
271	271	272	../renamed_pdbs/hcy_553.h.pdb	model_4_ptm	65.662	0.41	11.6	/mnt/net/scratch/gyurie/ntf2_1st_binder_af2/hcy/af2/272_model_4_ptm.pdb	/mnt/net/scratch/gyurie/ntf2_1st_binder_af2/hcy/renamed_pdbs/hcy_553.h.pdb	12.908961843920125	9.173083645149877	False	hcy
272	272	273	../renamed_pdbs/hcy_554.h.pdb	model_4_ptm	73.727	0.575	12.3	/mnt/net/scratch/gyurie/ntf2_1st_binder_af2/hcy/af2/273_model_4_ptm.pdb	/mnt/net/scratch/gyurie/ntf2_1st_binder_af2/hcy/renamed_pdbs/hcy_554.h.pdb	3.373578044114888	3.861473573404516	False	hcy
273	273	274	../renamed_pdbs/hcy_556.h.pdb	model_4_ptm	75.624	0.578	11.7	/mnt/net/scratch/gyurie/ntf2_1st_binder_af2/hcy/af2/274_model_4_ptm.pdb	/mnt/net/scratch/gyurie/ntf2_1st_binder_af2/hcy/renamed_pdbs/hcy_556.h.pdb	15.158781585413962	9.56469563073593	False	hcy
274	274	275	../renamed_pdbs/hcy_557.h.pdb	model_4_ptm	77.687	0.563	11.6	/mnt/net/scratch/gyurie/ntf2_1st_binder_af2/hcy/af2/275_model_4_ptm.pdb	/mnt/net/scratch/gyurie/ntf2_1st_binder_af2/hcy/renamed_pdbs/hcy_557.h.pdb	13.131040914305697	8.907589052731995	False	hcy
275	275	276	../renamed_pdbs/hcy_558.h.pdb	model_4_ptm	69.923	0.506	11.5	/mnt/net/scratch/gyurie/ntf2_1st_binder_af2/hcy/af2/276_model_4_ptm.pdb	/mnt/net/scratch/gyurie/ntf2_1st_binder_af2/hcy/renamed_pdbs/hcy_558.h.pdb	12.98576865538284	8.128249879132861	False	hcy
276	276	277	../renamed_pdbs/hcy_559.h.pdb	model_4_ptm	78.219	0.649	11.7	/mnt/net/scratch/gyurie/ntf2_1st_binder_af2/hcy/af2/277_model_4_ptm.pdb	/mnt/net/scratch/gyurie/ntf2_1st_binder_af2/hcy/renamed_pdbs/hcy_559.h.pdb	2.8459917895964835	3.101306774264845	False	hcy
277	277	278	../renamed_pdbs/hcy_560.h.pdb	model_4_ptm	63.426	0.473	11.5	/mnt/net/scratch/gyurie/ntf2_1st_binder_af2/hcy/af2/278_model_4_ptm.pdb	/mnt/net/scratch/gyurie/ntf2_1st_binder_af2/hcy/renamed_pdbs/hcy_560.h.pdb	4.343884045832752	4.053415539880571	False	hcy
278	278	279	../renamed_pdbs/hcy_566.h.pdb	model_4_ptm	81.587	0.642	11.5	/mnt/net/scratch/gyurie/ntf2_1st_binder_af2/hcy/af2/279_model_4_ptm.pdb	/mnt/net/scratch/gyurie/ntf2_1st_binder_af2/hcy/renamed_pdbs/hcy_566.h.pdb	1.8833501811647575	2.026106111207394	False	hcy
279	279	280	../renamed_pdbs/hcy_567.h.pdb	model_4_ptm	85.299	0.701	11.5	/mnt/net/scratch/gyurie/ntf2_1st_binder_af2/hcy/af2/280_model_4_ptm.pdb	/mnt/net/scratch/gyurie/ntf2_1st_binder_af2/hcy/renamed_pdbs/hcy_567.h.pdb	1.4196157157383964	2.5637839902373303	False	hcy
280	280	281	../renamed_pdbs/hcy_570.h.pdb	model_4_ptm	75.015	0.558	11.4	/mnt/net/scratch/gyurie/ntf2_1st_binder_af2/hcy/af2/281_model_4_ptm.pdb	/mnt/net/scratch/gyurie/ntf2_1st_binder_af2/hcy/renamed_pdbs/hcy_570.h.pdb	5.315642097921225	5.402335103938826	False	hcy
281	281	282	../renamed_pdbs/hcy_604.h.pdb	model_4_ptm	72.018	0.563	12.4	/mnt/net/scratch/gyurie/ntf2_1st_binder_af2/hcy/af2/282_model_4_ptm.pdb	/mnt/net/scratch/gyurie/ntf2_1st_binder_af2/hcy/renamed_pdbs/hcy_604.h.pdb	13.019047326720848	8.69562543081823	False	hcy
282	282	283	../renamed_pdbs/hcy_607.h.pdb	model_4_ptm	59.887	0.413	11.6	/mnt/net/scratch/gyurie/ntf2_1st_binder_af2/hcy/af2/283_model_4_ptm.pdb	/mnt/net/scratch/gyurie/ntf2_1st_binder_af2/hcy/renamed_pdbs/hcy_607.h.pdb	5.637593139957901	6.684690570785207	False	hcy
283	283	284	../renamed_pdbs/hcy_609.h.pdb	model_4_ptm	74.988	0.51	11.4	/mnt/net/scratch/gyurie/ntf2_1st_binder_af2/hcy/af2/284_model_4_ptm.pdb	/mnt/net/scratch/gyurie/ntf2_1st_binder_af2/hcy/renamed_pdbs/hcy_609.h.pdb	4.540784922220011	3.856470356069124	False	hcy
284	284	285	../renamed_pdbs/hcy_626.h.pdb	model_4_ptm	59.774	0.488	11.7	/mnt/net/scratch/gyurie/ntf2_1st_binder_af2/hcy/af2/285_model_4_ptm.pdb	/mnt/net/scratch/gyurie/ntf2_1st_binder_af2/hcy/renamed_pdbs/hcy_626.h.pdb	10.167319365515532	4.356837776387442	False	hcy
285	285	286	../renamed_pdbs/hcy_627.h.pdb	model_4_ptm	84.852	0.689	11.4	/mnt/net/scratch/gyurie/ntf2_1st_binder_af2/hcy/af2/286_model_4_ptm.pdb	/mnt/net/scratch/gyurie/ntf2_1st_binder_af2/hcy/renamed_pdbs/hcy_627.h.pdb	0.8404118271259513	1.689563660031102	False	hcy
286	286	287	../renamed_pdbs/hcy_628.h.pdb	model_4_ptm	63.838	0.515	11.6	/mnt/net/scratch/gyurie/ntf2_1st_binder_af2/hcy/af2/287_model_4_ptm.pdb	/mnt/net/scratch/gyurie/ntf2_1st_binder_af2/hcy/renamed_pdbs/hcy_628.h.pdb	2.3712198263104938	2.575489102756392	False	hcy
287	287	288	../renamed_pdbs/hcy_629.h.pdb	model_4_ptm	58.371	0.482	11.5	/mnt/net/scratch/gyurie/ntf2_1st_binder_af2/hcy/af2/288_model_4_ptm.pdb	/mnt/net/scratch/gyurie/ntf2_1st_binder_af2/hcy/renamed_pdbs/hcy_629.h.pdb	10.332567033869315	5.725939258783252	False	hcy
288	288	289	../renamed_pdbs/hcy_661.h.pdb	model_4_ptm	50.526	0.4	11.4	/mnt/net/scratch/gyurie/ntf2_1st_binder_af2/hcy/af2/289_model_4_ptm.pdb	/mnt/net/scratch/gyurie/ntf2_1st_binder_af2/hcy/renamed_pdbs/hcy_661.h.pdb	13.725131292125116	7.986245603933723	False	hcy
289	289	290	../renamed_pdbs/hcy_672.h.pdb	model_4_ptm	88.553	0.728	12.4	/mnt/net/scratch/gyurie/ntf2_1st_binder_af2/hcy/af2/290_model_4_ptm.pdb	/mnt/net/scratch/gyurie/ntf2_1st_binder_af2/hcy/renamed_pdbs/hcy_672.h.pdb	0.9316960059272372	1.9156494191258704	False	hcy
290	290	291	../renamed_pdbs/hcy_673.h.pdb	model_4_ptm	88.577	0.734	11.5	/mnt/net/scratch/gyurie/ntf2_1st_binder_af2/hcy/af2/291_model_4_ptm.pdb	/mnt/net/scratch/gyurie/ntf2_1st_binder_af2/hcy/renamed_pdbs/hcy_673.h.pdb	1.0080497881224997	1.9281154949096804	False	hcy
291	291	292	../renamed_pdbs/hcy_69.h.pdb	model_4_ptm	55.201	0.408	11.6	/mnt/net/scratch/gyurie/ntf2_1st_binder_af2/hcy/af2/292_model_4_ptm.pdb	/mnt/net/scratch/gyurie/ntf2_1st_binder_af2/hcy/renamed_pdbs/hcy_69.h.pdb	13.407002839601724	8.891622310634473	False	hcy
292	292	293	../renamed_pdbs/hcy_7.h.pdb	model_4_ptm	86.74	0.693	11.5	/mnt/net/scratch/gyurie/ntf2_1st_binder_af2/hcy/af2/293_model_4_ptm.pdb	/mnt/net/scratch/gyurie/ntf2_1st_binder_af2/hcy/renamed_pdbs/hcy_7.h.pdb	1.3954089797146645	2.0163445824449857	False	hcy
293	293	294	../renamed_pdbs/hcy_70.h.pdb	model_4_ptm	71.219	0.563	11.5	/mnt/net/scratch/gyurie/ntf2_1st_binder_af2/hcy/af2/294_model_4_ptm.pdb	/mnt/net/scratch/gyurie/ntf2_1st_binder_af2/hcy/renamed_pdbs/hcy_70.h.pdb	15.005931981733754	9.730954882644689	False	hcy
294	294	295	../renamed_pdbs/hcy_71.h.pdb	model_4_ptm	75.817	0.611	11.8	/mnt/net/scratch/gyurie/ntf2_1st_binder_af2/hcy/af2/295_model_4_ptm.pdb	/mnt/net/scratch/gyurie/ntf2_1st_binder_af2/hcy/renamed_pdbs/hcy_71.h.pdb	14.499282619028609	9.767826490350004	False	hcy
295	295	296	../renamed_pdbs/hcy_758.h.pdb	model_4_ptm	67.712	0.465	11.5	/mnt/net/scratch/gyurie/ntf2_1st_binder_af2/hcy/af2/296_model_4_ptm.pdb	/mnt/net/scratch/gyurie/ntf2_1st_binder_af2/hcy/renamed_pdbs/hcy_758.h.pdb	2.8561775830607843	3.623815805554766	False	hcy
296	296	297	../renamed_pdbs/hcy_760.h.pdb	model_4_ptm	58.175	0.447	11.5	/mnt/net/scratch/gyurie/ntf2_1st_binder_af2/hcy/af2/297_model_4_ptm.pdb	/mnt/net/scratch/gyurie/ntf2_1st_binder_af2/hcy/renamed_pdbs/hcy_760.h.pdb	10.666548277826903	10.915548867104878	False	hcy
297	297	298	../renamed_pdbs/hcy_763.h.pdb	model_4_ptm	61.554	0.485	11.5	/mnt/net/scratch/gyurie/ntf2_1st_binder_af2/hcy/af2/298_model_4_ptm.pdb	/mnt/net/scratch/gyurie/ntf2_1st_binder_af2/hcy/renamed_pdbs/hcy_763.h.pdb	12.112390451236994	8.277268398838523	False	hcy
298	298	299	../renamed_pdbs/hcy_765.h.pdb	model_4_ptm	57.403	0.463	12.3	/mnt/net/scratch/gyurie/ntf2_1st_binder_af2/hcy/af2/299_model_4_ptm.pdb	/mnt/net/scratch/gyurie/ntf2_1st_binder_af2/hcy/renamed_pdbs/hcy_765.h.pdb	12.454294654382046	8.804834545171671	False	hcy
299	299	300	../renamed_pdbs/hcy_783.h.pdb	model_4_ptm	75.733	0.628	11.6	/mnt/net/scratch/gyurie/ntf2_1st_binder_af2/hcy/af2/300_model_4_ptm.pdb	/mnt/net/scratch/gyurie/ntf2_1st_binder_af2/hcy/renamed_pdbs/hcy_783.h.pdb	13.909653387978306	7.416387607821114	False	hcy
300	300	301	../renamed_pdbs/hcy_786.h.pdb	model_4_ptm	75.275	0.62	11.6	/mnt/net/scratch/gyurie/ntf2_1st_binder_af2/hcy/af2/301_model_4_ptm.pdb	/mnt/net/scratch/gyurie/ntf2_1st_binder_af2/hcy/renamed_pdbs/hcy_786.h.pdb	13.702338934345828	8.350229707860404	False	hcy
301	301	302	../renamed_pdbs/hcy_787.h.pdb	model_4_ptm	74.452	0.581	11.4	/mnt/net/scratch/gyurie/ntf2_1st_binder_af2/hcy/af2/302_model_4_ptm.pdb	/mnt/net/scratch/gyurie/ntf2_1st_binder_af2/hcy/renamed_pdbs/hcy_787.h.pdb	12.98142904191271	8.495931642371739	False	hcy
302	302	303	../renamed_pdbs/hcy_788.h.pdb	model_4_ptm	76.9	0.625	11.8	/mnt/net/scratch/gyurie/ntf2_1st_binder_af2/hcy/af2/303_model_4_ptm.pdb	/mnt/net/scratch/gyurie/ntf2_1st_binder_af2/hcy/renamed_pdbs/hcy_788.h.pdb	13.379678910278798	7.630154707173444	False	hcy
303	303	304	../renamed_pdbs/hcy_789.h.pdb	model_4_ptm	71.923	0.568	11.4	/mnt/net/scratch/gyurie/ntf2_1st_binder_af2/hcy/af2/304_model_4_ptm.pdb	/mnt/net/scratch/gyurie/ntf2_1st_binder_af2/hcy/renamed_pdbs/hcy_789.h.pdb	13.408421688811185	8.05088667529153	False	hcy
304	304	305	../renamed_pdbs/hcy_790.h.pdb	model_4_ptm	68.462	0.53	11.5	/mnt/net/scratch/gyurie/ntf2_1st_binder_af2/hcy/af2/305_model_4_ptm.pdb	/mnt/net/scratch/gyurie/ntf2_1st_binder_af2/hcy/renamed_pdbs/hcy_790.h.pdb	13.026443927009332	8.321183474168974	False	hcy
305	305	306	../renamed_pdbs/hcy_791.h.pdb	model_4_ptm	76.117	0.601	11.5	/mnt/net/scratch/gyurie/ntf2_1st_binder_af2/hcy/af2/306_model_4_ptm.pdb	/mnt/net/scratch/gyurie/ntf2_1st_binder_af2/hcy/renamed_pdbs/hcy_791.h.pdb	12.760063610951244	8.845500889914401	False	hcy
306	306	307	../renamed_pdbs/hcy_792.h.pdb	model_4_ptm	76.96	0.626	11.5	/mnt/net/scratch/gyurie/ntf2_1st_binder_af2/hcy/af2/307_model_4_ptm.pdb	/mnt/net/scratch/gyurie/ntf2_1st_binder_af2/hcy/renamed_pdbs/hcy_792.h.pdb	13.39866662975482	9.078593438220908	False	hcy
307	307	308	../renamed_pdbs/hcy_793.h.pdb	model_4_ptm	76.396	0.625	12.4	/mnt/net/scratch/gyurie/ntf2_1st_binder_af2/hcy/af2/308_model_4_ptm.pdb	/mnt/net/scratch/gyurie/ntf2_1st_binder_af2/hcy/renamed_pdbs/hcy_793.h.pdb	13.045258895132	8.653673148716749	False	hcy
308	308	309	../renamed_pdbs/hcy_794.h.pdb	model_4_ptm	75.318	0.608	11.6	/mnt/net/scratch/gyurie/ntf2_1st_binder_af2/hcy/af2/309_model_4_ptm.pdb	/mnt/net/scratch/gyurie/ntf2_1st_binder_af2/hcy/renamed_pdbs/hcy_794.h.pdb	13.684478739803588	8.915083566640826	False	hcy
309	309	310	../renamed_pdbs/hcy_8.h.pdb	model_4_ptm	81.967	0.664	11.6	/mnt/net/scratch/gyurie/ntf2_1st_binder_af2/hcy/af2/310_model_4_ptm.pdb	/mnt/net/scratch/gyurie/ntf2_1st_binder_af2/hcy/renamed_pdbs/hcy_8.h.pdb	2.2904366713420874	3.1412427148105007	False	hcy
310	310	311	../renamed_pdbs/hcy_821.h.pdb	model_4_ptm	83.014	0.693	11.5	/mnt/net/scratch/gyurie/ntf2_1st_binder_af2/hcy/af2/311_model_4_ptm.pdb	/mnt/net/scratch/gyurie/ntf2_1st_binder_af2/hcy/renamed_pdbs/hcy_821.h.pdb	1.5286831295606047	2.6373789069450546	False	hcy
311	311	312	../renamed_pdbs/hcy_871.h.pdb	model_4_ptm	87.024	0.719	11.5	/mnt/net/scratch/gyurie/ntf2_1st_binder_af2/hcy/af2/312_model_4_ptm.pdb	/mnt/net/scratch/gyurie/ntf2_1st_binder_af2/hcy/renamed_pdbs/hcy_871.h.pdb	1.508646752903843	2.306133245111387	False	hcy
312	312	313	../renamed_pdbs/hcy_100.h.pdb	model_4_ptm	89.483	0.753	11.6	/mnt/net/scratch/gyurie/ntf2_1st_binder_af2/hcy/af2/313_model_4_ptm.pdb	/mnt/net/scratch/gyurie/ntf2_1st_binder_af2/hcy/renamed_pdbs/hcy_100.h.pdb	1.4097528689780237	2.038242296356975	False	hcy
313	313	314	../renamed_pdbs/hcy_127.h.pdb	model_4_ptm	62.986	0.473	11.5	/mnt/net/scratch/gyurie/ntf2_1st_binder_af2/hcy/af2/314_model_4_ptm.pdb	/mnt/net/scratch/gyurie/ntf2_1st_binder_af2/hcy/renamed_pdbs/hcy_127.h.pdb	16.04728067023119	9.76123543297986	False	hcy
314	314	315	../renamed_pdbs/hcy_128.h.pdb	model_4_ptm	67.036	0.426	11.5	/mnt/net/scratch/gyurie/ntf2_1st_binder_af2/hcy/af2/315_model_4_ptm.pdb	/mnt/net/scratch/gyurie/ntf2_1st_binder_af2/hcy/renamed_pdbs/hcy_128.h.pdb	15.447751528953052	10.135945773772082	False	hcy
315	315	316	../renamed_pdbs/hcy_129.h.pdb	model_4_ptm	69.075	0.542	11.5	/mnt/net/scratch/gyurie/ntf2_1st_binder_af2/hcy/af2/316_model_4_ptm.pdb	/mnt/net/scratch/gyurie/ntf2_1st_binder_af2/hcy/renamed_pdbs/hcy_129.h.pdb	7.539520419638157	7.335972295580188	False	hcy
316	316	317	../renamed_pdbs/hcy_130.h.pdb	model_4_ptm	62.12	0.48	12.1	/mnt/net/scratch/gyurie/ntf2_1st_binder_af2/hcy/af2/317_model_4_ptm.pdb	/mnt/net/scratch/gyurie/ntf2_1st_binder_af2/hcy/renamed_pdbs/hcy_130.h.pdb	7.837582341504336	8.113409073415752	False	hcy
317	317	318	../renamed_pdbs/hcy_131.h.pdb	model_4_ptm	87.406	0.694	11.7	/mnt/net/scratch/gyurie/ntf2_1st_binder_af2/hcy/af2/318_model_4_ptm.pdb	/mnt/net/scratch/gyurie/ntf2_1st_binder_af2/hcy/renamed_pdbs/hcy_131.h.pdb	0.987855170285022	2.270492878042188	False	hcy
318	318	319	../renamed_pdbs/hcy_145.h.pdb	model_4_ptm	66.952	0.529	11.5	/mnt/net/scratch/gyurie/ntf2_1st_binder_af2/hcy/af2/319_model_4_ptm.pdb	/mnt/net/scratch/gyurie/ntf2_1st_binder_af2/hcy/renamed_pdbs/hcy_145.h.pdb	15.222846145079478	8.63560072994673	False	hcy
319	319	320	../renamed_pdbs/hcy_146.h.pdb	model_4_ptm	78.962	0.621	11.4	/mnt/net/scratch/gyurie/ntf2_1st_binder_af2/hcy/af2/320_model_4_ptm.pdb	/mnt/net/scratch/gyurie/ntf2_1st_binder_af2/hcy/renamed_pdbs/hcy_146.h.pdb	13.703953272456882	9.439734820016058	False	hcy
320	320	321	../renamed_pdbs/hcy_148.h.pdb	model_4_ptm	79.807	0.616	11.7	/mnt/net/scratch/gyurie/ntf2_1st_binder_af2/hcy/af2/321_model_4_ptm.pdb	/mnt/net/scratch/gyurie/ntf2_1st_binder_af2/hcy/renamed_pdbs/hcy_148.h.pdb	13.546065482035733	9.633553141621585	False	hcy
321	321	322	../renamed_pdbs/hcy_168.h.pdb	model_4_ptm	86.067	0.678	11.4	/mnt/net/scratch/gyurie/ntf2_1st_binder_af2/hcy/af2/322_model_4_ptm.pdb	/mnt/net/scratch/gyurie/ntf2_1st_binder_af2/hcy/renamed_pdbs/hcy_168.h.pdb	3.92215712518377	3.330371735574046	False	hcy
322	322	323	../renamed_pdbs/hcy_169.h.pdb	model_4_ptm	90.686	0.759	11.6	/mnt/net/scratch/gyurie/ntf2_1st_binder_af2/hcy/af2/323_model_4_ptm.pdb	/mnt/net/scratch/gyurie/ntf2_1st_binder_af2/hcy/renamed_pdbs/hcy_169.h.pdb	1.3922272941868985	2.284749077731766	False	hcy
323	323	324	../renamed_pdbs/hcy_174.h.pdb	model_4_ptm	75.602	0.602	11.6	/mnt/net/scratch/gyurie/ntf2_1st_binder_af2/hcy/af2/324_model_4_ptm.pdb	/mnt/net/scratch/gyurie/ntf2_1st_binder_af2/hcy/renamed_pdbs/hcy_174.h.pdb	9.586351088212648	7.331450233725415	False	hcy
324	324	325	../renamed_pdbs/hcy_175.h.pdb	model_4_ptm	82.113	0.673	12.2	/mnt/net/scratch/gyurie/ntf2_1st_binder_af2/hcy/af2/325_model_4_ptm.pdb	/mnt/net/scratch/gyurie/ntf2_1st_binder_af2/hcy/renamed_pdbs/hcy_175.h.pdb	0.9570997139178404	1.6507017742469028	False	hcy
325	325	326	../renamed_pdbs/hcy_176.h.pdb	model_4_ptm	84.006	0.695	11.8	/mnt/net/scratch/gyurie/ntf2_1st_binder_af2/hcy/af2/326_model_4_ptm.pdb	/mnt/net/scratch/gyurie/ntf2_1st_binder_af2/hcy/renamed_pdbs/hcy_176.h.pdb	1.4751298338666723	1.867664720267602	False	hcy
326	326	327	../renamed_pdbs/hcy_177.h.pdb	model_4_ptm	82.049	0.684	11.5	/mnt/net/scratch/gyurie/ntf2_1st_binder_af2/hcy/af2/327_model_4_ptm.pdb	/mnt/net/scratch/gyurie/ntf2_1st_binder_af2/hcy/renamed_pdbs/hcy_177.h.pdb	1.4915708035253334	1.7340750391927475	False	hcy
327	327	328	../renamed_pdbs/hcy_178.h.pdb	model_4_ptm	88.963	0.768	11.7	/mnt/net/scratch/gyurie/ntf2_1st_binder_af2/hcy/af2/328_model_4_ptm.pdb	/mnt/net/scratch/gyurie/ntf2_1st_binder_af2/hcy/renamed_pdbs/hcy_178.h.pdb	2.618058773432444	1.6375233932314286	False	hcy
328	328	329	../renamed_pdbs/hcy_179.h.pdb	model_4_ptm	55.06	0.444	11.5	/mnt/net/scratch/gyurie/ntf2_1st_binder_af2/hcy/af2/329_model_4_ptm.pdb	/mnt/net/scratch/gyurie/ntf2_1st_binder_af2/hcy/renamed_pdbs/hcy_179.h.pdb	10.966508596360336	8.316872209519559	False	hcy
329	329	330	../renamed_pdbs/hcy_180.h.pdb	model_4_ptm	61.102	0.505	11.5	/mnt/net/scratch/gyurie/ntf2_1st_binder_af2/hcy/af2/330_model_4_ptm.pdb	/mnt/net/scratch/gyurie/ntf2_1st_binder_af2/hcy/renamed_pdbs/hcy_180.h.pdb	14.80622403546123	10.05579663343646	False	hcy
330	330	331	../renamed_pdbs/hcy_181.h.pdb	model_4_ptm	85.834	0.745	11.6	/mnt/net/scratch/gyurie/ntf2_1st_binder_af2/hcy/af2/331_model_4_ptm.pdb	/mnt/net/scratch/gyurie/ntf2_1st_binder_af2/hcy/renamed_pdbs/hcy_181.h.pdb	2.610465391041425	2.111814236974903	False	hcy
331	331	332	../renamed_pdbs/hcy_191.h.pdb	model_4_ptm	83.43	0.691	11.6	/mnt/net/scratch/gyurie/ntf2_1st_binder_af2/hcy/af2/332_model_4_ptm.pdb	/mnt/net/scratch/gyurie/ntf2_1st_binder_af2/hcy/renamed_pdbs/hcy_191.h.pdb	1.7721008566477592	1.678347501609865	False	hcy
332	332	333	../renamed_pdbs/hcy_192.h.pdb	model_4_ptm	85.781	0.708	11.5	/mnt/net/scratch/gyurie/ntf2_1st_binder_af2/hcy/af2/333_model_4_ptm.pdb	/mnt/net/scratch/gyurie/ntf2_1st_binder_af2/hcy/renamed_pdbs/hcy_192.h.pdb	1.5513158558094815	2.4619504352325845	False	hcy
333	333	334	../renamed_pdbs/hcy_193.h.pdb	model_4_ptm	82.973	0.674	12.3	/mnt/net/scratch/gyurie/ntf2_1st_binder_af2/hcy/af2/334_model_4_ptm.pdb	/mnt/net/scratch/gyurie/ntf2_1st_binder_af2/hcy/renamed_pdbs/hcy_193.h.pdb	2.380938587936422	1.971190645138588	False	hcy
334	334	335	../renamed_pdbs/hcy_194.h.pdb	model_4_ptm	79.255	0.656	11.5	/mnt/net/scratch/gyurie/ntf2_1st_binder_af2/hcy/af2/335_model_4_ptm.pdb	/mnt/net/scratch/gyurie/ntf2_1st_binder_af2/hcy/renamed_pdbs/hcy_194.h.pdb	2.629078295637283	3.626411585048418	False	hcy
335	335	336	../renamed_pdbs/hcy_195.h.pdb	model_4_ptm	87.743	0.737	11.6	/mnt/net/scratch/gyurie/ntf2_1st_binder_af2/hcy/af2/336_model_4_ptm.pdb	/mnt/net/scratch/gyurie/ntf2_1st_binder_af2/hcy/renamed_pdbs/hcy_195.h.pdb	1.7482254055681936	3.005529519226356	False	hcy
336	336	337	../renamed_pdbs/hcy_286.h.pdb	model_4_ptm	77.099	0.602	11.6	/mnt/net/scratch/gyurie/ntf2_1st_binder_af2/hcy/af2/337_model_4_ptm.pdb	/mnt/net/scratch/gyurie/ntf2_1st_binder_af2/hcy/renamed_pdbs/hcy_286.h.pdb	4.237719277186093	4.421130481084407	False	hcy
337	337	338	../renamed_pdbs/hcy_288.h.pdb	model_4_ptm	82.255	0.703	11.6	/mnt/net/scratch/gyurie/ntf2_1st_binder_af2/hcy/af2/338_model_4_ptm.pdb	/mnt/net/scratch/gyurie/ntf2_1st_binder_af2/hcy/renamed_pdbs/hcy_288.h.pdb	1.2762273516416902	2.3251335140723213	False	hcy
338	338	339	../renamed_pdbs/hcy_315.h.pdb	model_4_ptm	59.265	0.455	11.7	/mnt/net/scratch/gyurie/ntf2_1st_binder_af2/hcy/af2/339_model_4_ptm.pdb	/mnt/net/scratch/gyurie/ntf2_1st_binder_af2/hcy/renamed_pdbs/hcy_315.h.pdb	18.93103615712937	14.680799837428028	False	hcy
339	339	340	../renamed_pdbs/hcy_317.h.pdb	model_4_ptm	53.645	0.467	11.6	/mnt/net/scratch/gyurie/ntf2_1st_binder_af2/hcy/af2/340_model_4_ptm.pdb	/mnt/net/scratch/gyurie/ntf2_1st_binder_af2/hcy/renamed_pdbs/hcy_317.h.pdb	12.739070269254611	10.026504856597043	False	hcy
340	340	341	../renamed_pdbs/hcy_318.h.pdb	model_4_ptm	46.437	0.35	11.5	/mnt/net/scratch/gyurie/ntf2_1st_binder_af2/hcy/af2/341_model_4_ptm.pdb	/mnt/net/scratch/gyurie/ntf2_1st_binder_af2/hcy/renamed_pdbs/hcy_318.h.pdb	16.440221824963103	10.814590435592914	False	hcy
341	341	342	../renamed_pdbs/hcy_319.h.pdb	model_4_ptm	57.721	0.411	11.6	/mnt/net/scratch/gyurie/ntf2_1st_binder_af2/hcy/af2/342_model_4_ptm.pdb	/mnt/net/scratch/gyurie/ntf2_1st_binder_af2/hcy/renamed_pdbs/hcy_319.h.pdb	18.147900097192174	14.46058189876684	False	hcy
342	342	343	../renamed_pdbs/hcy_320.h.pdb	model_4_ptm	67.811	0.55	12.3	/mnt/net/scratch/gyurie/ntf2_1st_binder_af2/hcy/af2/343_model_4_ptm.pdb	/mnt/net/scratch/gyurie/ntf2_1st_binder_af2/hcy/renamed_pdbs/hcy_320.h.pdb	18.27608542679958	14.059743745614556	False	hcy
343	343	344	../renamed_pdbs/hcy_371.h.pdb	model_4_ptm	86.088	0.697	11.6	/mnt/net/scratch/gyurie/ntf2_1st_binder_af2/hcy/af2/344_model_4_ptm.pdb	/mnt/net/scratch/gyurie/ntf2_1st_binder_af2/hcy/renamed_pdbs/hcy_371.h.pdb	2.0027330061907027	3.1343885455754714	False	hcy
344	344	345	../renamed_pdbs/hcy_461.h.pdb	model_4_ptm	82.258	0.68	11.5	/mnt/net/scratch/gyurie/ntf2_1st_binder_af2/hcy/af2/345_model_4_ptm.pdb	/mnt/net/scratch/gyurie/ntf2_1st_binder_af2/hcy/renamed_pdbs/hcy_461.h.pdb	1.670645356724996	1.85989281899218	False	hcy
345	345	346	../renamed_pdbs/hcy_462.h.pdb	model_4_ptm	83.243	0.678	11.6	/mnt/net/scratch/gyurie/ntf2_1st_binder_af2/hcy/af2/346_model_4_ptm.pdb	/mnt/net/scratch/gyurie/ntf2_1st_binder_af2/hcy/renamed_pdbs/hcy_462.h.pdb	1.7109439200799623	2.2956752957526727	False	hcy
346	346	347	../renamed_pdbs/hcy_465.h.pdb	model_4_ptm	83.103	0.675	11.6	/mnt/net/scratch/gyurie/ntf2_1st_binder_af2/hcy/af2/347_model_4_ptm.pdb	/mnt/net/scratch/gyurie/ntf2_1st_binder_af2/hcy/renamed_pdbs/hcy_465.h.pdb	1.5707391357928393	1.868102445976895	False	hcy
347	347	348	../renamed_pdbs/hcy_518.h.pdb	model_4_ptm	86.542	0.693	11.6	/mnt/net/scratch/gyurie/ntf2_1st_binder_af2/hcy/af2/348_model_4_ptm.pdb	/mnt/net/scratch/gyurie/ntf2_1st_binder_af2/hcy/renamed_pdbs/hcy_518.h.pdb	4.213939482949841	3.092741144542938	False	hcy
348	348	349	../renamed_pdbs/hcy_519.h.pdb	model_4_ptm	91.544	0.792	11.6	/mnt/net/scratch/gyurie/ntf2_1st_binder_af2/hcy/af2/349_model_4_ptm.pdb	/mnt/net/scratch/gyurie/ntf2_1st_binder_af2/hcy/renamed_pdbs/hcy_519.h.pdb	1.0427358093226735	1.7487629294146332	False	hcy
349	349	350	../renamed_pdbs/hcy_520.h.pdb	model_4_ptm	66.819	0.539	11.5	/mnt/net/scratch/gyurie/ntf2_1st_binder_af2/hcy/af2/350_model_4_ptm.pdb	/mnt/net/scratch/gyurie/ntf2_1st_binder_af2/hcy/renamed_pdbs/hcy_520.h.pdb	2.7258404993602543	4.222868795249007	False	hcy
350	350	351	../renamed_pdbs/hcy_521.h.pdb	model_4_ptm	68.946	0.554	11.5	/mnt/net/scratch/gyurie/ntf2_1st_binder_af2/hcy/af2/351_model_4_ptm.pdb	/mnt/net/scratch/gyurie/ntf2_1st_binder_af2/hcy/renamed_pdbs/hcy_521.h.pdb	2.9089234934776185	4.30706297971259	False	hcy
351	351	352	../renamed_pdbs/hcy_522.h.pdb	model_4_ptm	70.673	0.529	12.3	/mnt/net/scratch/gyurie/ntf2_1st_binder_af2/hcy/af2/352_model_4_ptm.pdb	/mnt/net/scratch/gyurie/ntf2_1st_binder_af2/hcy/renamed_pdbs/hcy_522.h.pdb	1.7935738095839693	2.15603241567797	False	hcy
352	352	353	../renamed_pdbs/hcy_523.h.pdb	model_4_ptm	84.643	0.683	11.5	/mnt/net/scratch/gyurie/ntf2_1st_binder_af2/hcy/af2/353_model_4_ptm.pdb	/mnt/net/scratch/gyurie/ntf2_1st_binder_af2/hcy/renamed_pdbs/hcy_523.h.pdb	4.330018290509564	3.336014407683153	False	hcy
353	353	354	../renamed_pdbs/hcy_538.h.pdb	model_4_ptm	77.052	0.594	11.8	/mnt/net/scratch/gyurie/ntf2_1st_binder_af2/hcy/af2/354_model_4_ptm.pdb	/mnt/net/scratch/gyurie/ntf2_1st_binder_af2/hcy/renamed_pdbs/hcy_538.h.pdb	9.064993703032805	8.566497175385855	False	hcy
354	354	355	../renamed_pdbs/hcy_539.h.pdb	model_4_ptm	83.017	0.637	11.4	/mnt/net/scratch/gyurie/ntf2_1st_binder_af2/hcy/af2/355_model_4_ptm.pdb	/mnt/net/scratch/gyurie/ntf2_1st_binder_af2/hcy/renamed_pdbs/hcy_539.h.pdb	3.560743171437876	3.725257637898765	False	hcy
355	355	356	../renamed_pdbs/hcy_540.h.pdb	model_4_ptm	80.629	0.629	11.5	/mnt/net/scratch/gyurie/ntf2_1st_binder_af2/hcy/af2/356_model_4_ptm.pdb	/mnt/net/scratch/gyurie/ntf2_1st_binder_af2/hcy/renamed_pdbs/hcy_540.h.pdb	2.4919587757595822	2.9580252260946778	False	hcy
356	356	357	../renamed_pdbs/hcy_541.h.pdb	model_4_ptm	79.885	0.611	11.6	/mnt/net/scratch/gyurie/ntf2_1st_binder_af2/hcy/af2/357_model_4_ptm.pdb	/mnt/net/scratch/gyurie/ntf2_1st_binder_af2/hcy/renamed_pdbs/hcy_541.h.pdb	10.811980720196772	10.721991885077644	False	hcy
357	357	358	../renamed_pdbs/hcy_543.h.pdb	model_4_ptm	80.41	0.611	11.5	/mnt/net/scratch/gyurie/ntf2_1st_binder_af2/hcy/af2/358_model_4_ptm.pdb	/mnt/net/scratch/gyurie/ntf2_1st_binder_af2/hcy/renamed_pdbs/hcy_543.h.pdb	2.4421174513611543	3.092542490411057	False	hcy
358	358	359	../renamed_pdbs/hcy_544.h.pdb	model_4_ptm	76.708	0.596	11.4	/mnt/net/scratch/gyurie/ntf2_1st_binder_af2/hcy/af2/359_model_4_ptm.pdb	/mnt/net/scratch/gyurie/ntf2_1st_binder_af2/hcy/renamed_pdbs/hcy_544.h.pdb	3.5072585164654853	4.826628060553763	False	hcy
359	359	360	../renamed_pdbs/hcy_581.h.pdb	model_4_ptm	58.665	0.429	11.5	/mnt/net/scratch/gyurie/ntf2_1st_binder_af2/hcy/af2/360_model_4_ptm.pdb	/mnt/net/scratch/gyurie/ntf2_1st_binder_af2/hcy/renamed_pdbs/hcy_581.h.pdb	12.791838361525862	9.822172404274074	False	hcy
360	360	361	../renamed_pdbs/hcy_582.h.pdb	model_4_ptm	57.219	0.422	12.2	/mnt/net/scratch/gyurie/ntf2_1st_binder_af2/hcy/af2/361_model_4_ptm.pdb	/mnt/net/scratch/gyurie/ntf2_1st_binder_af2/hcy/renamed_pdbs/hcy_582.h.pdb	11.89107021989424	11.556680268833396	False	hcy
361	361	362	../renamed_pdbs/hcy_583.h.pdb	model_4_ptm	57.634	0.434	11.6	/mnt/net/scratch/gyurie/ntf2_1st_binder_af2/hcy/af2/362_model_4_ptm.pdb	/mnt/net/scratch/gyurie/ntf2_1st_binder_af2/hcy/renamed_pdbs/hcy_583.h.pdb	12.94795977074556	9.693224929585169	False	hcy
362	362	363	../renamed_pdbs/hcy_602.h.pdb	model_4_ptm	87.925	0.71	11.6	/mnt/net/scratch/gyurie/ntf2_1st_binder_af2/hcy/af2/363_model_4_ptm.pdb	/mnt/net/scratch/gyurie/ntf2_1st_binder_af2/hcy/renamed_pdbs/hcy_602.h.pdb	1.460334269472005	2.419355672719578	False	hcy
363	363	364	../renamed_pdbs/hcy_603.h.pdb	model_4_ptm	90.32	0.753	11.6	/mnt/net/scratch/gyurie/ntf2_1st_binder_af2/hcy/af2/364_model_4_ptm.pdb	/mnt/net/scratch/gyurie/ntf2_1st_binder_af2/hcy/renamed_pdbs/hcy_603.h.pdb	1.0937042186472792	1.852035910525216	False	hcy
364	364	365	../renamed_pdbs/hcy_625.h.pdb	model_4_ptm	65.789	0.485	11.6	/mnt/net/scratch/gyurie/ntf2_1st_binder_af2/hcy/af2/365_model_4_ptm.pdb	/mnt/net/scratch/gyurie/ntf2_1st_binder_af2/hcy/renamed_pdbs/hcy_625.h.pdb	2.9054806762961385	3.4882104471659408	False	hcy
365	365	366	../renamed_pdbs/hcy_686.h.pdb	model_4_ptm	59.021	0.36	11.5	/mnt/net/scratch/gyurie/ntf2_1st_binder_af2/hcy/af2/366_model_4_ptm.pdb	/mnt/net/scratch/gyurie/ntf2_1st_binder_af2/hcy/renamed_pdbs/hcy_686.h.pdb	7.295163557903736	6.926418827158925	False	hcy
366	366	367	../renamed_pdbs/hcy_687.h.pdb	model_4_ptm	56.237	0.362	11.6	/mnt/net/scratch/gyurie/ntf2_1st_binder_af2/hcy/af2/367_model_4_ptm.pdb	/mnt/net/scratch/gyurie/ntf2_1st_binder_af2/hcy/renamed_pdbs/hcy_687.h.pdb	6.981533192695523	6.7079269499769065	False	hcy
367	367	368	../renamed_pdbs/hcy_688.h.pdb	model_4_ptm	58.046	0.426	11.5	/mnt/net/scratch/gyurie/ntf2_1st_binder_af2/hcy/af2/368_model_4_ptm.pdb	/mnt/net/scratch/gyurie/ntf2_1st_binder_af2/hcy/renamed_pdbs/hcy_688.h.pdb	5.27727845049142	5.875325885684055	False	hcy
368	368	369	../renamed_pdbs/hcy_823.h.pdb	model_4_ptm	52.011	0.439	12.1	/mnt/net/scratch/gyurie/ntf2_1st_binder_af2/hcy/af2/369_model_4_ptm.pdb	/mnt/net/scratch/gyurie/ntf2_1st_binder_af2/hcy/renamed_pdbs/hcy_823.h.pdb	10.971047032263147	7.836011751810762	False	hcy
369	369	370	../renamed_pdbs/hcy_824.h.pdb	model_4_ptm	63.919	0.479	11.8	/mnt/net/scratch/gyurie/ntf2_1st_binder_af2/hcy/af2/370_model_4_ptm.pdb	/mnt/net/scratch/gyurie/ntf2_1st_binder_af2/hcy/renamed_pdbs/hcy_824.h.pdb	4.934762828100297	6.293239019640008	False	hcy
370	370	371	../renamed_pdbs/hcy_825.h.pdb	model_4_ptm	50.979	0.437	11.7	/mnt/net/scratch/gyurie/ntf2_1st_binder_af2/hcy/af2/371_model_4_ptm.pdb	/mnt/net/scratch/gyurie/ntf2_1st_binder_af2/hcy/renamed_pdbs/hcy_825.h.pdb	9.386159950765354	6.972678641181224	False	hcy
371	371	372	../renamed_pdbs/hcy_15.h.pdb	model_4_ptm	84.257	0.685	11.6	/mnt/net/scratch/gyurie/ntf2_1st_binder_af2/hcy/af2/372_model_4_ptm.pdb	/mnt/net/scratch/gyurie/ntf2_1st_binder_af2/hcy/renamed_pdbs/hcy_15.h.pdb	1.751350040414473	1.992066961782094	False	hcy
372	372	373	../renamed_pdbs/hcy_188.h.pdb	model_4_ptm	87.449	0.742	11.6	/mnt/net/scratch/gyurie/ntf2_1st_binder_af2/hcy/af2/373_model_4_ptm.pdb	/mnt/net/scratch/gyurie/ntf2_1st_binder_af2/hcy/renamed_pdbs/hcy_188.h.pdb	1.2260799505035551	1.8615655191317	False	hcy
373	373	374	../renamed_pdbs/hcy_190.h.pdb	model_4_ptm	85.954	0.724	11.6	/mnt/net/scratch/gyurie/ntf2_1st_binder_af2/hcy/af2/374_model_4_ptm.pdb	/mnt/net/scratch/gyurie/ntf2_1st_binder_af2/hcy/renamed_pdbs/hcy_190.h.pdb	1.338798797701403	1.9660054890872871	False	hcy
374	374	375	../renamed_pdbs/hcy_247.h.pdb	model_4_ptm	60.311	0.412	11.7	/mnt/net/scratch/gyurie/ntf2_1st_binder_af2/hcy/af2/375_model_4_ptm.pdb	/mnt/net/scratch/gyurie/ntf2_1st_binder_af2/hcy/renamed_pdbs/hcy_247.h.pdb	17.838254263012278	10.854521171861114	False	hcy
375	375	376	../renamed_pdbs/hcy_248.h.pdb	model_4_ptm	67.68	0.522	11.5	/mnt/net/scratch/gyurie/ntf2_1st_binder_af2/hcy/af2/376_model_4_ptm.pdb	/mnt/net/scratch/gyurie/ntf2_1st_binder_af2/hcy/renamed_pdbs/hcy_248.h.pdb	13.755311735332262	7.828980054006242	False	hcy
376	376	377	../renamed_pdbs/hcy_249.h.pdb	model_4_ptm	81.296	0.683	11.6	/mnt/net/scratch/gyurie/ntf2_1st_binder_af2/hcy/af2/377_model_4_ptm.pdb	/mnt/net/scratch/gyurie/ntf2_1st_binder_af2/hcy/renamed_pdbs/hcy_249.h.pdb	2.2500288345307777	4.158692750603972	False	hcy
377	377	378	../renamed_pdbs/hcy_383.h.pdb	model_4_ptm	82.111	0.684	12.4	/mnt/net/scratch/gyurie/ntf2_1st_binder_af2/hcy/af2/378_model_4_ptm.pdb	/mnt/net/scratch/gyurie/ntf2_1st_binder_af2/hcy/renamed_pdbs/hcy_383.h.pdb	2.510283929796057	3.3877699249182367	False	hcy
378	378	379	../renamed_pdbs/hcy_385.h.pdb	model_4_ptm	82.144	0.712	11.5	/mnt/net/scratch/gyurie/ntf2_1st_binder_af2/hcy/af2/379_model_4_ptm.pdb	/mnt/net/scratch/gyurie/ntf2_1st_binder_af2/hcy/renamed_pdbs/hcy_385.h.pdb	1.826517820990376	3.6758496810573535	False	hcy
379	379	380	../renamed_pdbs/hcy_386.h.pdb	model_4_ptm	74.498	0.639	11.6	/mnt/net/scratch/gyurie/ntf2_1st_binder_af2/hcy/af2/380_model_4_ptm.pdb	/mnt/net/scratch/gyurie/ntf2_1st_binder_af2/hcy/renamed_pdbs/hcy_386.h.pdb	2.349898848436852	2.795088029188812	False	hcy
380	380	381	../renamed_pdbs/hcy_388.h.pdb	model_4_ptm	75.532	0.645	11.6	/mnt/net/scratch/gyurie/ntf2_1st_binder_af2/hcy/af2/381_model_4_ptm.pdb	/mnt/net/scratch/gyurie/ntf2_1st_binder_af2/hcy/renamed_pdbs/hcy_388.h.pdb	2.1289788461975454	3.347870040439584	False	hcy
381	381	382	../renamed_pdbs/hcy_401.h.pdb	model_4_ptm	85.073	0.726	11.6	/mnt/net/scratch/gyurie/ntf2_1st_binder_af2/hcy/af2/382_model_4_ptm.pdb	/mnt/net/scratch/gyurie/ntf2_1st_binder_af2/hcy/renamed_pdbs/hcy_401.h.pdb	1.3516346579995877	2.5489239304778404	False	hcy
382	382	383	../renamed_pdbs/hcy_432.h.pdb	model_4_ptm	62.082	0.481	11.6	/mnt/net/scratch/gyurie/ntf2_1st_binder_af2/hcy/af2/383_model_4_ptm.pdb	/mnt/net/scratch/gyurie/ntf2_1st_binder_af2/hcy/renamed_pdbs/hcy_432.h.pdb	14.732697076962866	8.291497583141663	False	hcy
383	383	384	../renamed_pdbs/hcy_443.h.pdb	model_4_ptm	76.802	0.612	11.3	/mnt/net/scratch/gyurie/ntf2_1st_binder_af2/hcy/af2/384_model_4_ptm.pdb	/mnt/net/scratch/gyurie/ntf2_1st_binder_af2/hcy/renamed_pdbs/hcy_443.h.pdb	3.2216757183300744	3.990968960809115	False	hcy
384	384	385	../renamed_pdbs/hcy_508.h.pdb	model_4_ptm	78.261	0.568	11.5	/mnt/net/scratch/gyurie/ntf2_1st_binder_af2/hcy/af2/385_model_4_ptm.pdb	/mnt/net/scratch/gyurie/ntf2_1st_binder_af2/hcy/renamed_pdbs/hcy_508.h.pdb	2.7993384761539506	3.5494818796948637	False	hcy
385	385	386	../renamed_pdbs/hcy_573.h.pdb	model_4_ptm	80.985	0.676	11.4	/mnt/net/scratch/gyurie/ntf2_1st_binder_af2/hcy/af2/386_model_4_ptm.pdb	/mnt/net/scratch/gyurie/ntf2_1st_binder_af2/hcy/renamed_pdbs/hcy_573.h.pdb	7.300996142229383	5.979600008255532	False	hcy
386	386	387	../renamed_pdbs/hcy_574.h.pdb	model_4_ptm	80.0	0.687	12.2	/mnt/net/scratch/gyurie/ntf2_1st_binder_af2/hcy/af2/387_model_4_ptm.pdb	/mnt/net/scratch/gyurie/ntf2_1st_binder_af2/hcy/renamed_pdbs/hcy_574.h.pdb	2.060341150121193	1.7709440193228585	False	hcy
387	387	388	../renamed_pdbs/hcy_575.h.pdb	model_4_ptm	85.609	0.739	11.7	/mnt/net/scratch/gyurie/ntf2_1st_binder_af2/hcy/af2/388_model_4_ptm.pdb	/mnt/net/scratch/gyurie/ntf2_1st_binder_af2/hcy/renamed_pdbs/hcy_575.h.pdb	2.0817724784312235	2.0644147846541383	False	hcy
388	388	389	../renamed_pdbs/hcy_576.h.pdb	model_4_ptm	77.961	0.651	11.6	/mnt/net/scratch/gyurie/ntf2_1st_binder_af2/hcy/af2/389_model_4_ptm.pdb	/mnt/net/scratch/gyurie/ntf2_1st_binder_af2/hcy/renamed_pdbs/hcy_576.h.pdb	2.1087776211365203	2.513839480240264	False	hcy
389	389	390	../renamed_pdbs/hcy_577.h.pdb	model_4_ptm	77.77	0.674	11.7	/mnt/net/scratch/gyurie/ntf2_1st_binder_af2/hcy/af2/390_model_4_ptm.pdb	/mnt/net/scratch/gyurie/ntf2_1st_binder_af2/hcy/renamed_pdbs/hcy_577.h.pdb	2.5715161794603576	3.640102295490053	False	hcy
390	390	391	../renamed_pdbs/hcy_630.h.pdb	model_4_ptm	57.953	0.44	11.5	/mnt/net/scratch/gyurie/ntf2_1st_binder_af2/hcy/af2/391_model_4_ptm.pdb	/mnt/net/scratch/gyurie/ntf2_1st_binder_af2/hcy/renamed_pdbs/hcy_630.h.pdb	8.669543169409192	7.311460791769875	False	hcy
391	391	392	../renamed_pdbs/hcy_631.h.pdb	model_4_ptm	68.585	0.502	11.5	/mnt/net/scratch/gyurie/ntf2_1st_binder_af2/hcy/af2/392_model_4_ptm.pdb	/mnt/net/scratch/gyurie/ntf2_1st_binder_af2/hcy/renamed_pdbs/hcy_631.h.pdb	11.597011179838091	6.727471056639156	False	hcy
392	392	393	../renamed_pdbs/hcy_632.h.pdb	model_4_ptm	66.922	0.441	11.6	/mnt/net/scratch/gyurie/ntf2_1st_binder_af2/hcy/af2/393_model_4_ptm.pdb	/mnt/net/scratch/gyurie/ntf2_1st_binder_af2/hcy/renamed_pdbs/hcy_632.h.pdb	9.873097963773722	7.796682156123943	False	hcy
393	393	394	../renamed_pdbs/hcy_633.h.pdb	model_4_ptm	87.711	0.695	11.4	/mnt/net/scratch/gyurie/ntf2_1st_binder_af2/hcy/af2/394_model_4_ptm.pdb	/mnt/net/scratch/gyurie/ntf2_1st_binder_af2/hcy/renamed_pdbs/hcy_633.h.pdb	0.9263565861009688	1.7788157284394372	False	hcy
394	394	395	../renamed_pdbs/hcy_634.h.pdb	model_4_ptm	68.759	0.477	11.4	/mnt/net/scratch/gyurie/ntf2_1st_binder_af2/hcy/af2/395_model_4_ptm.pdb	/mnt/net/scratch/gyurie/ntf2_1st_binder_af2/hcy/renamed_pdbs/hcy_634.h.pdb	13.143548573466177	6.160733787966047	False	hcy
395	395	396	../renamed_pdbs/hcy_74.h.pdb	model_4_ptm	80.865	0.692	12.3	/mnt/net/scratch/gyurie/ntf2_1st_binder_af2/hcy/af2/396_model_4_ptm.pdb	/mnt/net/scratch/gyurie/ntf2_1st_binder_af2/hcy/renamed_pdbs/hcy_74.h.pdb	3.830742321201383	5.400582321999309	False	hcy
396	396	397	../renamed_pdbs/hcy_0.h.pdb	model_4_ptm	84.393	0.693	11.6	/mnt/net/scratch/gyurie/ntf2_1st_binder_af2/hcy/af2/397_model_4_ptm.pdb	/mnt/net/scratch/gyurie/ntf2_1st_binder_af2/hcy/renamed_pdbs/hcy_0.h.pdb	3.275304147142061	3.997598103442172	False	hcy
397	397	398	../renamed_pdbs/hcy_109.h.pdb	model_4_ptm	63.102	0.458	11.6	/mnt/net/scratch/gyurie/ntf2_1st_binder_af2/hcy/af2/398_model_4_ptm.pdb	/mnt/net/scratch/gyurie/ntf2_1st_binder_af2/hcy/renamed_pdbs/hcy_109.h.pdb	13.897683001298384	9.632996746280693	False	hcy
398	398	399	../renamed_pdbs/hcy_111.h.pdb	model_4_ptm	75.675	0.578	11.4	/mnt/net/scratch/gyurie/ntf2_1st_binder_af2/hcy/af2/399_model_4_ptm.pdb	/mnt/net/scratch/gyurie/ntf2_1st_binder_af2/hcy/renamed_pdbs/hcy_111.h.pdb	14.521459577641831	9.376208437704356	False	hcy
399	399	400	../renamed_pdbs/hcy_115.h.pdb	model_4_ptm	64.244	0.447	11.7	/mnt/net/scratch/gyurie/ntf2_1st_binder_af2/hcy/af2/400_model_4_ptm.pdb	/mnt/net/scratch/gyurie/ntf2_1st_binder_af2/hcy/renamed_pdbs/hcy_115.h.pdb	14.551577541849053	9.231463432679115	False	hcy
400	400	401	../renamed_pdbs/hcy_118.h.pdb	model_4_ptm	66.068	0.489	11.6	/mnt/net/scratch/gyurie/ntf2_1st_binder_af2/hcy/af2/401_model_4_ptm.pdb	/mnt/net/scratch/gyurie/ntf2_1st_binder_af2/hcy/renamed_pdbs/hcy_118.h.pdb	14.215664424095449	9.32655730025328	False	hcy
401	401	402	../renamed_pdbs/hcy_119.h.pdb	model_4_ptm	54.439	0.363	11.6	/mnt/net/scratch/gyurie/ntf2_1st_binder_af2/hcy/af2/402_model_4_ptm.pdb	/mnt/net/scratch/gyurie/ntf2_1st_binder_af2/hcy/renamed_pdbs/hcy_119.h.pdb	14.393134494937868	9.365902369024818	False	hcy
402	402	403	../renamed_pdbs/hcy_123.h.pdb	model_4_ptm	73.148	0.57	11.7	/mnt/net/scratch/gyurie/ntf2_1st_binder_af2/hcy/af2/403_model_4_ptm.pdb	/mnt/net/scratch/gyurie/ntf2_1st_binder_af2/hcy/renamed_pdbs/hcy_123.h.pdb	14.063668904536186	8.73675590287418	False	hcy
403	403	404	../renamed_pdbs/hcy_137.h.pdb	model_4_ptm	69.058	0.519	12.3	/mnt/net/scratch/gyurie/ntf2_1st_binder_af2/hcy/af2/404_model_4_ptm.pdb	/mnt/net/scratch/gyurie/ntf2_1st_binder_af2/hcy/renamed_pdbs/hcy_137.h.pdb	7.556175752467757	7.35701534210957	False	hcy
404	404	405	../renamed_pdbs/hcy_141.h.pdb	model_4_ptm	89.079	0.766	11.6	/mnt/net/scratch/gyurie/ntf2_1st_binder_af2/hcy/af2/405_model_4_ptm.pdb	/mnt/net/scratch/gyurie/ntf2_1st_binder_af2/hcy/renamed_pdbs/hcy_141.h.pdb	1.1019799788286806	2.2743595151993965	False	hcy
405	405	406	../renamed_pdbs/hcy_28.h.pdb	model_4_ptm	91.41	0.783	11.7	/mnt/net/scratch/gyurie/ntf2_1st_binder_af2/hcy/af2/406_model_4_ptm.pdb	/mnt/net/scratch/gyurie/ntf2_1st_binder_af2/hcy/renamed_pdbs/hcy_28.h.pdb	1.614006980193037	1.6604424925710566	False	hcy
406	406	407	../renamed_pdbs/hcy_29.h.pdb	model_4_ptm	65.591	0.528	11.6	/mnt/net/scratch/gyurie/ntf2_1st_binder_af2/hcy/af2/407_model_4_ptm.pdb	/mnt/net/scratch/gyurie/ntf2_1st_binder_af2/hcy/renamed_pdbs/hcy_29.h.pdb	3.890637500576692	3.659271861029655	False	hcy
407	407	408	../renamed_pdbs/hcy_304.h.pdb	model_4_ptm	77.051	0.654	11.6	/mnt/net/scratch/gyurie/ntf2_1st_binder_af2/hcy/af2/408_model_4_ptm.pdb	/mnt/net/scratch/gyurie/ntf2_1st_binder_af2/hcy/renamed_pdbs/hcy_304.h.pdb	1.398091294276823	2.0742552476495137	False	hcy
408	408	409	../renamed_pdbs/hcy_305.h.pdb	model_4_ptm	83.651	0.691	11.5	/mnt/net/scratch/gyurie/ntf2_1st_binder_af2/hcy/af2/409_model_4_ptm.pdb	/mnt/net/scratch/gyurie/ntf2_1st_binder_af2/hcy/renamed_pdbs/hcy_305.h.pdb	4.0587381773566165	4.042994271315233	False	hcy
409	409	410	../renamed_pdbs/hcy_31.h.pdb	model_4_ptm	87.801	0.718	11.5	/mnt/net/scratch/gyurie/ntf2_1st_binder_af2/hcy/af2/410_model_4_ptm.pdb	/mnt/net/scratch/gyurie/ntf2_1st_binder_af2/hcy/renamed_pdbs/hcy_31.h.pdb	1.5651032958550548	1.860924067590884	False	hcy
410	410	411	../renamed_pdbs/hcy_355.h.pdb	model_4_ptm	63.418	0.465	11.7	/mnt/net/scratch/gyurie/ntf2_1st_binder_af2/hcy/af2/411_model_4_ptm.pdb	/mnt/net/scratch/gyurie/ntf2_1st_binder_af2/hcy/renamed_pdbs/hcy_355.h.pdb	6.7179497347481325	6.253818768865711	False	hcy
411	411	412	../renamed_pdbs/hcy_376.h.pdb	model_4_ptm	91.165	0.791	11.5	/mnt/net/scratch/gyurie/ntf2_1st_binder_af2/hcy/af2/412_model_4_ptm.pdb	/mnt/net/scratch/gyurie/ntf2_1st_binder_af2/hcy/renamed_pdbs/hcy_376.h.pdb	0.9654098616284364	1.895119055118052	False	hcy
412	412	413	../renamed_pdbs/hcy_412.h.pdb	model_4_ptm	80.827	0.681	12.4	/mnt/net/scratch/gyurie/ntf2_1st_binder_af2/hcy/af2/413_model_4_ptm.pdb	/mnt/net/scratch/gyurie/ntf2_1st_binder_af2/hcy/renamed_pdbs/hcy_412.h.pdb	2.0571263821599546	3.09882759841188	False	hcy
413	413	414	../renamed_pdbs/hcy_472.h.pdb	model_4_ptm	63.867	0.464	11.6	/mnt/net/scratch/gyurie/ntf2_1st_binder_af2/hcy/af2/414_model_4_ptm.pdb	/mnt/net/scratch/gyurie/ntf2_1st_binder_af2/hcy/renamed_pdbs/hcy_472.h.pdb	6.919013776474676	6.031766537531552	False	hcy
414	414	415	../renamed_pdbs/hcy_473.h.pdb	model_4_ptm	68.235	0.489	11.6	/mnt/net/scratch/gyurie/ntf2_1st_binder_af2/hcy/af2/415_model_4_ptm.pdb	/mnt/net/scratch/gyurie/ntf2_1st_binder_af2/hcy/renamed_pdbs/hcy_473.h.pdb	6.188030034066659	5.967323398174044	False	hcy
415	415	416	../renamed_pdbs/hcy_509.h.pdb	model_4_ptm	92.879	0.783	11.5	/mnt/net/scratch/gyurie/ntf2_1st_binder_af2/hcy/af2/416_model_4_ptm.pdb	/mnt/net/scratch/gyurie/ntf2_1st_binder_af2/hcy/renamed_pdbs/hcy_509.h.pdb	1.06084211835772	2.167886903050491	False	hcy
416	416	417	../renamed_pdbs/hcy_510.h.pdb	model_4_ptm	92.56	0.788	11.6	/mnt/net/scratch/gyurie/ntf2_1st_binder_af2/hcy/af2/417_model_4_ptm.pdb	/mnt/net/scratch/gyurie/ntf2_1st_binder_af2/hcy/renamed_pdbs/hcy_510.h.pdb	1.3975580042182831	2.3598404856687263	False	hcy
417	417	418	../renamed_pdbs/hcy_565.h.pdb	model_4_ptm	90.026	0.779	11.6	/mnt/net/scratch/gyurie/ntf2_1st_binder_af2/hcy/af2/418_model_4_ptm.pdb	/mnt/net/scratch/gyurie/ntf2_1st_binder_af2/hcy/renamed_pdbs/hcy_565.h.pdb	0.8339992602582007	2.5625238509310724	False	hcy
418	418	419	../renamed_pdbs/hcy_668.h.pdb	model_4_ptm	61.932	0.459	11.6	/mnt/net/scratch/gyurie/ntf2_1st_binder_af2/hcy/af2/419_model_4_ptm.pdb	/mnt/net/scratch/gyurie/ntf2_1st_binder_af2/hcy/renamed_pdbs/hcy_668.h.pdb	12.352634517326534	8.385311527704316	False	hcy
419	419	420	../renamed_pdbs/hcy_727.h.pdb	model_4_ptm	89.035	0.751	11.4	/mnt/net/scratch/gyurie/ntf2_1st_binder_af2/hcy/af2/420_model_4_ptm.pdb	/mnt/net/scratch/gyurie/ntf2_1st_binder_af2/hcy/renamed_pdbs/hcy_727.h.pdb	1.1434417799629484	2.5045896855918675	False	hcy
420	420	421	../renamed_pdbs/hcy_731.h.pdb	model_4_ptm	88.026	0.747	11.6	/mnt/net/scratch/gyurie/ntf2_1st_binder_af2/hcy/af2/421_model_4_ptm.pdb	/mnt/net/scratch/gyurie/ntf2_1st_binder_af2/hcy/renamed_pdbs/hcy_731.h.pdb	2.0255992815094275	2.6320123316961688	False	hcy
421	421	422	../renamed_pdbs/hcy_737.h.pdb	model_4_ptm	88.802	0.751	12.3	/mnt/net/scratch/gyurie/ntf2_1st_binder_af2/hcy/af2/422_model_4_ptm.pdb	/mnt/net/scratch/gyurie/ntf2_1st_binder_af2/hcy/renamed_pdbs/hcy_737.h.pdb	1.0476594775334336	2.663979741956187	False	hcy
422	422	423	../renamed_pdbs/hcy_740.h.pdb	model_4_ptm	87.347	0.729	11.5	/mnt/net/scratch/gyurie/ntf2_1st_binder_af2/hcy/af2/423_model_4_ptm.pdb	/mnt/net/scratch/gyurie/ntf2_1st_binder_af2/hcy/renamed_pdbs/hcy_740.h.pdb	1.0231533076810932	3.119896942711558	False	hcy
423	423	424	../renamed_pdbs/hcy_741.h.pdb	model_4_ptm	89.263	0.76	11.8	/mnt/net/scratch/gyurie/ntf2_1st_binder_af2/hcy/af2/424_model_4_ptm.pdb	/mnt/net/scratch/gyurie/ntf2_1st_binder_af2/hcy/renamed_pdbs/hcy_741.h.pdb	1.142458915148028	2.678703677872486	False	hcy
424	424	425	../renamed_pdbs/hcy_746.h.pdb	model_4_ptm	89.862	0.774	11.6	/mnt/net/scratch/gyurie/ntf2_1st_binder_af2/hcy/af2/425_model_4_ptm.pdb	/mnt/net/scratch/gyurie/ntf2_1st_binder_af2/hcy/renamed_pdbs/hcy_746.h.pdb	1.0606150838374466	2.374598084597812	False	hcy
425	425	426	../renamed_pdbs/hcy_749.h.pdb	model_4_ptm	89.009	0.766	11.7	/mnt/net/scratch/gyurie/ntf2_1st_binder_af2/hcy/af2/426_model_4_ptm.pdb	/mnt/net/scratch/gyurie/ntf2_1st_binder_af2/hcy/renamed_pdbs/hcy_749.h.pdb	1.3236925910885098	2.6767649737048664	False	hcy
426	426	427	../renamed_pdbs/hcy_754.h.pdb	model_4_ptm	89.695	0.774	11.6	/mnt/net/scratch/gyurie/ntf2_1st_binder_af2/hcy/af2/427_model_4_ptm.pdb	/mnt/net/scratch/gyurie/ntf2_1st_binder_af2/hcy/renamed_pdbs/hcy_754.h.pdb	1.1783094554573734	2.7951342653179805	False	hcy
427	427	428	../renamed_pdbs/hcy_755.h.pdb	model_4_ptm	76.441	0.608	11.6	/mnt/net/scratch/gyurie/ntf2_1st_binder_af2/hcy/af2/428_model_4_ptm.pdb	/mnt/net/scratch/gyurie/ntf2_1st_binder_af2/hcy/renamed_pdbs/hcy_755.h.pdb	9.368427064234274	7.526259978161177	False	hcy
428	428	429	../renamed_pdbs/hcy_756.h.pdb	model_4_ptm	56.416	0.452	11.6	/mnt/net/scratch/gyurie/ntf2_1st_binder_af2/hcy/af2/429_model_4_ptm.pdb	/mnt/net/scratch/gyurie/ntf2_1st_binder_af2/hcy/renamed_pdbs/hcy_756.h.pdb	10.331684907492626	8.604202140762958	False	hcy
429	429	430	../renamed_pdbs/hcy_757.h.pdb	model_4_ptm	68.061	0.535	11.6	/mnt/net/scratch/gyurie/ntf2_1st_binder_af2/hcy/af2/430_model_4_ptm.pdb	/mnt/net/scratch/gyurie/ntf2_1st_binder_af2/hcy/renamed_pdbs/hcy_757.h.pdb	13.55278241556636	10.753245463765875	False	hcy
430	430	431	../renamed_pdbs/hcy_775.h.pdb	model_4_ptm	90.334	0.779	12.3	/mnt/net/scratch/gyurie/ntf2_1st_binder_af2/hcy/af2/431_model_4_ptm.pdb	/mnt/net/scratch/gyurie/ntf2_1st_binder_af2/hcy/renamed_pdbs/hcy_775.h.pdb	1.0113878748693017	2.9073291462430126	False	hcy
431	431	432	../renamed_pdbs/hcy_812.h.pdb	model_4_ptm	84.147	0.674	11.6	/mnt/net/scratch/gyurie/ntf2_1st_binder_af2/hcy/af2/432_model_4_ptm.pdb	/mnt/net/scratch/gyurie/ntf2_1st_binder_af2/hcy/renamed_pdbs/hcy_812.h.pdb	0.9522813960400096	2.021229689046274	False	hcy
432	432	433	../renamed_pdbs/hcy_857.h.pdb	model_4_ptm	84.872	0.727	11.5	/mnt/net/scratch/gyurie/ntf2_1st_binder_af2/hcy/af2/433_model_4_ptm.pdb	/mnt/net/scratch/gyurie/ntf2_1st_binder_af2/hcy/renamed_pdbs/hcy_857.h.pdb	1.140121348778197	2.032442117672981	False	hcy
433	433	434	../renamed_pdbs/hcy_158.h.pdb	model_4_ptm	76.205	0.637	11.6	/mnt/net/scratch/gyurie/ntf2_1st_binder_af2/hcy/af2/434_model_4_ptm.pdb	/mnt/net/scratch/gyurie/ntf2_1st_binder_af2/hcy/renamed_pdbs/hcy_158.h.pdb	3.843614446715965	3.1898255503312685	False	hcy
434	434	435	../renamed_pdbs/hcy_159.h.pdb	model_4_ptm	73.488	0.633	11.6	/mnt/net/scratch/gyurie/ntf2_1st_binder_af2/hcy/af2/435_model_4_ptm.pdb	/mnt/net/scratch/gyurie/ntf2_1st_binder_af2/hcy/renamed_pdbs/hcy_159.h.pdb	4.063798136222844	4.263449618416249	False	hcy
435	435	436	../renamed_pdbs/hcy_199.h.pdb	model_4_ptm	87.33	0.755	11.7	/mnt/net/scratch/gyurie/ntf2_1st_binder_af2/hcy/af2/436_model_4_ptm.pdb	/mnt/net/scratch/gyurie/ntf2_1st_binder_af2/hcy/renamed_pdbs/hcy_199.h.pdb	1.1549661447118342	1.961396408679235	False	hcy
436	436	437	../renamed_pdbs/hcy_241.h.pdb	model_4_ptm	72.893	0.553	11.6	/mnt/net/scratch/gyurie/ntf2_1st_binder_af2/hcy/af2/437_model_4_ptm.pdb	/mnt/net/scratch/gyurie/ntf2_1st_binder_af2/hcy/renamed_pdbs/hcy_241.h.pdb	9.806422336569854	9.2012375864646	False	hcy
437	437	438	../renamed_pdbs/hcy_242.h.pdb	model_4_ptm	69.44	0.466	11.5	/mnt/net/scratch/gyurie/ntf2_1st_binder_af2/hcy/af2/438_model_4_ptm.pdb	/mnt/net/scratch/gyurie/ntf2_1st_binder_af2/hcy/renamed_pdbs/hcy_242.h.pdb	13.993049113810576	12.466100806283636	False	hcy
438	438	439	../renamed_pdbs/hcy_262.h.pdb	model_4_ptm	62.227	0.495	12.5	/mnt/net/scratch/gyurie/ntf2_1st_binder_af2/hcy/af2/439_model_4_ptm.pdb	/mnt/net/scratch/gyurie/ntf2_1st_binder_af2/hcy/renamed_pdbs/hcy_262.h.pdb	14.818164144552783	9.419607943959168	False	hcy
439	439	440	../renamed_pdbs/hcy_265.h.pdb	model_4_ptm	66.369	0.508	11.7	/mnt/net/scratch/gyurie/ntf2_1st_binder_af2/hcy/af2/440_model_4_ptm.pdb	/mnt/net/scratch/gyurie/ntf2_1st_binder_af2/hcy/renamed_pdbs/hcy_265.h.pdb	15.047927899772024	8.830161966368921	False	hcy
440	440	441	../renamed_pdbs/hcy_266.h.pdb	model_4_ptm	72.055	0.607	11.6	/mnt/net/scratch/gyurie/ntf2_1st_binder_af2/hcy/af2/441_model_4_ptm.pdb	/mnt/net/scratch/gyurie/ntf2_1st_binder_af2/hcy/renamed_pdbs/hcy_266.h.pdb	14.718443842652052	9.245076170173464	False	hcy
441	441	442	../renamed_pdbs/hcy_380.h.pdb	model_4_ptm	82.566	0.667	11.8	/mnt/net/scratch/gyurie/ntf2_1st_binder_af2/hcy/af2/442_model_4_ptm.pdb	/mnt/net/scratch/gyurie/ntf2_1st_binder_af2/hcy/renamed_pdbs/hcy_380.h.pdb	2.5880804739211625	3.0150104157115245	False	hcy
442	442	443	../renamed_pdbs/hcy_43.h.pdb	model_4_ptm	87.9	0.739	11.5	/mnt/net/scratch/gyurie/ntf2_1st_binder_af2/hcy/af2/443_model_4_ptm.pdb	/mnt/net/scratch/gyurie/ntf2_1st_binder_af2/hcy/renamed_pdbs/hcy_43.h.pdb	1.814705423042953	1.836485536894006	False	hcy
443	443	444	../renamed_pdbs/hcy_50.h.pdb	model_4_ptm	60.123	0.498	11.8	/mnt/net/scratch/gyurie/ntf2_1st_binder_af2/hcy/af2/444_model_4_ptm.pdb	/mnt/net/scratch/gyurie/ntf2_1st_binder_af2/hcy/renamed_pdbs/hcy_50.h.pdb	5.0289665952031495	5.651876421694438	False	hcy
444	444	445	../renamed_pdbs/hcy_55.h.pdb	model_4_ptm	85.245	0.744	11.6	/mnt/net/scratch/gyurie/ntf2_1st_binder_af2/hcy/af2/445_model_4_ptm.pdb	/mnt/net/scratch/gyurie/ntf2_1st_binder_af2/hcy/renamed_pdbs/hcy_55.h.pdb	2.3950175507823763	2.9080130548788143	False	hcy
445	445	446	../renamed_pdbs/hcy_552.h.pdb	model_4_ptm	66.852	0.57	11.4	/mnt/net/scratch/gyurie/ntf2_1st_binder_af2/hcy/af2/446_model_4_ptm.pdb	/mnt/net/scratch/gyurie/ntf2_1st_binder_af2/hcy/renamed_pdbs/hcy_552.h.pdb	3.707085134629031	4.837184847623328	False	hcy
446	446	447	../renamed_pdbs/hcy_561.h.pdb	model_4_ptm	69.169	0.598	11.6	/mnt/net/scratch/gyurie/ntf2_1st_binder_af2/hcy/af2/447_model_4_ptm.pdb	/mnt/net/scratch/gyurie/ntf2_1st_binder_af2/hcy/renamed_pdbs/hcy_561.h.pdb	2.315754665858691	3.4924360788981788	False	hcy
447	447	448	../renamed_pdbs/hcy_562.h.pdb	model_4_ptm	69.019	0.57	12.4	/mnt/net/scratch/gyurie/ntf2_1st_binder_af2/hcy/af2/448_model_4_ptm.pdb	/mnt/net/scratch/gyurie/ntf2_1st_binder_af2/hcy/renamed_pdbs/hcy_562.h.pdb	6.463712594815503	7.131953651981768	False	hcy
448	448	449	../renamed_pdbs/hcy_829.h.pdb	model_4_ptm	80.395	0.688	11.6	/mnt/net/scratch/gyurie/ntf2_1st_binder_af2/hcy/af2/449_model_4_ptm.pdb	/mnt/net/scratch/gyurie/ntf2_1st_binder_af2/hcy/renamed_pdbs/hcy_829.h.pdb	1.2536453158211576	2.2155570815402865	False	hcy
449	449	450	../renamed_pdbs/hcy_23.h.pdb	model_4_ptm	80.011	0.636	11.7	/mnt/net/scratch/gyurie/ntf2_1st_binder_af2/hcy/af2/450_model_4_ptm.pdb	/mnt/net/scratch/gyurie/ntf2_1st_binder_af2/hcy/renamed_pdbs/hcy_23.h.pdb	6.831103519119856	7.775634204709561	False	hcy
450	450	451	../renamed_pdbs/hcy_24.h.pdb	model_4_ptm	84.105	0.696	11.6	/mnt/net/scratch/gyurie/ntf2_1st_binder_af2/hcy/af2/451_model_4_ptm.pdb	/mnt/net/scratch/gyurie/ntf2_1st_binder_af2/hcy/renamed_pdbs/hcy_24.h.pdb	7.448159864923546	6.45626084162475	False	hcy
451	451	452	../renamed_pdbs/hcy_243.h.pdb	model_4_ptm	88.233	0.74	11.7	/mnt/net/scratch/gyurie/ntf2_1st_binder_af2/hcy/af2/452_model_4_ptm.pdb	/mnt/net/scratch/gyurie/ntf2_1st_binder_af2/hcy/renamed_pdbs/hcy_243.h.pdb	1.5044725870181923	2.071727264612474	False	hcy
452	452	453	../renamed_pdbs/hcy_244.h.pdb	model_4_ptm	90.029	0.765	11.5	/mnt/net/scratch/gyurie/ntf2_1st_binder_af2/hcy/af2/453_model_4_ptm.pdb	/mnt/net/scratch/gyurie/ntf2_1st_binder_af2/hcy/renamed_pdbs/hcy_244.h.pdb	1.2905443446912792	1.8691239466045355	False	hcy
453	453	454	../renamed_pdbs/hcy_245.h.pdb	model_4_ptm	90.392	0.77	11.6	/mnt/net/scratch/gyurie/ntf2_1st_binder_af2/hcy/af2/454_model_4_ptm.pdb	/mnt/net/scratch/gyurie/ntf2_1st_binder_af2/hcy/renamed_pdbs/hcy_245.h.pdb	1.2305067587893348	2.121116844438105	False	hcy
454	454	455	../renamed_pdbs/hcy_284.h.pdb	model_4_ptm	81.612	0.692	11.5	/mnt/net/scratch/gyurie/ntf2_1st_binder_af2/hcy/af2/455_model_4_ptm.pdb	/mnt/net/scratch/gyurie/ntf2_1st_binder_af2/hcy/renamed_pdbs/hcy_284.h.pdb	1.5257633812711546	2.0102297829906672	False	hcy
455	455	456	../renamed_pdbs/hcy_294.h.pdb	model_4_ptm	80.405	0.635	11.5	/mnt/net/scratch/gyurie/ntf2_1st_binder_af2/hcy/af2/456_model_4_ptm.pdb	/mnt/net/scratch/gyurie/ntf2_1st_binder_af2/hcy/renamed_pdbs/hcy_294.h.pdb	1.2800088500083353	2.0089762829711666	False	hcy
456	456	457	../renamed_pdbs/hcy_331.h.pdb	model_4_ptm	73.104	0.656	12.3	/mnt/net/scratch/gyurie/ntf2_1st_binder_af2/hcy/af2/457_model_4_ptm.pdb	/mnt/net/scratch/gyurie/ntf2_1st_binder_af2/hcy/renamed_pdbs/hcy_331.h.pdb	3.314804877871382	4.290329221890115	False	hcy
457	457	458	../renamed_pdbs/hcy_332.h.pdb	model_4_ptm	77.511	0.669	11.7	/mnt/net/scratch/gyurie/ntf2_1st_binder_af2/hcy/af2/458_model_4_ptm.pdb	/mnt/net/scratch/gyurie/ntf2_1st_binder_af2/hcy/renamed_pdbs/hcy_332.h.pdb	2.8873921765353447	3.786232606049051	False	hcy
458	458	459	../renamed_pdbs/hcy_333.h.pdb	model_4_ptm	92.686	0.814	11.6	/mnt/net/scratch/gyurie/ntf2_1st_binder_af2/hcy/af2/459_model_4_ptm.pdb	/mnt/net/scratch/gyurie/ntf2_1st_binder_af2/hcy/renamed_pdbs/hcy_333.h.pdb	0.9479668955413504	2.3360553763514056	False	hcy
459	459	460	../renamed_pdbs/hcy_334.h.pdb	model_4_ptm	89.268	0.771	11.7	/mnt/net/scratch/gyurie/ntf2_1st_binder_af2/hcy/af2/460_model_4_ptm.pdb	/mnt/net/scratch/gyurie/ntf2_1st_binder_af2/hcy/renamed_pdbs/hcy_334.h.pdb	1.3173419701997922	2.2262687114194164	False	hcy
460	460	461	../renamed_pdbs/hcy_390.h.pdb	model_4_ptm	59.135	0.475	11.6	/mnt/net/scratch/gyurie/ntf2_1st_binder_af2/hcy/af2/461_model_4_ptm.pdb	/mnt/net/scratch/gyurie/ntf2_1st_binder_af2/hcy/renamed_pdbs/hcy_390.h.pdb	11.72166076964109	8.365253315791188	False	hcy
461	461	462	../renamed_pdbs/hcy_392.h.pdb	model_4_ptm	82.052	0.722	11.7	/mnt/net/scratch/gyurie/ntf2_1st_binder_af2/hcy/af2/462_model_4_ptm.pdb	/mnt/net/scratch/gyurie/ntf2_1st_binder_af2/hcy/renamed_pdbs/hcy_392.h.pdb	2.312072865827787	3.675324702516406	False	hcy
462	462	463	../renamed_pdbs/hcy_393.h.pdb	model_4_ptm	81.189	0.723	11.6	/mnt/net/scratch/gyurie/ntf2_1st_binder_af2/hcy/af2/463_model_4_ptm.pdb	/mnt/net/scratch/gyurie/ntf2_1st_binder_af2/hcy/renamed_pdbs/hcy_393.h.pdb	2.718678255663424	3.632746302894208	False	hcy
463	463	464	../renamed_pdbs/hcy_394.h.pdb	model_4_ptm	80.756	0.719	11.5	/mnt/net/scratch/gyurie/ntf2_1st_binder_af2/hcy/af2/464_model_4_ptm.pdb	/mnt/net/scratch/gyurie/ntf2_1st_binder_af2/hcy/renamed_pdbs/hcy_394.h.pdb	2.2578488255490607	3.5431778700107577	False	hcy
464	464	465	../renamed_pdbs/hcy_395.h.pdb	model_4_ptm	59.643	0.48	11.6	/mnt/net/scratch/gyurie/ntf2_1st_binder_af2/hcy/af2/465_model_4_ptm.pdb	/mnt/net/scratch/gyurie/ntf2_1st_binder_af2/hcy/renamed_pdbs/hcy_395.h.pdb	11.888422550738833	8.777078798889375	False	hcy
465	465	466	../renamed_pdbs/hcy_397.h.pdb	model_4_ptm	64.377	0.5	12.2	/mnt/net/scratch/gyurie/ntf2_1st_binder_af2/hcy/af2/466_model_4_ptm.pdb	/mnt/net/scratch/gyurie/ntf2_1st_binder_af2/hcy/renamed_pdbs/hcy_397.h.pdb	11.674780197121969	8.48194189812645	False	hcy
466	466	467	../renamed_pdbs/hcy_437.h.pdb	model_4_ptm	91.518	0.787	11.6	/mnt/net/scratch/gyurie/ntf2_1st_binder_af2/hcy/af2/467_model_4_ptm.pdb	/mnt/net/scratch/gyurie/ntf2_1st_binder_af2/hcy/renamed_pdbs/hcy_437.h.pdb	1.392266083110907	2.255520371452252	False	hcy
467	467	468	../renamed_pdbs/hcy_438.h.pdb	model_4_ptm	82.261	0.723	11.6	/mnt/net/scratch/gyurie/ntf2_1st_binder_af2/hcy/af2/468_model_4_ptm.pdb	/mnt/net/scratch/gyurie/ntf2_1st_binder_af2/hcy/renamed_pdbs/hcy_438.h.pdb	1.435889661145193	2.185008334725412	False	hcy
468	468	469	../renamed_pdbs/hcy_439.h.pdb	model_4_ptm	80.504	0.688	11.4	/mnt/net/scratch/gyurie/ntf2_1st_binder_af2/hcy/af2/469_model_4_ptm.pdb	/mnt/net/scratch/gyurie/ntf2_1st_binder_af2/hcy/renamed_pdbs/hcy_439.h.pdb	1.4229928788217276	2.3450206758532017	False	hcy
469	469	470	../renamed_pdbs/hcy_440.h.pdb	model_4_ptm	85.835	0.723	11.5	/mnt/net/scratch/gyurie/ntf2_1st_binder_af2/hcy/af2/470_model_4_ptm.pdb	/mnt/net/scratch/gyurie/ntf2_1st_binder_af2/hcy/renamed_pdbs/hcy_440.h.pdb	1.5184501946415774	2.807282565560626	False	hcy
470	470	471	../renamed_pdbs/hcy_52.h.pdb	model_4_ptm	82.986	0.707	11.6	/mnt/net/scratch/gyurie/ntf2_1st_binder_af2/hcy/af2/471_model_4_ptm.pdb	/mnt/net/scratch/gyurie/ntf2_1st_binder_af2/hcy/renamed_pdbs/hcy_52.h.pdb	1.3964019911044836	2.254697613888599	False	hcy
471	471	472	../renamed_pdbs/hcy_572.h.pdb	model_4_ptm	83.521	0.686	11.7	/mnt/net/scratch/gyurie/ntf2_1st_binder_af2/hcy/af2/472_model_4_ptm.pdb	/mnt/net/scratch/gyurie/ntf2_1st_binder_af2/hcy/renamed_pdbs/hcy_572.h.pdb	1.215520473328176	1.896331982465992	False	hcy
472	472	473	../renamed_pdbs/hcy_579.h.pdb	model_4_ptm	74.355	0.508	11.7	/mnt/net/scratch/gyurie/ntf2_1st_binder_af2/hcy/af2/473_model_4_ptm.pdb	/mnt/net/scratch/gyurie/ntf2_1st_binder_af2/hcy/renamed_pdbs/hcy_579.h.pdb	3.4228358259625136	3.320833537159071	False	hcy
473	473	474	../renamed_pdbs/hcy_580.h.pdb	model_4_ptm	84.907	0.698	11.5	/mnt/net/scratch/gyurie/ntf2_1st_binder_af2/hcy/af2/474_model_4_ptm.pdb	/mnt/net/scratch/gyurie/ntf2_1st_binder_af2/hcy/renamed_pdbs/hcy_580.h.pdb	1.1922444815636049	1.9538230191266115	False	hcy
474	474	475	../renamed_pdbs/hcy_722.h.pdb	model_4_ptm	86.352	0.725	12.5	/mnt/net/scratch/gyurie/ntf2_1st_binder_af2/hcy/af2/475_model_4_ptm.pdb	/mnt/net/scratch/gyurie/ntf2_1st_binder_af2/hcy/renamed_pdbs/hcy_722.h.pdb	1.048026351205185	1.5129221131970685	False	hcy
475	475	476	../renamed_pdbs/hcy_795.h.pdb	model_4_ptm	60.733	0.49	11.5	/mnt/net/scratch/gyurie/ntf2_1st_binder_af2/hcy/af2/476_model_4_ptm.pdb	/mnt/net/scratch/gyurie/ntf2_1st_binder_af2/hcy/renamed_pdbs/hcy_795.h.pdb	15.824870378817806	9.886811645108944	False	hcy
476	476	477	../renamed_pdbs/hcy_826.h.pdb	model_4_ptm	59.303	0.392	11.5	/mnt/net/scratch/gyurie/ntf2_1st_binder_af2/hcy/af2/477_model_4_ptm.pdb	/mnt/net/scratch/gyurie/ntf2_1st_binder_af2/hcy/renamed_pdbs/hcy_826.h.pdb	12.38805138828087	11.431690562167704	False	hcy
477	477	478	../renamed_pdbs/hcy_827.h.pdb	model_4_ptm	57.598	0.399	11.9	/mnt/net/scratch/gyurie/ntf2_1st_binder_af2/hcy/af2/478_model_4_ptm.pdb	/mnt/net/scratch/gyurie/ntf2_1st_binder_af2/hcy/renamed_pdbs/hcy_827.h.pdb	12.922986606357794	9.384115488534809	False	hcy
478	478	479	../renamed_pdbs/hcy_183.h.pdb	model_4_ptm	67.239	0.524	11.6	/mnt/net/scratch/gyurie/ntf2_1st_binder_af2/hcy/af2/479_model_4_ptm.pdb	/mnt/net/scratch/gyurie/ntf2_1st_binder_af2/hcy/renamed_pdbs/hcy_183.h.pdb	6.785392244694317	7.603955897007699	False	hcy
479	479	480	../renamed_pdbs/hcy_196.h.pdb	model_4_ptm	83.01	0.703	11.6	/mnt/net/scratch/gyurie/ntf2_1st_binder_af2/hcy/af2/480_model_4_ptm.pdb	/mnt/net/scratch/gyurie/ntf2_1st_binder_af2/hcy/renamed_pdbs/hcy_196.h.pdb	2.360415353060681	2.4028131190296755	False	hcy
480	480	481	../renamed_pdbs/hcy_197.h.pdb	model_4_ptm	84.34	0.752	11.6	/mnt/net/scratch/gyurie/ntf2_1st_binder_af2/hcy/af2/481_model_4_ptm.pdb	/mnt/net/scratch/gyurie/ntf2_1st_binder_af2/hcy/renamed_pdbs/hcy_197.h.pdb	3.498469471655912	2.637163741636972	False	hcy
481	481	482	../renamed_pdbs/hcy_198.h.pdb	model_4_ptm	88.299	0.786	11.5	/mnt/net/scratch/gyurie/ntf2_1st_binder_af2/hcy/af2/482_model_4_ptm.pdb	/mnt/net/scratch/gyurie/ntf2_1st_binder_af2/hcy/renamed_pdbs/hcy_198.h.pdb	1.6758150845648412	2.276047755185636	False	hcy
482	482	483	../renamed_pdbs/hcy_20.h.pdb	model_4_ptm	56.035	0.42	12.5	/mnt/net/scratch/gyurie/ntf2_1st_binder_af2/hcy/af2/483_model_4_ptm.pdb	/mnt/net/scratch/gyurie/ntf2_1st_binder_af2/hcy/renamed_pdbs/hcy_20.h.pdb	15.54747250849034	9.026400323577167	False	hcy
483	483	484	../renamed_pdbs/hcy_257.h.pdb	model_4_ptm	88.87	0.751	11.5	/mnt/net/scratch/gyurie/ntf2_1st_binder_af2/hcy/af2/484_model_4_ptm.pdb	/mnt/net/scratch/gyurie/ntf2_1st_binder_af2/hcy/renamed_pdbs/hcy_257.h.pdb	0.8160486586975231	1.60799603172125	False	hcy
484	484	485	../renamed_pdbs/hcy_258.h.pdb	model_4_ptm	78.457	0.578	11.7	/mnt/net/scratch/gyurie/ntf2_1st_binder_af2/hcy/af2/485_model_4_ptm.pdb	/mnt/net/scratch/gyurie/ntf2_1st_binder_af2/hcy/renamed_pdbs/hcy_258.h.pdb	2.5061106935173285	2.7789408618293456	False	hcy
485	485	486	../renamed_pdbs/hcy_295.h.pdb	model_4_ptm	78.821	0.669	11.7	/mnt/net/scratch/gyurie/ntf2_1st_binder_af2/hcy/af2/486_model_4_ptm.pdb	/mnt/net/scratch/gyurie/ntf2_1st_binder_af2/hcy/renamed_pdbs/hcy_295.h.pdb	1.4423776159022397	2.180131431488987	False	hcy
486	486	487	../renamed_pdbs/hcy_427.h.pdb	model_4_ptm	69.261	0.556	11.5	/mnt/net/scratch/gyurie/ntf2_1st_binder_af2/hcy/af2/487_model_4_ptm.pdb	/mnt/net/scratch/gyurie/ntf2_1st_binder_af2/hcy/renamed_pdbs/hcy_427.h.pdb	7.096057960894742	6.687089877377136	False	hcy
487	487	488	../renamed_pdbs/hcy_469.h.pdb	model_4_ptm	72.462	0.561	11.7	/mnt/net/scratch/gyurie/ntf2_1st_binder_af2/hcy/af2/488_model_4_ptm.pdb	/mnt/net/scratch/gyurie/ntf2_1st_binder_af2/hcy/renamed_pdbs/hcy_469.h.pdb	2.422280735305081	3.634402325675832	False	hcy
488	488	489	../renamed_pdbs/hcy_471.h.pdb	model_4_ptm	69.331	0.462	11.5	/mnt/net/scratch/gyurie/ntf2_1st_binder_af2/hcy/af2/489_model_4_ptm.pdb	/mnt/net/scratch/gyurie/ntf2_1st_binder_af2/hcy/renamed_pdbs/hcy_471.h.pdb	1.2355633342261527	2.274168454657561	False	hcy
489	489	490	../renamed_pdbs/hcy_495.h.pdb	model_4_ptm	67.629	0.539	11.5	/mnt/net/scratch/gyurie/ntf2_1st_binder_af2/hcy/af2/490_model_4_ptm.pdb	/mnt/net/scratch/gyurie/ntf2_1st_binder_af2/hcy/renamed_pdbs/hcy_495.h.pdb	14.110619126282394	9.019812050030716	False	hcy
490	490	491	../renamed_pdbs/hcy_496.h.pdb	model_4_ptm	61.579	0.464	11.6	/mnt/net/scratch/gyurie/ntf2_1st_binder_af2/hcy/af2/491_model_4_ptm.pdb	/mnt/net/scratch/gyurie/ntf2_1st_binder_af2/hcy/renamed_pdbs/hcy_496.h.pdb	13.854530485384934	7.638071052948867	False	hcy
491	491	492	../renamed_pdbs/hcy_497.h.pdb	model_4_ptm	83.03	0.727	12.2	/mnt/net/scratch/gyurie/ntf2_1st_binder_af2/hcy/af2/492_model_4_ptm.pdb	/mnt/net/scratch/gyurie/ntf2_1st_binder_af2/hcy/renamed_pdbs/hcy_497.h.pdb	1.2556360196452974	2.160817116587773	False	hcy
492	492	493	../renamed_pdbs/hcy_546.h.pdb	model_4_ptm	87.426	0.742	11.8	/mnt/net/scratch/gyurie/ntf2_1st_binder_af2/hcy/af2/493_model_4_ptm.pdb	/mnt/net/scratch/gyurie/ntf2_1st_binder_af2/hcy/renamed_pdbs/hcy_546.h.pdb	1.444611715352712	2.4559221427609628	False	hcy
493	493	494	../renamed_pdbs/hcy_547.h.pdb	model_4_ptm	83.188	0.658	11.6	/mnt/net/scratch/gyurie/ntf2_1st_binder_af2/hcy/af2/494_model_4_ptm.pdb	/mnt/net/scratch/gyurie/ntf2_1st_binder_af2/hcy/renamed_pdbs/hcy_547.h.pdb	5.170210070124767	4.810143094498316	False	hcy
494	494	495	../renamed_pdbs/hcy_578.h.pdb	model_4_ptm	85.707	0.729	11.6	/mnt/net/scratch/gyurie/ntf2_1st_binder_af2/hcy/af2/495_model_4_ptm.pdb	/mnt/net/scratch/gyurie/ntf2_1st_binder_af2/hcy/renamed_pdbs/hcy_578.h.pdb	1.8379620366842444	3.1556417463883624	False	hcy
495	495	496	../renamed_pdbs/hcy_592.h.pdb	model_4_ptm	73.982	0.59	11.7	/mnt/net/scratch/gyurie/ntf2_1st_binder_af2/hcy/af2/496_model_4_ptm.pdb	/mnt/net/scratch/gyurie/ntf2_1st_binder_af2/hcy/renamed_pdbs/hcy_592.h.pdb	1.9114217551007624	1.98373379293839	False	hcy
496	496	497	../renamed_pdbs/hcy_593.h.pdb	model_4_ptm	61.636	0.464	11.6	/mnt/net/scratch/gyurie/ntf2_1st_binder_af2/hcy/af2/497_model_4_ptm.pdb	/mnt/net/scratch/gyurie/ntf2_1st_binder_af2/hcy/renamed_pdbs/hcy_593.h.pdb	1.87873786890308	2.8955180103411537	False	hcy
497	497	498	../renamed_pdbs/hcy_594.h.pdb	model_4_ptm	70.93	0.558	11.7	/mnt/net/scratch/gyurie/ntf2_1st_binder_af2/hcy/af2/498_model_4_ptm.pdb	/mnt/net/scratch/gyurie/ntf2_1st_binder_af2/hcy/renamed_pdbs/hcy_594.h.pdb	1.8996570663796335	2.8118399700080845	False	hcy
498	498	499	../renamed_pdbs/hcy_595.h.pdb	model_4_ptm	66.357	0.483	11.6	/mnt/net/scratch/gyurie/ntf2_1st_binder_af2/hcy/af2/499_model_4_ptm.pdb	/mnt/net/scratch/gyurie/ntf2_1st_binder_af2/hcy/renamed_pdbs/hcy_595.h.pdb	2.105096349343959	2.908196817355757	False	hcy
499	499	500	../renamed_pdbs/hcy_596.h.pdb	model_4_ptm	81.586	0.665	11.4	/mnt/net/scratch/gyurie/ntf2_1st_binder_af2/hcy/af2/500_model_4_ptm.pdb	/mnt/net/scratch/gyurie/ntf2_1st_binder_af2/hcy/renamed_pdbs/hcy_596.h.pdb	1.7514148499500897	2.319200621110445	False	hcy
500	500	501	../renamed_pdbs/hcy_597.h.pdb	model_4_ptm	79.776	0.605	12.5	/mnt/net/scratch/gyurie/ntf2_1st_binder_af2/hcy/af2/501_model_4_ptm.pdb	/mnt/net/scratch/gyurie/ntf2_1st_binder_af2/hcy/renamed_pdbs/hcy_597.h.pdb	8.528254511438275	9.347939294935893	False	hcy
501	501	502	../renamed_pdbs/hcy_598.h.pdb	model_4_ptm	64.738	0.482	11.4	/mnt/net/scratch/gyurie/ntf2_1st_binder_af2/hcy/af2/502_model_4_ptm.pdb	/mnt/net/scratch/gyurie/ntf2_1st_binder_af2/hcy/renamed_pdbs/hcy_598.h.pdb	2.344042586496874	3.279866702849588	False	hcy
502	502	503	../renamed_pdbs/hcy_599.h.pdb	model_4_ptm	72.13	0.55	11.7	/mnt/net/scratch/gyurie/ntf2_1st_binder_af2/hcy/af2/503_model_4_ptm.pdb	/mnt/net/scratch/gyurie/ntf2_1st_binder_af2/hcy/renamed_pdbs/hcy_599.h.pdb	2.56343139254477	3.4791211431636557	False	hcy
503	503	504	../renamed_pdbs/hcy_600.h.pdb	model_4_ptm	65.139	0.489	11.6	/mnt/net/scratch/gyurie/ntf2_1st_binder_af2/hcy/af2/504_model_4_ptm.pdb	/mnt/net/scratch/gyurie/ntf2_1st_binder_af2/hcy/renamed_pdbs/hcy_600.h.pdb	2.5274556682319345	3.674227039549566	False	hcy
504	504	505	../renamed_pdbs/hcy_601.h.pdb	model_4_ptm	73.612	0.577	11.6	/mnt/net/scratch/gyurie/ntf2_1st_binder_af2/hcy/af2/505_model_4_ptm.pdb	/mnt/net/scratch/gyurie/ntf2_1st_binder_af2/hcy/renamed_pdbs/hcy_601.h.pdb	5.366224970334172	6.908467390798659	False	hcy
505	505	506	../renamed_pdbs/hcy_694.h.pdb	model_4_ptm	77.748	0.67	11.7	/mnt/net/scratch/gyurie/ntf2_1st_binder_af2/hcy/af2/506_model_4_ptm.pdb	/mnt/net/scratch/gyurie/ntf2_1st_binder_af2/hcy/renamed_pdbs/hcy_694.h.pdb	3.0658418089319963	3.510486755168944	False	hcy
506	506	507	../renamed_pdbs/hcy_695.h.pdb	model_4_ptm	89.355	0.786	11.6	/mnt/net/scratch/gyurie/ntf2_1st_binder_af2/hcy/af2/507_model_4_ptm.pdb	/mnt/net/scratch/gyurie/ntf2_1st_binder_af2/hcy/renamed_pdbs/hcy_695.h.pdb	1.0637696988402727	1.7139370791480966	False	hcy
507	507	508	../renamed_pdbs/hcy_696.h.pdb	model_4_ptm	89.149	0.788	11.6	/mnt/net/scratch/gyurie/ntf2_1st_binder_af2/hcy/af2/508_model_4_ptm.pdb	/mnt/net/scratch/gyurie/ntf2_1st_binder_af2/hcy/renamed_pdbs/hcy_696.h.pdb	1.1168929088145152	1.8589630022521944	False	hcy
508	508	509	../renamed_pdbs/hcy_697.h.pdb	model_4_ptm	88.928	0.784	11.6	/mnt/net/scratch/gyurie/ntf2_1st_binder_af2/hcy/af2/509_model_4_ptm.pdb	/mnt/net/scratch/gyurie/ntf2_1st_binder_af2/hcy/renamed_pdbs/hcy_697.h.pdb	1.3042805105858912	1.8680907235669064	False	hcy
509	509	510	../renamed_pdbs/hcy_797.h.pdb	model_4_ptm	87.089	0.738	12.2	/mnt/net/scratch/gyurie/ntf2_1st_binder_af2/hcy/af2/510_model_4_ptm.pdb	/mnt/net/scratch/gyurie/ntf2_1st_binder_af2/hcy/renamed_pdbs/hcy_797.h.pdb	2.107178534059414	3.695119712916753	False	hcy
510	510	511	../renamed_pdbs/hcy_798.h.pdb	model_4_ptm	60.094	0.466	11.7	/mnt/net/scratch/gyurie/ntf2_1st_binder_af2/hcy/af2/511_model_4_ptm.pdb	/mnt/net/scratch/gyurie/ntf2_1st_binder_af2/hcy/renamed_pdbs/hcy_798.h.pdb	3.019626024644553	4.152869346010845	False	hcy
511	511	512	../renamed_pdbs/hcy_799.h.pdb	model_4_ptm	64.501	0.521	11.6	/mnt/net/scratch/gyurie/ntf2_1st_binder_af2/hcy/af2/512_model_4_ptm.pdb	/mnt/net/scratch/gyurie/ntf2_1st_binder_af2/hcy/renamed_pdbs/hcy_799.h.pdb	3.1783664713394013	6.471539870972917	False	hcy
512	512	513	../renamed_pdbs/hcy_800.h.pdb	model_4_ptm	68.213	0.548	11.7	/mnt/net/scratch/gyurie/ntf2_1st_binder_af2/hcy/af2/513_model_4_ptm.pdb	/mnt/net/scratch/gyurie/ntf2_1st_binder_af2/hcy/renamed_pdbs/hcy_800.h.pdb	1.8568298028702688	2.973243604478476	False	hcy
513	513	514	../renamed_pdbs/hcy_801.h.pdb	model_4_ptm	66.069	0.491	11.6	/mnt/net/scratch/gyurie/ntf2_1st_binder_af2/hcy/af2/514_model_4_ptm.pdb	/mnt/net/scratch/gyurie/ntf2_1st_binder_af2/hcy/renamed_pdbs/hcy_801.h.pdb	14.454787511385272	7.803332393709244	False	hcy
514	514	515	../renamed_pdbs/hcy_802.h.pdb	model_4_ptm	73.612	0.566	11.6	/mnt/net/scratch/gyurie/ntf2_1st_binder_af2/hcy/af2/515_model_4_ptm.pdb	/mnt/net/scratch/gyurie/ntf2_1st_binder_af2/hcy/renamed_pdbs/hcy_802.h.pdb	2.633096951884898	3.862220975355426	False	hcy
515	515	516	../renamed_pdbs/hcy_803.h.pdb	model_4_ptm	60.05	0.464	11.6	/mnt/net/scratch/gyurie/ntf2_1st_binder_af2/hcy/af2/516_model_4_ptm.pdb	/mnt/net/scratch/gyurie/ntf2_1st_binder_af2/hcy/renamed_pdbs/hcy_803.h.pdb	2.72575545284718	5.01419262857263	False	hcy
516	516	517	../renamed_pdbs/hcy_804.h.pdb	model_4_ptm	56.779	0.433	11.5	/mnt/net/scratch/gyurie/ntf2_1st_binder_af2/hcy/af2/517_model_4_ptm.pdb	/mnt/net/scratch/gyurie/ntf2_1st_binder_af2/hcy/renamed_pdbs/hcy_804.h.pdb	15.580051955876426	11.136062681930367	False	hcy
517	517	518	../renamed_pdbs/hcy_840.h.pdb	model_4_ptm	56.41	0.442	12.1	/mnt/net/scratch/gyurie/ntf2_1st_binder_af2/hcy/af2/518_model_4_ptm.pdb	/mnt/net/scratch/gyurie/ntf2_1st_binder_af2/hcy/renamed_pdbs/hcy_840.h.pdb	13.719220005840056	8.266791733379437	False	hcy
518	518	519	../renamed_pdbs/hcy_841.h.pdb	model_4_ptm	69.614	0.579	11.6	/mnt/net/scratch/gyurie/ntf2_1st_binder_af2/hcy/af2/519_model_4_ptm.pdb	/mnt/net/scratch/gyurie/ntf2_1st_binder_af2/hcy/renamed_pdbs/hcy_841.h.pdb	15.958575872823344	9.106736438694462	False	hcy
519	519	520	../renamed_pdbs/hcy_98.h.pdb	model_4_ptm	68.525	0.556	11.6	/mnt/net/scratch/gyurie/ntf2_1st_binder_af2/hcy/af2/520_model_4_ptm.pdb	/mnt/net/scratch/gyurie/ntf2_1st_binder_af2/hcy/renamed_pdbs/hcy_98.h.pdb	3.367131448482992	4.072087251021797	False	hcy
520	520	521	../renamed_pdbs/hcy_99.h.pdb	model_4_ptm	75.572	0.623	11.5	/mnt/net/scratch/gyurie/ntf2_1st_binder_af2/hcy/af2/521_model_4_ptm.pdb	/mnt/net/scratch/gyurie/ntf2_1st_binder_af2/hcy/renamed_pdbs/hcy_99.h.pdb	2.9447941893484435	3.630645114685085	False	hcy
521	521	522	../renamed_pdbs/hcy_1.h.pdb	model_4_ptm	69.821	0.54	11.6	/mnt/net/scratch/gyurie/ntf2_1st_binder_af2/hcy/af2/522_model_4_ptm.pdb	/mnt/net/scratch/gyurie/ntf2_1st_binder_af2/hcy/renamed_pdbs/hcy_1.h.pdb	6.439054351239775	6.011075583768028	False	hcy
522	522	523	../renamed_pdbs/hcy_14.h.pdb	model_4_ptm	73.666	0.503	11.6	/mnt/net/scratch/gyurie/ntf2_1st_binder_af2/hcy/af2/523_model_4_ptm.pdb	/mnt/net/scratch/gyurie/ntf2_1st_binder_af2/hcy/renamed_pdbs/hcy_14.h.pdb	3.1860762912221468	3.7954821068983593	False	hcy
523	523	524	../renamed_pdbs/hcy_2.h.pdb	model_4_ptm	82.967	0.742	11.7	/mnt/net/scratch/gyurie/ntf2_1st_binder_af2/hcy/af2/524_model_4_ptm.pdb	/mnt/net/scratch/gyurie/ntf2_1st_binder_af2/hcy/renamed_pdbs/hcy_2.h.pdb	1.9138919384515485	2.552745589116479	False	hcy
524	524	525	../renamed_pdbs/hcy_216.h.pdb	model_4_ptm	71.31	0.582	11.5	/mnt/net/scratch/gyurie/ntf2_1st_binder_af2/hcy/af2/525_model_4_ptm.pdb	/mnt/net/scratch/gyurie/ntf2_1st_binder_af2/hcy/renamed_pdbs/hcy_216.h.pdb	7.201094277323788	6.531974058654965	False	hcy
525	525	526	../renamed_pdbs/hcy_218.h.pdb	model_4_ptm	69.146	0.542	11.6	/mnt/net/scratch/gyurie/ntf2_1st_binder_af2/hcy/af2/526_model_4_ptm.pdb	/mnt/net/scratch/gyurie/ntf2_1st_binder_af2/hcy/renamed_pdbs/hcy_218.h.pdb	7.25348737364497	7.114483419177949	False	hcy
526	526	527	../renamed_pdbs/hcy_219.h.pdb	model_4_ptm	69.474	0.541	12.5	/mnt/net/scratch/gyurie/ntf2_1st_binder_af2/hcy/af2/527_model_4_ptm.pdb	/mnt/net/scratch/gyurie/ntf2_1st_binder_af2/hcy/renamed_pdbs/hcy_219.h.pdb	6.619587508629907	7.193573167797809	False	hcy
527	527	528	../renamed_pdbs/hcy_321.h.pdb	model_4_ptm	83.18	0.695	11.6	/mnt/net/scratch/gyurie/ntf2_1st_binder_af2/hcy/af2/528_model_4_ptm.pdb	/mnt/net/scratch/gyurie/ntf2_1st_binder_af2/hcy/renamed_pdbs/hcy_321.h.pdb	1.3118805719978068	2.049820653846901	False	hcy
528	528	529	../renamed_pdbs/hcy_322.h.pdb	model_4_ptm	73.893	0.589	11.7	/mnt/net/scratch/gyurie/ntf2_1st_binder_af2/hcy/af2/529_model_4_ptm.pdb	/mnt/net/scratch/gyurie/ntf2_1st_binder_af2/hcy/renamed_pdbs/hcy_322.h.pdb	3.4939555656238563	5.01311586644676	False	hcy
529	529	530	../renamed_pdbs/hcy_323.h.pdb	model_4_ptm	86.164	0.723	11.6	/mnt/net/scratch/gyurie/ntf2_1st_binder_af2/hcy/af2/530_model_4_ptm.pdb	/mnt/net/scratch/gyurie/ntf2_1st_binder_af2/hcy/renamed_pdbs/hcy_323.h.pdb	1.455779494907874	2.1842028024747435	False	hcy
530	530	531	../renamed_pdbs/hcy_324.h.pdb	model_4_ptm	85.17	0.706	11.7	/mnt/net/scratch/gyurie/ntf2_1st_binder_af2/hcy/af2/531_model_4_ptm.pdb	/mnt/net/scratch/gyurie/ntf2_1st_binder_af2/hcy/renamed_pdbs/hcy_324.h.pdb	1.2244600708562956	1.971228082292724	False	hcy
531	531	532	../renamed_pdbs/hcy_349.h.pdb	model_4_ptm	72.642	0.619	11.5	/mnt/net/scratch/gyurie/ntf2_1st_binder_af2/hcy/af2/532_model_4_ptm.pdb	/mnt/net/scratch/gyurie/ntf2_1st_binder_af2/hcy/renamed_pdbs/hcy_349.h.pdb	5.378216532296166	5.2761900617062745	False	hcy
532	532	533	../renamed_pdbs/hcy_350.h.pdb	model_4_ptm	82.021	0.685	11.6	/mnt/net/scratch/gyurie/ntf2_1st_binder_af2/hcy/af2/533_model_4_ptm.pdb	/mnt/net/scratch/gyurie/ntf2_1st_binder_af2/hcy/renamed_pdbs/hcy_350.h.pdb	4.53946372663642	4.882164685288598	False	hcy
533	533	534	../renamed_pdbs/hcy_354.h.pdb	model_4_ptm	80.462	0.691	11.6	/mnt/net/scratch/gyurie/ntf2_1st_binder_af2/hcy/af2/534_model_4_ptm.pdb	/mnt/net/scratch/gyurie/ntf2_1st_binder_af2/hcy/renamed_pdbs/hcy_354.h.pdb	15.303236914786932	9.841983024719315	False	hcy
534	534	535	../renamed_pdbs/hcy_419.h.pdb	model_4_ptm	61.655	0.501	11.6	/mnt/net/scratch/gyurie/ntf2_1st_binder_af2/hcy/af2/535_model_4_ptm.pdb	/mnt/net/scratch/gyurie/ntf2_1st_binder_af2/hcy/renamed_pdbs/hcy_419.h.pdb	16.040235471248273	7.664659716637708	False	hcy
535	535	536	../renamed_pdbs/hcy_421.h.pdb	model_4_ptm	60.579	0.474	12.3	/mnt/net/scratch/gyurie/ntf2_1st_binder_af2/hcy/af2/536_model_4_ptm.pdb	/mnt/net/scratch/gyurie/ntf2_1st_binder_af2/hcy/renamed_pdbs/hcy_421.h.pdb	16.038157575827945	8.03029217639667	False	hcy
536	536	537	../renamed_pdbs/hcy_422.h.pdb	model_4_ptm	64.418	0.517	11.8	/mnt/net/scratch/gyurie/ntf2_1st_binder_af2/hcy/af2/537_model_4_ptm.pdb	/mnt/net/scratch/gyurie/ntf2_1st_binder_af2/hcy/renamed_pdbs/hcy_422.h.pdb	16.070048220586163	8.453269163474477	False	hcy
537	537	538	../renamed_pdbs/hcy_423.h.pdb	model_4_ptm	89.204	0.757	11.6	/mnt/net/scratch/gyurie/ntf2_1st_binder_af2/hcy/af2/538_model_4_ptm.pdb	/mnt/net/scratch/gyurie/ntf2_1st_binder_af2/hcy/renamed_pdbs/hcy_423.h.pdb	1.335195062547633	2.0831430068674823	False	hcy
538	538	539	../renamed_pdbs/hcy_499.h.pdb	model_4_ptm	86.832	0.746	11.7	/mnt/net/scratch/gyurie/ntf2_1st_binder_af2/hcy/af2/539_model_4_ptm.pdb	/mnt/net/scratch/gyurie/ntf2_1st_binder_af2/hcy/renamed_pdbs/hcy_499.h.pdb	0.9751775141238298	1.8930359597923991	False	hcy
539	539	540	../renamed_pdbs/hcy_571.h.pdb	model_4_ptm	76.778	0.597	11.6	/mnt/net/scratch/gyurie/ntf2_1st_binder_af2/hcy/af2/540_model_4_ptm.pdb	/mnt/net/scratch/gyurie/ntf2_1st_binder_af2/hcy/renamed_pdbs/hcy_571.h.pdb	10.212224287949924	8.006150317709707	False	hcy
540	540	541	../renamed_pdbs/hcy_61.h.pdb	model_4_ptm	60.379	0.48	11.6	/mnt/net/scratch/gyurie/ntf2_1st_binder_af2/hcy/af2/541_model_4_ptm.pdb	/mnt/net/scratch/gyurie/ntf2_1st_binder_af2/hcy/renamed_pdbs/hcy_61.h.pdb	14.9230580514019	10.335059041015146	False	hcy
541	541	542	../renamed_pdbs/hcy_669.h.pdb	model_4_ptm	76.537	0.627	11.7	/mnt/net/scratch/gyurie/ntf2_1st_binder_af2/hcy/af2/542_model_4_ptm.pdb	/mnt/net/scratch/gyurie/ntf2_1st_binder_af2/hcy/renamed_pdbs/hcy_669.h.pdb	2.011396147832844	3.089188674720551	False	hcy
542	542	543	../renamed_pdbs/hcy_716.h.pdb	model_4_ptm	59.923	0.444	11.6	/mnt/net/scratch/gyurie/ntf2_1st_binder_af2/hcy/af2/543_model_4_ptm.pdb	/mnt/net/scratch/gyurie/ntf2_1st_binder_af2/hcy/renamed_pdbs/hcy_716.h.pdb	15.192235878763965	10.259439414336686	False	hcy
543	543	544	../renamed_pdbs/hcy_717.h.pdb	model_4_ptm	61.8	0.479	11.7	/mnt/net/scratch/gyurie/ntf2_1st_binder_af2/hcy/af2/544_model_4_ptm.pdb	/mnt/net/scratch/gyurie/ntf2_1st_binder_af2/hcy/renamed_pdbs/hcy_717.h.pdb	5.5165672664799175	6.9211069326335855	False	hcy
544	544	545	../renamed_pdbs/hcy_718.h.pdb	model_4_ptm	58.487	0.447	12.4	/mnt/net/scratch/gyurie/ntf2_1st_binder_af2/hcy/af2/545_model_4_ptm.pdb	/mnt/net/scratch/gyurie/ntf2_1st_binder_af2/hcy/renamed_pdbs/hcy_718.h.pdb	14.277988695754848	10.827992810623844	False	hcy
545	545	546	../renamed_pdbs/hcy_719.h.pdb	model_4_ptm	58.158	0.461	11.6	/mnt/net/scratch/gyurie/ntf2_1st_binder_af2/hcy/af2/546_model_4_ptm.pdb	/mnt/net/scratch/gyurie/ntf2_1st_binder_af2/hcy/renamed_pdbs/hcy_719.h.pdb	3.6231405143877753	4.7988985998891085	False	hcy
546	546	547	../renamed_pdbs/hcy_720.h.pdb	model_4_ptm	57.547	0.458	11.5	/mnt/net/scratch/gyurie/ntf2_1st_binder_af2/hcy/af2/547_model_4_ptm.pdb	/mnt/net/scratch/gyurie/ntf2_1st_binder_af2/hcy/renamed_pdbs/hcy_720.h.pdb	16.552980061130036	10.144344923921553	False	hcy
547	547	548	../renamed_pdbs/hcy_721.h.pdb	model_4_ptm	61.932	0.473	11.5	/mnt/net/scratch/gyurie/ntf2_1st_binder_af2/hcy/af2/548_model_4_ptm.pdb	/mnt/net/scratch/gyurie/ntf2_1st_binder_af2/hcy/renamed_pdbs/hcy_721.h.pdb	14.550147045765886	9.9527776958383	False	hcy
548	548	549	../renamed_pdbs/hcy_837.h.pdb	model_4_ptm	69.487	0.596	11.6	/mnt/net/scratch/gyurie/ntf2_1st_binder_af2/hcy/af2/549_model_4_ptm.pdb	/mnt/net/scratch/gyurie/ntf2_1st_binder_af2/hcy/renamed_pdbs/hcy_837.h.pdb	2.6968233288737267	4.017070989477633	False	hcy
549	549	550	../renamed_pdbs/hcy_838.h.pdb	model_4_ptm	69.644	0.602	11.5	/mnt/net/scratch/gyurie/ntf2_1st_binder_af2/hcy/af2/550_model_4_ptm.pdb	/mnt/net/scratch/gyurie/ntf2_1st_binder_af2/hcy/renamed_pdbs/hcy_838.h.pdb	2.4030285705138725	2.7031211807456743	False	hcy
550	550	551	../renamed_pdbs/hcy_97.h.pdb	model_4_ptm	90.77	0.804	11.5	/mnt/net/scratch/gyurie/ntf2_1st_binder_af2/hcy/af2/551_model_4_ptm.pdb	/mnt/net/scratch/gyurie/ntf2_1st_binder_af2/hcy/renamed_pdbs/hcy_97.h.pdb	1.136129148609681	1.6578560679610723	False	hcy
551	551	552	../renamed_pdbs/hcy_140.h.pdb	model_4_ptm	83.315	0.68	11.8	/mnt/net/scratch/gyurie/ntf2_1st_binder_af2/hcy/af2/552_model_4_ptm.pdb	/mnt/net/scratch/gyurie/ntf2_1st_binder_af2/hcy/renamed_pdbs/hcy_140.h.pdb	4.470239457924822	4.154402219755381	False	hcy
552	552	553	../renamed_pdbs/hcy_151.h.pdb	model_4_ptm	88.882	0.784	12.4	/mnt/net/scratch/gyurie/ntf2_1st_binder_af2/hcy/af2/553_model_4_ptm.pdb	/mnt/net/scratch/gyurie/ntf2_1st_binder_af2/hcy/renamed_pdbs/hcy_151.h.pdb	1.261717935485701	1.930741053464284	False	hcy
553	553	554	../renamed_pdbs/hcy_152.h.pdb	model_4_ptm	89.606	0.797	11.6	/mnt/net/scratch/gyurie/ntf2_1st_binder_af2/hcy/af2/554_model_4_ptm.pdb	/mnt/net/scratch/gyurie/ntf2_1st_binder_af2/hcy/renamed_pdbs/hcy_152.h.pdb	1.0534751130381923	1.3782239922843391	False	hcy
554	554	555	../renamed_pdbs/hcy_153.h.pdb	model_4_ptm	81.279	0.729	11.7	/mnt/net/scratch/gyurie/ntf2_1st_binder_af2/hcy/af2/555_model_4_ptm.pdb	/mnt/net/scratch/gyurie/ntf2_1st_binder_af2/hcy/renamed_pdbs/hcy_153.h.pdb	2.306986110553611	1.9389130292368264	False	hcy
555	555	556	../renamed_pdbs/hcy_154.h.pdb	model_4_ptm	82.115	0.731	11.6	/mnt/net/scratch/gyurie/ntf2_1st_binder_af2/hcy/af2/556_model_4_ptm.pdb	/mnt/net/scratch/gyurie/ntf2_1st_binder_af2/hcy/renamed_pdbs/hcy_154.h.pdb	3.2008656727087987	3.042886477274928	False	hcy
556	556	557	../renamed_pdbs/hcy_155.h.pdb	model_4_ptm	84.391	0.727	11.5	/mnt/net/scratch/gyurie/ntf2_1st_binder_af2/hcy/af2/557_model_4_ptm.pdb	/mnt/net/scratch/gyurie/ntf2_1st_binder_af2/hcy/renamed_pdbs/hcy_155.h.pdb	3.122795384069539	2.5971114524341607	False	hcy
557	557	558	../renamed_pdbs/hcy_156.h.pdb	model_4_ptm	81.595	0.727	11.6	/mnt/net/scratch/gyurie/ntf2_1st_binder_af2/hcy/af2/558_model_4_ptm.pdb	/mnt/net/scratch/gyurie/ntf2_1st_binder_af2/hcy/renamed_pdbs/hcy_156.h.pdb	2.750511085858162	2.632813564749577	False	hcy
558	558	559	../renamed_pdbs/hcy_157.h.pdb	model_4_ptm	72.477	0.592	11.6	/mnt/net/scratch/gyurie/ntf2_1st_binder_af2/hcy/af2/559_model_4_ptm.pdb	/mnt/net/scratch/gyurie/ntf2_1st_binder_af2/hcy/renamed_pdbs/hcy_157.h.pdb	2.473887745399793	3.776821973043252	False	hcy
559	559	560	../renamed_pdbs/hcy_160.h.pdb	model_4_ptm	70.17	0.608	11.6	/mnt/net/scratch/gyurie/ntf2_1st_binder_af2/hcy/af2/560_model_4_ptm.pdb	/mnt/net/scratch/gyurie/ntf2_1st_binder_af2/hcy/renamed_pdbs/hcy_160.h.pdb	2.40286984892187	2.75715054094067	False	hcy
560	560	561	../renamed_pdbs/hcy_161.h.pdb	model_4_ptm	70.743	0.618	11.5	/mnt/net/scratch/gyurie/ntf2_1st_binder_af2/hcy/af2/561_model_4_ptm.pdb	/mnt/net/scratch/gyurie/ntf2_1st_binder_af2/hcy/renamed_pdbs/hcy_161.h.pdb	3.182873957586527	3.4207954015449538	False	hcy
561	561	562	../renamed_pdbs/hcy_162.h.pdb	model_4_ptm	73.539	0.638	12.2	/mnt/net/scratch/gyurie/ntf2_1st_binder_af2/hcy/af2/562_model_4_ptm.pdb	/mnt/net/scratch/gyurie/ntf2_1st_binder_af2/hcy/renamed_pdbs/hcy_162.h.pdb	1.3891822457331129	2.286605458919884	False	hcy
562	562	563	../renamed_pdbs/hcy_163.h.pdb	model_4_ptm	74.55	0.658	11.6	/mnt/net/scratch/gyurie/ntf2_1st_binder_af2/hcy/af2/563_model_4_ptm.pdb	/mnt/net/scratch/gyurie/ntf2_1st_binder_af2/hcy/renamed_pdbs/hcy_163.h.pdb	2.150823600528181	3.174000473718571	False	hcy
563	563	564	../renamed_pdbs/hcy_164.h.pdb	model_4_ptm	69.304	0.611	11.6	/mnt/net/scratch/gyurie/ntf2_1st_binder_af2/hcy/af2/564_model_4_ptm.pdb	/mnt/net/scratch/gyurie/ntf2_1st_binder_af2/hcy/renamed_pdbs/hcy_164.h.pdb	4.713048752859496	4.758887339872935	False	hcy
564	564	565	../renamed_pdbs/hcy_165.h.pdb	model_4_ptm	74.54	0.64	11.7	/mnt/net/scratch/gyurie/ntf2_1st_binder_af2/hcy/af2/565_model_4_ptm.pdb	/mnt/net/scratch/gyurie/ntf2_1st_binder_af2/hcy/renamed_pdbs/hcy_165.h.pdb	2.2538639520168497	2.535756613014225	False	hcy
565	565	566	../renamed_pdbs/hcy_184.h.pdb	model_4_ptm	69.708	0.595	11.5	/mnt/net/scratch/gyurie/ntf2_1st_binder_af2/hcy/af2/566_model_4_ptm.pdb	/mnt/net/scratch/gyurie/ntf2_1st_binder_af2/hcy/renamed_pdbs/hcy_184.h.pdb	1.5976069241239834	1.7105602247174687	False	hcy
566	566	567	../renamed_pdbs/hcy_185.h.pdb	model_4_ptm	71.895	0.57	11.6	/mnt/net/scratch/gyurie/ntf2_1st_binder_af2/hcy/af2/567_model_4_ptm.pdb	/mnt/net/scratch/gyurie/ntf2_1st_binder_af2/hcy/renamed_pdbs/hcy_185.h.pdb	4.338180158785311	4.471202485548718	False	hcy
567	567	568	../renamed_pdbs/hcy_200.h.pdb	model_4_ptm	91.177	0.805	11.8	/mnt/net/scratch/gyurie/ntf2_1st_binder_af2/hcy/af2/568_model_4_ptm.pdb	/mnt/net/scratch/gyurie/ntf2_1st_binder_af2/hcy/renamed_pdbs/hcy_200.h.pdb	1.2296300756617855	1.9442791748017163	False	hcy
568	568	569	../renamed_pdbs/hcy_21.h.pdb	model_4_ptm	79.801	0.685	11.5	/mnt/net/scratch/gyurie/ntf2_1st_binder_af2/hcy/af2/569_model_4_ptm.pdb	/mnt/net/scratch/gyurie/ntf2_1st_binder_af2/hcy/renamed_pdbs/hcy_21.h.pdb	2.7152905316190443	3.766983411366127	False	hcy
569	569	570	../renamed_pdbs/hcy_22.h.pdb	model_4_ptm	66.125	0.498	11.5	/mnt/net/scratch/gyurie/ntf2_1st_binder_af2/hcy/af2/570_model_4_ptm.pdb	/mnt/net/scratch/gyurie/ntf2_1st_binder_af2/hcy/renamed_pdbs/hcy_22.h.pdb	13.969803499613018	9.401739047948722	False	hcy
570	570	571	../renamed_pdbs/hcy_261.h.pdb	model_4_ptm	78.306	0.642	12.4	/mnt/net/scratch/gyurie/ntf2_1st_binder_af2/hcy/af2/571_model_4_ptm.pdb	/mnt/net/scratch/gyurie/ntf2_1st_binder_af2/hcy/renamed_pdbs/hcy_261.h.pdb	5.323448942467837	6.270128667340185	False	hcy
571	571	572	../renamed_pdbs/hcy_37.h.pdb	model_4_ptm	86.836	0.786	11.6	/mnt/net/scratch/gyurie/ntf2_1st_binder_af2/hcy/af2/572_model_4_ptm.pdb	/mnt/net/scratch/gyurie/ntf2_1st_binder_af2/hcy/renamed_pdbs/hcy_37.h.pdb	1.1376141442781322	1.677614847982723	False	hcy
572	572	573	../renamed_pdbs/hcy_38.h.pdb	model_4_ptm	87.641	0.775	11.5	/mnt/net/scratch/gyurie/ntf2_1st_binder_af2/hcy/af2/573_model_4_ptm.pdb	/mnt/net/scratch/gyurie/ntf2_1st_binder_af2/hcy/renamed_pdbs/hcy_38.h.pdb	1.5567739517815744	2.1529762466839246	False	hcy
573	573	574	../renamed_pdbs/hcy_39.h.pdb	model_4_ptm	75.645	0.565	11.6	/mnt/net/scratch/gyurie/ntf2_1st_binder_af2/hcy/af2/574_model_4_ptm.pdb	/mnt/net/scratch/gyurie/ntf2_1st_binder_af2/hcy/renamed_pdbs/hcy_39.h.pdb	6.21395060216806	5.377218722571992	False	hcy
574	574	575	../renamed_pdbs/hcy_399.h.pdb	model_4_ptm	74.579	0.581	11.7	/mnt/net/scratch/gyurie/ntf2_1st_binder_af2/hcy/af2/575_model_4_ptm.pdb	/mnt/net/scratch/gyurie/ntf2_1st_binder_af2/hcy/renamed_pdbs/hcy_399.h.pdb	6.063495291164141	4.231252041466656	False	hcy
575	575	576	../renamed_pdbs/hcy_40.h.pdb	model_4_ptm	87.273	0.76	11.5	/mnt/net/scratch/gyurie/ntf2_1st_binder_af2/hcy/af2/576_model_4_ptm.pdb	/mnt/net/scratch/gyurie/ntf2_1st_binder_af2/hcy/renamed_pdbs/hcy_40.h.pdb	1.6625538041174972	1.990208623392772	False	hcy
576	576	577	../renamed_pdbs/hcy_51.h.pdb	model_4_ptm	81.271	0.679	11.6	/mnt/net/scratch/gyurie/ntf2_1st_binder_af2/hcy/af2/577_model_4_ptm.pdb	/mnt/net/scratch/gyurie/ntf2_1st_binder_af2/hcy/renamed_pdbs/hcy_51.h.pdb	5.267334487889151	4.829887583962388	False	hcy
577	577	578	../renamed_pdbs/hcy_6.h.pdb	model_4_ptm	87.165	0.762	11.7	/mnt/net/scratch/gyurie/ntf2_1st_binder_af2/hcy/af2/578_model_4_ptm.pdb	/mnt/net/scratch/gyurie/ntf2_1st_binder_af2/hcy/renamed_pdbs/hcy_6.h.pdb	1.1180721760058694	1.503079327529519	False	hcy
578	578	579	../renamed_pdbs/hcy_66.h.pdb	model_4_ptm	80.875	0.675	11.5	/mnt/net/scratch/gyurie/ntf2_1st_binder_af2/hcy/af2/579_model_4_ptm.pdb	/mnt/net/scratch/gyurie/ntf2_1st_binder_af2/hcy/renamed_pdbs/hcy_66.h.pdb	2.053055975967707	2.5805816976362124	False	hcy
579	579	580	../renamed_pdbs/hcy_674.h.pdb	model_4_ptm	79.717	0.693	12.4	/mnt/net/scratch/gyurie/ntf2_1st_binder_af2/hcy/af2/580_model_4_ptm.pdb	/mnt/net/scratch/gyurie/ntf2_1st_binder_af2/hcy/renamed_pdbs/hcy_674.h.pdb	1.328399076099644	1.9701777698025784	False	hcy
580	580	581	../renamed_pdbs/hcy_675.h.pdb	model_4_ptm	88.24	0.779	11.6	/mnt/net/scratch/gyurie/ntf2_1st_binder_af2/hcy/af2/581_model_4_ptm.pdb	/mnt/net/scratch/gyurie/ntf2_1st_binder_af2/hcy/renamed_pdbs/hcy_675.h.pdb	1.2730354792718812	2.181082260240802	False	hcy
581	581	582	../renamed_pdbs/hcy_679.h.pdb	model_4_ptm	63.095	0.475	11.5	/mnt/net/scratch/gyurie/ntf2_1st_binder_af2/hcy/af2/582_model_4_ptm.pdb	/mnt/net/scratch/gyurie/ntf2_1st_binder_af2/hcy/renamed_pdbs/hcy_679.h.pdb	3.79159276222729	4.645698757689134	False	hcy
582	582	583	../renamed_pdbs/hcy_681.h.pdb	model_4_ptm	54.32	0.389	11.7	/mnt/net/scratch/gyurie/ntf2_1st_binder_af2/hcy/af2/583_model_4_ptm.pdb	/mnt/net/scratch/gyurie/ntf2_1st_binder_af2/hcy/renamed_pdbs/hcy_681.h.pdb	8.412723573928234	8.038590911895906	False	hcy
583	583	584	../renamed_pdbs/hcy_682.h.pdb	model_4_ptm	51.811	0.321	11.6	/mnt/net/scratch/gyurie/ntf2_1st_binder_af2/hcy/af2/584_model_4_ptm.pdb	/mnt/net/scratch/gyurie/ntf2_1st_binder_af2/hcy/renamed_pdbs/hcy_682.h.pdb	5.421207538336382	7.093755759149124	False	hcy
584	584	585	../renamed_pdbs/hcy_683.h.pdb	model_4_ptm	57.288	0.429	11.6	/mnt/net/scratch/gyurie/ntf2_1st_binder_af2/hcy/af2/585_model_4_ptm.pdb	/mnt/net/scratch/gyurie/ntf2_1st_binder_af2/hcy/renamed_pdbs/hcy_683.h.pdb	4.673677155834709	5.022253422321167	False	hcy
585	585	586	../renamed_pdbs/hcy_684.h.pdb	model_4_ptm	60.717	0.497	11.4	/mnt/net/scratch/gyurie/ntf2_1st_binder_af2/hcy/af2/586_model_4_ptm.pdb	/mnt/net/scratch/gyurie/ntf2_1st_binder_af2/hcy/renamed_pdbs/hcy_684.h.pdb	15.5323872664436	10.634144208166363	False	hcy
586	586	587	../renamed_pdbs/hcy_698.h.pdb	model_4_ptm	84.98	0.75	11.4	/mnt/net/scratch/gyurie/ntf2_1st_binder_af2/hcy/af2/587_model_4_ptm.pdb	/mnt/net/scratch/gyurie/ntf2_1st_binder_af2/hcy/renamed_pdbs/hcy_698.h.pdb	1.12401766501774	1.774741532894584	False	hcy
587	587	588	../renamed_pdbs/hcy_699.h.pdb	model_4_ptm	82.524	0.741	11.6	/mnt/net/scratch/gyurie/ntf2_1st_binder_af2/hcy/af2/588_model_4_ptm.pdb	/mnt/net/scratch/gyurie/ntf2_1st_binder_af2/hcy/renamed_pdbs/hcy_699.h.pdb	2.3876951671867603	2.755508565491314	False	hcy
588	588	589	../renamed_pdbs/hcy_700.h.pdb	model_4_ptm	80.609	0.702	12.3	/mnt/net/scratch/gyurie/ntf2_1st_binder_af2/hcy/af2/589_model_4_ptm.pdb	/mnt/net/scratch/gyurie/ntf2_1st_binder_af2/hcy/renamed_pdbs/hcy_700.h.pdb	2.231383292259784	1.7892238247107408	False	hcy
589	589	590	../renamed_pdbs/hcy_701.h.pdb	model_4_ptm	80.619	0.698	11.6	/mnt/net/scratch/gyurie/ntf2_1st_binder_af2/hcy/af2/590_model_4_ptm.pdb	/mnt/net/scratch/gyurie/ntf2_1st_binder_af2/hcy/renamed_pdbs/hcy_701.h.pdb	1.7758151979744257	2.446558180654568	False	hcy
590	590	591	../renamed_pdbs/hcy_702.h.pdb	model_4_ptm	80.567	0.724	11.7	/mnt/net/scratch/gyurie/ntf2_1st_binder_af2/hcy/af2/591_model_4_ptm.pdb	/mnt/net/scratch/gyurie/ntf2_1st_binder_af2/hcy/renamed_pdbs/hcy_702.h.pdb	2.4444283553372257	3.28597453774352	False	hcy
591	591	592	../renamed_pdbs/hcy_703.h.pdb	model_4_ptm	85.553	0.756	11.6	/mnt/net/scratch/gyurie/ntf2_1st_binder_af2/hcy/af2/592_model_4_ptm.pdb	/mnt/net/scratch/gyurie/ntf2_1st_binder_af2/hcy/renamed_pdbs/hcy_703.h.pdb	1.1619386453323373	2.424418710595843	False	hcy
592	592	593	../renamed_pdbs/hcy_73.h.pdb	model_4_ptm	88.045	0.794	11.6	/mnt/net/scratch/gyurie/ntf2_1st_binder_af2/hcy/af2/593_model_4_ptm.pdb	/mnt/net/scratch/gyurie/ntf2_1st_binder_af2/hcy/renamed_pdbs/hcy_73.h.pdb	1.2515605730837038	2.3464080771330456	False	hcy
593	593	594	../renamed_pdbs/hcy_75.h.pdb	model_4_ptm	81.195	0.718	11.6	/mnt/net/scratch/gyurie/ntf2_1st_binder_af2/hcy/af2/594_model_4_ptm.pdb	/mnt/net/scratch/gyurie/ntf2_1st_binder_af2/hcy/renamed_pdbs/hcy_75.h.pdb	2.19394145015216	2.4924510539617297	False	hcy
594	594	595	../renamed_pdbs/hcy_842.h.pdb	model_4_ptm	85.809	0.725	11.5	/mnt/net/scratch/gyurie/ntf2_1st_binder_af2/hcy/af2/595_model_4_ptm.pdb	/mnt/net/scratch/gyurie/ntf2_1st_binder_af2/hcy/renamed_pdbs/hcy_842.h.pdb	4.121980386727695	5.310455979675699	False	hcy
595	595	596	../renamed_pdbs/hcy_843.h.pdb	model_4_ptm	74.456	0.563	11.8	/mnt/net/scratch/gyurie/ntf2_1st_binder_af2/hcy/af2/596_model_4_ptm.pdb	/mnt/net/scratch/gyurie/ntf2_1st_binder_af2/hcy/renamed_pdbs/hcy_843.h.pdb	2.838731701999832	3.5093086828934927	False	hcy
596	596	597	../renamed_pdbs/hcy_845.h.pdb	model_4_ptm	61.323	0.434	12.3	/mnt/net/scratch/gyurie/ntf2_1st_binder_af2/hcy/af2/597_model_4_ptm.pdb	/mnt/net/scratch/gyurie/ntf2_1st_binder_af2/hcy/renamed_pdbs/hcy_845.h.pdb	5.049670361388556	5.263737087954085	False	hcy
597	597	598	../renamed_pdbs/hcy_846.h.pdb	model_4_ptm	65.616	0.467	11.8	/mnt/net/scratch/gyurie/ntf2_1st_binder_af2/hcy/af2/598_model_4_ptm.pdb	/mnt/net/scratch/gyurie/ntf2_1st_binder_af2/hcy/renamed_pdbs/hcy_846.h.pdb	4.784091070815956	4.681737710973652	False	hcy
598	598	599	../renamed_pdbs/hcy_847.h.pdb	model_4_ptm	74.746	0.566	11.6	/mnt/net/scratch/gyurie/ntf2_1st_binder_af2/hcy/af2/599_model_4_ptm.pdb	/mnt/net/scratch/gyurie/ntf2_1st_binder_af2/hcy/renamed_pdbs/hcy_847.h.pdb	3.0304130988675	3.931082854557934	False	hcy
599	599	600	../renamed_pdbs/hcy_849.h.pdb	model_4_ptm	65.794	0.468	11.6	/mnt/net/scratch/gyurie/ntf2_1st_binder_af2/hcy/af2/600_model_4_ptm.pdb	/mnt/net/scratch/gyurie/ntf2_1st_binder_af2/hcy/renamed_pdbs/hcy_849.h.pdb	3.7494201084995935	4.153883380363075	False	hcy
600	600	601	../renamed_pdbs/hcy_851.h.pdb	model_4_ptm	68.581	0.506	11.7	/mnt/net/scratch/gyurie/ntf2_1st_binder_af2/hcy/af2/601_model_4_ptm.pdb	/mnt/net/scratch/gyurie/ntf2_1st_binder_af2/hcy/renamed_pdbs/hcy_851.h.pdb	3.2661789201754745	3.9063775595197257	False	hcy
601	601	602	../renamed_pdbs/hcy_852.h.pdb	model_4_ptm	74.765	0.585	11.6	/mnt/net/scratch/gyurie/ntf2_1st_binder_af2/hcy/af2/602_model_4_ptm.pdb	/mnt/net/scratch/gyurie/ntf2_1st_binder_af2/hcy/renamed_pdbs/hcy_852.h.pdb	2.553024672160578	3.8168663254529807	False	hcy
602	602	603	../renamed_pdbs/hcy_853.h.pdb	model_4_ptm	67.739	0.478	11.5	/mnt/net/scratch/gyurie/ntf2_1st_binder_af2/hcy/af2/603_model_4_ptm.pdb	/mnt/net/scratch/gyurie/ntf2_1st_binder_af2/hcy/renamed_pdbs/hcy_853.h.pdb	3.659101201254416	4.001420828054363	False	hcy
603	603	604	../renamed_pdbs/hcy_854.h.pdb	model_4_ptm	67.768	0.524	11.5	/mnt/net/scratch/gyurie/ntf2_1st_binder_af2/hcy/af2/604_model_4_ptm.pdb	/mnt/net/scratch/gyurie/ntf2_1st_binder_af2/hcy/renamed_pdbs/hcy_854.h.pdb	3.798860267160048	4.6812721701642985	False	hcy
604	604	605	../renamed_pdbs/hcy_855.h.pdb	model_4_ptm	63.934	0.454	11.6	/mnt/net/scratch/gyurie/ntf2_1st_binder_af2/hcy/af2/605_model_4_ptm.pdb	/mnt/net/scratch/gyurie/ntf2_1st_binder_af2/hcy/renamed_pdbs/hcy_855.h.pdb	3.100318897502921	3.832403155895351	False	hcy
605	605	606	../renamed_pdbs/hcy_103.h.pdb	model_4_ptm	86.774	0.756	12.4	/mnt/net/scratch/gyurie/ntf2_1st_binder_af2/hcy/af2/606_model_4_ptm.pdb	/mnt/net/scratch/gyurie/ntf2_1st_binder_af2/hcy/renamed_pdbs/hcy_103.h.pdb	1.0966171002123375	1.6645837205775609	False	hcy
606	606	607	../renamed_pdbs/hcy_104.h.pdb	model_4_ptm	88.451	0.766	11.5	/mnt/net/scratch/gyurie/ntf2_1st_binder_af2/hcy/af2/607_model_4_ptm.pdb	/mnt/net/scratch/gyurie/ntf2_1st_binder_af2/hcy/renamed_pdbs/hcy_104.h.pdb	0.9155307931540564	1.636088210068943	False	hcy
607	607	608	../renamed_pdbs/hcy_125.h.pdb	model_4_ptm	82.21	0.701	11.6	/mnt/net/scratch/gyurie/ntf2_1st_binder_af2/hcy/af2/608_model_4_ptm.pdb	/mnt/net/scratch/gyurie/ntf2_1st_binder_af2/hcy/renamed_pdbs/hcy_125.h.pdb	1.4258837466094734	2.5446198466782937	False	hcy
608	608	609	../renamed_pdbs/hcy_126.h.pdb	model_4_ptm	74.918	0.58	11.7	/mnt/net/scratch/gyurie/ntf2_1st_binder_af2/hcy/af2/609_model_4_ptm.pdb	/mnt/net/scratch/gyurie/ntf2_1st_binder_af2/hcy/renamed_pdbs/hcy_126.h.pdb	3.4791539738674166	4.9647795546967695	False	hcy
609	609	610	../renamed_pdbs/hcy_166.h.pdb	model_4_ptm	68.245	0.609	11.5	/mnt/net/scratch/gyurie/ntf2_1st_binder_af2/hcy/af2/610_model_4_ptm.pdb	/mnt/net/scratch/gyurie/ntf2_1st_binder_af2/hcy/renamed_pdbs/hcy_166.h.pdb	13.863565318933814	8.282451229443373	False	hcy
610	610	611	../renamed_pdbs/hcy_167.h.pdb	model_4_ptm	75.36	0.646	11.7	/mnt/net/scratch/gyurie/ntf2_1st_binder_af2/hcy/af2/611_model_4_ptm.pdb	/mnt/net/scratch/gyurie/ntf2_1st_binder_af2/hcy/renamed_pdbs/hcy_167.h.pdb	14.228584463256343	9.149251755418907	False	hcy
611	611	612	../renamed_pdbs/hcy_272.h.pdb	model_4_ptm	88.508	0.778	11.4	/mnt/net/scratch/gyurie/ntf2_1st_binder_af2/hcy/af2/612_model_4_ptm.pdb	/mnt/net/scratch/gyurie/ntf2_1st_binder_af2/hcy/renamed_pdbs/hcy_272.h.pdb	1.3555830589862436	2.4440362764714414	False	hcy
612	612	613	../renamed_pdbs/hcy_274.h.pdb	model_4_ptm	56.288	0.47	11.5	/mnt/net/scratch/gyurie/ntf2_1st_binder_af2/hcy/af2/613_model_4_ptm.pdb	/mnt/net/scratch/gyurie/ntf2_1st_binder_af2/hcy/renamed_pdbs/hcy_274.h.pdb	15.49425499825698	9.392989435488518	False	hcy
613	613	614	../renamed_pdbs/hcy_275.h.pdb	model_4_ptm	55.041	0.418	11.7	/mnt/net/scratch/gyurie/ntf2_1st_binder_af2/hcy/af2/614_model_4_ptm.pdb	/mnt/net/scratch/gyurie/ntf2_1st_binder_af2/hcy/renamed_pdbs/hcy_275.h.pdb	14.882417315383613	11.939925400011102	False	hcy
614	614	615	../renamed_pdbs/hcy_337.h.pdb	model_4_ptm	78.741	0.663	12.2	/mnt/net/scratch/gyurie/ntf2_1st_binder_af2/hcy/af2/615_model_4_ptm.pdb	/mnt/net/scratch/gyurie/ntf2_1st_binder_af2/hcy/renamed_pdbs/hcy_337.h.pdb	2.328053301472466	3.0604892875809377	False	hcy
615	615	616	../renamed_pdbs/hcy_338.h.pdb	model_4_ptm	84.608	0.725	11.7	/mnt/net/scratch/gyurie/ntf2_1st_binder_af2/hcy/af2/616_model_4_ptm.pdb	/mnt/net/scratch/gyurie/ntf2_1st_binder_af2/hcy/renamed_pdbs/hcy_338.h.pdb	3.120092407729409	3.7955253620734375	False	hcy
616	616	617	../renamed_pdbs/hcy_339.h.pdb	model_4_ptm	80.777	0.696	11.6	/mnt/net/scratch/gyurie/ntf2_1st_binder_af2/hcy/af2/617_model_4_ptm.pdb	/mnt/net/scratch/gyurie/ntf2_1st_binder_af2/hcy/renamed_pdbs/hcy_339.h.pdb	3.193022332554372	4.259080694863387	False	hcy
617	617	618	../renamed_pdbs/hcy_340.h.pdb	model_4_ptm	85.571	0.754	11.6	/mnt/net/scratch/gyurie/ntf2_1st_binder_af2/hcy/af2/618_model_4_ptm.pdb	/mnt/net/scratch/gyurie/ntf2_1st_binder_af2/hcy/renamed_pdbs/hcy_340.h.pdb	1.6943790370636915	1.860941543122831	False	hcy
618	618	619	../renamed_pdbs/hcy_341.h.pdb	model_4_ptm	86.271	0.757	11.7	/mnt/net/scratch/gyurie/ntf2_1st_binder_af2/hcy/af2/619_model_4_ptm.pdb	/mnt/net/scratch/gyurie/ntf2_1st_binder_af2/hcy/renamed_pdbs/hcy_341.h.pdb	1.9386633341520687	2.6855104152750333	False	hcy
619	619	620	../renamed_pdbs/hcy_342.h.pdb	model_4_ptm	78.022	0.662	11.6	/mnt/net/scratch/gyurie/ntf2_1st_binder_af2/hcy/af2/620_model_4_ptm.pdb	/mnt/net/scratch/gyurie/ntf2_1st_binder_af2/hcy/renamed_pdbs/hcy_342.h.pdb	2.757283555221207	3.438327107641276	False	hcy
620	620	621	../renamed_pdbs/hcy_343.h.pdb	model_4_ptm	82.371	0.718	11.7	/mnt/net/scratch/gyurie/ntf2_1st_binder_af2/hcy/af2/621_model_4_ptm.pdb	/mnt/net/scratch/gyurie/ntf2_1st_binder_af2/hcy/renamed_pdbs/hcy_343.h.pdb	2.010888987994126	2.1546858399224664	False	hcy
621	621	622	../renamed_pdbs/hcy_344.h.pdb	model_4_ptm	85.056	0.748	11.5	/mnt/net/scratch/gyurie/ntf2_1st_binder_af2/hcy/af2/622_model_4_ptm.pdb	/mnt/net/scratch/gyurie/ntf2_1st_binder_af2/hcy/renamed_pdbs/hcy_344.h.pdb	2.8318774207014017	3.752204817566452	False	hcy
622	622	623	../renamed_pdbs/hcy_345.h.pdb	model_4_ptm	86.367	0.762	11.5	/mnt/net/scratch/gyurie/ntf2_1st_binder_af2/hcy/af2/623_model_4_ptm.pdb	/mnt/net/scratch/gyurie/ntf2_1st_binder_af2/hcy/renamed_pdbs/hcy_345.h.pdb	3.0896224553852045	4.236629713161258	False	hcy
623	623	624	../renamed_pdbs/hcy_346.h.pdb	model_4_ptm	75.365	0.611	12.4	/mnt/net/scratch/gyurie/ntf2_1st_binder_af2/hcy/af2/624_model_4_ptm.pdb	/mnt/net/scratch/gyurie/ntf2_1st_binder_af2/hcy/renamed_pdbs/hcy_346.h.pdb	2.496156599208525	3.489361943288158	False	hcy
624	624	625	../renamed_pdbs/hcy_42.h.pdb	model_4_ptm	55.756	0.429	11.5	/mnt/net/scratch/gyurie/ntf2_1st_binder_af2/hcy/af2/625_model_4_ptm.pdb	/mnt/net/scratch/gyurie/ntf2_1st_binder_af2/hcy/renamed_pdbs/hcy_42.h.pdb	13.688078127266037	9.59714581117457	False	hcy
625	625	626	../renamed_pdbs/hcy_445.h.pdb	model_4_ptm	82.409	0.729	11.6	/mnt/net/scratch/gyurie/ntf2_1st_binder_af2/hcy/af2/626_model_4_ptm.pdb	/mnt/net/scratch/gyurie/ntf2_1st_binder_af2/hcy/renamed_pdbs/hcy_445.h.pdb	1.7534133878856848	3.964275802534076	False	hcy
626	626	627	../renamed_pdbs/hcy_507.h.pdb	model_4_ptm	86.394	0.742	11.6	/mnt/net/scratch/gyurie/ntf2_1st_binder_af2/hcy/af2/627_model_4_ptm.pdb	/mnt/net/scratch/gyurie/ntf2_1st_binder_af2/hcy/renamed_pdbs/hcy_507.h.pdb	0.909454729095715	1.7118755057189972	True	hcy
627	627	628	../renamed_pdbs/hcy_515.h.pdb	model_4_ptm	66.356	0.524	11.6	/mnt/net/scratch/gyurie/ntf2_1st_binder_af2/hcy/af2/628_model_4_ptm.pdb	/mnt/net/scratch/gyurie/ntf2_1st_binder_af2/hcy/renamed_pdbs/hcy_515.h.pdb	3.2104729332161828	3.369575535268185	False	hcy
628	628	629	../renamed_pdbs/hcy_548.h.pdb	model_4_ptm	86.988	0.769	11.7	/mnt/net/scratch/gyurie/ntf2_1st_binder_af2/hcy/af2/629_model_4_ptm.pdb	/mnt/net/scratch/gyurie/ntf2_1st_binder_af2/hcy/renamed_pdbs/hcy_548.h.pdb	1.503708791724762	1.6439799230908168	False	hcy
629	629	630	../renamed_pdbs/hcy_550.h.pdb	model_4_ptm	89.784	0.798	11.5	/mnt/net/scratch/gyurie/ntf2_1st_binder_af2/hcy/af2/630_model_4_ptm.pdb	/mnt/net/scratch/gyurie/ntf2_1st_binder_af2/hcy/renamed_pdbs/hcy_550.h.pdb	1.620798301193428	1.85415753380128	False	hcy
630	630	631	../renamed_pdbs/hcy_551.h.pdb	model_4_ptm	89.69	0.798	11.5	/mnt/net/scratch/gyurie/ntf2_1st_binder_af2/hcy/af2/631_model_4_ptm.pdb	/mnt/net/scratch/gyurie/ntf2_1st_binder_af2/hcy/renamed_pdbs/hcy_551.h.pdb	1.5356089409965563	1.7101600072687075	False	hcy
631	631	632	../renamed_pdbs/hcy_638.h.pdb	model_4_ptm	83.497	0.721	12.3	/mnt/net/scratch/gyurie/ntf2_1st_binder_af2/hcy/af2/632_model_4_ptm.pdb	/mnt/net/scratch/gyurie/ntf2_1st_binder_af2/hcy/renamed_pdbs/hcy_638.h.pdb	1.1033829814914893	1.882782258773832	False	hcy
632	632	633	../renamed_pdbs/hcy_643.h.pdb	model_4_ptm	80.567	0.678	11.7	/mnt/net/scratch/gyurie/ntf2_1st_binder_af2/hcy/af2/633_model_4_ptm.pdb	/mnt/net/scratch/gyurie/ntf2_1st_binder_af2/hcy/renamed_pdbs/hcy_643.h.pdb	1.6144613843377411	1.8538998950816776	False	hcy
633	633	634	../renamed_pdbs/hcy_645.h.pdb	model_4_ptm	79.187	0.653	11.7	/mnt/net/scratch/gyurie/ntf2_1st_binder_af2/hcy/af2/634_model_4_ptm.pdb	/mnt/net/scratch/gyurie/ntf2_1st_binder_af2/hcy/renamed_pdbs/hcy_645.h.pdb	2.3317004835142123	2.2358124995592266	False	hcy
634	634	635	../renamed_pdbs/hcy_646.h.pdb	model_4_ptm	88.15	0.756	11.5	/mnt/net/scratch/gyurie/ntf2_1st_binder_af2/hcy/af2/635_model_4_ptm.pdb	/mnt/net/scratch/gyurie/ntf2_1st_binder_af2/hcy/renamed_pdbs/hcy_646.h.pdb	2.595810505681836	2.859985724208998	False	hcy
635	635	636	../renamed_pdbs/hcy_649.h.pdb	model_4_ptm	79.795	0.672	11.5	/mnt/net/scratch/gyurie/ntf2_1st_binder_af2/hcy/af2/636_model_4_ptm.pdb	/mnt/net/scratch/gyurie/ntf2_1st_binder_af2/hcy/renamed_pdbs/hcy_649.h.pdb	3.153907319439264	2.985597850666877	False	hcy
636	636	637	../renamed_pdbs/hcy_650.h.pdb	model_4_ptm	82.718	0.709	11.7	/mnt/net/scratch/gyurie/ntf2_1st_binder_af2/hcy/af2/637_model_4_ptm.pdb	/mnt/net/scratch/gyurie/ntf2_1st_binder_af2/hcy/renamed_pdbs/hcy_650.h.pdb	1.0381559411329937	1.9302997159353132	False	hcy
637	637	638	../renamed_pdbs/hcy_651.h.pdb	model_4_ptm	84.439	0.704	11.6	/mnt/net/scratch/gyurie/ntf2_1st_binder_af2/hcy/af2/638_model_4_ptm.pdb	/mnt/net/scratch/gyurie/ntf2_1st_binder_af2/hcy/renamed_pdbs/hcy_651.h.pdb	0.9901906441576618	1.7147893692297609	False	hcy
638	638	639	../renamed_pdbs/hcy_652.h.pdb	model_4_ptm	84.983	0.733	11.5	/mnt/net/scratch/gyurie/ntf2_1st_binder_af2/hcy/af2/639_model_4_ptm.pdb	/mnt/net/scratch/gyurie/ntf2_1st_binder_af2/hcy/renamed_pdbs/hcy_652.h.pdb	0.9720627664500624	1.8297385304500924	False	hcy
639	639	640	../renamed_pdbs/hcy_76.h.pdb	model_4_ptm	84.629	0.697	11.5	/mnt/net/scratch/gyurie/ntf2_1st_binder_af2/hcy/af2/640_model_4_ptm.pdb	/mnt/net/scratch/gyurie/ntf2_1st_binder_af2/hcy/renamed_pdbs/hcy_76.h.pdb	1.0584393808866897	2.111720547608128	False	hcy
640	640	641	../renamed_pdbs/hcy_77.h.pdb	model_4_ptm	85.917	0.731	12.3	/mnt/net/scratch/gyurie/ntf2_1st_binder_af2/hcy/af2/641_model_4_ptm.pdb	/mnt/net/scratch/gyurie/ntf2_1st_binder_af2/hcy/renamed_pdbs/hcy_77.h.pdb	3.0243127038430053	3.675995197745204	False	hcy
641	641	642	../renamed_pdbs/hcy_770.h.pdb	model_4_ptm	57.287	0.486	11.7	/mnt/net/scratch/gyurie/ntf2_1st_binder_af2/hcy/af2/642_model_4_ptm.pdb	/mnt/net/scratch/gyurie/ntf2_1st_binder_af2/hcy/renamed_pdbs/hcy_770.h.pdb	16.48543483771462	9.882566606409798	False	hcy
642	642	643	../renamed_pdbs/hcy_771.h.pdb	model_4_ptm	67.175	0.576	11.5	/mnt/net/scratch/gyurie/ntf2_1st_binder_af2/hcy/af2/643_model_4_ptm.pdb	/mnt/net/scratch/gyurie/ntf2_1st_binder_af2/hcy/renamed_pdbs/hcy_771.h.pdb	14.556193542697192	8.96597943946732	False	hcy
643	643	644	../renamed_pdbs/hcy_772.h.pdb	model_4_ptm	64.814	0.559	11.6	/mnt/net/scratch/gyurie/ntf2_1st_binder_af2/hcy/af2/644_model_4_ptm.pdb	/mnt/net/scratch/gyurie/ntf2_1st_binder_af2/hcy/renamed_pdbs/hcy_772.h.pdb	15.069668509159586	9.634788518947788	False	hcy
644	644	645	../renamed_pdbs/hcy_78.h.pdb	model_4_ptm	87.789	0.766	11.6	/mnt/net/scratch/gyurie/ntf2_1st_binder_af2/hcy/af2/645_model_4_ptm.pdb	/mnt/net/scratch/gyurie/ntf2_1st_binder_af2/hcy/renamed_pdbs/hcy_78.h.pdb	1.3032080365409209	1.9934256162431527	False	hcy
645	645	646	../renamed_pdbs/hcy_79.h.pdb	model_4_ptm	84.441	0.718	11.5	/mnt/net/scratch/gyurie/ntf2_1st_binder_af2/hcy/af2/646_model_4_ptm.pdb	/mnt/net/scratch/gyurie/ntf2_1st_binder_af2/hcy/renamed_pdbs/hcy_79.h.pdb	3.111050172339773	2.626699611451873	False	hcy
646	646	647	../renamed_pdbs/hcy_80.h.pdb	model_4_ptm	83.836	0.686	11.6	/mnt/net/scratch/gyurie/ntf2_1st_binder_af2/hcy/af2/647_model_4_ptm.pdb	/mnt/net/scratch/gyurie/ntf2_1st_binder_af2/hcy/renamed_pdbs/hcy_80.h.pdb	3.212687679150984	3.6206958494049495	False	hcy
647	647	648	../renamed_pdbs/hcy_81.h.pdb	model_4_ptm	85.437	0.72	11.5	/mnt/net/scratch/gyurie/ntf2_1st_binder_af2/hcy/af2/648_model_4_ptm.pdb	/mnt/net/scratch/gyurie/ntf2_1st_binder_af2/hcy/renamed_pdbs/hcy_81.h.pdb	3.029138186028499	2.870429440633731	False	hcy
648	648	649	../renamed_pdbs/hcy_818.h.pdb	model_4_ptm	69.425	0.533	11.6	/mnt/net/scratch/gyurie/ntf2_1st_binder_af2/hcy/af2/649_model_4_ptm.pdb	/mnt/net/scratch/gyurie/ntf2_1st_binder_af2/hcy/renamed_pdbs/hcy_818.h.pdb	3.988316675395063	4.6383232355495805	False	hcy
649	649	650	../renamed_pdbs/hcy_819.h.pdb	model_4_ptm	51.631	0.437	12.5	/mnt/net/scratch/gyurie/ntf2_1st_binder_af2/hcy/af2/650_model_4_ptm.pdb	/mnt/net/scratch/gyurie/ntf2_1st_binder_af2/hcy/renamed_pdbs/hcy_819.h.pdb	4.588076220618127	4.463020130944725	False	hcy
650	650	651	../renamed_pdbs/hcy_82.h.pdb	model_4_ptm	82.367	0.711	11.6	/mnt/net/scratch/gyurie/ntf2_1st_binder_af2/hcy/af2/651_model_4_ptm.pdb	/mnt/net/scratch/gyurie/ntf2_1st_binder_af2/hcy/renamed_pdbs/hcy_82.h.pdb	2.066877297204337	2.735919880403345	False	hcy
651	651	652	../renamed_pdbs/hcy_828.h.pdb	model_4_ptm	72.324	0.639	11.6	/mnt/net/scratch/gyurie/ntf2_1st_binder_af2/hcy/af2/652_model_4_ptm.pdb	/mnt/net/scratch/gyurie/ntf2_1st_binder_af2/hcy/renamed_pdbs/hcy_828.h.pdb	3.8648417135921225	3.862221485512515	False	hcy
652	652	653	../renamed_pdbs/hcy_220.h.pdb	model_4_ptm	77.542	0.688	11.5	/mnt/net/scratch/gyurie/ntf2_1st_binder_af2/hcy/af2/653_model_4_ptm.pdb	/mnt/net/scratch/gyurie/ntf2_1st_binder_af2/hcy/renamed_pdbs/hcy_220.h.pdb	1.7194719575580693	2.138028305089167	False	hcy
653	653	654	../renamed_pdbs/hcy_221.h.pdb	model_4_ptm	86.184	0.78	11.5	/mnt/net/scratch/gyurie/ntf2_1st_binder_af2/hcy/af2/654_model_4_ptm.pdb	/mnt/net/scratch/gyurie/ntf2_1st_binder_af2/hcy/renamed_pdbs/hcy_221.h.pdb	1.672317248972399	2.1724624560083114	False	hcy
654	654	655	../renamed_pdbs/hcy_222.h.pdb	model_4_ptm	85.231	0.775	11.7	/mnt/net/scratch/gyurie/ntf2_1st_binder_af2/hcy/af2/655_model_4_ptm.pdb	/mnt/net/scratch/gyurie/ntf2_1st_binder_af2/hcy/renamed_pdbs/hcy_222.h.pdb	1.5660690333362	2.893493904652806	False	hcy
655	655	656	../renamed_pdbs/hcy_369.h.pdb	model_4_ptm	89.254	0.802	11.4	/mnt/net/scratch/gyurie/ntf2_1st_binder_af2/hcy/af2/656_model_4_ptm.pdb	/mnt/net/scratch/gyurie/ntf2_1st_binder_af2/hcy/renamed_pdbs/hcy_369.h.pdb	1.06020704396063	1.530240032473334	False	hcy
656	656	657	../renamed_pdbs/hcy_418.h.pdb	model_4_ptm	77.781	0.653	11.6	/mnt/net/scratch/gyurie/ntf2_1st_binder_af2/hcy/af2/657_model_4_ptm.pdb	/mnt/net/scratch/gyurie/ntf2_1st_binder_af2/hcy/renamed_pdbs/hcy_418.h.pdb	2.852631177090679	3.842367525416435	False	hcy
657	657	658	../renamed_pdbs/hcy_46.h.pdb	model_4_ptm	63.427	0.522	11.6	/mnt/net/scratch/gyurie/ntf2_1st_binder_af2/hcy/af2/658_model_4_ptm.pdb	/mnt/net/scratch/gyurie/ntf2_1st_binder_af2/hcy/renamed_pdbs/hcy_46.h.pdb	2.6032356117157853	3.053410274487402	False	hcy
658	658	659	../renamed_pdbs/hcy_47.h.pdb	model_4_ptm	60.441	0.519	12.2	/mnt/net/scratch/gyurie/ntf2_1st_binder_af2/hcy/af2/659_model_4_ptm.pdb	/mnt/net/scratch/gyurie/ntf2_1st_binder_af2/hcy/renamed_pdbs/hcy_47.h.pdb	15.761510888188733	9.499019070903994	False	hcy
659	659	660	../renamed_pdbs/hcy_67.h.pdb	model_4_ptm	73.239	0.606	11.6	/mnt/net/scratch/gyurie/ntf2_1st_binder_af2/hcy/af2/660_model_4_ptm.pdb	/mnt/net/scratch/gyurie/ntf2_1st_binder_af2/hcy/renamed_pdbs/hcy_67.h.pdb	3.864852006221208	3.3561726862831267	False	hcy
660	660	661	../renamed_pdbs/hcy_398.h.pdb	model_4_ptm	82.995	0.713	11.6	/mnt/net/scratch/gyurie/ntf2_1st_binder_af2/hcy/af2/661_model_4_ptm.pdb	/mnt/net/scratch/gyurie/ntf2_1st_binder_af2/hcy/renamed_pdbs/hcy_398.h.pdb	5.808450368411635	4.774302541193431	False	hcy
661	661	662	../renamed_pdbs/hcy_63.h.pdb	model_4_ptm	55.69	0.429	11.6	/mnt/net/scratch/gyurie/ntf2_1st_binder_af2/hcy/af2/662_model_4_ptm.pdb	/mnt/net/scratch/gyurie/ntf2_1st_binder_af2/hcy/renamed_pdbs/hcy_63.h.pdb	13.204958364867228	10.17783203636129	False	hcy
662	662	663	../renamed_pdbs/hcy_776.h.pdb	model_4_ptm	89.454	0.823	11.7	/mnt/net/scratch/gyurie/ntf2_1st_binder_af2/hcy/af2/663_model_4_ptm.pdb	/mnt/net/scratch/gyurie/ntf2_1st_binder_af2/hcy/renamed_pdbs/hcy_776.h.pdb	1.9827229268993247	2.635602544722528	False	hcy
663	663	664	../renamed_pdbs/hcy_778.h.pdb	model_4_ptm	86.294	0.755	11.5	/mnt/net/scratch/gyurie/ntf2_1st_binder_af2/hcy/af2/664_model_4_ptm.pdb	/mnt/net/scratch/gyurie/ntf2_1st_binder_af2/hcy/renamed_pdbs/hcy_778.h.pdb	1.1388244989333305	1.8053176217929376	False	hcy
0	0	1	../renamed_pdbs/beta_ro9_6789_0_0.05_2_15_7404_0_0.35_1_W16_Y30_Q115d3mg3a2_clean_0001_N21.rd1_000000270_0000100001_0000001_0.h.pdb	model_4_ptm	64.131	0.54	134.3	/mnt/net/scratch/gyurie/ntf2_1st_binder_af2/roc/af2/split_1/1_model_4_ptm.pdb	/mnt/net/scratch/gyurie/ntf2_1st_binder_af2/roc/renamed_pdbs/beta_ro9_6789_0_0.05_2_15_7404_0_0.35_1_W16_Y30_Q115d3mg3a2_clean_0001_N21.rd1_000000270_0000100001_0000001_0.h.pdb	12.524823616160443	8.213669325475095	False	roc	split_1
1	1	2	../renamed_pdbs/beta_ro9_6789_0_0.05_2_15_7404_0_0.35_1_W16_Y30_Q115d3mg3a2_clean_0001_N21.rd1_000000273_0000100004_0000001_0.h.pdb	model_4_ptm	56.233	0.48	11.3	/mnt/net/scratch/gyurie/ntf2_1st_binder_af2/roc/af2/split_1/2_model_4_ptm.pdb	/mnt/net/scratch/gyurie/ntf2_1st_binder_af2/roc/renamed_pdbs/beta_ro9_6789_0_0.05_2_15_7404_0_0.35_1_W16_Y30_Q115d3mg3a2_clean_0001_N21.rd1_000000273_0000100004_0000001_0.h.pdb	5.539578755130037	5.94367322302184	False	roc	split_1
2	2	3	../renamed_pdbs/beta_ro9_6789_0_0.05_2_15_7404_0_0.35_1_W16_Y30_Q115d3mg3a2_clean_0001_N21.rd1_000000279_0000100002_0000001_0.h.pdb	model_4_ptm	80.536	0.704	11.3	/mnt/net/scratch/gyurie/ntf2_1st_binder_af2/roc/af2/split_1/3_model_4_ptm.pdb	/mnt/net/scratch/gyurie/ntf2_1st_binder_af2/roc/renamed_pdbs/beta_ro9_6789_0_0.05_2_15_7404_0_0.35_1_W16_Y30_Q115d3mg3a2_clean_0001_N21.rd1_000000279_0000100002_0000001_0.h.pdb	2.696667885572182	3.009269868758057	False	roc	split_1
3	3	4	../renamed_pdbs/beta_ro9_6789_0_0.05_2_15_7404_0_0.35_1_W16_Y30_Q115d3mg3a2_clean_0001_N21.rd1_000000283_0000100002_0000001_0.h.pdb	model_4_ptm	56.448	0.459	11.1	/mnt/net/scratch/gyurie/ntf2_1st_binder_af2/roc/af2/split_1/4_model_4_ptm.pdb	/mnt/net/scratch/gyurie/ntf2_1st_binder_af2/roc/renamed_pdbs/beta_ro9_6789_0_0.05_2_15_7404_0_0.35_1_W16_Y30_Q115d3mg3a2_clean_0001_N21.rd1_000000283_0000100002_0000001_0.h.pdb	13.349946207338988	9.52377084554262	False	roc	split_1
4	4	5	../renamed_pdbs/beta_ro9_6789_0_0.05_2_15_7404_0_0.35_1_W16_Y30_Q115d3mg3a2_clean_0001_N21.rd1_000000284_0000100003_0000001_0.h.pdb	model_4_ptm	82.211	0.709	11.5	/mnt/net/scratch/gyurie/ntf2_1st_binder_af2/roc/af2/split_1/5_model_4_ptm.pdb	/mnt/net/scratch/gyurie/ntf2_1st_binder_af2/roc/renamed_pdbs/beta_ro9_6789_0_0.05_2_15_7404_0_0.35_1_W16_Y30_Q115d3mg3a2_clean_0001_N21.rd1_000000284_0000100003_0000001_0.h.pdb	2.628897921511391	2.628138913784393	False	roc	split_1
5	5	6	../renamed_pdbs/beta_ro9_6789_0_0.05_2_15_7404_0_0.35_1_W16_Y30_Q115d3mg3a2_clean_0001_N21.rd1_000000291_0000100002_0000001_0.h.pdb	model_4_ptm	83.428	0.739	11.2	/mnt/net/scratch/gyurie/ntf2_1st_binder_af2/roc/af2/split_1/6_model_4_ptm.pdb	/mnt/net/scratch/gyurie/ntf2_1st_binder_af2/roc/renamed_pdbs/beta_ro9_6789_0_0.05_2_15_7404_0_0.35_1_W16_Y30_Q115d3mg3a2_clean_0001_N21.rd1_000000291_0000100002_0000001_0.h.pdb	2.6487778523857526	2.593682264614178	False	roc	split_1
6	6	7	../renamed_pdbs/hugh_ro15_1731_0_0.25_4_15_668_0_0.05_2_Y15_H99_W101d2f99a__clean_0001_N19.rd1_000000154_0000100001_0000001_0.h.pdb	model_4_ptm	84.656	0.709	11.2	/mnt/net/scratch/gyurie/ntf2_1st_binder_af2/roc/af2/split_1/7_model_4_ptm.pdb	/mnt/net/scratch/gyurie/ntf2_1st_binder_af2/roc/renamed_pdbs/hugh_ro15_1731_0_0.25_4_15_668_0_0.05_2_Y15_H99_W101d2f99a__clean_0001_N19.rd1_000000154_0000100001_0000001_0.h.pdb	1.1757201209297146	2.343154839389873	False	roc	split_1
7	7	8	../renamed_pdbs/hugh_ro15_1731_0_0.25_4_9_668_0_0.05_2_Y15_H99_W101d2f99a__clean_0001_N19.rd1_000000103_0000100003_0000001_0.h.pdb	model_4_ptm	78.019	0.654	11.3	/mnt/net/scratch/gyurie/ntf2_1st_binder_af2/roc/af2/split_1/8_model_4_ptm.pdb	/mnt/net/scratch/gyurie/ntf2_1st_binder_af2/roc/renamed_pdbs/hugh_ro15_1731_0_0.25_4_9_668_0_0.05_2_Y15_H99_W101d2f99a__clean_0001_N19.rd1_000000103_0000100003_0000001_0.h.pdb	2.6629963307351407	3.6375615372850745	False	roc	split_1
8	8	9	../renamed_pdbs/hugh_ro15_1731_0_0.25_4_9_668_0_0.05_2_Y15_H99_W101d2f99a__clean_0001_N19.rd1_000000281_0000100002_0000001_0.h.pdb	model_4_ptm	59.548	0.516	11.4	/mnt/net/scratch/gyurie/ntf2_1st_binder_af2/roc/af2/split_1/9_model_4_ptm.pdb	/mnt/net/scratch/gyurie/ntf2_1st_binder_af2/roc/renamed_pdbs/hugh_ro15_1731_0_0.25_4_9_668_0_0.05_2_Y15_H99_W101d2f99a__clean_0001_N19.rd1_000000281_0000100002_0000001_0.h.pdb	15.222094737489016	11.502604477467392	False	roc	split_1
9	9	10	../renamed_pdbs/hugh_ro15_1731_0_0.25_4_9_668_0_0.05_2_Y15_H99_W101d2f99a__clean_0001_N19.rd1_000000285_0000100004_0000001_0.h.pdb	model_4_ptm	84.378	0.711	12.0	/mnt/net/scratch/gyurie/ntf2_1st_binder_af2/roc/af2/split_1/10_model_4_ptm.pdb	/mnt/net/scratch/gyurie/ntf2_1st_binder_af2/roc/renamed_pdbs/hugh_ro15_1731_0_0.25_4_9_668_0_0.05_2_Y15_H99_W101d2f99a__clean_0001_N19.rd1_000000285_0000100004_0000001_0.h.pdb	1.6381062095504886	2.945778226043536	False	roc	split_1
10	10	11	../renamed_pdbs/hugh_ro15_1834_0_0.05_4_19_d3ec9a1_clean_0001_Y13_W103_H101d1ohpa__clean_0001_N21.rd1_000000082_0000100002_0000001_0.h.pdb	model_4_ptm	87.329	0.729	11.4	/mnt/net/scratch/gyurie/ntf2_1st_binder_af2/roc/af2/split_1/11_model_4_ptm.pdb	/mnt/net/scratch/gyurie/ntf2_1st_binder_af2/roc/renamed_pdbs/hugh_ro15_1834_0_0.05_4_19_d3ec9a1_clean_0001_Y13_W103_H101d1ohpa__clean_0001_N21.rd1_000000082_0000100002_0000001_0.h.pdb	1.3584628240013554	2.3845335523240845	False	roc	split_1
11	11	12	../renamed_pdbs/hugh_ro15_1834_0_0.05_4_19_d3ec9a1_clean_0001_Y13_W103_H101d1ohpa__clean_0001_N21.rd1_000000161_0000100001_0000001_0.h.pdb	model_4_ptm	83.014	0.691	11.3	/mnt/net/scratch/gyurie/ntf2_1st_binder_af2/roc/af2/split_1/12_model_4_ptm.pdb	/mnt/net/scratch/gyurie/ntf2_1st_binder_af2/roc/renamed_pdbs/hugh_ro15_1834_0_0.05_4_19_d3ec9a1_clean_0001_Y13_W103_H101d1ohpa__clean_0001_N21.rd1_000000161_0000100001_0000001_0.h.pdb	9.573128103125493	5.227689105629679	False	roc	split_1
12	12	13	../renamed_pdbs/hugh_ro15_2204_0_0.45_4_1_7404_0_0.35_1_W10_Y26_Q112d1o7nb__clean_0001_D15_R66.rd1_000000036_0000100002_0000001_0.h.pdb	model_4_ptm	88.525	0.731	11.2	/mnt/net/scratch/gyurie/ntf2_1st_binder_af2/roc/af2/split_1/13_model_4_ptm.pdb	/mnt/net/scratch/gyurie/ntf2_1st_binder_af2/roc/renamed_pdbs/hugh_ro15_2204_0_0.45_4_1_7404_0_0.35_1_W10_Y26_Q112d1o7nb__clean_0001_D15_R66.rd1_000000036_0000100002_0000001_0.h.pdb	1.3461447221668703	2.3075021147563177	True	roc	split_1
13	13	14	../renamed_pdbs/hugh_ro15_2204_0_0.45_4_1_7404_0_0.35_1_W10_Y26_Q112d1o7nb__clean_0001_D15_R66.rd1_000000102_0000300011_0000001_0.h.pdb	model_4_ptm	86.49	0.71	11.3	/mnt/net/scratch/gyurie/ntf2_1st_binder_af2/roc/af2/split_1/14_model_4_ptm.pdb	/mnt/net/scratch/gyurie/ntf2_1st_binder_af2/roc/renamed_pdbs/hugh_ro15_2204_0_0.45_4_1_7404_0_0.35_1_W10_Y26_Q112d1o7nb__clean_0001_D15_R66.rd1_000000102_0000300011_0000001_0.h.pdb	1.185149370769911	2.1434486933759818	False	roc	split_1
14	14	15	../renamed_pdbs/hugh_ro15_2204_0_0.45_4_1_7404_0_0.35_1_W10_Y26_Q112d1o7nb__clean_0001_D15_R66.rd1_000000215_0000700028_0000001_0.h.pdb	model_4_ptm	83.327	0.684	11.4	/mnt/net/scratch/gyurie/ntf2_1st_binder_af2/roc/af2/split_1/15_model_4_ptm.pdb	/mnt/net/scratch/gyurie/ntf2_1st_binder_af2/roc/renamed_pdbs/hugh_ro15_2204_0_0.45_4_1_7404_0_0.35_1_W10_Y26_Q112d1o7nb__clean_0001_D15_R66.rd1_000000215_0000700028_0000001_0.h.pdb	1.3156572046637254	1.9594650652646015	False	roc	split_1
15	15	16	../renamed_pdbs/hugh_ro15_2204_0_0.45_4_1_7404_0_0.35_1_W10_Y26_Q112d1o7nb__clean_0001_D15_R66.rd1_000000217_0000600022_0000001_0.h.pdb	model_4_ptm	83.235	0.678	11.3	/mnt/net/scratch/gyurie/ntf2_1st_binder_af2/roc/af2/split_1/16_model_4_ptm.pdb	/mnt/net/scratch/gyurie/ntf2_1st_binder_af2/roc/renamed_pdbs/hugh_ro15_2204_0_0.45_4_1_7404_0_0.35_1_W10_Y26_Q112d1o7nb__clean_0001_D15_R66.rd1_000000217_0000600022_0000001_0.h.pdb	1.3208596137205646	2.236539414643938	False	roc	split_1
16	16	17	../renamed_pdbs/hugh_ro15_3252_0_0.15_1_4_6142_0_0.45_3_K11_D100_Y102_S114d2gexa1_clean_0001_N19.rd1_000000119_0000100003_0000001_0.h.pdb	model_4_ptm	91.62	0.795	11.4	/mnt/net/scratch/gyurie/ntf2_1st_binder_af2/roc/af2/split_1/17_model_4_ptm.pdb	/mnt/net/scratch/gyurie/ntf2_1st_binder_af2/roc/renamed_pdbs/hugh_ro15_3252_0_0.15_1_4_6142_0_0.45_3_K11_D100_Y102_S114d2gexa1_clean_0001_N19.rd1_000000119_0000100003_0000001_0.h.pdb	1.1113918267976362	2.265556566075189	False	roc	split_1
17	17	18	../renamed_pdbs/hugh_ro15_6789_0_0.05_2_15_7404_0_0.35_1_W16_Y30_Q115d3mg3a2_clean_0001_N21.rd1_000000083_0000100001_0000001_0.h.pdb	model_4_ptm	69.655	0.567	11.3	/mnt/net/scratch/gyurie/ntf2_1st_binder_af2/roc/af2/split_1/18_model_4_ptm.pdb	/mnt/net/scratch/gyurie/ntf2_1st_binder_af2/roc/renamed_pdbs/hugh_ro15_6789_0_0.05_2_15_7404_0_0.35_1_W16_Y30_Q115d3mg3a2_clean_0001_N21.rd1_000000083_0000100001_0000001_0.h.pdb	14.029545866878289	10.9368813114283	False	roc	split_1
18	18	19	../renamed_pdbs/hugh_ro15_6789_0_0.05_2_15_7404_0_0.35_1_W16_Y30_Q115d3mg3a2_clean_0001_N21.rd1_000000201_0000100002_0000001_0.h.pdb	model_4_ptm	83.144	0.72	12.2	/mnt/net/scratch/gyurie/ntf2_1st_binder_af2/roc/af2/split_1/19_model_4_ptm.pdb	/mnt/net/scratch/gyurie/ntf2_1st_binder_af2/roc/renamed_pdbs/hugh_ro15_6789_0_0.05_2_15_7404_0_0.35_1_W16_Y30_Q115d3mg3a2_clean_0001_N21.rd1_000000201_0000100002_0000001_0.h.pdb	2.643243577480472	1.841343474766035	False	roc	split_1
19	19	20	../renamed_pdbs/hugh_ro15_6789_0_0.05_2_15_7404_0_0.35_1_W16_Y30_Q115d3mg3a2_clean_0001_N21.rd1_000000241_0000100003_0000001_0.h.pdb	model_4_ptm	88.656	0.797	11.2	/mnt/net/scratch/gyurie/ntf2_1st_binder_af2/roc/af2/split_1/20_model_4_ptm.pdb	/mnt/net/scratch/gyurie/ntf2_1st_binder_af2/roc/renamed_pdbs/hugh_ro15_6789_0_0.05_2_15_7404_0_0.35_1_W16_Y30_Q115d3mg3a2_clean_0001_N21.rd1_000000241_0000100003_0000001_0.h.pdb	2.7857070801663224	3.2590519047592634	False	roc	split_1
20	20	21	../renamed_pdbs/hugh_ro15_6789_0_0.05_2_4_3846_2_0.35_3_K13_D101_Y103_T115d1gy7a__clean_0001_D21_H64.rd1_000000088_0000100003_0000001_0.h.pdb	model_4_ptm	66.035	0.544	11.2	/mnt/net/scratch/gyurie/ntf2_1st_binder_af2/roc/af2/split_1/21_model_4_ptm.pdb	/mnt/net/scratch/gyurie/ntf2_1st_binder_af2/roc/renamed_pdbs/hugh_ro15_6789_0_0.05_2_4_3846_2_0.35_3_K13_D101_Y103_T115d1gy7a__clean_0001_D21_H64.rd1_000000088_0000100003_0000001_0.h.pdb	14.732929240602315	9.094814920747194	False	roc	split_1
21	21	22	../renamed_pdbs/hugh_ro15_6789_0_0.05_2_4_3846_2_0.35_3_K13_D101_Y103_T115d1gy7a__clean_0001_D21_H64.rd1_000000258_0000100002_0000001_0.h.pdb	model_4_ptm	61.084	0.489	11.3	/mnt/net/scratch/gyurie/ntf2_1st_binder_af2/roc/af2/split_1/22_model_4_ptm.pdb	/mnt/net/scratch/gyurie/ntf2_1st_binder_af2/roc/renamed_pdbs/hugh_ro15_6789_0_0.05_2_4_3846_2_0.35_3_K13_D101_Y103_T115d1gy7a__clean_0001_D21_H64.rd1_000000258_0000100002_0000001_0.h.pdb	13.758810276437467	7.14869815731099	False	roc	split_1
22	22	23	../renamed_pdbs/hugh_ro15_6789_0_0.05_2_4_3846_2_0.35_3_K13_D101_Y103_T115d1gy7a__clean_0001_D21_H64.rd1_000000274_0000100004_0000001_0.h.pdb	model_4_ptm	54.159	0.438	11.4	/mnt/net/scratch/gyurie/ntf2_1st_binder_af2/roc/af2/split_1/23_model_4_ptm.pdb	/mnt/net/scratch/gyurie/ntf2_1st_binder_af2/roc/renamed_pdbs/hugh_ro15_6789_0_0.05_2_4_3846_2_0.35_3_K13_D101_Y103_T115d1gy7a__clean_0001_D21_H64.rd1_000000274_0000100004_0000001_0.h.pdb	12.842420659090482	9.755840470388195	False	roc	split_1
23	23	24	../renamed_pdbs/hugh_ro15_6789_0_0.05_2_4_3846_2_0.35_3_K13_D101_Y103_T115d1gy7a__clean_0001_D21_H64.rd1_000000278_0000100002_0000001_0.h.pdb	model_4_ptm	55.854	0.451	11.2	/mnt/net/scratch/gyurie/ntf2_1st_binder_af2/roc/af2/split_1/24_model_4_ptm.pdb	/mnt/net/scratch/gyurie/ntf2_1st_binder_af2/roc/renamed_pdbs/hugh_ro15_6789_0_0.05_2_4_3846_2_0.35_3_K13_D101_Y103_T115d1gy7a__clean_0001_D21_H64.rd1_000000278_0000100002_0000001_0.h.pdb	13.723700335712037	10.308609149737784	False	roc	split_1
24	24	25	../renamed_pdbs/hugh_ro15_6789_0_0.05_2_4_3846_2_0.35_3_K13_D101_Y103_T115d1gy7a__clean_0001_D21_H64.rd1_000000290_0000100002_0000001_0.h.pdb	model_4_ptm	69.19	0.535	11.2	/mnt/net/scratch/gyurie/ntf2_1st_binder_af2/roc/af2/split_1/25_model_4_ptm.pdb	/mnt/net/scratch/gyurie/ntf2_1st_binder_af2/roc/renamed_pdbs/hugh_ro15_6789_0_0.05_2_4_3846_2_0.35_3_K13_D101_Y103_T115d1gy7a__clean_0001_D21_H64.rd1_000000290_0000100002_0000001_0.h.pdb	15.8236484590053	12.31196853946134	False	roc	split_1
25	25	26	../renamed_pdbs/hugh_ro15_6958_0_0.35_3_4_d3en8a1_clean_0001_E113_Y29_S101d1gy7a__clean_0001_D18_H66.rd1_000000019_0000100001_0000001_0.h.pdb	model_4_ptm	82.638	0.692	11.3	/mnt/net/scratch/gyurie/ntf2_1st_binder_af2/roc/af2/split_1/26_model_4_ptm.pdb	/mnt/net/scratch/gyurie/ntf2_1st_binder_af2/roc/renamed_pdbs/hugh_ro15_6958_0_0.35_3_4_d3en8a1_clean_0001_E113_Y29_S101d1gy7a__clean_0001_D18_H66.rd1_000000019_0000100001_0000001_0.h.pdb	1.906809032716385	3.0586430940208937	False	roc	split_1
26	26	27	../renamed_pdbs/hugh_ro15_6958_0_0.35_3_4_d3en8a1_clean_0001_E113_Y29_S101d1gy7a__clean_0001_D18_H66.rd1_000000026_0000100002_0000001_0.h.pdb	model_4_ptm	49.571	0.379	11.4	/mnt/net/scratch/gyurie/ntf2_1st_binder_af2/roc/af2/split_1/27_model_4_ptm.pdb	/mnt/net/scratch/gyurie/ntf2_1st_binder_af2/roc/renamed_pdbs/hugh_ro15_6958_0_0.35_3_4_d3en8a1_clean_0001_E113_Y29_S101d1gy7a__clean_0001_D18_H66.rd1_000000026_0000100002_0000001_0.h.pdb	13.838540190966205	10.28596324080108	False	roc	split_1
27	27	28	../renamed_pdbs/hugh_ro15_6958_0_0.35_3_4_d3en8a1_clean_0001_E113_Y29_S101d1gy7a__clean_0001_D18_H66.rd1_000000067_0000100002_0000001_0.h.pdb	model_4_ptm	51.608	0.406	11.9	/mnt/net/scratch/gyurie/ntf2_1st_binder_af2/roc/af2/split_1/28_model_4_ptm.pdb	/mnt/net/scratch/gyurie/ntf2_1st_binder_af2/roc/renamed_pdbs/hugh_ro15_6958_0_0.35_3_4_d3en8a1_clean_0001_E113_Y29_S101d1gy7a__clean_0001_D18_H66.rd1_000000067_0000100002_0000001_0.h.pdb	13.752211215812302	12.354310088939204	False	roc	split_1
28	28	29	../renamed_pdbs/hugh_ro15_6958_0_0.35_3_4_d3en8a1_clean_0001_E113_Y29_S101d1gy7a__clean_0001_D18_H66.rd1_000000068_0000100004_0000001_0.h.pdb	model_4_ptm	62.272	0.465	11.2	/mnt/net/scratch/gyurie/ntf2_1st_binder_af2/roc/af2/split_1/29_model_4_ptm.pdb	/mnt/net/scratch/gyurie/ntf2_1st_binder_af2/roc/renamed_pdbs/hugh_ro15_6958_0_0.35_3_4_d3en8a1_clean_0001_E113_Y29_S101d1gy7a__clean_0001_D18_H66.rd1_000000068_0000100004_0000001_0.h.pdb	4.934517387748167	5.527044509904172	False	roc	split_1
29	29	30	../renamed_pdbs/hugh_ro15_6958_0_0.35_3_4_d3en8a1_clean_0001_E113_Y29_S101d1gy7a__clean_0001_D18_H66.rd1_000000086_0000100002_0000001_0.h.pdb	model_4_ptm	50.296	0.378	11.4	/mnt/net/scratch/gyurie/ntf2_1st_binder_af2/roc/af2/split_1/30_model_4_ptm.pdb	/mnt/net/scratch/gyurie/ntf2_1st_binder_af2/roc/renamed_pdbs/hugh_ro15_6958_0_0.35_3_4_d3en8a1_clean_0001_E113_Y29_S101d1gy7a__clean_0001_D18_H66.rd1_000000086_0000100002_0000001_0.h.pdb	8.957759724503878	7.491781100712607	False	roc	split_1
30	30	31	../renamed_pdbs/hugh_ro15_6958_0_0.35_3_4_d3en8a1_clean_0001_E113_Y29_S101d1gy7a__clean_0001_D18_H66.rd1_000000105_0000100001_0000001_0.h.pdb	model_4_ptm	50.748	0.419	11.5	/mnt/net/scratch/gyurie/ntf2_1st_binder_af2/roc/af2/split_1/31_model_4_ptm.pdb	/mnt/net/scratch/gyurie/ntf2_1st_binder_af2/roc/renamed_pdbs/hugh_ro15_6958_0_0.35_3_4_d3en8a1_clean_0001_E113_Y29_S101d1gy7a__clean_0001_D18_H66.rd1_000000105_0000100001_0000001_0.h.pdb	10.5659378827195	8.093515151277835	False	roc	split_1
31	31	32	../renamed_pdbs/hugh_ro15_6958_0_0.35_3_4_d3en8a1_clean_0001_E113_Y29_S101d1gy7a__clean_0001_D18_H66.rd1_000000118_0000100002_0000001_0.h.pdb	model_4_ptm	58.104	0.423	11.4	/mnt/net/scratch/gyurie/ntf2_1st_binder_af2/roc/af2/split_1/32_model_4_ptm.pdb	/mnt/net/scratch/gyurie/ntf2_1st_binder_af2/roc/renamed_pdbs/hugh_ro15_6958_0_0.35_3_4_d3en8a1_clean_0001_E113_Y29_S101d1gy7a__clean_0001_D18_H66.rd1_000000118_0000100002_0000001_0.h.pdb	4.554290201612669	5.021326947864479	False	roc	split_1
32	32	33	../renamed_pdbs/hugh_ro15_6958_0_0.35_3_4_d3en8a1_clean_0001_E113_Y29_S101d1gy7a__clean_0001_D18_H66.rd1_000000127_0000100001_0000001_0.h.pdb	model_4_ptm	53.11	0.424	11.2	/mnt/net/scratch/gyurie/ntf2_1st_binder_af2/roc/af2/split_1/33_model_4_ptm.pdb	/mnt/net/scratch/gyurie/ntf2_1st_binder_af2/roc/renamed_pdbs/hugh_ro15_6958_0_0.35_3_4_d3en8a1_clean_0001_E113_Y29_S101d1gy7a__clean_0001_D18_H66.rd1_000000127_0000100001_0000001_0.h.pdb	13.469910090752132	10.823306395726224	False	roc	split_1
33	33	34	../renamed_pdbs/hugh_ro15_6958_0_0.35_3_4_d3en8a1_clean_0001_E113_Y29_S101d1gy7a__clean_0001_D18_H66.rd1_000000138_0000100002_0000001_0.h.pdb	model_4_ptm	55.248	0.432	11.4	/mnt/net/scratch/gyurie/ntf2_1st_binder_af2/roc/af2/split_1/34_model_4_ptm.pdb	/mnt/net/scratch/gyurie/ntf2_1st_binder_af2/roc/renamed_pdbs/hugh_ro15_6958_0_0.35_3_4_d3en8a1_clean_0001_E113_Y29_S101d1gy7a__clean_0001_D18_H66.rd1_000000138_0000100002_0000001_0.h.pdb	13.450170077981683	10.51488588021494	False	roc	split_1
34	34	35	../renamed_pdbs/hugh_ro15_6958_0_0.35_3_4_d3en8a1_clean_0001_E113_Y29_S101d1gy7a__clean_0001_D18_H66.rd1_000000138_0000200007_0000001_0.h.pdb	model_4_ptm	51.192	0.389	10.7	/mnt/net/scratch/gyurie/ntf2_1st_binder_af2/roc/af2/split_1/35_model_4_ptm.pdb	/mnt/net/scratch/gyurie/ntf2_1st_binder_af2/roc/renamed_pdbs/hugh_ro15_6958_0_0.35_3_4_d3en8a1_clean_0001_E113_Y29_S101d1gy7a__clean_0001_D18_H66.rd1_000000138_0000200007_0000001_0.h.pdb	11.001866359382204	8.453810151491739	False	roc	split_1
35	35	36	../renamed_pdbs/hugh_ro15_6958_0_0.35_3_4_d3en8a1_clean_0001_E113_Y29_S101d1gy7a__clean_0001_D18_H66.rd1_000000145_0000100001_0000001_0.h.pdb	model_4_ptm	50.576	0.401	10.7	/mnt/net/scratch/gyurie/ntf2_1st_binder_af2/roc/af2/split_1/36_model_4_ptm.pdb	/mnt/net/scratch/gyurie/ntf2_1st_binder_af2/roc/renamed_pdbs/hugh_ro15_6958_0_0.35_3_4_d3en8a1_clean_0001_E113_Y29_S101d1gy7a__clean_0001_D18_H66.rd1_000000145_0000100001_0000001_0.h.pdb	11.761926205719837	7.3468078124698675	False	roc	split_1
36	36	37	../renamed_pdbs/hugh_ro15_6958_0_0.35_3_4_d3en8a1_clean_0001_E113_Y29_S101d1gy7a__clean_0001_D18_H66.rd1_000000151_0000100001_0000001_1.h.pdb	model_4_ptm	78.875	0.643	11.3	/mnt/net/scratch/gyurie/ntf2_1st_binder_af2/roc/af2/split_1/37_model_4_ptm.pdb	/mnt/net/scratch/gyurie/ntf2_1st_binder_af2/roc/renamed_pdbs/hugh_ro15_6958_0_0.35_3_4_d3en8a1_clean_0001_E113_Y29_S101d1gy7a__clean_0001_D18_H66.rd1_000000151_0000100001_0000001_1.h.pdb	1.8784894080038883	2.6548956178587013	False	roc	split_1
37	37	38	../renamed_pdbs/hugh_ro15_6958_0_0.35_3_4_d3en8a1_clean_0001_E113_Y29_S101d1gy7a__clean_0001_D18_H66.rd1_000000153_0000100001_0000001_0.h.pdb	model_4_ptm	57.757	0.419	10.6	/mnt/net/scratch/gyurie/ntf2_1st_binder_af2/roc/af2/split_1/38_model_4_ptm.pdb	/mnt/net/scratch/gyurie/ntf2_1st_binder_af2/roc/renamed_pdbs/hugh_ro15_6958_0_0.35_3_4_d3en8a1_clean_0001_E113_Y29_S101d1gy7a__clean_0001_D18_H66.rd1_000000153_0000100001_0000001_0.h.pdb	12.812646331876191	10.07666452976935	False	roc	split_1
38	38	39	../renamed_pdbs/hugh_ro15_6958_0_0.35_3_4_d3en8a1_clean_0001_E113_Y29_S101d1gy7a__clean_0001_D18_H66.rd1_000000166_0000100001_0000001_0.h.pdb	model_4_ptm	60.354	0.474	10.5	/mnt/net/scratch/gyurie/ntf2_1st_binder_af2/roc/af2/split_1/39_model_4_ptm.pdb	/mnt/net/scratch/gyurie/ntf2_1st_binder_af2/roc/renamed_pdbs/hugh_ro15_6958_0_0.35_3_4_d3en8a1_clean_0001_E113_Y29_S101d1gy7a__clean_0001_D18_H66.rd1_000000166_0000100001_0000001_0.h.pdb	4.59355399785433	5.874021692534443	False	roc	split_1
39	39	40	../renamed_pdbs/hugh_ro15_6958_0_0.35_3_4_d3en8a1_clean_0001_E113_Y29_S101d1gy7a__clean_0001_D18_H66.rd1_000000179_0000100001_0000001_0.h.pdb	model_4_ptm	53.897	0.434	10.5	/mnt/net/scratch/gyurie/ntf2_1st_binder_af2/roc/af2/split_1/40_model_4_ptm.pdb	/mnt/net/scratch/gyurie/ntf2_1st_binder_af2/roc/renamed_pdbs/hugh_ro15_6958_0_0.35_3_4_d3en8a1_clean_0001_E113_Y29_S101d1gy7a__clean_0001_D18_H66.rd1_000000179_0000100001_0000001_0.h.pdb	13.622475810359392	11.645937434586545	False	roc	split_1
40	40	41	../renamed_pdbs/hugh_ro15_6958_0_0.35_3_4_d3en8a1_clean_0001_E113_Y29_S101d1gy7a__clean_0001_D18_H66.rd1_000000184_0000100002_0000001_0.h.pdb	model_4_ptm	49.328	0.402	10.5	/mnt/net/scratch/gyurie/ntf2_1st_binder_af2/roc/af2/split_1/41_model_4_ptm.pdb	/mnt/net/scratch/gyurie/ntf2_1st_binder_af2/roc/renamed_pdbs/hugh_ro15_6958_0_0.35_3_4_d3en8a1_clean_0001_E113_Y29_S101d1gy7a__clean_0001_D18_H66.rd1_000000184_0000100002_0000001_0.h.pdb	16.20078881085184	10.362838220590064	False	roc	split_1
41	41	42	../renamed_pdbs/hugh_ro15_6958_0_0.35_3_4_d3en8a1_clean_0001_E113_Y29_S101d1gy7a__clean_0001_D18_H66.rd1_000000193_0000100001_0000001_0.h.pdb	model_4_ptm	49.99	0.375	10.5	/mnt/net/scratch/gyurie/ntf2_1st_binder_af2/roc/af2/split_1/42_model_4_ptm.pdb	/mnt/net/scratch/gyurie/ntf2_1st_binder_af2/roc/renamed_pdbs/hugh_ro15_6958_0_0.35_3_4_d3en8a1_clean_0001_E113_Y29_S101d1gy7a__clean_0001_D18_H66.rd1_000000193_0000100001_0000001_0.h.pdb	11.194479721955751	7.390592313366159	False	roc	split_1
42	42	43	../renamed_pdbs/hugh_ro15_6958_0_0.35_3_4_d3en8a1_clean_0001_E113_Y29_S101d1gy7a__clean_0001_D18_H66.rd1_000000196_0000100001_0000001_0.h.pdb	model_4_ptm	63.435	0.464	10.5	/mnt/net/scratch/gyurie/ntf2_1st_binder_af2/roc/af2/split_1/43_model_4_ptm.pdb	/mnt/net/scratch/gyurie/ntf2_1st_binder_af2/roc/renamed_pdbs/hugh_ro15_6958_0_0.35_3_4_d3en8a1_clean_0001_E113_Y29_S101d1gy7a__clean_0001_D18_H66.rd1_000000196_0000100001_0000001_0.h.pdb	4.749747973529835	5.039343360904559	False	roc	split_1
43	43	44	../renamed_pdbs/hugh_ro15_6958_0_0.35_3_4_d3en8a1_clean_0001_E113_Y29_S101d1gy7a__clean_0001_D18_H66.rd1_000000228_0000100002_0000001_0.h.pdb	model_4_ptm	57.151	0.451	10.4	/mnt/net/scratch/gyurie/ntf2_1st_binder_af2/roc/af2/split_1/44_model_4_ptm.pdb	/mnt/net/scratch/gyurie/ntf2_1st_binder_af2/roc/renamed_pdbs/hugh_ro15_6958_0_0.35_3_4_d3en8a1_clean_0001_E113_Y29_S101d1gy7a__clean_0001_D18_H66.rd1_000000228_0000100002_0000001_0.h.pdb	5.502480730914043	7.357796301393464	False	roc	split_1
44	44	45	../renamed_pdbs/hugh_ro15_6958_0_0.35_3_4_d3en8a1_clean_0001_E113_Y29_S101d1gy7a__clean_0001_D18_H66.rd1_000000238_0000100002_0000001_0.h.pdb	model_4_ptm	50.37	0.4	11.2	/mnt/net/scratch/gyurie/ntf2_1st_binder_af2/roc/af2/split_1/45_model_4_ptm.pdb	/mnt/net/scratch/gyurie/ntf2_1st_binder_af2/roc/renamed_pdbs/hugh_ro15_6958_0_0.35_3_4_d3en8a1_clean_0001_E113_Y29_S101d1gy7a__clean_0001_D18_H66.rd1_000000238_0000100002_0000001_0.h.pdb	11.328382964929212	8.4646865032179	False	roc	split_1
45	45	46	../renamed_pdbs/hugh_ro15_6958_0_0.35_3_4_d3en8a1_clean_0001_E113_Y29_S101d1gy7a__clean_0001_D18_H66.rd1_000000256_0000100004_0000001_0.h.pdb	model_4_ptm	68.774	0.468	10.8	/mnt/net/scratch/gyurie/ntf2_1st_binder_af2/roc/af2/split_1/46_model_4_ptm.pdb	/mnt/net/scratch/gyurie/ntf2_1st_binder_af2/roc/renamed_pdbs/hugh_ro15_6958_0_0.35_3_4_d3en8a1_clean_0001_E113_Y29_S101d1gy7a__clean_0001_D18_H66.rd1_000000256_0000100004_0000001_0.h.pdb	2.0548364935225854	3.231492613368645	False	roc	split_1
46	46	47	../renamed_pdbs/hugh_ro15_6958_0_0.35_3_4_d3en8a1_clean_0001_E113_Y29_S101d1gy7a__clean_0001_D18_H66.rd1_000000274_0000100001_0000001_0.h.pdb	model_4_ptm	56.118	0.46	11.0	/mnt/net/scratch/gyurie/ntf2_1st_binder_af2/roc/af2/split_1/47_model_4_ptm.pdb	/mnt/net/scratch/gyurie/ntf2_1st_binder_af2/roc/renamed_pdbs/hugh_ro15_6958_0_0.35_3_4_d3en8a1_clean_0001_E113_Y29_S101d1gy7a__clean_0001_D18_H66.rd1_000000274_0000100001_0000001_0.h.pdb	12.756865382328304	9.870356877446346	False	roc	split_1
47	47	48	../renamed_pdbs/hugh_ro15_6958_0_0.35_3_4_d3en8a1_clean_0001_E113_Y29_S101d1gy7a__clean_0001_D18_H66.rd1_000000296_0000100001_0000001_0.h.pdb	model_4_ptm	64.874	0.47	11.1	/mnt/net/scratch/gyurie/ntf2_1st_binder_af2/roc/af2/split_1/48_model_4_ptm.pdb	/mnt/net/scratch/gyurie/ntf2_1st_binder_af2/roc/renamed_pdbs/hugh_ro15_6958_0_0.35_3_4_d3en8a1_clean_0001_E113_Y29_S101d1gy7a__clean_0001_D18_H66.rd1_000000296_0000100001_0000001_0.h.pdb	4.201937316438483	4.567306253135341	False	roc	split_1
48	48	49	../renamed_pdbs/hugh_ro15_7296_0_0.45_4_3_1806_2_0.45_5_Y16_H101_W103.rd1_000000206_0000100001_0000001_0.h.pdb	model_4_ptm	85.536	0.736	11.1	/mnt/net/scratch/gyurie/ntf2_1st_binder_af2/roc/af2/split_1/49_model_4_ptm.pdb	/mnt/net/scratch/gyurie/ntf2_1st_binder_af2/roc/renamed_pdbs/hugh_ro15_7296_0_0.45_4_3_1806_2_0.45_5_Y16_H101_W103.rd1_000000206_0000100001_0000001_0.h.pdb	2.822593681411103	3.082344501490597	False	roc	split_1
49	49	50	../renamed_pdbs/hugh_ro15_7296_0_0.45_4_3_1806_2_0.45_5_Y16_H101_W103.rd1_000000231_0000100003_0000001_0.h.pdb	model_4_ptm	76.549	0.664	11.0	/mnt/net/scratch/gyurie/ntf2_1st_binder_af2/roc/af2/split_1/50_model_4_ptm.pdb	/mnt/net/scratch/gyurie/ntf2_1st_binder_af2/roc/renamed_pdbs/hugh_ro15_7296_0_0.45_4_3_1806_2_0.45_5_Y16_H101_W103.rd1_000000231_0000100003_0000001_0.h.pdb	14.024937968268214	7.524689341818179	False	roc	split_1
50	50	51	../renamed_pdbs/hugh_ro15_7296_0_0.45_4_3_1806_2_0.45_5_Y16_H101_W103.rd1_000000259_0000100003_0000001_0.h.pdb	model_4_ptm	77.924	0.674	11.0	/mnt/net/scratch/gyurie/ntf2_1st_binder_af2/roc/af2/split_1/51_model_4_ptm.pdb	/mnt/net/scratch/gyurie/ntf2_1st_binder_af2/roc/renamed_pdbs/hugh_ro15_7296_0_0.45_4_3_1806_2_0.45_5_Y16_H101_W103.rd1_000000259_0000100003_0000001_0.h.pdb	14.008708944087884	7.960003991230131	False	roc	split_1
51	51	52	../renamed_pdbs/hugh_ro15_7296_0_0.45_4_3_1806_2_0.45_5_Y16_H101_W103.rd1_000000281_0000100004_0000001_0.h.pdb	model_4_ptm	85.82	0.725	10.9	/mnt/net/scratch/gyurie/ntf2_1st_binder_af2/roc/af2/split_1/52_model_4_ptm.pdb	/mnt/net/scratch/gyurie/ntf2_1st_binder_af2/roc/renamed_pdbs/hugh_ro15_7296_0_0.45_4_3_1806_2_0.45_5_Y16_H101_W103.rd1_000000281_0000100004_0000001_0.h.pdb	2.490751952311122	2.9687877234118165	False	roc	split_1
52	52	53	../renamed_pdbs/hugh_ro9_6789_0_0.05_2_15_7404_0_0.35_1_W16_Y30_Q115d3mg3a2_clean_0001_N21.rd1_000000087_0000100002_0000001_0.h.pdb	model_4_ptm	59.304	0.499	10.5	/mnt/net/scratch/gyurie/ntf2_1st_binder_af2/roc/af2/split_1/53_model_4_ptm.pdb	/mnt/net/scratch/gyurie/ntf2_1st_binder_af2/roc/renamed_pdbs/hugh_ro9_6789_0_0.05_2_15_7404_0_0.35_1_W16_Y30_Q115d3mg3a2_clean_0001_N21.rd1_000000087_0000100002_0000001_0.h.pdb	9.0588344398798	8.059537667632634	False	roc	split_1
53	53	54	../renamed_pdbs/hugh_ro9_6789_0_0.05_2_15_7404_0_0.35_1_W16_Y30_Q115d3mg3a2_clean_0001_N21.rd1_000000093_0000100002_0000001_0.h.pdb	model_4_ptm	84.057	0.732	11.4	/mnt/net/scratch/gyurie/ntf2_1st_binder_af2/roc/af2/split_1/54_model_4_ptm.pdb	/mnt/net/scratch/gyurie/ntf2_1st_binder_af2/roc/renamed_pdbs/hugh_ro9_6789_0_0.05_2_15_7404_0_0.35_1_W16_Y30_Q115d3mg3a2_clean_0001_N21.rd1_000000093_0000100002_0000001_0.h.pdb	2.6653079591331656	2.0712426252451155	False	roc	split_1
54	54	55	../renamed_pdbs/hugh_ro9_6789_0_0.05_2_15_7404_0_0.35_1_W16_Y30_Q115d3mg3a2_clean_0001_N21.rd1_000000283_0000100001_0000001_0.h.pdb	model_4_ptm	61.309	0.517	10.6	/mnt/net/scratch/gyurie/ntf2_1st_binder_af2/roc/af2/split_1/55_model_4_ptm.pdb	/mnt/net/scratch/gyurie/ntf2_1st_binder_af2/roc/renamed_pdbs/hugh_ro9_6789_0_0.05_2_15_7404_0_0.35_1_W16_Y30_Q115d3mg3a2_clean_0001_N21.rd1_000000283_0000100001_0000001_0.h.pdb	7.356013847592796	7.332315334583344	False	roc	split_1
55	55	56	../renamed_pdbs/beta_ro15_1039_0_0.45_4_6_7404_0_0.35_1_W14_Y30_Q115d1ohpa__clean_0001_N19.rd1_000000004_0000100001_0000001_0.h.pdb	model_4_ptm	88.077	0.775	10.5	/mnt/net/scratch/gyurie/ntf2_1st_binder_af2/roc/af2/split_1/56_model_4_ptm.pdb	/mnt/net/scratch/gyurie/ntf2_1st_binder_af2/roc/renamed_pdbs/beta_ro15_1039_0_0.45_4_6_7404_0_0.35_1_W14_Y30_Q115d1ohpa__clean_0001_N19.rd1_000000004_0000100001_0000001_0.h.pdb	1.0470728558142766	2.1674849596645567	False	roc	split_1
56	56	57	../renamed_pdbs/beta_ro15_3289_0_0.35_1_0_668_0_0.05_2_Y17_H98_W100d2f99a__clean_0001_N21.rd1_000000085_0000400014_0000001_0.h.pdb	model_4_ptm	88.409	0.801	10.6	/mnt/net/scratch/gyurie/ntf2_1st_binder_af2/roc/af2/split_1/57_model_4_ptm.pdb	/mnt/net/scratch/gyurie/ntf2_1st_binder_af2/roc/renamed_pdbs/beta_ro15_3289_0_0.35_1_0_668_0_0.05_2_Y17_H98_W100d2f99a__clean_0001_N21.rd1_000000085_0000400014_0000001_0.h.pdb	2.0987201647701053	2.0925551654298453	False	roc	split_1
57	57	58	../renamed_pdbs/beta_ro15_3289_0_0.35_1_0_668_0_0.05_2_Y17_H98_W100d2f99a__clean_0001_N21.rd1_000000087_0000300012_0000001_0.h.pdb	model_4_ptm	83.392	0.749	10.4	/mnt/net/scratch/gyurie/ntf2_1st_binder_af2/roc/af2/split_1/58_model_4_ptm.pdb	/mnt/net/scratch/gyurie/ntf2_1st_binder_af2/roc/renamed_pdbs/beta_ro15_3289_0_0.35_1_0_668_0_0.05_2_Y17_H98_W100d2f99a__clean_0001_N21.rd1_000000087_0000300012_0000001_0.h.pdb	3.0688245207658507	2.9357306030281896	False	roc	split_1
58	58	59	../renamed_pdbs/beta_ro15_3289_0_0.35_1_0_668_0_0.05_2_Y17_H98_W100d2f99a__clean_0001_N21.rd1_000000127_0000100001_0000001_0.h.pdb	model_4_ptm	86.943	0.782	10.4	/mnt/net/scratch/gyurie/ntf2_1st_binder_af2/roc/af2/split_1/59_model_4_ptm.pdb	/mnt/net/scratch/gyurie/ntf2_1st_binder_af2/roc/renamed_pdbs/beta_ro15_3289_0_0.35_1_0_668_0_0.05_2_Y17_H98_W100d2f99a__clean_0001_N21.rd1_000000127_0000100001_0000001_0.h.pdb	1.9873720498511984	2.911515020580705	False	roc	split_1
59	59	60	../renamed_pdbs/beta_ro15_3289_0_0.35_1_0_668_0_0.05_2_Y17_H98_W100d2f99a__clean_0001_N21.rd1_000000137_0000100002_0000001_0.h.pdb	model_4_ptm	89.574	0.812	10.6	/mnt/net/scratch/gyurie/ntf2_1st_binder_af2/roc/af2/split_1/60_model_4_ptm.pdb	/mnt/net/scratch/gyurie/ntf2_1st_binder_af2/roc/renamed_pdbs/beta_ro15_3289_0_0.35_1_0_668_0_0.05_2_Y17_H98_W100d2f99a__clean_0001_N21.rd1_000000137_0000100002_0000001_0.h.pdb	2.006354521052791	2.4533982339754545	False	roc	split_1
60	60	61	../renamed_pdbs/beta_ro15_3289_0_0.35_1_0_668_0_0.05_2_Y17_H98_W100d2f99a__clean_0001_N21.rd1_000000145_0000300010_0000001_0.h.pdb	model_4_ptm	88.191	0.802	10.6	/mnt/net/scratch/gyurie/ntf2_1st_binder_af2/roc/af2/split_1/61_model_4_ptm.pdb	/mnt/net/scratch/gyurie/ntf2_1st_binder_af2/roc/renamed_pdbs/beta_ro15_3289_0_0.35_1_0_668_0_0.05_2_Y17_H98_W100d2f99a__clean_0001_N21.rd1_000000145_0000300010_0000001_0.h.pdb	2.0059567067743846	2.8184871966813287	False	roc	split_1
61	61	62	../renamed_pdbs/beta_ro15_3289_0_0.35_1_0_668_0_0.05_2_Y17_H98_W100d2f99a__clean_0001_N21.rd1_000000194_0000100001_0000001_0.h.pdb	model_4_ptm	82.862	0.736	10.4	/mnt/net/scratch/gyurie/ntf2_1st_binder_af2/roc/af2/split_1/62_model_4_ptm.pdb	/mnt/net/scratch/gyurie/ntf2_1st_binder_af2/roc/renamed_pdbs/beta_ro15_3289_0_0.35_1_0_668_0_0.05_2_Y17_H98_W100d2f99a__clean_0001_N21.rd1_000000194_0000100001_0000001_0.h.pdb	3.453846540018853	3.477068218238076	True	roc	split_1
62	62	63	../renamed_pdbs/beta_ro15_3289_0_0.35_1_0_668_0_0.05_2_Y17_H98_W100d2f99a__clean_0001_N21.rd1_000000244_0000200005_0000001_0.h.pdb	model_4_ptm	89.218	0.807	11.3	/mnt/net/scratch/gyurie/ntf2_1st_binder_af2/roc/af2/split_1/63_model_4_ptm.pdb	/mnt/net/scratch/gyurie/ntf2_1st_binder_af2/roc/renamed_pdbs/beta_ro15_3289_0_0.35_1_0_668_0_0.05_2_Y17_H98_W100d2f99a__clean_0001_N21.rd1_000000244_0000200005_0000001_0.h.pdb	1.879108802103281	2.7462594126818454	False	roc	split_1
63	63	64	../renamed_pdbs/beta_ro15_3289_0_0.35_1_0_668_0_0.05_2_Y17_H98_W100d2f99a__clean_0001_N21.rd1_000000293_0000100002_0000001_0.h.pdb	model_4_ptm	88.748	0.799	10.7	/mnt/net/scratch/gyurie/ntf2_1st_binder_af2/roc/af2/split_1/64_model_4_ptm.pdb	/mnt/net/scratch/gyurie/ntf2_1st_binder_af2/roc/renamed_pdbs/beta_ro15_3289_0_0.35_1_0_668_0_0.05_2_Y17_H98_W100d2f99a__clean_0001_N21.rd1_000000293_0000100002_0000001_0.h.pdb	1.962757765977072	2.4871544566158774	False	roc	split_1
64	64	65	../renamed_pdbs/beta_ro15_6763_2_0.15_3_6_d3ec9a1_clean_0001_Y18_W101_H99d2gexa1_clean_0001_N22.rd1_000000018_0000100001_0000001_0.h.pdb	model_4_ptm	84.622	0.748	10.5	/mnt/net/scratch/gyurie/ntf2_1st_binder_af2/roc/af2/split_1/65_model_4_ptm.pdb	/mnt/net/scratch/gyurie/ntf2_1st_binder_af2/roc/renamed_pdbs/beta_ro15_6763_2_0.15_3_6_d3ec9a1_clean_0001_Y18_W101_H99d2gexa1_clean_0001_N22.rd1_000000018_0000100001_0000001_0.h.pdb	1.0511247751747528	2.171403831512535	False	roc	split_1
65	65	66	../renamed_pdbs/beta_ro15_6763_2_0.15_3_6_d3ec9a1_clean_0001_Y18_W101_H99d2gexa1_clean_0001_N22.rd1_000000023_0000100003_0000001_0.h.pdb	model_4_ptm	83.923	0.744	10.6	/mnt/net/scratch/gyurie/ntf2_1st_binder_af2/roc/af2/split_1/66_model_4_ptm.pdb	/mnt/net/scratch/gyurie/ntf2_1st_binder_af2/roc/renamed_pdbs/beta_ro15_6763_2_0.15_3_6_d3ec9a1_clean_0001_Y18_W101_H99d2gexa1_clean_0001_N22.rd1_000000023_0000100003_0000001_0.h.pdb	1.23088109417723	2.466837104711162	False	roc	split_1
66	66	67	../renamed_pdbs/beta_ro15_6763_2_0.15_3_6_d3ec9a1_clean_0001_Y18_W101_H99d2gexa1_clean_0001_N22.rd1_000000072_0000100001_0000001_0.h.pdb	model_4_ptm	86.041	0.761	10.5	/mnt/net/scratch/gyurie/ntf2_1st_binder_af2/roc/af2/split_1/67_model_4_ptm.pdb	/mnt/net/scratch/gyurie/ntf2_1st_binder_af2/roc/renamed_pdbs/beta_ro15_6763_2_0.15_3_6_d3ec9a1_clean_0001_Y18_W101_H99d2gexa1_clean_0001_N22.rd1_000000072_0000100001_0000001_0.h.pdb	1.6677967706320898	4.188089152490892	False	roc	split_1
67	67	68	../renamed_pdbs/beta_ro15_6763_2_0.15_3_6_d3ec9a1_clean_0001_Y18_W101_H99d2gexa1_clean_0001_N22.rd1_000000075_0000100002_0000001_0.h.pdb	model_4_ptm	84.969	0.751	10.5	/mnt/net/scratch/gyurie/ntf2_1st_binder_af2/roc/af2/split_1/68_model_4_ptm.pdb	/mnt/net/scratch/gyurie/ntf2_1st_binder_af2/roc/renamed_pdbs/beta_ro15_6763_2_0.15_3_6_d3ec9a1_clean_0001_Y18_W101_H99d2gexa1_clean_0001_N22.rd1_000000075_0000100002_0000001_0.h.pdb	1.3747442761710864	3.489569811305624	False	roc	split_1
68	68	69	../renamed_pdbs/beta_ro15_6763_2_0.15_3_6_d3ec9a1_clean_0001_Y18_W101_H99d2gexa1_clean_0001_N22.rd1_000000125_0000100002_0000001_0.h.pdb	model_4_ptm	83.726	0.74	10.5	/mnt/net/scratch/gyurie/ntf2_1st_binder_af2/roc/af2/split_1/69_model_4_ptm.pdb	/mnt/net/scratch/gyurie/ntf2_1st_binder_af2/roc/renamed_pdbs/beta_ro15_6763_2_0.15_3_6_d3ec9a1_clean_0001_Y18_W101_H99d2gexa1_clean_0001_N22.rd1_000000125_0000100002_0000001_0.h.pdb	1.4325860968626214	3.023720560410922	False	roc	split_1
69	69	70	../renamed_pdbs/beta_ro15_6763_2_0.15_3_6_d3ec9a1_clean_0001_Y18_W101_H99d2gexa1_clean_0001_N22.rd1_000000136_0000100002_0000001_0.h.pdb	model_4_ptm	84.613	0.745	10.4	/mnt/net/scratch/gyurie/ntf2_1st_binder_af2/roc/af2/split_1/70_model_4_ptm.pdb	/mnt/net/scratch/gyurie/ntf2_1st_binder_af2/roc/renamed_pdbs/beta_ro15_6763_2_0.15_3_6_d3ec9a1_clean_0001_Y18_W101_H99d2gexa1_clean_0001_N22.rd1_000000136_0000100002_0000001_0.h.pdb	1.24251556130049	2.6119298762111343	False	roc	split_1
70	70	71	../renamed_pdbs/beta_ro15_6763_2_0.15_3_6_d3ec9a1_clean_0001_Y18_W101_H99d2gexa1_clean_0001_N22.rd1_000000138_0000100001_0000001_0.h.pdb	model_4_ptm	82.704	0.726	10.5	/mnt/net/scratch/gyurie/ntf2_1st_binder_af2/roc/af2/split_1/71_model_4_ptm.pdb	/mnt/net/scratch/gyurie/ntf2_1st_binder_af2/roc/renamed_pdbs/beta_ro15_6763_2_0.15_3_6_d3ec9a1_clean_0001_Y18_W101_H99d2gexa1_clean_0001_N22.rd1_000000138_0000100001_0000001_0.h.pdb	1.1194382889002723	2.049413581983051	False	roc	split_1
71	71	72	../renamed_pdbs/beta_ro15_6763_2_0.15_3_6_d3ec9a1_clean_0001_Y18_W101_H99d2gexa1_clean_0001_N22.rd1_000000146_0000100001_0000001_0.h.pdb	model_4_ptm	82.476	0.732	11.3	/mnt/net/scratch/gyurie/ntf2_1st_binder_af2/roc/af2/split_1/72_model_4_ptm.pdb	/mnt/net/scratch/gyurie/ntf2_1st_binder_af2/roc/renamed_pdbs/beta_ro15_6763_2_0.15_3_6_d3ec9a1_clean_0001_Y18_W101_H99d2gexa1_clean_0001_N22.rd1_000000146_0000100001_0000001_0.h.pdb	1.3965564001895074	2.155132428985871	False	roc	split_1
72	72	73	../renamed_pdbs/beta_ro15_6763_2_0.15_3_6_d3ec9a1_clean_0001_Y18_W101_H99d2gexa1_clean_0001_N22.rd1_000000152_0000100001_0000001_0.h.pdb	model_4_ptm	82.358	0.729	10.6	/mnt/net/scratch/gyurie/ntf2_1st_binder_af2/roc/af2/split_1/73_model_4_ptm.pdb	/mnt/net/scratch/gyurie/ntf2_1st_binder_af2/roc/renamed_pdbs/beta_ro15_6763_2_0.15_3_6_d3ec9a1_clean_0001_Y18_W101_H99d2gexa1_clean_0001_N22.rd1_000000152_0000100001_0000001_0.h.pdb	1.5418550755488238	3.660819889493493	False	roc	split_1
73	73	74	../renamed_pdbs/beta_ro15_6763_2_0.15_3_6_d3ec9a1_clean_0001_Y18_W101_H99d2gexa1_clean_0001_N22.rd1_000000156_0000100001_0000001_0.h.pdb	model_4_ptm	85.863	0.751	10.5	/mnt/net/scratch/gyurie/ntf2_1st_binder_af2/roc/af2/split_1/74_model_4_ptm.pdb	/mnt/net/scratch/gyurie/ntf2_1st_binder_af2/roc/renamed_pdbs/beta_ro15_6763_2_0.15_3_6_d3ec9a1_clean_0001_Y18_W101_H99d2gexa1_clean_0001_N22.rd1_000000156_0000100001_0000001_0.h.pdb	1.491699542279918	4.377663675090051	False	roc	split_1
74	74	75	../renamed_pdbs/beta_ro15_6763_2_0.15_3_6_d3ec9a1_clean_0001_Y18_W101_H99d2gexa1_clean_0001_N22.rd1_000000160_0000100001_0000001_0.h.pdb	model_4_ptm	86.09	0.753	10.6	/mnt/net/scratch/gyurie/ntf2_1st_binder_af2/roc/af2/split_1/75_model_4_ptm.pdb	/mnt/net/scratch/gyurie/ntf2_1st_binder_af2/roc/renamed_pdbs/beta_ro15_6763_2_0.15_3_6_d3ec9a1_clean_0001_Y18_W101_H99d2gexa1_clean_0001_N22.rd1_000000160_0000100001_0000001_0.h.pdb	1.4472369721087603	4.367145511888306	False	roc	split_1
75	75	76	../renamed_pdbs/beta_ro15_6763_2_0.15_3_6_d3ec9a1_clean_0001_Y18_W101_H99d2gexa1_clean_0001_N22.rd1_000000161_0000100003_0000001_0.h.pdb	model_4_ptm	84.473	0.748	10.5	/mnt/net/scratch/gyurie/ntf2_1st_binder_af2/roc/af2/split_1/76_model_4_ptm.pdb	/mnt/net/scratch/gyurie/ntf2_1st_binder_af2/roc/renamed_pdbs/beta_ro15_6763_2_0.15_3_6_d3ec9a1_clean_0001_Y18_W101_H99d2gexa1_clean_0001_N22.rd1_000000161_0000100003_0000001_0.h.pdb	1.1167212864395335	1.980504519887118	False	roc	split_1
76	76	77	../renamed_pdbs/beta_ro15_6763_2_0.15_3_6_d3ec9a1_clean_0001_Y18_W101_H99d2gexa1_clean_0001_N22.rd1_000000172_0000100001_0000001_0.h.pdb	model_4_ptm	85.802	0.756	10.5	/mnt/net/scratch/gyurie/ntf2_1st_binder_af2/roc/af2/split_1/77_model_4_ptm.pdb	/mnt/net/scratch/gyurie/ntf2_1st_binder_af2/roc/renamed_pdbs/beta_ro15_6763_2_0.15_3_6_d3ec9a1_clean_0001_Y18_W101_H99d2gexa1_clean_0001_N22.rd1_000000172_0000100001_0000001_0.h.pdb	1.68182218582019	3.905469884123144	False	roc	split_1
77	77	78	../renamed_pdbs/beta_ro15_6763_2_0.15_3_6_d3ec9a1_clean_0001_Y18_W101_H99d2gexa1_clean_0001_N22.rd1_000000182_0000100002_0000001_0.h.pdb	model_4_ptm	83.559	0.733	10.5	/mnt/net/scratch/gyurie/ntf2_1st_binder_af2/roc/af2/split_1/78_model_4_ptm.pdb	/mnt/net/scratch/gyurie/ntf2_1st_binder_af2/roc/renamed_pdbs/beta_ro15_6763_2_0.15_3_6_d3ec9a1_clean_0001_Y18_W101_H99d2gexa1_clean_0001_N22.rd1_000000182_0000100002_0000001_0.h.pdb	1.5645881340051704	3.5345140184420663	False	roc	split_1
78	78	79	../renamed_pdbs/beta_ro15_6763_2_0.15_3_6_d3ec9a1_clean_0001_Y18_W101_H99d2gexa1_clean_0001_N22.rd1_000000185_0000100001_0000001_0.h.pdb	model_4_ptm	84.46	0.751	10.5	/mnt/net/scratch/gyurie/ntf2_1st_binder_af2/roc/af2/split_1/79_model_4_ptm.pdb	/mnt/net/scratch/gyurie/ntf2_1st_binder_af2/roc/renamed_pdbs/beta_ro15_6763_2_0.15_3_6_d3ec9a1_clean_0001_Y18_W101_H99d2gexa1_clean_0001_N22.rd1_000000185_0000100001_0000001_0.h.pdb	1.4087074079436912	2.938245290647115	False	roc	split_1
79	79	80	../renamed_pdbs/beta_ro15_6763_2_0.15_3_6_d3ec9a1_clean_0001_Y18_W101_H99d2gexa1_clean_0001_N22.rd1_000000188_0000100002_0000001_0.h.pdb	model_4_ptm	85.041	0.748	10.5	/mnt/net/scratch/gyurie/ntf2_1st_binder_af2/roc/af2/split_1/80_model_4_ptm.pdb	/mnt/net/scratch/gyurie/ntf2_1st_binder_af2/roc/renamed_pdbs/beta_ro15_6763_2_0.15_3_6_d3ec9a1_clean_0001_Y18_W101_H99d2gexa1_clean_0001_N22.rd1_000000188_0000100002_0000001_0.h.pdb	1.2388003992782264	2.3639809595138788	False	roc	split_1
80	80	81	../renamed_pdbs/beta_ro15_6763_2_0.15_3_6_d3ec9a1_clean_0001_Y18_W101_H99d2gexa1_clean_0001_N22.rd1_000000193_0000100001_0000001_0.h.pdb	model_4_ptm	82.386	0.727	11.3	/mnt/net/scratch/gyurie/ntf2_1st_binder_af2/roc/af2/split_1/81_model_4_ptm.pdb	/mnt/net/scratch/gyurie/ntf2_1st_binder_af2/roc/renamed_pdbs/beta_ro15_6763_2_0.15_3_6_d3ec9a1_clean_0001_Y18_W101_H99d2gexa1_clean_0001_N22.rd1_000000193_0000100001_0000001_0.h.pdb	1.5114867154765153	2.9886345702036987	False	roc	split_1
81	81	82	../renamed_pdbs/beta_ro15_6763_2_0.15_3_6_d3ec9a1_clean_0001_Y18_W101_H99d2gexa1_clean_0001_N22.rd1_000000267_0000100001_0000001_0.h.pdb	model_4_ptm	86.953	0.764	10.5	/mnt/net/scratch/gyurie/ntf2_1st_binder_af2/roc/af2/split_1/82_model_4_ptm.pdb	/mnt/net/scratch/gyurie/ntf2_1st_binder_af2/roc/renamed_pdbs/beta_ro15_6763_2_0.15_3_6_d3ec9a1_clean_0001_Y18_W101_H99d2gexa1_clean_0001_N22.rd1_000000267_0000100001_0000001_0.h.pdb	1.0358111820034293	1.9289650576773716	False	roc	split_1
82	82	83	../renamed_pdbs/beta_ro15_6763_2_0.15_3_6_d3ec9a1_clean_0001_Y18_W101_H99d2gexa1_clean_0001_N22.rd1_000000280_0000100003_0000001_0.h.pdb	model_4_ptm	60.921	0.517	10.6	/mnt/net/scratch/gyurie/ntf2_1st_binder_af2/roc/af2/split_1/83_model_4_ptm.pdb	/mnt/net/scratch/gyurie/ntf2_1st_binder_af2/roc/renamed_pdbs/beta_ro15_6763_2_0.15_3_6_d3ec9a1_clean_0001_Y18_W101_H99d2gexa1_clean_0001_N22.rd1_000000280_0000100003_0000001_0.h.pdb	15.046821974284818	8.06312565429826	False	roc	split_1
83	83	84	../renamed_pdbs/beta_ro15_6763_2_0.15_3_6_d3ec9a1_clean_0001_Y18_W101_H99d2gexa1_clean_0001_N22.rd1_000000281_0000100004_0000001_0.h.pdb	model_4_ptm	85.003	0.752	10.5	/mnt/net/scratch/gyurie/ntf2_1st_binder_af2/roc/af2/split_1/84_model_4_ptm.pdb	/mnt/net/scratch/gyurie/ntf2_1st_binder_af2/roc/renamed_pdbs/beta_ro15_6763_2_0.15_3_6_d3ec9a1_clean_0001_Y18_W101_H99d2gexa1_clean_0001_N22.rd1_000000281_0000100004_0000001_0.h.pdb	1.5595283983001351	3.1927779434976173	False	roc	split_1
84	84	85	../renamed_pdbs/beta_ro15_6763_2_0.15_3_6_d3ec9a1_clean_0001_Y18_W101_H99d2gexa1_clean_0001_N22.rd1_000000281_0000200006_0000001_0.h.pdb	model_4_ptm	84.869	0.754	10.5	/mnt/net/scratch/gyurie/ntf2_1st_binder_af2/roc/af2/split_1/85_model_4_ptm.pdb	/mnt/net/scratch/gyurie/ntf2_1st_binder_af2/roc/renamed_pdbs/beta_ro15_6763_2_0.15_3_6_d3ec9a1_clean_0001_Y18_W101_H99d2gexa1_clean_0001_N22.rd1_000000281_0000200006_0000001_0.h.pdb	1.2484995789578477	3.718583914104548	False	roc	split_1
85	85	86	../renamed_pdbs/beta_ro15_6763_2_0.15_3_6_d3ec9a1_clean_0001_Y18_W101_H99d2gexa1_clean_0001_N22.rd1_000000281_0000300010_0000001_0.h.pdb	model_4_ptm	84.653	0.752	10.5	/mnt/net/scratch/gyurie/ntf2_1st_binder_af2/roc/af2/split_1/86_model_4_ptm.pdb	/mnt/net/scratch/gyurie/ntf2_1st_binder_af2/roc/renamed_pdbs/beta_ro15_6763_2_0.15_3_6_d3ec9a1_clean_0001_Y18_W101_H99d2gexa1_clean_0001_N22.rd1_000000281_0000300010_0000001_0.h.pdb	1.264276103316871	3.22608958714834	False	roc	split_1
86	86	87	../renamed_pdbs/beta_ro15_6763_2_0.15_3_6_d3ec9a1_clean_0001_Y18_W101_H99d2gexa1_clean_0001_N22.rd1_000000283_0000200008_0000001_0.h.pdb	model_4_ptm	83.981	0.743	10.5	/mnt/net/scratch/gyurie/ntf2_1st_binder_af2/roc/af2/split_1/87_model_4_ptm.pdb	/mnt/net/scratch/gyurie/ntf2_1st_binder_af2/roc/renamed_pdbs/beta_ro15_6763_2_0.15_3_6_d3ec9a1_clean_0001_Y18_W101_H99d2gexa1_clean_0001_N22.rd1_000000283_0000200008_0000001_0.h.pdb	1.1908346625480903	2.979977795901304	False	roc	split_1
87	87	88	../renamed_pdbs/beta_ro15_6763_2_0.15_3_6_d3ec9a1_clean_0001_Y18_W101_H99d2gexa1_clean_0001_N22.rd1_000000290_0000100002_0000001_0.h.pdb	model_4_ptm	84.082	0.738	10.5	/mnt/net/scratch/gyurie/ntf2_1st_binder_af2/roc/af2/split_1/88_model_4_ptm.pdb	/mnt/net/scratch/gyurie/ntf2_1st_binder_af2/roc/renamed_pdbs/beta_ro15_6763_2_0.15_3_6_d3ec9a1_clean_0001_Y18_W101_H99d2gexa1_clean_0001_N22.rd1_000000290_0000100002_0000001_0.h.pdb	1.4777132201275596	3.2995332080003394	False	roc	split_1
88	88	89	../renamed_pdbs/beta_ro15_6763_2_0.15_3_6_d3ec9a1_clean_0001_Y18_W101_H99d2gexa1_clean_0001_N22.rd1_000000293_0000100002_0000001_0.h.pdb	model_4_ptm	85.048	0.747	11.3	/mnt/net/scratch/gyurie/ntf2_1st_binder_af2/roc/af2/split_1/89_model_4_ptm.pdb	/mnt/net/scratch/gyurie/ntf2_1st_binder_af2/roc/renamed_pdbs/beta_ro15_6763_2_0.15_3_6_d3ec9a1_clean_0001_Y18_W101_H99d2gexa1_clean_0001_N22.rd1_000000293_0000100002_0000001_0.h.pdb	1.5934701337439956	4.201837958581843	False	roc	split_1
89	89	90	../renamed_pdbs/beta_ro9_2000_0_0.35_4_0_7404_0_0.35_1_W14_Y30_Q115d2f99a__clean_0001_N19.rd1_000000006_0000100001_0000001_0.h.pdb	model_4_ptm	69.99	0.562	10.6	/mnt/net/scratch/gyurie/ntf2_1st_binder_af2/roc/af2/split_1/90_model_4_ptm.pdb	/mnt/net/scratch/gyurie/ntf2_1st_binder_af2/roc/renamed_pdbs/beta_ro9_2000_0_0.35_4_0_7404_0_0.35_1_W14_Y30_Q115d2f99a__clean_0001_N19.rd1_000000006_0000100001_0000001_0.h.pdb	3.6031157994727465	4.290099883737082	False	roc	split_1
90	90	91	../renamed_pdbs/beta_ro9_2000_0_0.35_4_0_7404_0_0.35_1_W14_Y30_Q115d2f99a__clean_0001_N19.rd1_000000033_0000100002_0000001_0.h.pdb	model_4_ptm	76.525	0.622	10.5	/mnt/net/scratch/gyurie/ntf2_1st_binder_af2/roc/af2/split_1/91_model_4_ptm.pdb	/mnt/net/scratch/gyurie/ntf2_1st_binder_af2/roc/renamed_pdbs/beta_ro9_2000_0_0.35_4_0_7404_0_0.35_1_W14_Y30_Q115d2f99a__clean_0001_N19.rd1_000000033_0000100002_0000001_0.h.pdb	2.9143096500487675	3.19147454741733	False	roc	split_1
91	91	92	../renamed_pdbs/beta_ro9_2000_0_0.35_4_0_7404_0_0.35_1_W14_Y30_Q115d2f99a__clean_0001_N19.rd1_000000277_0000800030_0000001_0.h.pdb	model_4_ptm	70.745	0.57	10.5	/mnt/net/scratch/gyurie/ntf2_1st_binder_af2/roc/af2/split_1/92_model_4_ptm.pdb	/mnt/net/scratch/gyurie/ntf2_1st_binder_af2/roc/renamed_pdbs/beta_ro9_2000_0_0.35_4_0_7404_0_0.35_1_W14_Y30_Q115d2f99a__clean_0001_N19.rd1_000000277_0000800030_0000001_0.h.pdb	2.8523833006748767	3.7291863338545457	False	roc	split_1
92	92	93	../renamed_pdbs/hugh_ro15_1039_0_0.45_4_6_7404_0_0.35_1_W14_Y30_Q115d1ohpa__clean_0001_N19.rd1_000000278_0000100002_0000001_0.h.pdb	model_4_ptm	88.38	0.772	10.6	/mnt/net/scratch/gyurie/ntf2_1st_binder_af2/roc/af2/split_1/93_model_4_ptm.pdb	/mnt/net/scratch/gyurie/ntf2_1st_binder_af2/roc/renamed_pdbs/hugh_ro15_1039_0_0.45_4_6_7404_0_0.35_1_W14_Y30_Q115d1ohpa__clean_0001_N19.rd1_000000278_0000100002_0000001_0.h.pdb	1.1446476165193302	2.432130038639805	False	roc	split_1
93	93	94	../renamed_pdbs/hugh_ro15_1422_0_0.25_5_19_1806_2_0.45_5_Y16_H102_W104d1o7nb__clean_0001_D20_R69.rd1_000000199_0000100004_0000001_0.h.pdb	model_4_ptm	85.149	0.71	10.5	/mnt/net/scratch/gyurie/ntf2_1st_binder_af2/roc/af2/split_1/94_model_4_ptm.pdb	/mnt/net/scratch/gyurie/ntf2_1st_binder_af2/roc/renamed_pdbs/hugh_ro15_1422_0_0.25_5_19_1806_2_0.45_5_Y16_H102_W104d1o7nb__clean_0001_D20_R69.rd1_000000199_0000100004_0000001_0.h.pdb	1.7993169117879892	2.765782464021468	False	roc	split_1
94	94	95	../renamed_pdbs/hugh_ro15_1943_0_0.05_3_13_930_0_0.25_3_Y29_R101_D113d1gy7a__clean_0001_D18_H64.rd1_000000274_0000100001_0000001_0.h.pdb	model_4_ptm	74.265	0.541	10.5	/mnt/net/scratch/gyurie/ntf2_1st_binder_af2/roc/af2/split_1/95_model_4_ptm.pdb	/mnt/net/scratch/gyurie/ntf2_1st_binder_af2/roc/renamed_pdbs/hugh_ro15_1943_0_0.05_3_13_930_0_0.25_3_Y29_R101_D113d1gy7a__clean_0001_D18_H64.rd1_000000274_0000100001_0000001_0.h.pdb	3.251699828576975	3.7712208762816	False	roc	split_1
95	95	96	../renamed_pdbs/hugh_ro15_1943_0_0.05_3_4_541_0_0.35_1_W33_E101_H103_T113d1gy7a__clean_0001_D18_H64.rd1_000000033_0000100001_0000001_0.h.pdb	model_4_ptm	86.628	0.708	10.5	/mnt/net/scratch/gyurie/ntf2_1st_binder_af2/roc/af2/split_1/96_model_4_ptm.pdb	/mnt/net/scratch/gyurie/ntf2_1st_binder_af2/roc/renamed_pdbs/hugh_ro15_1943_0_0.05_3_4_541_0_0.35_1_W33_E101_H103_T113d1gy7a__clean_0001_D18_H64.rd1_000000033_0000100001_0000001_0.h.pdb	1.996301828227618	2.545690879715457	False	roc	split_1
96	96	97	../renamed_pdbs/hugh_ro15_1943_0_0.05_3_4_541_0_0.35_1_W33_E101_H103_T113d1gy7a__clean_0001_D18_H64.rd1_000000223_0000100001_0000001_0.h.pdb	model_4_ptm	83.832	0.653	10.5	/mnt/net/scratch/gyurie/ntf2_1st_binder_af2/roc/af2/split_1/97_model_4_ptm.pdb	/mnt/net/scratch/gyurie/ntf2_1st_binder_af2/roc/renamed_pdbs/hugh_ro15_1943_0_0.05_3_4_541_0_0.35_1_W33_E101_H103_T113d1gy7a__clean_0001_D18_H64.rd1_000000223_0000100001_0000001_0.h.pdb	2.547137940123146	2.532929698393632	False	roc	split_1
97	97	98	../renamed_pdbs/hugh_ro15_3289_0_0.35_1_0_668_0_0.05_2_Y17_H98_W100d2f99a__clean_0001_N21.rd1_000000008_0000100001_0000001_0.h.pdb	model_4_ptm	89.194	0.81	11.2	/mnt/net/scratch/gyurie/ntf2_1st_binder_af2/roc/af2/split_1/98_model_4_ptm.pdb	/mnt/net/scratch/gyurie/ntf2_1st_binder_af2/roc/renamed_pdbs/hugh_ro15_3289_0_0.35_1_0_668_0_0.05_2_Y17_H98_W100d2f99a__clean_0001_N21.rd1_000000008_0000100001_0000001_0.h.pdb	1.8656069254392853	2.555659628962408	False	roc	split_1
98	98	99	../renamed_pdbs/hugh_ro15_3289_0_0.35_1_0_668_0_0.05_2_Y17_H98_W100d2f99a__clean_0001_N21.rd1_000000056_0000100004_0000001_1.h.pdb	model_4_ptm	86.668	0.795	10.6	/mnt/net/scratch/gyurie/ntf2_1st_binder_af2/roc/af2/split_1/99_model_4_ptm.pdb	/mnt/net/scratch/gyurie/ntf2_1st_binder_af2/roc/renamed_pdbs/hugh_ro15_3289_0_0.35_1_0_668_0_0.05_2_Y17_H98_W100d2f99a__clean_0001_N21.rd1_000000056_0000100004_0000001_1.h.pdb	2.151639987392728	2.833503211409815	False	roc	split_1
99	99	100	../renamed_pdbs/hugh_ro15_3289_0_0.35_1_0_668_0_0.05_2_Y17_H98_W100d2f99a__clean_0001_N21.rd1_000000168_0000100001_0000001_0.h.pdb	model_4_ptm	87.473	0.802	10.6	/mnt/net/scratch/gyurie/ntf2_1st_binder_af2/roc/af2/split_1/100_model_4_ptm.pdb	/mnt/net/scratch/gyurie/ntf2_1st_binder_af2/roc/renamed_pdbs/hugh_ro15_3289_0_0.35_1_0_668_0_0.05_2_Y17_H98_W100d2f99a__clean_0001_N21.rd1_000000168_0000100001_0000001_0.h.pdb	2.0393385938299176	2.623775974173405	False	roc	split_1
100	100	101	../renamed_pdbs/hugh_ro15_3289_0_0.35_1_0_668_0_0.05_2_Y17_H98_W100d2f99a__clean_0001_N21.rd1_000000228_0000100003_0000001_0.h.pdb	model_4_ptm	87.91	0.805	10.5	/mnt/net/scratch/gyurie/ntf2_1st_binder_af2/roc/af2/split_1/101_model_4_ptm.pdb	/mnt/net/scratch/gyurie/ntf2_1st_binder_af2/roc/renamed_pdbs/hugh_ro15_3289_0_0.35_1_0_668_0_0.05_2_Y17_H98_W100d2f99a__clean_0001_N21.rd1_000000228_0000100003_0000001_0.h.pdb	2.05397719675949	2.5826600428861197	False	roc	split_1
101	101	102	../renamed_pdbs/hugh_ro15_3289_0_0.35_1_3_668_0_0.05_2_Y17_H98_W100d3dxoa1_clean_0001_N21.rd1_000000168_0000300009_0000001_0.h.pdb	model_4_ptm	88.247	0.774	10.5	/mnt/net/scratch/gyurie/ntf2_1st_binder_af2/roc/af2/split_1/102_model_4_ptm.pdb	/mnt/net/scratch/gyurie/ntf2_1st_binder_af2/roc/renamed_pdbs/hugh_ro15_3289_0_0.35_1_3_668_0_0.05_2_Y17_H98_W100d3dxoa1_clean_0001_N21.rd1_000000168_0000300009_0000001_0.h.pdb	2.005402849939657	3.2859838799027825	False	roc	split_1
102	102	103	../renamed_pdbs/hugh_ro15_6763_2_0.15_3_6_d3ec9a1_clean_0001_Y18_W101_H99d2gexa1_clean_0001_N22.rd1_000000048_0000100003_0000001_1.h.pdb	model_4_ptm	87.154	0.766	10.6	/mnt/net/scratch/gyurie/ntf2_1st_binder_af2/roc/af2/split_1/103_model_4_ptm.pdb	/mnt/net/scratch/gyurie/ntf2_1st_binder_af2/roc/renamed_pdbs/hugh_ro15_6763_2_0.15_3_6_d3ec9a1_clean_0001_Y18_W101_H99d2gexa1_clean_0001_N22.rd1_000000048_0000100003_0000001_1.h.pdb	1.3521539952766148	3.194549466866172	False	roc	split_1
103	103	104	../renamed_pdbs/hugh_ro15_6763_2_0.15_3_6_d3ec9a1_clean_0001_Y18_W101_H99d2gexa1_clean_0001_N22.rd1_000000068_0000100002_0000001_0.h.pdb	model_4_ptm	82.997	0.726	10.5	/mnt/net/scratch/gyurie/ntf2_1st_binder_af2/roc/af2/split_1/104_model_4_ptm.pdb	/mnt/net/scratch/gyurie/ntf2_1st_binder_af2/roc/renamed_pdbs/hugh_ro15_6763_2_0.15_3_6_d3ec9a1_clean_0001_Y18_W101_H99d2gexa1_clean_0001_N22.rd1_000000068_0000100002_0000001_0.h.pdb	1.2012842322103303	2.532757363848091	False	roc	split_1
104	104	105	../renamed_pdbs/hugh_ro15_6763_2_0.15_3_6_d3ec9a1_clean_0001_Y18_W101_H99d2gexa1_clean_0001_N22.rd1_000000109_0000100002_0000001_1.h.pdb	model_4_ptm	86.723	0.755	10.5	/mnt/net/scratch/gyurie/ntf2_1st_binder_af2/roc/af2/split_1/105_model_4_ptm.pdb	/mnt/net/scratch/gyurie/ntf2_1st_binder_af2/roc/renamed_pdbs/hugh_ro15_6763_2_0.15_3_6_d3ec9a1_clean_0001_Y18_W101_H99d2gexa1_clean_0001_N22.rd1_000000109_0000100002_0000001_1.h.pdb	1.219968819917408	2.2001876635767714	False	roc	split_1
105	105	106	../renamed_pdbs/hugh_ro15_6763_2_0.15_3_6_d3ec9a1_clean_0001_Y18_W101_H99d2gexa1_clean_0001_N22.rd1_000000128_0000300009_0000001_0.h.pdb	model_4_ptm	83.949	0.74	10.5	/mnt/net/scratch/gyurie/ntf2_1st_binder_af2/roc/af2/split_1/106_model_4_ptm.pdb	/mnt/net/scratch/gyurie/ntf2_1st_binder_af2/roc/renamed_pdbs/hugh_ro15_6763_2_0.15_3_6_d3ec9a1_clean_0001_Y18_W101_H99d2gexa1_clean_0001_N22.rd1_000000128_0000300009_0000001_0.h.pdb	1.6669936360744086	2.976644508914944	False	roc	split_1
106	106	107	../renamed_pdbs/hugh_ro15_6763_2_0.15_3_6_d3ec9a1_clean_0001_Y18_W101_H99d2gexa1_clean_0001_N22.rd1_000000135_0000100001_0000001_0.h.pdb	model_4_ptm	82.826	0.735	11.4	/mnt/net/scratch/gyurie/ntf2_1st_binder_af2/roc/af2/split_1/107_model_4_ptm.pdb	/mnt/net/scratch/gyurie/ntf2_1st_binder_af2/roc/renamed_pdbs/hugh_ro15_6763_2_0.15_3_6_d3ec9a1_clean_0001_Y18_W101_H99d2gexa1_clean_0001_N22.rd1_000000135_0000100001_0000001_0.h.pdb	1.3189705625970605	2.829760860260288	False	roc	split_1
107	107	108	../renamed_pdbs/hugh_ro15_6763_2_0.15_3_6_d3ec9a1_clean_0001_Y18_W101_H99d2gexa1_clean_0001_N22.rd1_000000184_0000600021_0000001_0.h.pdb	model_4_ptm	84.712	0.744	10.6	/mnt/net/scratch/gyurie/ntf2_1st_binder_af2/roc/af2/split_1/108_model_4_ptm.pdb	/mnt/net/scratch/gyurie/ntf2_1st_binder_af2/roc/renamed_pdbs/hugh_ro15_6763_2_0.15_3_6_d3ec9a1_clean_0001_Y18_W101_H99d2gexa1_clean_0001_N22.rd1_000000184_0000600021_0000001_0.h.pdb	0.9977727433891038	1.974665043711724	False	roc	split_1
108	108	109	../renamed_pdbs/hugh_ro15_6763_2_0.15_3_6_d3ec9a1_clean_0001_Y18_W101_H99d2gexa1_clean_0001_N22.rd1_000000223_0000200008_0000001_0.h.pdb	model_4_ptm	85.404	0.749	10.6	/mnt/net/scratch/gyurie/ntf2_1st_binder_af2/roc/af2/split_1/109_model_4_ptm.pdb	/mnt/net/scratch/gyurie/ntf2_1st_binder_af2/roc/renamed_pdbs/hugh_ro15_6763_2_0.15_3_6_d3ec9a1_clean_0001_Y18_W101_H99d2gexa1_clean_0001_N22.rd1_000000223_0000200008_0000001_0.h.pdb	1.2986104082353842	2.357441067203799	False	roc	split_1
109	109	110	../renamed_pdbs/hugh_ro9_1039_0_0.45_4_6_7404_0_0.35_1_W14_Y30_Q115d1ohpa__clean_0001_N19.rd1_000000299_0000300012_0000001_0.h.pdb	model_4_ptm	88.969	0.775	10.5	/mnt/net/scratch/gyurie/ntf2_1st_binder_af2/roc/af2/split_1/110_model_4_ptm.pdb	/mnt/net/scratch/gyurie/ntf2_1st_binder_af2/roc/renamed_pdbs/hugh_ro9_1039_0_0.45_4_6_7404_0_0.35_1_W14_Y30_Q115d1ohpa__clean_0001_N19.rd1_000000299_0000300012_0000001_0.h.pdb	1.5469639409789784	2.506701718545345	False	roc	split_1
110	110	111	../renamed_pdbs/beta_ro15_1727_0_0.45_1_10_7404_0_0.35_1_W14_Y30_Q117d2geya1_clean_0001_N19.rd1_000000024_0000100001_0000001_0.h.pdb	model_4_ptm	90.577	0.809	10.5	/mnt/net/scratch/gyurie/ntf2_1st_binder_af2/roc/af2/split_1/111_model_4_ptm.pdb	/mnt/net/scratch/gyurie/ntf2_1st_binder_af2/roc/renamed_pdbs/beta_ro15_1727_0_0.45_1_10_7404_0_0.35_1_W14_Y30_Q117d2geya1_clean_0001_N19.rd1_000000024_0000100001_0000001_0.h.pdb	0.8612699732802751	1.7042504736440551	False	roc	split_1
111	111	112	../renamed_pdbs/beta_ro15_1727_0_0.45_1_10_7404_0_0.35_1_W14_Y30_Q117d2geya1_clean_0001_N19.rd1_000000025_0000100002_0000001_0.h.pdb	model_4_ptm	89.341	0.783	11.0	/mnt/net/scratch/gyurie/ntf2_1st_binder_af2/roc/af2/split_1/112_model_4_ptm.pdb	/mnt/net/scratch/gyurie/ntf2_1st_binder_af2/roc/renamed_pdbs/beta_ro15_1727_0_0.45_1_10_7404_0_0.35_1_W14_Y30_Q117d2geya1_clean_0001_N19.rd1_000000025_0000100002_0000001_0.h.pdb	0.8617395692296269	1.917757676779221	False	roc	split_1
112	112	113	../renamed_pdbs/beta_ro15_1727_0_0.45_1_10_7404_0_0.35_1_W14_Y30_Q117d2geya1_clean_0001_N19.rd1_000000028_0000100002_0000001_0.h.pdb	model_4_ptm	89.839	0.797	10.5	/mnt/net/scratch/gyurie/ntf2_1st_binder_af2/roc/af2/split_1/113_model_4_ptm.pdb	/mnt/net/scratch/gyurie/ntf2_1st_binder_af2/roc/renamed_pdbs/beta_ro15_1727_0_0.45_1_10_7404_0_0.35_1_W14_Y30_Q117d2geya1_clean_0001_N19.rd1_000000028_0000100002_0000001_0.h.pdb	0.7758829755024251	1.7099887969139822	True	roc	split_1
113	113	114	../renamed_pdbs/beta_ro15_1727_0_0.45_1_10_7404_0_0.35_1_W14_Y30_Q117d2geya1_clean_0001_N19.rd1_000000037_0000200006_0000001_0.h.pdb	model_4_ptm	69.142	0.595	10.6	/mnt/net/scratch/gyurie/ntf2_1st_binder_af2/roc/af2/split_1/114_model_4_ptm.pdb	/mnt/net/scratch/gyurie/ntf2_1st_binder_af2/roc/renamed_pdbs/beta_ro15_1727_0_0.45_1_10_7404_0_0.35_1_W14_Y30_Q117d2geya1_clean_0001_N19.rd1_000000037_0000200006_0000001_0.h.pdb	15.741190262310337	11.2683289393309	False	roc	split_1
114	114	115	../renamed_pdbs/beta_ro15_1727_0_0.45_1_10_7404_0_0.35_1_W14_Y30_Q117d2geya1_clean_0001_N19.rd1_000000049_0000100003_0000001_0.h.pdb	model_4_ptm	89.761	0.794	10.5	/mnt/net/scratch/gyurie/ntf2_1st_binder_af2/roc/af2/split_1/115_model_4_ptm.pdb	/mnt/net/scratch/gyurie/ntf2_1st_binder_af2/roc/renamed_pdbs/beta_ro15_1727_0_0.45_1_10_7404_0_0.35_1_W14_Y30_Q117d2geya1_clean_0001_N19.rd1_000000049_0000100003_0000001_0.h.pdb	0.7694667585892839	1.9250606963508932	False	roc	split_1
115	115	116	../renamed_pdbs/beta_ro15_1727_0_0.45_1_10_7404_0_0.35_1_W14_Y30_Q117d2geya1_clean_0001_N19.rd1_000000049_0000200006_0000001_0.h.pdb	model_4_ptm	89.706	0.794	11.3	/mnt/net/scratch/gyurie/ntf2_1st_binder_af2/roc/af2/split_1/116_model_4_ptm.pdb	/mnt/net/scratch/gyurie/ntf2_1st_binder_af2/roc/renamed_pdbs/beta_ro15_1727_0_0.45_1_10_7404_0_0.35_1_W14_Y30_Q117d2geya1_clean_0001_N19.rd1_000000049_0000200006_0000001_0.h.pdb	0.7561233686017277	1.629726003114904	True	roc	split_1
116	116	117	../renamed_pdbs/beta_ro15_1727_0_0.45_1_10_7404_0_0.35_1_W14_Y30_Q117d2geya1_clean_0001_N19.rd1_000000057_0000100003_0000001_0.h.pdb	model_4_ptm	91.456	0.817	10.5	/mnt/net/scratch/gyurie/ntf2_1st_binder_af2/roc/af2/split_1/117_model_4_ptm.pdb	/mnt/net/scratch/gyurie/ntf2_1st_binder_af2/roc/renamed_pdbs/beta_ro15_1727_0_0.45_1_10_7404_0_0.35_1_W14_Y30_Q117d2geya1_clean_0001_N19.rd1_000000057_0000100003_0000001_0.h.pdb	0.9459969759143292	1.7687713626597596	True	roc	split_1
117	117	118	../renamed_pdbs/beta_ro15_1727_0_0.45_1_10_7404_0_0.35_1_W14_Y30_Q117d2geya1_clean_0001_N19.rd1_000000084_0000100002_0000001_0.h.pdb	model_4_ptm	89.918	0.8	10.6	/mnt/net/scratch/gyurie/ntf2_1st_binder_af2/roc/af2/split_1/118_model_4_ptm.pdb	/mnt/net/scratch/gyurie/ntf2_1st_binder_af2/roc/renamed_pdbs/beta_ro15_1727_0_0.45_1_10_7404_0_0.35_1_W14_Y30_Q117d2geya1_clean_0001_N19.rd1_000000084_0000100002_0000001_0.h.pdb	0.8094120528162764	1.809647335960617	False	roc	split_1
118	118	119	../renamed_pdbs/beta_ro15_1727_0_0.45_1_10_7404_0_0.35_1_W14_Y30_Q117d2geya1_clean_0001_N19.rd1_000000086_0000100001_0000001_0.h.pdb	model_4_ptm	90.73	0.805	10.5	/mnt/net/scratch/gyurie/ntf2_1st_binder_af2/roc/af2/split_1/119_model_4_ptm.pdb	/mnt/net/scratch/gyurie/ntf2_1st_binder_af2/roc/renamed_pdbs/beta_ro15_1727_0_0.45_1_10_7404_0_0.35_1_W14_Y30_Q117d2geya1_clean_0001_N19.rd1_000000086_0000100001_0000001_0.h.pdb	0.711158507351402	2.223092641554396	False	roc	split_1
119	119	120	../renamed_pdbs/beta_ro15_1727_0_0.45_1_10_7404_0_0.35_1_W14_Y30_Q117d2geya1_clean_0001_N19.rd1_000000092_0000100004_0000001_0.h.pdb	model_4_ptm	91.282	0.807	10.5	/mnt/net/scratch/gyurie/ntf2_1st_binder_af2/roc/af2/split_1/120_model_4_ptm.pdb	/mnt/net/scratch/gyurie/ntf2_1st_binder_af2/roc/renamed_pdbs/beta_ro15_1727_0_0.45_1_10_7404_0_0.35_1_W14_Y30_Q117d2geya1_clean_0001_N19.rd1_000000092_0000100004_0000001_0.h.pdb	0.9140635926039076	1.857370093873707	False	roc	split_1
120	120	121	../renamed_pdbs/beta_ro15_1727_0_0.45_1_10_7404_0_0.35_1_W14_Y30_Q117d2geya1_clean_0001_N19.rd1_000000092_0000200005_0000001_0.h.pdb	model_4_ptm	91.769	0.809	10.6	/mnt/net/scratch/gyurie/ntf2_1st_binder_af2/roc/af2/split_1/121_model_4_ptm.pdb	/mnt/net/scratch/gyurie/ntf2_1st_binder_af2/roc/renamed_pdbs/beta_ro15_1727_0_0.45_1_10_7404_0_0.35_1_W14_Y30_Q117d2geya1_clean_0001_N19.rd1_000000092_0000200005_0000001_0.h.pdb	0.9654659247718774	2.1789853860182182	False	roc	split_1
121	121	122	../renamed_pdbs/beta_ro15_1727_0_0.45_1_10_7404_0_0.35_1_W14_Y30_Q117d2geya1_clean_0001_N19.rd1_000000093_0000300010_0000001_0.h.pdb	model_4_ptm	90.772	0.8	10.5	/mnt/net/scratch/gyurie/ntf2_1st_binder_af2/roc/af2/split_1/122_model_4_ptm.pdb	/mnt/net/scratch/gyurie/ntf2_1st_binder_af2/roc/renamed_pdbs/beta_ro15_1727_0_0.45_1_10_7404_0_0.35_1_W14_Y30_Q117d2geya1_clean_0001_N19.rd1_000000093_0000300010_0000001_0.h.pdb	0.7678019649397736	2.235190376372333	False	roc	split_1
122	122	123	../renamed_pdbs/beta_ro15_1727_0_0.45_1_10_7404_0_0.35_1_W14_Y30_Q117d2geya1_clean_0001_N19.rd1_000000106_0000200007_0000001_0.h.pdb	model_4_ptm	90.99	0.805	10.5	/mnt/net/scratch/gyurie/ntf2_1st_binder_af2/roc/af2/split_1/123_model_4_ptm.pdb	/mnt/net/scratch/gyurie/ntf2_1st_binder_af2/roc/renamed_pdbs/beta_ro15_1727_0_0.45_1_10_7404_0_0.35_1_W14_Y30_Q117d2geya1_clean_0001_N19.rd1_000000106_0000200007_0000001_0.h.pdb	0.8368831512364708	1.6323928069746692	False	roc	split_1
123	123	124	../renamed_pdbs/beta_ro15_1727_0_0.45_1_10_7404_0_0.35_1_W14_Y30_Q117d2geya1_clean_0001_N19.rd1_000000134_0000100004_0000001_0.h.pdb	model_4_ptm	90.291	0.803	11.3	/mnt/net/scratch/gyurie/ntf2_1st_binder_af2/roc/af2/split_1/124_model_4_ptm.pdb	/mnt/net/scratch/gyurie/ntf2_1st_binder_af2/roc/renamed_pdbs/beta_ro15_1727_0_0.45_1_10_7404_0_0.35_1_W14_Y30_Q117d2geya1_clean_0001_N19.rd1_000000134_0000100004_0000001_0.h.pdb	0.7589779575545514	2.1855612563365843	False	roc	split_1
124	124	125	../renamed_pdbs/beta_ro15_1727_0_0.45_1_10_7404_0_0.35_1_W14_Y30_Q117d2geya1_clean_0001_N19.rd1_000000207_0000100001_0000001_0.h.pdb	model_4_ptm	89.952	0.793	10.6	/mnt/net/scratch/gyurie/ntf2_1st_binder_af2/roc/af2/split_1/125_model_4_ptm.pdb	/mnt/net/scratch/gyurie/ntf2_1st_binder_af2/roc/renamed_pdbs/beta_ro15_1727_0_0.45_1_10_7404_0_0.35_1_W14_Y30_Q117d2geya1_clean_0001_N19.rd1_000000207_0000100001_0000001_0.h.pdb	0.781967010914543	2.156236473879274	False	roc	split_1
125	125	126	../renamed_pdbs/beta_ro15_1727_0_0.45_1_10_7404_0_0.35_1_W14_Y30_Q117d2geya1_clean_0001_N19.rd1_000000208_0000300009_0000001_0.h.pdb	model_4_ptm	89.312	0.794	10.6	/mnt/net/scratch/gyurie/ntf2_1st_binder_af2/roc/af2/split_1/126_model_4_ptm.pdb	/mnt/net/scratch/gyurie/ntf2_1st_binder_af2/roc/renamed_pdbs/beta_ro15_1727_0_0.45_1_10_7404_0_0.35_1_W14_Y30_Q117d2geya1_clean_0001_N19.rd1_000000208_0000300009_0000001_0.h.pdb	0.7891886454419604	2.1601611392124185	False	roc	split_1
126	126	127	../renamed_pdbs/beta_ro15_1727_0_0.45_1_10_7404_0_0.35_1_W14_Y30_Q117d2geya1_clean_0001_N19.rd1_000000224_0000200005_0000001_0.h.pdb	model_4_ptm	91.752	0.811	10.6	/mnt/net/scratch/gyurie/ntf2_1st_binder_af2/roc/af2/split_1/127_model_4_ptm.pdb	/mnt/net/scratch/gyurie/ntf2_1st_binder_af2/roc/renamed_pdbs/beta_ro15_1727_0_0.45_1_10_7404_0_0.35_1_W14_Y30_Q117d2geya1_clean_0001_N19.rd1_000000224_0000200005_0000001_0.h.pdb	0.8471828700901659	2.106584030880281	False	roc	split_1
127	127	128	../renamed_pdbs/beta_ro15_1727_0_0.45_1_10_7404_0_0.35_1_W14_Y30_Q117d2geya1_clean_0001_N19.rd1_000000240_0000100002_0000001_0.h.pdb	model_4_ptm	92.231	0.817	10.6	/mnt/net/scratch/gyurie/ntf2_1st_binder_af2/roc/af2/split_1/128_model_4_ptm.pdb	/mnt/net/scratch/gyurie/ntf2_1st_binder_af2/roc/renamed_pdbs/beta_ro15_1727_0_0.45_1_10_7404_0_0.35_1_W14_Y30_Q117d2geya1_clean_0001_N19.rd1_000000240_0000100002_0000001_0.h.pdb	1.06680184542144	2.706503860214226	False	roc	split_1
128	128	129	../renamed_pdbs/beta_ro15_1727_0_0.45_1_10_7404_0_0.35_1_W14_Y30_Q117d2geya1_clean_0001_N19.rd1_000000290_0000100001_0000001_0.h.pdb	model_4_ptm	89.368	0.783	10.6	/mnt/net/scratch/gyurie/ntf2_1st_binder_af2/roc/af2/split_1/129_model_4_ptm.pdb	/mnt/net/scratch/gyurie/ntf2_1st_binder_af2/roc/renamed_pdbs/beta_ro15_1727_0_0.45_1_10_7404_0_0.35_1_W14_Y30_Q117d2geya1_clean_0001_N19.rd1_000000290_0000100001_0000001_0.h.pdb	0.7305444411488824	2.2854894189536106	False	roc	split_1
129	129	130	../renamed_pdbs/beta_ro15_4281_0_0.35_3_0_7404_0_0.35_1_W16_Y32_Q115d2geya1_clean_0001_N21.rd1_000000011_0000500020_0000001_0.h.pdb	model_4_ptm	84.428	0.752	10.5	/mnt/net/scratch/gyurie/ntf2_1st_binder_af2/roc/af2/split_1/130_model_4_ptm.pdb	/mnt/net/scratch/gyurie/ntf2_1st_binder_af2/roc/renamed_pdbs/beta_ro15_4281_0_0.35_3_0_7404_0_0.35_1_W16_Y32_Q115d2geya1_clean_0001_N21.rd1_000000011_0000500020_0000001_0.h.pdb	1.500548955898567	1.884970636340989	False	roc	split_1
130	130	131	../renamed_pdbs/beta_ro15_4281_0_0.35_3_0_7404_0_0.35_1_W16_Y32_Q115d2geya1_clean_0001_N21.rd1_000000031_0000600024_0000001_0.h.pdb	model_4_ptm	86.459	0.772	10.5	/mnt/net/scratch/gyurie/ntf2_1st_binder_af2/roc/af2/split_1/131_model_4_ptm.pdb	/mnt/net/scratch/gyurie/ntf2_1st_binder_af2/roc/renamed_pdbs/beta_ro15_4281_0_0.35_3_0_7404_0_0.35_1_W16_Y32_Q115d2geya1_clean_0001_N21.rd1_000000031_0000600024_0000001_0.h.pdb	1.213021509332996	1.9778301902884932	False	roc	split_1
131	131	132	../renamed_pdbs/beta_ro15_4281_0_0.35_3_0_7404_0_0.35_1_W16_Y32_Q115d2geya1_clean_0001_N21.rd1_000000110_0000200007_0000001_0.h.pdb	model_4_ptm	84.91	0.729	10.6	/mnt/net/scratch/gyurie/ntf2_1st_binder_af2/roc/af2/split_1/132_model_4_ptm.pdb	/mnt/net/scratch/gyurie/ntf2_1st_binder_af2/roc/renamed_pdbs/beta_ro15_4281_0_0.35_3_0_7404_0_0.35_1_W16_Y32_Q115d2geya1_clean_0001_N21.rd1_000000110_0000200007_0000001_0.h.pdb	1.369315242454657	1.9537659867516497	False	roc	split_1
132	132	133	../renamed_pdbs/beta_ro15_4281_0_0.35_3_0_7404_0_0.35_1_W16_Y32_Q115d2geya1_clean_0001_N21.rd1_000000137_0000200006_0000001_0.h.pdb	model_4_ptm	86.247	0.761	11.4	/mnt/net/scratch/gyurie/ntf2_1st_binder_af2/roc/af2/split_1/133_model_4_ptm.pdb	/mnt/net/scratch/gyurie/ntf2_1st_binder_af2/roc/renamed_pdbs/beta_ro15_4281_0_0.35_3_0_7404_0_0.35_1_W16_Y32_Q115d2geya1_clean_0001_N21.rd1_000000137_0000200006_0000001_0.h.pdb	1.43954288130544	2.209675957502289	False	roc	split_1
133	133	134	../renamed_pdbs/beta_ro15_4281_0_0.35_3_0_7404_0_0.35_1_W16_Y32_Q115d2geya1_clean_0001_N21.rd1_000000137_0000400014_0000001_0.h.pdb	model_4_ptm	88.813	0.799	10.6	/mnt/net/scratch/gyurie/ntf2_1st_binder_af2/roc/af2/split_1/134_model_4_ptm.pdb	/mnt/net/scratch/gyurie/ntf2_1st_binder_af2/roc/renamed_pdbs/beta_ro15_4281_0_0.35_3_0_7404_0_0.35_1_W16_Y32_Q115d2geya1_clean_0001_N21.rd1_000000137_0000400014_0000001_0.h.pdb	1.092300490794385	2.16889584220619	False	roc	split_1
134	134	135	../renamed_pdbs/beta_ro15_4281_0_0.35_3_0_7404_0_0.35_1_W16_Y32_Q115d2geya1_clean_0001_N21.rd1_000000138_0000400015_0000001_0.h.pdb	model_4_ptm	71.804	0.593	10.5	/mnt/net/scratch/gyurie/ntf2_1st_binder_af2/roc/af2/split_1/135_model_4_ptm.pdb	/mnt/net/scratch/gyurie/ntf2_1st_binder_af2/roc/renamed_pdbs/beta_ro15_4281_0_0.35_3_0_7404_0_0.35_1_W16_Y32_Q115d2geya1_clean_0001_N21.rd1_000000138_0000400015_0000001_0.h.pdb	13.805357749060189	9.97848191661724	False	roc	split_1
135	135	136	../renamed_pdbs/beta_ro15_4281_0_0.35_3_0_7404_0_0.35_1_W16_Y32_Q115d2geya1_clean_0001_N21.rd1_000000142_0000700027_0000001_0.h.pdb	model_4_ptm	86.899	0.766	10.6	/mnt/net/scratch/gyurie/ntf2_1st_binder_af2/roc/af2/split_1/136_model_4_ptm.pdb	/mnt/net/scratch/gyurie/ntf2_1st_binder_af2/roc/renamed_pdbs/beta_ro15_4281_0_0.35_3_0_7404_0_0.35_1_W16_Y32_Q115d2geya1_clean_0001_N21.rd1_000000142_0000700027_0000001_0.h.pdb	1.4466300797887588	2.100119955509	False	roc	split_1
136	136	137	../renamed_pdbs/beta_ro15_4281_0_0.35_3_0_7404_0_0.35_1_W16_Y32_Q115d2geya1_clean_0001_N21.rd1_000000173_0000100001_0000001_0.h.pdb	model_4_ptm	85.634	0.752	10.6	/mnt/net/scratch/gyurie/ntf2_1st_binder_af2/roc/af2/split_1/137_model_4_ptm.pdb	/mnt/net/scratch/gyurie/ntf2_1st_binder_af2/roc/renamed_pdbs/beta_ro15_4281_0_0.35_3_0_7404_0_0.35_1_W16_Y32_Q115d2geya1_clean_0001_N21.rd1_000000173_0000100001_0000001_0.h.pdb	2.380021725927982	2.580271798033161	False	roc	split_1
137	137	138	../renamed_pdbs/beta_ro15_4281_0_0.35_3_0_7404_0_0.35_1_W16_Y32_Q115d2geya1_clean_0001_N21.rd1_000000180_0000100003_0000001_0.h.pdb	model_4_ptm	88.944	0.774	10.6	/mnt/net/scratch/gyurie/ntf2_1st_binder_af2/roc/af2/split_1/138_model_4_ptm.pdb	/mnt/net/scratch/gyurie/ntf2_1st_binder_af2/roc/renamed_pdbs/beta_ro15_4281_0_0.35_3_0_7404_0_0.35_1_W16_Y32_Q115d2geya1_clean_0001_N21.rd1_000000180_0000100003_0000001_0.h.pdb	1.7228479330730253	2.5078677062983536	False	roc	split_1
138	138	139	../renamed_pdbs/beta_ro15_4281_0_0.35_3_0_7404_0_0.35_1_W16_Y32_Q115d2geya1_clean_0001_N21.rd1_000000184_0000200005_0000001_0.h.pdb	model_4_ptm	89.711	0.8	10.5	/mnt/net/scratch/gyurie/ntf2_1st_binder_af2/roc/af2/split_1/139_model_4_ptm.pdb	/mnt/net/scratch/gyurie/ntf2_1st_binder_af2/roc/renamed_pdbs/beta_ro15_4281_0_0.35_3_0_7404_0_0.35_1_W16_Y32_Q115d2geya1_clean_0001_N21.rd1_000000184_0000200005_0000001_0.h.pdb	1.6534146480801124	2.423357594027612	False	roc	split_1
139	139	140	../renamed_pdbs/beta_ro15_4281_0_0.35_3_0_7404_0_0.35_1_W16_Y32_Q115d2geya1_clean_0001_N21.rd1_000000185_0000100002_0000001_0.h.pdb	model_4_ptm	87.157	0.764	10.6	/mnt/net/scratch/gyurie/ntf2_1st_binder_af2/roc/af2/split_1/140_model_4_ptm.pdb	/mnt/net/scratch/gyurie/ntf2_1st_binder_af2/roc/renamed_pdbs/beta_ro15_4281_0_0.35_3_0_7404_0_0.35_1_W16_Y32_Q115d2geya1_clean_0001_N21.rd1_000000185_0000100002_0000001_0.h.pdb	1.24921791636059	2.157828571124589	False	roc	split_1
140	140	141	../renamed_pdbs/beta_ro15_4281_0_0.35_3_0_7404_0_0.35_1_W16_Y32_Q115d2geya1_clean_0001_N21.rd1_000000189_0000100003_0000001_0.h.pdb	model_4_ptm	85.883	0.752	10.9	/mnt/net/scratch/gyurie/ntf2_1st_binder_af2/roc/af2/split_1/141_model_4_ptm.pdb	/mnt/net/scratch/gyurie/ntf2_1st_binder_af2/roc/renamed_pdbs/beta_ro15_4281_0_0.35_3_0_7404_0_0.35_1_W16_Y32_Q115d2geya1_clean_0001_N21.rd1_000000189_0000100003_0000001_0.h.pdb	0.9662486727461346	1.4833893893081014	False	roc	split_1
141	141	142	../renamed_pdbs/beta_ro15_4281_0_0.35_3_0_7404_0_0.35_1_W16_Y32_Q115d2geya1_clean_0001_N21.rd1_000000207_0000100002_0000001_0.h.pdb	model_4_ptm	83.548	0.723	11.9	/mnt/net/scratch/gyurie/ntf2_1st_binder_af2/roc/af2/split_1/142_model_4_ptm.pdb	/mnt/net/scratch/gyurie/ntf2_1st_binder_af2/roc/renamed_pdbs/beta_ro15_4281_0_0.35_3_0_7404_0_0.35_1_W16_Y32_Q115d2geya1_clean_0001_N21.rd1_000000207_0000100002_0000001_0.h.pdb	1.939726825794554	1.9768101087637493	False	roc	split_1
142	142	143	../renamed_pdbs/beta_ro15_4281_0_0.35_3_0_7404_0_0.35_1_W16_Y32_Q115d2geya1_clean_0001_N21.rd1_000000220_0000100001_0000001_0.h.pdb	model_4_ptm	86.153	0.77	11.0	/mnt/net/scratch/gyurie/ntf2_1st_binder_af2/roc/af2/split_1/143_model_4_ptm.pdb	/mnt/net/scratch/gyurie/ntf2_1st_binder_af2/roc/renamed_pdbs/beta_ro15_4281_0_0.35_3_0_7404_0_0.35_1_W16_Y32_Q115d2geya1_clean_0001_N21.rd1_000000220_0000100001_0000001_0.h.pdb	1.4798312544114702	1.983856765886332	False	roc	split_1
143	143	144	../renamed_pdbs/beta_ro15_4281_0_0.35_3_0_7404_0_0.35_1_W16_Y32_Q115d2geya1_clean_0001_N21.rd1_000000232_0000200005_0000001_1.h.pdb	model_4_ptm	87.101	0.776	11.1	/mnt/net/scratch/gyurie/ntf2_1st_binder_af2/roc/af2/split_1/144_model_4_ptm.pdb	/mnt/net/scratch/gyurie/ntf2_1st_binder_af2/roc/renamed_pdbs/beta_ro15_4281_0_0.35_3_0_7404_0_0.35_1_W16_Y32_Q115d2geya1_clean_0001_N21.rd1_000000232_0000200005_0000001_1.h.pdb	1.513579644559221	2.747385574929291	False	roc	split_1
144	144	145	../renamed_pdbs/beta_ro15_4281_0_0.35_3_0_7404_0_0.35_1_W16_Y32_Q115d2geya1_clean_0001_N21.rd1_000000232_0001000037_0000001_1.h.pdb	model_4_ptm	66.27	0.553	11.0	/mnt/net/scratch/gyurie/ntf2_1st_binder_af2/roc/af2/split_1/145_model_4_ptm.pdb	/mnt/net/scratch/gyurie/ntf2_1st_binder_af2/roc/renamed_pdbs/beta_ro15_4281_0_0.35_3_0_7404_0_0.35_1_W16_Y32_Q115d2geya1_clean_0001_N21.rd1_000000232_0001000037_0000001_1.h.pdb	12.800248361482922	8.865142810534415	False	roc	split_1
145	145	146	../renamed_pdbs/beta_ro15_4281_0_0.35_3_0_7404_0_0.35_1_W16_Y32_Q115d2geya1_clean_0001_N21.rd1_000000238_0000100002_0000001_0.h.pdb	model_4_ptm	82.558	0.723	11.1	/mnt/net/scratch/gyurie/ntf2_1st_binder_af2/roc/af2/split_1/146_model_4_ptm.pdb	/mnt/net/scratch/gyurie/ntf2_1st_binder_af2/roc/renamed_pdbs/beta_ro15_4281_0_0.35_3_0_7404_0_0.35_1_W16_Y32_Q115d2geya1_clean_0001_N21.rd1_000000238_0000100002_0000001_0.h.pdb	1.478450138130354	2.1610650404546137	False	roc	split_1
146	146	147	../renamed_pdbs/beta_ro15_4281_0_0.35_3_0_7404_0_0.35_1_W16_Y32_Q115d2geya1_clean_0001_N21.rd1_000000241_0000500018_0000001_0.h.pdb	model_4_ptm	85.12	0.756	11.0	/mnt/net/scratch/gyurie/ntf2_1st_binder_af2/roc/af2/split_1/147_model_4_ptm.pdb	/mnt/net/scratch/gyurie/ntf2_1st_binder_af2/roc/renamed_pdbs/beta_ro15_4281_0_0.35_3_0_7404_0_0.35_1_W16_Y32_Q115d2geya1_clean_0001_N21.rd1_000000241_0000500018_0000001_0.h.pdb	1.4126828769404378	2.22108269331646	False	roc	split_1
147	147	148	../renamed_pdbs/beta_ro15_4281_0_0.35_3_0_7404_0_0.35_1_W16_Y32_Q115d2geya1_clean_0001_N21.rd1_000000276_0000200005_0000001_0.h.pdb	model_4_ptm	89.397	0.791	11.0	/mnt/net/scratch/gyurie/ntf2_1st_binder_af2/roc/af2/split_1/148_model_4_ptm.pdb	/mnt/net/scratch/gyurie/ntf2_1st_binder_af2/roc/renamed_pdbs/beta_ro15_4281_0_0.35_3_0_7404_0_0.35_1_W16_Y32_Q115d2geya1_clean_0001_N21.rd1_000000276_0000200005_0000001_0.h.pdb	1.393557888535397	2.503593881583865	False	roc	split_1
148	148	149	../renamed_pdbs/beta_ro15_4281_0_0.35_3_0_7404_0_0.35_1_W16_Y32_Q115d2geya1_clean_0001_N21.rd1_000000281_0000100002_0000001_0.h.pdb	model_4_ptm	85.345	0.745	11.1	/mnt/net/scratch/gyurie/ntf2_1st_binder_af2/roc/af2/split_1/149_model_4_ptm.pdb	/mnt/net/scratch/gyurie/ntf2_1st_binder_af2/roc/renamed_pdbs/beta_ro15_4281_0_0.35_3_0_7404_0_0.35_1_W16_Y32_Q115d2geya1_clean_0001_N21.rd1_000000281_0000100002_0000001_0.h.pdb	1.3408117322802058	2.1147589625948537	False	roc	split_1
149	149	150	../renamed_pdbs/beta_ro15_5426_0_0.45_1_7_52_1_0.45_3_Y16_Y32_Q100_H116d1tuha__clean_0001_N21.rd1_000000096_0000100001_0000001_0.h.pdb	model_4_ptm	88.799	0.8	10.9	/mnt/net/scratch/gyurie/ntf2_1st_binder_af2/roc/af2/split_1/150_model_4_ptm.pdb	/mnt/net/scratch/gyurie/ntf2_1st_binder_af2/roc/renamed_pdbs/beta_ro15_5426_0_0.45_1_7_52_1_0.45_3_Y16_Y32_Q100_H116d1tuha__clean_0001_N21.rd1_000000096_0000100001_0000001_0.h.pdb	1.082762344540138	2.484370595866901	True	roc	split_1
150	150	151	../renamed_pdbs/beta_ro15_5426_0_0.45_1_7_52_1_0.45_3_Y16_Y32_Q100_H116d1tuha__clean_0001_N21.rd1_000000115_0000100001_0000001_0.h.pdb	model_4_ptm	85.12	0.756	11.9	/mnt/net/scratch/gyurie/ntf2_1st_binder_af2/roc/af2/split_1/151_model_4_ptm.pdb	/mnt/net/scratch/gyurie/ntf2_1st_binder_af2/roc/renamed_pdbs/beta_ro15_5426_0_0.45_1_7_52_1_0.45_3_Y16_Y32_Q100_H116d1tuha__clean_0001_N21.rd1_000000115_0000100001_0000001_0.h.pdb	1.3217109063292416	1.962301538607198	False	roc	split_1
151	151	152	../renamed_pdbs/beta_ro15_5426_0_0.45_1_7_52_1_0.45_3_Y16_Y32_Q100_H116d1tuha__clean_0001_N21.rd1_000000142_0000100001_0000001_0.h.pdb	model_4_ptm	87.199	0.775	10.9	/mnt/net/scratch/gyurie/ntf2_1st_binder_af2/roc/af2/split_1/152_model_4_ptm.pdb	/mnt/net/scratch/gyurie/ntf2_1st_binder_af2/roc/renamed_pdbs/beta_ro15_5426_0_0.45_1_7_52_1_0.45_3_Y16_Y32_Q100_H116d1tuha__clean_0001_N21.rd1_000000142_0000100001_0000001_0.h.pdb	1.9747417272909529	2.701283162766273	False	roc	split_1
152	152	153	../renamed_pdbs/beta_ro15_5426_0_0.45_1_7_52_1_0.45_3_Y16_Y32_Q100_H116d1tuha__clean_0001_N21.rd1_000000272_0000100001_0000001_0.h.pdb	model_4_ptm	88.879	0.791	11.0	/mnt/net/scratch/gyurie/ntf2_1st_binder_af2/roc/af2/split_1/153_model_4_ptm.pdb	/mnt/net/scratch/gyurie/ntf2_1st_binder_af2/roc/renamed_pdbs/beta_ro15_5426_0_0.45_1_7_52_1_0.45_3_Y16_Y32_Q100_H116d1tuha__clean_0001_N21.rd1_000000272_0000100001_0000001_0.h.pdb	1.487768461064762	3.0238792537348766	False	roc	split_1
153	153	154	../renamed_pdbs/beta_ro15_5426_0_0.45_1_7_52_1_0.45_3_Y16_Y32_Q100_H116d1tuha__clean_0001_N21.rd1_000000287_0000100002_0000001_0.h.pdb	model_4_ptm	89.732	0.81	11.0	/mnt/net/scratch/gyurie/ntf2_1st_binder_af2/roc/af2/split_1/154_model_4_ptm.pdb	/mnt/net/scratch/gyurie/ntf2_1st_binder_af2/roc/renamed_pdbs/beta_ro15_5426_0_0.45_1_7_52_1_0.45_3_Y16_Y32_Q100_H116d1tuha__clean_0001_N21.rd1_000000287_0000100002_0000001_0.h.pdb	0.9741692189862636	2.232036968179458	False	roc	split_1
154	154	155	../renamed_pdbs/beta_ro15_6686_0_0.35_2_16_d3ec9a1_clean_0001_Y14_W106_H104d3dxoa1_clean_0001_N18.rd1_000000056_0000100002_0000001_0.h.pdb	model_4_ptm	88.897	0.762	11.0	/mnt/net/scratch/gyurie/ntf2_1st_binder_af2/roc/af2/split_1/155_model_4_ptm.pdb	/mnt/net/scratch/gyurie/ntf2_1st_binder_af2/roc/renamed_pdbs/beta_ro15_6686_0_0.35_2_16_d3ec9a1_clean_0001_Y14_W106_H104d3dxoa1_clean_0001_N18.rd1_000000056_0000100002_0000001_0.h.pdb	1.1821977203110334	2.005825825848436	False	roc	split_1
155	155	156	../renamed_pdbs/beta_ro15_6686_0_0.35_2_16_d3ec9a1_clean_0001_Y14_W106_H104d3dxoa1_clean_0001_N18.rd1_000000140_0000100001_0000001_0.h.pdb	model_4_ptm	88.131	0.755	11.1	/mnt/net/scratch/gyurie/ntf2_1st_binder_af2/roc/af2/split_1/156_model_4_ptm.pdb	/mnt/net/scratch/gyurie/ntf2_1st_binder_af2/roc/renamed_pdbs/beta_ro15_6686_0_0.35_2_16_d3ec9a1_clean_0001_Y14_W106_H104d3dxoa1_clean_0001_N18.rd1_000000140_0000100001_0000001_0.h.pdb	1.5724239951868615	2.123796424802112	False	roc	split_1
156	156	157	../renamed_pdbs/beta_ro15_6686_0_0.35_2_16_d3ec9a1_clean_0001_Y14_W106_H104d3dxoa1_clean_0001_N18.rd1_000000201_0000100001_0000001_0.h.pdb	model_4_ptm	87.685	0.745	11.0	/mnt/net/scratch/gyurie/ntf2_1st_binder_af2/roc/af2/split_1/157_model_4_ptm.pdb	/mnt/net/scratch/gyurie/ntf2_1st_binder_af2/roc/renamed_pdbs/beta_ro15_6686_0_0.35_2_16_d3ec9a1_clean_0001_Y14_W106_H104d3dxoa1_clean_0001_N18.rd1_000000201_0000100001_0000001_0.h.pdb	1.286257199577519	2.306153202620686	False	roc	split_1
157	157	158	../renamed_pdbs/beta_ro15_6686_0_0.35_2_16_d3ec9a1_clean_0001_Y14_W106_H104d3dxoa1_clean_0001_N18.rd1_000000215_0000100002_0000001_0.h.pdb	model_4_ptm	87.476	0.744	10.9	/mnt/net/scratch/gyurie/ntf2_1st_binder_af2/roc/af2/split_1/158_model_4_ptm.pdb	/mnt/net/scratch/gyurie/ntf2_1st_binder_af2/roc/renamed_pdbs/beta_ro15_6686_0_0.35_2_16_d3ec9a1_clean_0001_Y14_W106_H104d3dxoa1_clean_0001_N18.rd1_000000215_0000100002_0000001_0.h.pdb	1.6398440010376758	2.025174500658188	False	roc	split_1
158	158	159	../renamed_pdbs/beta_ro15_6686_0_0.35_2_16_d3ec9a1_clean_0001_Y14_W106_H104d3dxoa1_clean_0001_N18.rd1_000000257_0000100001_0000001_0.h.pdb	model_4_ptm	90.11	0.769	10.9	/mnt/net/scratch/gyurie/ntf2_1st_binder_af2/roc/af2/split_1/159_model_4_ptm.pdb	/mnt/net/scratch/gyurie/ntf2_1st_binder_af2/roc/renamed_pdbs/beta_ro15_6686_0_0.35_2_16_d3ec9a1_clean_0001_Y14_W106_H104d3dxoa1_clean_0001_N18.rd1_000000257_0000100001_0000001_0.h.pdb	1.443405368208382	2.418529220742785	False	roc	split_1
159	159	160	../renamed_pdbs/beta_ro15_6686_0_0.35_2_16_d3ec9a1_clean_0001_Y14_W106_H104d3dxoa1_clean_0001_N18.rd1_000000266_0000100001_0000001_0.h.pdb	model_4_ptm	88.407	0.755	11.9	/mnt/net/scratch/gyurie/ntf2_1st_binder_af2/roc/af2/split_1/160_model_4_ptm.pdb	/mnt/net/scratch/gyurie/ntf2_1st_binder_af2/roc/renamed_pdbs/beta_ro15_6686_0_0.35_2_16_d3ec9a1_clean_0001_Y14_W106_H104d3dxoa1_clean_0001_N18.rd1_000000266_0000100001_0000001_0.h.pdb	1.3597834378050062	1.8858967922932184	False	roc	split_1
160	160	161	../renamed_pdbs/beta_ro15_6_0_0.05_1_1_d3ec9a1_clean_0001_Y17_W102_H100d2geya1_clean_0001_N21.rd1_000000008_0000100002_0000001_0.h.pdb	model_4_ptm	72.132	0.599	10.7	/mnt/net/scratch/gyurie/ntf2_1st_binder_af2/roc/af2/split_1/161_model_4_ptm.pdb	/mnt/net/scratch/gyurie/ntf2_1st_binder_af2/roc/renamed_pdbs/beta_ro15_6_0_0.05_1_1_d3ec9a1_clean_0001_Y17_W102_H100d2geya1_clean_0001_N21.rd1_000000008_0000100002_0000001_0.h.pdb	14.141388373827304	7.483113028875288	False	roc	split_1
161	161	162	../renamed_pdbs/beta_ro15_6_0_0.05_1_1_d3ec9a1_clean_0001_Y17_W102_H100d2geya1_clean_0001_N21.rd1_000000008_0000300009_0000001_0.h.pdb	model_4_ptm	88.316	0.766	10.6	/mnt/net/scratch/gyurie/ntf2_1st_binder_af2/roc/af2/split_1/162_model_4_ptm.pdb	/mnt/net/scratch/gyurie/ntf2_1st_binder_af2/roc/renamed_pdbs/beta_ro15_6_0_0.05_1_1_d3ec9a1_clean_0001_Y17_W102_H100d2geya1_clean_0001_N21.rd1_000000008_0000300009_0000001_0.h.pdb	1.0463234394239986	2.490422259113695	False	roc	split_1
162	162	163	../renamed_pdbs/beta_ro15_6_0_0.05_1_1_d3ec9a1_clean_0001_Y17_W102_H100d2geya1_clean_0001_N21.rd1_000000019_0000200008_0000001_0.h.pdb	model_4_ptm	71.095	0.579	10.5	/mnt/net/scratch/gyurie/ntf2_1st_binder_af2/roc/af2/split_1/163_model_4_ptm.pdb	/mnt/net/scratch/gyurie/ntf2_1st_binder_af2/roc/renamed_pdbs/beta_ro15_6_0_0.05_1_1_d3ec9a1_clean_0001_Y17_W102_H100d2geya1_clean_0001_N21.rd1_000000019_0000200008_0000001_0.h.pdb	13.019083884110936	9.119499016971377	False	roc	split_1
163	163	164	../renamed_pdbs/beta_ro15_6_0_0.05_1_1_d3ec9a1_clean_0001_Y17_W102_H100d2geya1_clean_0001_N21.rd1_000000039_0000200008_0000001_0.h.pdb	model_4_ptm	74.511	0.652	10.5	/mnt/net/scratch/gyurie/ntf2_1st_binder_af2/roc/af2/split_1/164_model_4_ptm.pdb	/mnt/net/scratch/gyurie/ntf2_1st_binder_af2/roc/renamed_pdbs/beta_ro15_6_0_0.05_1_1_d3ec9a1_clean_0001_Y17_W102_H100d2geya1_clean_0001_N21.rd1_000000039_0000200008_0000001_0.h.pdb	1.4610387703118874	2.195918649888572	False	roc	split_1
164	164	165	../renamed_pdbs/beta_ro15_6_0_0.05_1_1_d3ec9a1_clean_0001_Y17_W102_H100d2geya1_clean_0001_N21.rd1_000000057_0000100004_0000001_0.h.pdb	model_4_ptm	72.222	0.598	10.6	/mnt/net/scratch/gyurie/ntf2_1st_binder_af2/roc/af2/split_1/165_model_4_ptm.pdb	/mnt/net/scratch/gyurie/ntf2_1st_binder_af2/roc/renamed_pdbs/beta_ro15_6_0_0.05_1_1_d3ec9a1_clean_0001_Y17_W102_H100d2geya1_clean_0001_N21.rd1_000000057_0000100004_0000001_0.h.pdb	13.830877882164655	7.415997892639044	False	roc	split_1
165	165	166	../renamed_pdbs/beta_ro15_6_0_0.05_1_1_d3ec9a1_clean_0001_Y17_W102_H100d2geya1_clean_0001_N21.rd1_000000057_0000200006_0000001_0.h.pdb	model_4_ptm	72.837	0.604	10.5	/mnt/net/scratch/gyurie/ntf2_1st_binder_af2/roc/af2/split_1/166_model_4_ptm.pdb	/mnt/net/scratch/gyurie/ntf2_1st_binder_af2/roc/renamed_pdbs/beta_ro15_6_0_0.05_1_1_d3ec9a1_clean_0001_Y17_W102_H100d2geya1_clean_0001_N21.rd1_000000057_0000200006_0000001_0.h.pdb	13.955346447395655	7.455268528771045	False	roc	split_1
166	166	167	../renamed_pdbs/beta_ro15_6_0_0.05_1_1_d3ec9a1_clean_0001_Y17_W102_H100d2geya1_clean_0001_N21.rd1_000000071_0000200008_0000001_0.h.pdb	model_4_ptm	87.349	0.767	10.5	/mnt/net/scratch/gyurie/ntf2_1st_binder_af2/roc/af2/split_1/167_model_4_ptm.pdb	/mnt/net/scratch/gyurie/ntf2_1st_binder_af2/roc/renamed_pdbs/beta_ro15_6_0_0.05_1_1_d3ec9a1_clean_0001_Y17_W102_H100d2geya1_clean_0001_N21.rd1_000000071_0000200008_0000001_0.h.pdb	1.256089719271062	3.157072983910741	False	roc	split_1
167	167	168	../renamed_pdbs/beta_ro15_6_0_0.05_1_1_d3ec9a1_clean_0001_Y17_W102_H100d2geya1_clean_0001_N21.rd1_000000087_0000100001_0000001_0.h.pdb	model_4_ptm	83.97	0.714	11.3	/mnt/net/scratch/gyurie/ntf2_1st_binder_af2/roc/af2/split_1/168_model_4_ptm.pdb	/mnt/net/scratch/gyurie/ntf2_1st_binder_af2/roc/renamed_pdbs/beta_ro15_6_0_0.05_1_1_d3ec9a1_clean_0001_Y17_W102_H100d2geya1_clean_0001_N21.rd1_000000087_0000100001_0000001_0.h.pdb	1.0362349329279552	2.496634478855552	False	roc	split_1
168	168	169	../renamed_pdbs/beta_ro15_6_0_0.05_1_1_d3ec9a1_clean_0001_Y17_W102_H100d2geya1_clean_0001_N21.rd1_000000101_0000100002_0000001_0.h.pdb	model_4_ptm	75.072	0.644	10.6	/mnt/net/scratch/gyurie/ntf2_1st_binder_af2/roc/af2/split_1/169_model_4_ptm.pdb	/mnt/net/scratch/gyurie/ntf2_1st_binder_af2/roc/renamed_pdbs/beta_ro15_6_0_0.05_1_1_d3ec9a1_clean_0001_Y17_W102_H100d2geya1_clean_0001_N21.rd1_000000101_0000100002_0000001_0.h.pdb	1.6332782841322049	3.2611983075938387	False	roc	split_1
169	169	170	../renamed_pdbs/beta_ro15_6_0_0.05_1_1_d3ec9a1_clean_0001_Y17_W102_H100d2geya1_clean_0001_N21.rd1_000000128_0000100002_0000001_0.h.pdb	model_4_ptm	73.754	0.653	10.6	/mnt/net/scratch/gyurie/ntf2_1st_binder_af2/roc/af2/split_1/170_model_4_ptm.pdb	/mnt/net/scratch/gyurie/ntf2_1st_binder_af2/roc/renamed_pdbs/beta_ro15_6_0_0.05_1_1_d3ec9a1_clean_0001_Y17_W102_H100d2geya1_clean_0001_N21.rd1_000000128_0000100002_0000001_0.h.pdb	1.5209424272006722	3.3390151917032416	False	roc	split_1
170	170	171	../renamed_pdbs/beta_ro15_6_0_0.05_1_1_d3ec9a1_clean_0001_Y17_W102_H100d2geya1_clean_0001_N21.rd1_000000128_0000200005_0000001_0.h.pdb	model_4_ptm	73.393	0.613	10.6	/mnt/net/scratch/gyurie/ntf2_1st_binder_af2/roc/af2/split_1/171_model_4_ptm.pdb	/mnt/net/scratch/gyurie/ntf2_1st_binder_af2/roc/renamed_pdbs/beta_ro15_6_0_0.05_1_1_d3ec9a1_clean_0001_Y17_W102_H100d2geya1_clean_0001_N21.rd1_000000128_0000200005_0000001_0.h.pdb	13.625456238383128	7.691700543336829	False	roc	split_1
171	171	172	../renamed_pdbs/beta_ro15_6_0_0.05_1_1_d3ec9a1_clean_0001_Y17_W102_H100d2geya1_clean_0001_N21.rd1_000000179_0000100001_0000001_0.h.pdb	model_4_ptm	71.022	0.583	10.6	/mnt/net/scratch/gyurie/ntf2_1st_binder_af2/roc/af2/split_1/172_model_4_ptm.pdb	/mnt/net/scratch/gyurie/ntf2_1st_binder_af2/roc/renamed_pdbs/beta_ro15_6_0_0.05_1_1_d3ec9a1_clean_0001_Y17_W102_H100d2geya1_clean_0001_N21.rd1_000000179_0000100001_0000001_0.h.pdb	13.788339028442904	7.578608314599337	False	roc	split_1
172	172	173	../renamed_pdbs/beta_ro15_925_2_0.35_5_0_7404_0_0.35_1_W16_Y31_Q116d1gy7a__clean_0001_D21_H64.rd1_000000002_0000100002_0000001_0.h.pdb	model_4_ptm	79.388	0.68	10.4	/mnt/net/scratch/gyurie/ntf2_1st_binder_af2/roc/af2/split_1/173_model_4_ptm.pdb	/mnt/net/scratch/gyurie/ntf2_1st_binder_af2/roc/renamed_pdbs/beta_ro15_925_2_0.35_5_0_7404_0_0.35_1_W16_Y31_Q116d1gy7a__clean_0001_D21_H64.rd1_000000002_0000100002_0000001_0.h.pdb	4.056873491182939	4.37828732428904	False	roc	split_1
173	173	174	../renamed_pdbs/beta_ro15_925_2_0.35_5_0_7404_0_0.35_1_W16_Y31_Q116d1gy7a__clean_0001_D21_H64.rd1_000000003_0000200008_0000001_0.h.pdb	model_4_ptm	76.142	0.663	10.5	/mnt/net/scratch/gyurie/ntf2_1st_binder_af2/roc/af2/split_1/174_model_4_ptm.pdb	/mnt/net/scratch/gyurie/ntf2_1st_binder_af2/roc/renamed_pdbs/beta_ro15_925_2_0.35_5_0_7404_0_0.35_1_W16_Y31_Q116d1gy7a__clean_0001_D21_H64.rd1_000000003_0000200008_0000001_0.h.pdb	12.783835359560294	9.328767438243322	False	roc	split_1
174	174	175	../renamed_pdbs/beta_ro15_925_2_0.35_5_0_7404_0_0.35_1_W16_Y31_Q116d1gy7a__clean_0001_D21_H64.rd1_000000005_0000100001_0000001_0.h.pdb	model_4_ptm	85.258	0.772	10.5	/mnt/net/scratch/gyurie/ntf2_1st_binder_af2/roc/af2/split_1/175_model_4_ptm.pdb	/mnt/net/scratch/gyurie/ntf2_1st_binder_af2/roc/renamed_pdbs/beta_ro15_925_2_0.35_5_0_7404_0_0.35_1_W16_Y31_Q116d1gy7a__clean_0001_D21_H64.rd1_000000005_0000100001_0000001_0.h.pdb	2.638056085580091	3.583573827132779	False	roc	split_1
175	175	176	../renamed_pdbs/beta_ro15_925_2_0.35_5_0_7404_0_0.35_1_W16_Y31_Q116d1gy7a__clean_0001_D21_H64.rd1_000000037_0000100002_0000001_0.h.pdb	model_4_ptm	87.653	0.784	10.6	/mnt/net/scratch/gyurie/ntf2_1st_binder_af2/roc/af2/split_1/176_model_4_ptm.pdb	/mnt/net/scratch/gyurie/ntf2_1st_binder_af2/roc/renamed_pdbs/beta_ro15_925_2_0.35_5_0_7404_0_0.35_1_W16_Y31_Q116d1gy7a__clean_0001_D21_H64.rd1_000000037_0000100002_0000001_0.h.pdb	1.4409951651688853	2.6370177068896963	False	roc	split_1
176	176	177	../renamed_pdbs/beta_ro15_925_2_0.35_5_0_7404_0_0.35_1_W16_Y31_Q116d1gy7a__clean_0001_D21_H64.rd1_000000043_0000100001_0000001_0.h.pdb	model_4_ptm	79.616	0.711	11.4	/mnt/net/scratch/gyurie/ntf2_1st_binder_af2/roc/af2/split_1/177_model_4_ptm.pdb	/mnt/net/scratch/gyurie/ntf2_1st_binder_af2/roc/renamed_pdbs/beta_ro15_925_2_0.35_5_0_7404_0_0.35_1_W16_Y31_Q116d1gy7a__clean_0001_D21_H64.rd1_000000043_0000100001_0000001_0.h.pdb	3.315120567614977	3.782864465631098	False	roc	split_1
177	177	178	../renamed_pdbs/beta_ro15_925_2_0.35_5_0_7404_0_0.35_1_W16_Y31_Q116d1gy7a__clean_0001_D21_H64.rd1_000000049_0000100002_0000001_0.h.pdb	model_4_ptm	49.904	0.388	10.6	/mnt/net/scratch/gyurie/ntf2_1st_binder_af2/roc/af2/split_1/178_model_4_ptm.pdb	/mnt/net/scratch/gyurie/ntf2_1st_binder_af2/roc/renamed_pdbs/beta_ro15_925_2_0.35_5_0_7404_0_0.35_1_W16_Y31_Q116d1gy7a__clean_0001_D21_H64.rd1_000000049_0000100002_0000001_0.h.pdb	12.459451883299128	10.337839459570334	False	roc	split_1
178	178	179	../renamed_pdbs/beta_ro15_925_2_0.35_5_0_7404_0_0.35_1_W16_Y31_Q116d1gy7a__clean_0001_D21_H64.rd1_000000050_0000100003_0000001_0.h.pdb	model_4_ptm	73.575	0.614	10.6	/mnt/net/scratch/gyurie/ntf2_1st_binder_af2/roc/af2/split_1/179_model_4_ptm.pdb	/mnt/net/scratch/gyurie/ntf2_1st_binder_af2/roc/renamed_pdbs/beta_ro15_925_2_0.35_5_0_7404_0_0.35_1_W16_Y31_Q116d1gy7a__clean_0001_D21_H64.rd1_000000050_0000100003_0000001_0.h.pdb	12.30580794880995	10.225744219329696	False	roc	split_1
179	179	180	../renamed_pdbs/beta_ro15_925_2_0.35_5_0_7404_0_0.35_1_W16_Y31_Q116d1gy7a__clean_0001_D21_H64.rd1_000000091_0000100002_0000001_0.h.pdb	model_4_ptm	77.799	0.692	10.5	/mnt/net/scratch/gyurie/ntf2_1st_binder_af2/roc/af2/split_1/180_model_4_ptm.pdb	/mnt/net/scratch/gyurie/ntf2_1st_binder_af2/roc/renamed_pdbs/beta_ro15_925_2_0.35_5_0_7404_0_0.35_1_W16_Y31_Q116d1gy7a__clean_0001_D21_H64.rd1_000000091_0000100002_0000001_0.h.pdb	3.544871416773072	4.369439800937954	False	roc	split_1
180	180	181	../renamed_pdbs/beta_ro15_925_2_0.35_5_0_7404_0_0.35_1_W16_Y31_Q116d1gy7a__clean_0001_D21_H64.rd1_000000095_0000100004_0000001_0.h.pdb	model_4_ptm	78.616	0.707	10.5	/mnt/net/scratch/gyurie/ntf2_1st_binder_af2/roc/af2/split_1/181_model_4_ptm.pdb	/mnt/net/scratch/gyurie/ntf2_1st_binder_af2/roc/renamed_pdbs/beta_ro15_925_2_0.35_5_0_7404_0_0.35_1_W16_Y31_Q116d1gy7a__clean_0001_D21_H64.rd1_000000095_0000100004_0000001_0.h.pdb	2.975337329442701	3.4400131621934027	False	roc	split_1
181	181	182	../renamed_pdbs/beta_ro15_925_2_0.35_5_0_7404_0_0.35_1_W16_Y31_Q116d1gy7a__clean_0001_D21_H64.rd1_000000124_0000100002_0000001_0.h.pdb	model_4_ptm	80.76	0.716	10.6	/mnt/net/scratch/gyurie/ntf2_1st_binder_af2/roc/af2/split_1/182_model_4_ptm.pdb	/mnt/net/scratch/gyurie/ntf2_1st_binder_af2/roc/renamed_pdbs/beta_ro15_925_2_0.35_5_0_7404_0_0.35_1_W16_Y31_Q116d1gy7a__clean_0001_D21_H64.rd1_000000124_0000100002_0000001_0.h.pdb	4.593279090641176	6.080186885535606	False	roc	split_1
182	182	183	../renamed_pdbs/beta_ro15_925_2_0.35_5_0_7404_0_0.35_1_W16_Y31_Q116d1gy7a__clean_0001_D21_H64.rd1_000000156_0000700025_0000001_0.h.pdb	model_4_ptm	67.455	0.586	10.5	/mnt/net/scratch/gyurie/ntf2_1st_binder_af2/roc/af2/split_1/183_model_4_ptm.pdb	/mnt/net/scratch/gyurie/ntf2_1st_binder_af2/roc/renamed_pdbs/beta_ro15_925_2_0.35_5_0_7404_0_0.35_1_W16_Y31_Q116d1gy7a__clean_0001_D21_H64.rd1_000000156_0000700025_0000001_0.h.pdb	4.014316348703585	5.513038406287009	False	roc	split_1
183	183	184	../renamed_pdbs/beta_ro15_925_2_0.35_5_0_7404_0_0.35_1_W16_Y31_Q116d1gy7a__clean_0001_D21_H64.rd1_000000157_0000100002_0000001_0.h.pdb	model_4_ptm	86.43	0.771	10.4	/mnt/net/scratch/gyurie/ntf2_1st_binder_af2/roc/af2/split_1/184_model_4_ptm.pdb	/mnt/net/scratch/gyurie/ntf2_1st_binder_af2/roc/renamed_pdbs/beta_ro15_925_2_0.35_5_0_7404_0_0.35_1_W16_Y31_Q116d1gy7a__clean_0001_D21_H64.rd1_000000157_0000100002_0000001_0.h.pdb	1.013286757620271	2.228334390764647	False	roc	split_1
184	184	185	../renamed_pdbs/beta_ro15_925_2_0.35_5_0_7404_0_0.35_1_W16_Y31_Q116d1gy7a__clean_0001_D21_H64.rd1_000000157_0000200006_0000001_0.h.pdb	model_4_ptm	85.513	0.767	10.6	/mnt/net/scratch/gyurie/ntf2_1st_binder_af2/roc/af2/split_1/185_model_4_ptm.pdb	/mnt/net/scratch/gyurie/ntf2_1st_binder_af2/roc/renamed_pdbs/beta_ro15_925_2_0.35_5_0_7404_0_0.35_1_W16_Y31_Q116d1gy7a__clean_0001_D21_H64.rd1_000000157_0000200006_0000001_0.h.pdb	1.0454343655339746	2.110581887759293	False	roc	split_1
185	185	186	../renamed_pdbs/beta_ro15_925_2_0.35_5_0_7404_0_0.35_1_W16_Y31_Q116d1gy7a__clean_0001_D21_H64.rd1_000000157_0000300010_0000001_0.h.pdb	model_4_ptm	74.981	0.634	11.4	/mnt/net/scratch/gyurie/ntf2_1st_binder_af2/roc/af2/split_1/186_model_4_ptm.pdb	/mnt/net/scratch/gyurie/ntf2_1st_binder_af2/roc/renamed_pdbs/beta_ro15_925_2_0.35_5_0_7404_0_0.35_1_W16_Y31_Q116d1gy7a__clean_0001_D21_H64.rd1_000000157_0000300010_0000001_0.h.pdb	12.114771078607394	11.338036271808576	False	roc	split_1
186	186	187	../renamed_pdbs/beta_ro15_925_2_0.35_5_0_7404_0_0.35_1_W16_Y31_Q116d1gy7a__clean_0001_D21_H64.rd1_000000158_0000300011_0000001_0.h.pdb	model_4_ptm	66.175	0.536	10.7	/mnt/net/scratch/gyurie/ntf2_1st_binder_af2/roc/af2/split_1/187_model_4_ptm.pdb	/mnt/net/scratch/gyurie/ntf2_1st_binder_af2/roc/renamed_pdbs/beta_ro15_925_2_0.35_5_0_7404_0_0.35_1_W16_Y31_Q116d1gy7a__clean_0001_D21_H64.rd1_000000158_0000300011_0000001_0.h.pdb	12.568329692401411	10.505003380419272	False	roc	split_1
187	187	188	../renamed_pdbs/beta_ro15_925_2_0.35_5_0_7404_0_0.35_1_W16_Y31_Q116d1gy7a__clean_0001_D21_H64.rd1_000000158_0000400015_0000001_0.h.pdb	model_4_ptm	67.708	0.543	10.6	/mnt/net/scratch/gyurie/ntf2_1st_binder_af2/roc/af2/split_1/188_model_4_ptm.pdb	/mnt/net/scratch/gyurie/ntf2_1st_binder_af2/roc/renamed_pdbs/beta_ro15_925_2_0.35_5_0_7404_0_0.35_1_W16_Y31_Q116d1gy7a__clean_0001_D21_H64.rd1_000000158_0000400015_0000001_0.h.pdb	12.456705065357768	10.900835101922585	False	roc	split_1
188	188	189	../renamed_pdbs/beta_ro15_925_2_0.35_5_0_7404_0_0.35_1_W16_Y31_Q116d1gy7a__clean_0001_D21_H64.rd1_000000158_0000500019_0000001_0.h.pdb	model_4_ptm	67.708	0.543	10.6	/mnt/net/scratch/gyurie/ntf2_1st_binder_af2/roc/af2/split_1/189_model_4_ptm.pdb	/mnt/net/scratch/gyurie/ntf2_1st_binder_af2/roc/renamed_pdbs/beta_ro15_925_2_0.35_5_0_7404_0_0.35_1_W16_Y31_Q116d1gy7a__clean_0001_D21_H64.rd1_000000158_0000500019_0000001_0.h.pdb	12.459525841060431	10.94475989313362	False	roc	split_1
189	189	190	../renamed_pdbs/beta_ro15_925_2_0.35_5_0_7404_0_0.35_1_W16_Y31_Q116d1gy7a__clean_0001_D21_H64.rd1_000000158_0000600023_0000001_0.h.pdb	model_4_ptm	68.763	0.568	10.5	/mnt/net/scratch/gyurie/ntf2_1st_binder_af2/roc/af2/split_1/190_model_4_ptm.pdb	/mnt/net/scratch/gyurie/ntf2_1st_binder_af2/roc/renamed_pdbs/beta_ro15_925_2_0.35_5_0_7404_0_0.35_1_W16_Y31_Q116d1gy7a__clean_0001_D21_H64.rd1_000000158_0000600023_0000001_0.h.pdb	12.495996758288518	10.535470190568937	False	roc	split_1
190	190	191	../renamed_pdbs/beta_ro15_925_2_0.35_5_0_7404_0_0.35_1_W16_Y31_Q116d1gy7a__clean_0001_D21_H64.rd1_000000158_0000700027_0000001_0.h.pdb	model_4_ptm	70.536	0.594	10.6	/mnt/net/scratch/gyurie/ntf2_1st_binder_af2/roc/af2/split_1/191_model_4_ptm.pdb	/mnt/net/scratch/gyurie/ntf2_1st_binder_af2/roc/renamed_pdbs/beta_ro15_925_2_0.35_5_0_7404_0_0.35_1_W16_Y31_Q116d1gy7a__clean_0001_D21_H64.rd1_000000158_0000700027_0000001_0.h.pdb	12.44458063851396	10.261524336289812	False	roc	split_1
191	191	192	../renamed_pdbs/beta_ro15_925_2_0.35_5_0_7404_0_0.35_1_W16_Y31_Q116d1gy7a__clean_0001_D21_H64.rd1_000000159_0000100003_0000001_0.h.pdb	model_4_ptm	78.842	0.685	10.5	/mnt/net/scratch/gyurie/ntf2_1st_binder_af2/roc/af2/split_1/192_model_4_ptm.pdb	/mnt/net/scratch/gyurie/ntf2_1st_binder_af2/roc/renamed_pdbs/beta_ro15_925_2_0.35_5_0_7404_0_0.35_1_W16_Y31_Q116d1gy7a__clean_0001_D21_H64.rd1_000000159_0000100003_0000001_0.h.pdb	12.431911308592175	11.799033567108468	False	roc	split_1
192	192	193	../renamed_pdbs/beta_ro15_925_2_0.35_5_0_7404_0_0.35_1_W16_Y31_Q116d1gy7a__clean_0001_D21_H64.rd1_000000185_0000100002_0000001_0.h.pdb	model_4_ptm	86.99	0.778	10.5	/mnt/net/scratch/gyurie/ntf2_1st_binder_af2/roc/af2/split_1/193_model_4_ptm.pdb	/mnt/net/scratch/gyurie/ntf2_1st_binder_af2/roc/renamed_pdbs/beta_ro15_925_2_0.35_5_0_7404_0_0.35_1_W16_Y31_Q116d1gy7a__clean_0001_D21_H64.rd1_000000185_0000100002_0000001_0.h.pdb	0.9111140473058864	1.6651956072453762	False	roc	split_1
193	193	194	../renamed_pdbs/beta_ro15_925_2_0.35_5_0_7404_0_0.35_1_W16_Y31_Q116d1gy7a__clean_0001_D21_H64.rd1_000000188_0000100004_0000001_0.h.pdb	model_4_ptm	75.484	0.667	10.6	/mnt/net/scratch/gyurie/ntf2_1st_binder_af2/roc/af2/split_1/194_model_4_ptm.pdb	/mnt/net/scratch/gyurie/ntf2_1st_binder_af2/roc/renamed_pdbs/beta_ro15_925_2_0.35_5_0_7404_0_0.35_1_W16_Y31_Q116d1gy7a__clean_0001_D21_H64.rd1_000000188_0000100004_0000001_0.h.pdb	12.329687482773611	10.45406195408084	False	roc	split_1
194	194	195	../renamed_pdbs/beta_ro15_925_2_0.35_5_0_7404_0_0.35_1_W16_Y31_Q116d1gy7a__clean_0001_D21_H64.rd1_000000195_0000100004_0000001_0.h.pdb	model_4_ptm	78.309	0.678	11.3	/mnt/net/scratch/gyurie/ntf2_1st_binder_af2/roc/af2/split_1/195_model_4_ptm.pdb	/mnt/net/scratch/gyurie/ntf2_1st_binder_af2/roc/renamed_pdbs/beta_ro15_925_2_0.35_5_0_7404_0_0.35_1_W16_Y31_Q116d1gy7a__clean_0001_D21_H64.rd1_000000195_0000100004_0000001_0.h.pdb	4.248988272535482	4.773805021784942	False	roc	split_1
195	195	196	../renamed_pdbs/beta_ro15_925_2_0.35_5_0_7404_0_0.35_1_W16_Y31_Q116d1gy7a__clean_0001_D21_H64.rd1_000000196_0000100002_0000001_0.h.pdb	model_4_ptm	85.605	0.761	10.6	/mnt/net/scratch/gyurie/ntf2_1st_binder_af2/roc/af2/split_1/196_model_4_ptm.pdb	/mnt/net/scratch/gyurie/ntf2_1st_binder_af2/roc/renamed_pdbs/beta_ro15_925_2_0.35_5_0_7404_0_0.35_1_W16_Y31_Q116d1gy7a__clean_0001_D21_H64.rd1_000000196_0000100002_0000001_0.h.pdb	1.1994229316924458	1.9954168043193756	False	roc	split_1
196	196	197	../renamed_pdbs/beta_ro15_925_2_0.35_5_0_7404_0_0.35_1_W16_Y31_Q116d1gy7a__clean_0001_D21_H64.rd1_000000206_0000100003_0000001_0.h.pdb	model_4_ptm	60.431	0.519	10.6	/mnt/net/scratch/gyurie/ntf2_1st_binder_af2/roc/af2/split_1/197_model_4_ptm.pdb	/mnt/net/scratch/gyurie/ntf2_1st_binder_af2/roc/renamed_pdbs/beta_ro15_925_2_0.35_5_0_7404_0_0.35_1_W16_Y31_Q116d1gy7a__clean_0001_D21_H64.rd1_000000206_0000100003_0000001_0.h.pdb	12.461043695680056	11.570184521871829	False	roc	split_1
197	197	198	../renamed_pdbs/beta_ro15_925_2_0.35_5_0_7404_0_0.35_1_W16_Y31_Q116d1gy7a__clean_0001_D21_H64.rd1_000000208_0000100004_0000001_0.h.pdb	model_4_ptm	83.467	0.707	10.6	/mnt/net/scratch/gyurie/ntf2_1st_binder_af2/roc/af2/split_1/198_model_4_ptm.pdb	/mnt/net/scratch/gyurie/ntf2_1st_binder_af2/roc/renamed_pdbs/beta_ro15_925_2_0.35_5_0_7404_0_0.35_1_W16_Y31_Q116d1gy7a__clean_0001_D21_H64.rd1_000000208_0000100004_0000001_0.h.pdb	11.854366836820834	10.392182637368688	False	roc	split_1
198	198	199	../renamed_pdbs/beta_ro15_925_2_0.35_5_0_7404_0_0.35_1_W16_Y31_Q116d1gy7a__clean_0001_D21_H64.rd1_000000226_0000100001_0000001_0.h.pdb	model_4_ptm	69.558	0.57	10.5	/mnt/net/scratch/gyurie/ntf2_1st_binder_af2/roc/af2/split_1/199_model_4_ptm.pdb	/mnt/net/scratch/gyurie/ntf2_1st_binder_af2/roc/renamed_pdbs/beta_ro15_925_2_0.35_5_0_7404_0_0.35_1_W16_Y31_Q116d1gy7a__clean_0001_D21_H64.rd1_000000226_0000100001_0000001_0.h.pdb	12.570810947550248	11.225765076550005	False	roc	split_1
199	199	200	../renamed_pdbs/beta_ro9_1734_0_0.15_5_2_6142_0_0.45_3_K11_D102_Y104_S116d1m98a2_clean_0001_N19.rd1_000000055_0000100001_0000001_0.h.pdb	model_4_ptm	74.776	0.619	10.5	/mnt/net/scratch/gyurie/ntf2_1st_binder_af2/roc/af2/split_1/200_model_4_ptm.pdb	/mnt/net/scratch/gyurie/ntf2_1st_binder_af2/roc/renamed_pdbs/beta_ro9_1734_0_0.15_5_2_6142_0_0.45_3_K11_D102_Y104_S116d1m98a2_clean_0001_N19.rd1_000000055_0000100001_0000001_0.h.pdb	14.30794243946839	10.08266716241994	False	roc	split_1
200	200	201	../renamed_pdbs/beta_ro9_1734_0_0.15_5_2_6142_0_0.45_3_K11_D102_Y104_S116d1m98a2_clean_0001_N19.rd1_000000269_0000100001_0000001_0.h.pdb	model_4_ptm	66.825	0.522	10.5	/mnt/net/scratch/gyurie/ntf2_1st_binder_af2/roc/af2/split_1/201_model_4_ptm.pdb	/mnt/net/scratch/gyurie/ntf2_1st_binder_af2/roc/renamed_pdbs/beta_ro9_1734_0_0.15_5_2_6142_0_0.45_3_K11_D102_Y104_S116d1m98a2_clean_0001_N19.rd1_000000269_0000100001_0000001_0.h.pdb	14.399598720736556	10.612371229490968	False	roc	split_1
201	201	202	../renamed_pdbs/beta_ro9_4281_0_0.35_3_0_7404_0_0.35_1_W16_Y32_Q115d2geya1_clean_0001_N21.rd1_000000119_0000100001_0000001_0.h.pdb	model_4_ptm	86.924	0.783	10.6	/mnt/net/scratch/gyurie/ntf2_1st_binder_af2/roc/af2/split_1/202_model_4_ptm.pdb	/mnt/net/scratch/gyurie/ntf2_1st_binder_af2/roc/renamed_pdbs/beta_ro9_4281_0_0.35_3_0_7404_0_0.35_1_W16_Y32_Q115d2geya1_clean_0001_N21.rd1_000000119_0000100001_0000001_0.h.pdb	1.0719061424420215	2.2676512785146343	False	roc	split_1
202	202	203	../renamed_pdbs/beta_ro9_925_2_0.35_5_0_7404_0_0.35_1_W16_Y31_Q116d1gy7a__clean_0001_D21_H64.rd1_000000012_0000200005_0000001_0.h.pdb	model_4_ptm	81.168	0.671	11.4	/mnt/net/scratch/gyurie/ntf2_1st_binder_af2/roc/af2/split_1/203_model_4_ptm.pdb	/mnt/net/scratch/gyurie/ntf2_1st_binder_af2/roc/renamed_pdbs/beta_ro9_925_2_0.35_5_0_7404_0_0.35_1_W16_Y31_Q116d1gy7a__clean_0001_D21_H64.rd1_000000012_0000200005_0000001_0.h.pdb	4.79901572736962	5.861703792343064	False	roc	split_1
203	203	204	../renamed_pdbs/hugh_ro15_1727_0_0.45_1_10_7404_0_0.35_1_W14_Y30_Q117d2geya1_clean_0001_N19.rd1_000000035_0000100001_0000001_0.h.pdb	model_4_ptm	88.991	0.786	10.5	/mnt/net/scratch/gyurie/ntf2_1st_binder_af2/roc/af2/split_1/204_model_4_ptm.pdb	/mnt/net/scratch/gyurie/ntf2_1st_binder_af2/roc/renamed_pdbs/hugh_ro15_1727_0_0.45_1_10_7404_0_0.35_1_W14_Y30_Q117d2geya1_clean_0001_N19.rd1_000000035_0000100001_0000001_0.h.pdb	0.8918343024987383	2.4097196498036157	False	roc	split_1
204	204	205	../renamed_pdbs/hugh_ro15_1727_0_0.45_1_10_7404_0_0.35_1_W14_Y30_Q117d2geya1_clean_0001_N19.rd1_000000099_0000100003_0000001_0.h.pdb	model_4_ptm	77.562	0.67	10.6	/mnt/net/scratch/gyurie/ntf2_1st_binder_af2/roc/af2/split_1/205_model_4_ptm.pdb	/mnt/net/scratch/gyurie/ntf2_1st_binder_af2/roc/renamed_pdbs/hugh_ro15_1727_0_0.45_1_10_7404_0_0.35_1_W14_Y30_Q117d2geya1_clean_0001_N19.rd1_000000099_0000100003_0000001_0.h.pdb	15.207818596926446	10.5892862502619	False	roc	split_1
205	205	206	../renamed_pdbs/hugh_ro15_1727_0_0.45_1_10_7404_0_0.35_1_W14_Y30_Q117d2geya1_clean_0001_N19.rd1_000000115_0000100001_0000001_0.h.pdb	model_4_ptm	90.861	0.812	10.6	/mnt/net/scratch/gyurie/ntf2_1st_binder_af2/roc/af2/split_1/206_model_4_ptm.pdb	/mnt/net/scratch/gyurie/ntf2_1st_binder_af2/roc/renamed_pdbs/hugh_ro15_1727_0_0.45_1_10_7404_0_0.35_1_W14_Y30_Q117d2geya1_clean_0001_N19.rd1_000000115_0000100001_0000001_0.h.pdb	1.006417134636598	2.3227624234439337	False	roc	split_1
206	206	207	../renamed_pdbs/hugh_ro15_1727_0_0.45_1_10_7404_0_0.35_1_W14_Y30_Q117d2geya1_clean_0001_N19.rd1_000000131_0000100002_0000001_0.h.pdb	model_4_ptm	90.411	0.805	10.6	/mnt/net/scratch/gyurie/ntf2_1st_binder_af2/roc/af2/split_1/207_model_4_ptm.pdb	/mnt/net/scratch/gyurie/ntf2_1st_binder_af2/roc/renamed_pdbs/hugh_ro15_1727_0_0.45_1_10_7404_0_0.35_1_W14_Y30_Q117d2geya1_clean_0001_N19.rd1_000000131_0000100002_0000001_0.h.pdb	1.034775662030116	2.550569652370513	True	roc	split_1
207	207	208	../renamed_pdbs/hugh_ro15_1727_0_0.45_1_10_7404_0_0.35_1_W14_Y30_Q117d2geya1_clean_0001_N19.rd1_000000158_0000100003_0000001_0.h.pdb	model_4_ptm	89.319	0.792	10.5	/mnt/net/scratch/gyurie/ntf2_1st_binder_af2/roc/af2/split_1/208_model_4_ptm.pdb	/mnt/net/scratch/gyurie/ntf2_1st_binder_af2/roc/renamed_pdbs/hugh_ro15_1727_0_0.45_1_10_7404_0_0.35_1_W14_Y30_Q117d2geya1_clean_0001_N19.rd1_000000158_0000100003_0000001_0.h.pdb	0.6785535345495446	1.8508872984261	False	roc	split_1
208	208	209	../renamed_pdbs/hugh_ro15_1727_0_0.45_1_10_7404_0_0.35_1_W14_Y30_Q117d2geya1_clean_0001_N19.rd1_000000242_0000100004_0000001_0.h.pdb	model_4_ptm	90.096	0.786	10.6	/mnt/net/scratch/gyurie/ntf2_1st_binder_af2/roc/af2/split_1/209_model_4_ptm.pdb	/mnt/net/scratch/gyurie/ntf2_1st_binder_af2/roc/renamed_pdbs/hugh_ro15_1727_0_0.45_1_10_7404_0_0.35_1_W14_Y30_Q117d2geya1_clean_0001_N19.rd1_000000242_0000100004_0000001_0.h.pdb	0.7370228139153182	1.5391735947081118	False	roc	split_1
209	209	210	../renamed_pdbs/hugh_ro15_1727_0_0.45_1_10_7404_0_0.35_1_W14_Y30_Q117d2geya1_clean_0001_N19.rd1_000000242_0000500019_0000001_0.h.pdb	model_4_ptm	91.727	0.811	10.5	/mnt/net/scratch/gyurie/ntf2_1st_binder_af2/roc/af2/split_1/210_model_4_ptm.pdb	/mnt/net/scratch/gyurie/ntf2_1st_binder_af2/roc/renamed_pdbs/hugh_ro15_1727_0_0.45_1_10_7404_0_0.35_1_W14_Y30_Q117d2geya1_clean_0001_N19.rd1_000000242_0000500019_0000001_0.h.pdb	0.968762445066265	1.9277953667679235	False	roc	split_1
210	210	211	../renamed_pdbs/hugh_ro15_1727_0_0.45_1_10_7404_0_0.35_1_W14_Y30_Q117d2geya1_clean_0001_N19.rd1_000000243_0000300012_0000001_0.h.pdb	model_4_ptm	86.962	0.771	10.5	/mnt/net/scratch/gyurie/ntf2_1st_binder_af2/roc/af2/split_1/211_model_4_ptm.pdb	/mnt/net/scratch/gyurie/ntf2_1st_binder_af2/roc/renamed_pdbs/hugh_ro15_1727_0_0.45_1_10_7404_0_0.35_1_W14_Y30_Q117d2geya1_clean_0001_N19.rd1_000000243_0000300012_0000001_0.h.pdb	0.9022244915532966	2.0798045256731794	False	roc	split_1
211	211	212	../renamed_pdbs/hugh_ro15_1727_0_0.45_1_10_7404_0_0.35_1_W14_Y30_Q117d2geya1_clean_0001_N19.rd1_000000243_0000400016_0000001_0.h.pdb	model_4_ptm	66.79	0.559	11.3	/mnt/net/scratch/gyurie/ntf2_1st_binder_af2/roc/af2/split_1/212_model_4_ptm.pdb	/mnt/net/scratch/gyurie/ntf2_1st_binder_af2/roc/renamed_pdbs/hugh_ro15_1727_0_0.45_1_10_7404_0_0.35_1_W14_Y30_Q117d2geya1_clean_0001_N19.rd1_000000243_0000400016_0000001_0.h.pdb	15.29225668780563	8.98810908779696	False	roc	split_1
212	212	213	../renamed_pdbs/hugh_ro15_1727_0_0.45_1_10_7404_0_0.35_1_W14_Y30_Q117d2geya1_clean_0001_N19.rd1_000000243_0000600024_0000001_0.h.pdb	model_4_ptm	65.484	0.543	10.7	/mnt/net/scratch/gyurie/ntf2_1st_binder_af2/roc/af2/split_1/213_model_4_ptm.pdb	/mnt/net/scratch/gyurie/ntf2_1st_binder_af2/roc/renamed_pdbs/hugh_ro15_1727_0_0.45_1_10_7404_0_0.35_1_W14_Y30_Q117d2geya1_clean_0001_N19.rd1_000000243_0000600024_0000001_0.h.pdb	15.32896842398494	9.69902736553114	False	roc	split_1
213	213	214	../renamed_pdbs/hugh_ro15_1727_0_0.45_1_10_7404_0_0.35_1_W14_Y30_Q117d2geya1_clean_0001_N19.rd1_000000278_0000100003_0000001_0.h.pdb	model_4_ptm	89.806	0.793	10.6	/mnt/net/scratch/gyurie/ntf2_1st_binder_af2/roc/af2/split_1/214_model_4_ptm.pdb	/mnt/net/scratch/gyurie/ntf2_1st_binder_af2/roc/renamed_pdbs/hugh_ro15_1727_0_0.45_1_10_7404_0_0.35_1_W14_Y30_Q117d2geya1_clean_0001_N19.rd1_000000278_0000100003_0000001_0.h.pdb	1.0289584989108973	1.9659310934757777	False	roc	split_1
214	214	215	../renamed_pdbs/hugh_ro15_1734_0_0.15_5_10_d3ec9a1_clean_0001_Y15_W102_H100d1wqlb1_clean_0001_D19_S63_H65.rd1_000000169_0000500018_0000001_0.h.pdb	model_4_ptm	87.879	0.766	10.6	/mnt/net/scratch/gyurie/ntf2_1st_binder_af2/roc/af2/split_1/215_model_4_ptm.pdb	/mnt/net/scratch/gyurie/ntf2_1st_binder_af2/roc/renamed_pdbs/hugh_ro15_1734_0_0.15_5_10_d3ec9a1_clean_0001_Y15_W102_H100d1wqlb1_clean_0001_D19_S63_H65.rd1_000000169_0000500018_0000001_0.h.pdb	1.3742918864084503	2.644383870917299	False	roc	split_1
215	215	216	../renamed_pdbs/hugh_ro15_4281_0_0.35_3_0_7404_0_0.35_1_W16_Y32_Q115d2geya1_clean_0001_N21.rd1_000000030_0000100001_0000001_0.h.pdb	model_4_ptm	85.317	0.748	10.6	/mnt/net/scratch/gyurie/ntf2_1st_binder_af2/roc/af2/split_1/216_model_4_ptm.pdb	/mnt/net/scratch/gyurie/ntf2_1st_binder_af2/roc/renamed_pdbs/hugh_ro15_4281_0_0.35_3_0_7404_0_0.35_1_W16_Y32_Q115d2geya1_clean_0001_N21.rd1_000000030_0000100001_0000001_0.h.pdb	1.9546450676806104	2.10668106016984	False	roc	split_1
216	216	217	../renamed_pdbs/hugh_ro15_4281_0_0.35_3_0_7404_0_0.35_1_W16_Y32_Q115d2geya1_clean_0001_N21.rd1_000000076_0000100001_0000001_0.h.pdb	model_4_ptm	82.497	0.73	10.6	/mnt/net/scratch/gyurie/ntf2_1st_binder_af2/roc/af2/split_1/217_model_4_ptm.pdb	/mnt/net/scratch/gyurie/ntf2_1st_binder_af2/roc/renamed_pdbs/hugh_ro15_4281_0_0.35_3_0_7404_0_0.35_1_W16_Y32_Q115d2geya1_clean_0001_N21.rd1_000000076_0000100001_0000001_0.h.pdb	1.7232110199339108	2.482761910574022	False	roc	split_1
217	217	218	../renamed_pdbs/hugh_ro15_4281_0_0.35_3_0_7404_0_0.35_1_W16_Y32_Q115d2geya1_clean_0001_N21.rd1_000000173_0000100002_0000001_0.h.pdb	model_4_ptm	65.401	0.554	10.5	/mnt/net/scratch/gyurie/ntf2_1st_binder_af2/roc/af2/split_1/218_model_4_ptm.pdb	/mnt/net/scratch/gyurie/ntf2_1st_binder_af2/roc/renamed_pdbs/hugh_ro15_4281_0_0.35_3_0_7404_0_0.35_1_W16_Y32_Q115d2geya1_clean_0001_N21.rd1_000000173_0000100002_0000001_0.h.pdb	16.188421715387804	9.625633004736668	False	roc	split_1
218	218	219	../renamed_pdbs/hugh_ro15_4281_0_0.35_3_0_7404_0_0.35_1_W16_Y32_Q115d2geya1_clean_0001_N21.rd1_000000182_0000100002_0000001_0.h.pdb	model_4_ptm	89.116	0.784	10.6	/mnt/net/scratch/gyurie/ntf2_1st_binder_af2/roc/af2/split_1/219_model_4_ptm.pdb	/mnt/net/scratch/gyurie/ntf2_1st_binder_af2/roc/renamed_pdbs/hugh_ro15_4281_0_0.35_3_0_7404_0_0.35_1_W16_Y32_Q115d2geya1_clean_0001_N21.rd1_000000182_0000100002_0000001_0.h.pdb	4.428945402931784	4.379004462145627	False	roc	split_1
219	219	220	../renamed_pdbs/hugh_ro15_4281_0_0.35_3_0_7404_0_0.35_1_W16_Y32_Q115d2geya1_clean_0001_N21.rd1_000000194_0000100003_0000001_0.h.pdb	model_4_ptm	70.183	0.577	10.5	/mnt/net/scratch/gyurie/ntf2_1st_binder_af2/roc/af2/split_1/220_model_4_ptm.pdb	/mnt/net/scratch/gyurie/ntf2_1st_binder_af2/roc/renamed_pdbs/hugh_ro15_4281_0_0.35_3_0_7404_0_0.35_1_W16_Y32_Q115d2geya1_clean_0001_N21.rd1_000000194_0000100003_0000001_0.h.pdb	13.257190038806591	9.071518581820795	False	roc	split_1
220	220	221	../renamed_pdbs/hugh_ro15_4864_2_0.15_2_1_6142_0_0.45_3_K12_D103_Y105_S117d2f99a__clean_0001_N20.rd1_000000017_0000500018_0000001_0.h.pdb	model_4_ptm	89.285	0.761	11.4	/mnt/net/scratch/gyurie/ntf2_1st_binder_af2/roc/af2/split_1/221_model_4_ptm.pdb	/mnt/net/scratch/gyurie/ntf2_1st_binder_af2/roc/renamed_pdbs/hugh_ro15_4864_2_0.15_2_1_6142_0_0.45_3_K12_D103_Y105_S117d2f99a__clean_0001_N20.rd1_000000017_0000500018_0000001_0.h.pdb	1.0833618343255194	2.5538383313802138	False	roc	split_1
221	221	222	../renamed_pdbs/hugh_ro15_6686_0_0.35_2_16_d3ec9a1_clean_0001_Y14_W106_H104d3dxoa1_clean_0001_N18.rd1_000000098_0000100002_0000001_0.h.pdb	model_4_ptm	89.5	0.768	10.6	/mnt/net/scratch/gyurie/ntf2_1st_binder_af2/roc/af2/split_1/222_model_4_ptm.pdb	/mnt/net/scratch/gyurie/ntf2_1st_binder_af2/roc/renamed_pdbs/hugh_ro15_6686_0_0.35_2_16_d3ec9a1_clean_0001_Y14_W106_H104d3dxoa1_clean_0001_N18.rd1_000000098_0000100002_0000001_0.h.pdb	1.2950001124262085	2.1959271991936875	False	roc	split_1
222	222	223	../renamed_pdbs/hugh_ro15_6686_0_0.35_2_16_d3ec9a1_clean_0001_Y14_W106_H104d3dxoa1_clean_0001_N18.rd1_000000251_0000100001_0000001_0.h.pdb	model_4_ptm	87.035	0.752	10.6	/mnt/net/scratch/gyurie/ntf2_1st_binder_af2/roc/af2/split_1/223_model_4_ptm.pdb	/mnt/net/scratch/gyurie/ntf2_1st_binder_af2/roc/renamed_pdbs/hugh_ro15_6686_0_0.35_2_16_d3ec9a1_clean_0001_Y14_W106_H104d3dxoa1_clean_0001_N18.rd1_000000251_0000100001_0000001_0.h.pdb	1.6825359408795044	2.528166148469791	False	roc	split_1
223	223	224	../renamed_pdbs/hugh_ro24_1734_0_0.15_5_2_6142_0_0.45_3_K11_D102_Y104_S116d1m98a2_clean_0001_N19.rd1_000000218_0000100001_0000001_0.h.pdb	model_4_ptm	72.974	0.601	10.6	/mnt/net/scratch/gyurie/ntf2_1st_binder_af2/roc/af2/split_1/224_model_4_ptm.pdb	/mnt/net/scratch/gyurie/ntf2_1st_binder_af2/roc/renamed_pdbs/hugh_ro24_1734_0_0.15_5_2_6142_0_0.45_3_K11_D102_Y104_S116d1m98a2_clean_0001_N19.rd1_000000218_0000100001_0000001_0.h.pdb	14.327859748656577	10.259141773771091	False	roc	split_1
224	224	225	../renamed_pdbs/hugh_ro24_1734_0_0.15_5_2_6142_0_0.45_3_K11_D102_Y104_S116d1m98a2_clean_0001_N19.rd1_000000297_0000100001_0000001_0.h.pdb	model_4_ptm	62.643	0.503	10.5	/mnt/net/scratch/gyurie/ntf2_1st_binder_af2/roc/af2/split_1/225_model_4_ptm.pdb	/mnt/net/scratch/gyurie/ntf2_1st_binder_af2/roc/renamed_pdbs/hugh_ro24_1734_0_0.15_5_2_6142_0_0.45_3_K11_D102_Y104_S116d1m98a2_clean_0001_N19.rd1_000000297_0000100001_0000001_0.h.pdb	14.393076443317888	9.46413546117455	False	roc	split_1
225	225	226	../renamed_pdbs/hugh_ro24_4543_0_0.05_2_14_6142_0_0.45_3_K11_D102_Y104_S116d2geya1_clean_0001_N19.rd1_000000052_0000800029_0000001_0.h.pdb	model_4_ptm	60.467	0.515	10.6	/mnt/net/scratch/gyurie/ntf2_1st_binder_af2/roc/af2/split_1/226_model_4_ptm.pdb	/mnt/net/scratch/gyurie/ntf2_1st_binder_af2/roc/renamed_pdbs/hugh_ro24_4543_0_0.05_2_14_6142_0_0.45_3_K11_D102_Y104_S116d2geya1_clean_0001_N19.rd1_000000052_0000800029_0000001_0.h.pdb	11.87047878227249	10.154040516511667	False	roc	split_1
226	226	227	../renamed_pdbs/hugh_ro24_4543_0_0.05_2_14_6142_0_0.45_3_K11_D102_Y104_S116d2geya1_clean_0001_N19.rd1_000000191_0001100044_0000001_0.h.pdb	model_4_ptm	62.571	0.503	10.6	/mnt/net/scratch/gyurie/ntf2_1st_binder_af2/roc/af2/split_1/227_model_4_ptm.pdb	/mnt/net/scratch/gyurie/ntf2_1st_binder_af2/roc/renamed_pdbs/hugh_ro24_4543_0_0.05_2_14_6142_0_0.45_3_K11_D102_Y104_S116d2geya1_clean_0001_N19.rd1_000000191_0001100044_0000001_0.h.pdb	8.864034211855925	9.64243043347988	False	roc	split_1
227	227	228	../renamed_pdbs/hugh_ro9_1734_0_0.15_5_2_6142_0_0.45_3_K11_D102_Y104_S116d1m98a2_clean_0001_N19.rd1_000000134_0000100001_0000001_0.h.pdb	model_4_ptm	64.512	0.533	10.5	/mnt/net/scratch/gyurie/ntf2_1st_binder_af2/roc/af2/split_1/228_model_4_ptm.pdb	/mnt/net/scratch/gyurie/ntf2_1st_binder_af2/roc/renamed_pdbs/hugh_ro9_1734_0_0.15_5_2_6142_0_0.45_3_K11_D102_Y104_S116d1m98a2_clean_0001_N19.rd1_000000134_0000100001_0000001_0.h.pdb	14.181582359296453	9.093399346689196	False	roc	split_1
228	228	229	../renamed_pdbs/hugh_ro9_4281_0_0.35_3_0_7404_0_0.35_1_W16_Y32_Q115d2geya1_clean_0001_N21.rd1_000000137_0000100002_0000001_0.h.pdb	model_4_ptm	90.519	0.797	10.4	/mnt/net/scratch/gyurie/ntf2_1st_binder_af2/roc/af2/split_1/229_model_4_ptm.pdb	/mnt/net/scratch/gyurie/ntf2_1st_binder_af2/roc/renamed_pdbs/hugh_ro9_4281_0_0.35_3_0_7404_0_0.35_1_W16_Y32_Q115d2geya1_clean_0001_N21.rd1_000000137_0000100002_0000001_0.h.pdb	1.5076721691997317	2.444538541524818	False	roc	split_1
229	229	230	../renamed_pdbs/hugh_ro9_4543_0_0.05_2_14_6142_0_0.45_3_K11_D102_Y104_S116d2geya1_clean_0001_N19.rd1_000000202_0000100001_0000001_0.h.pdb	model_4_ptm	56.825	0.479	11.3	/mnt/net/scratch/gyurie/ntf2_1st_binder_af2/roc/af2/split_1/230_model_4_ptm.pdb	/mnt/net/scratch/gyurie/ntf2_1st_binder_af2/roc/renamed_pdbs/hugh_ro9_4543_0_0.05_2_14_6142_0_0.45_3_K11_D102_Y104_S116d2geya1_clean_0001_N19.rd1_000000202_0000100001_0000001_0.h.pdb	12.050122184888425	10.565352903997534	False	roc	split_1
230	230	231	../renamed_pdbs/beta_ro15_1725_0_0.35_19_668_0_0.05_2_Y17_H101_W103d3mg3a2_clean_0001_N21.rd1_000000002_0000100001_0000001_0.h.pdb	model_4_ptm	83.716	0.74	10.6	/mnt/net/scratch/gyurie/ntf2_1st_binder_af2/roc/af2/split_1/231_model_4_ptm.pdb	/mnt/net/scratch/gyurie/ntf2_1st_binder_af2/roc/renamed_pdbs/beta_ro15_1725_0_0.35_19_668_0_0.05_2_Y17_H101_W103d3mg3a2_clean_0001_N21.rd1_000000002_0000100001_0000001_0.h.pdb	0.915666053020223	1.8399677908790613	False	roc	split_1
231	231	232	../renamed_pdbs/beta_ro15_1725_0_0.35_19_668_0_0.05_2_Y17_H101_W103d3mg3a2_clean_0001_N21.rd1_000000029_0000100001_0000001_0.h.pdb	model_4_ptm	61.367	0.485	10.6	/mnt/net/scratch/gyurie/ntf2_1st_binder_af2/roc/af2/split_1/232_model_4_ptm.pdb	/mnt/net/scratch/gyurie/ntf2_1st_binder_af2/roc/renamed_pdbs/beta_ro15_1725_0_0.35_19_668_0_0.05_2_Y17_H101_W103d3mg3a2_clean_0001_N21.rd1_000000029_0000100001_0000001_0.h.pdb	10.180836579055224	7.097435921584939	False	roc	split_1
232	232	233	../renamed_pdbs/beta_ro15_1725_0_0.35_19_668_0_0.05_2_Y17_H101_W103d3mg3a2_clean_0001_N21.rd1_000000052_0000100003_0000001_1.h.pdb	model_4_ptm	83.079	0.735	10.5	/mnt/net/scratch/gyurie/ntf2_1st_binder_af2/roc/af2/split_1/233_model_4_ptm.pdb	/mnt/net/scratch/gyurie/ntf2_1st_binder_af2/roc/renamed_pdbs/beta_ro15_1725_0_0.35_19_668_0_0.05_2_Y17_H101_W103d3mg3a2_clean_0001_N21.rd1_000000052_0000100003_0000001_1.h.pdb	0.7419731221018282	1.9368422764255329	False	roc	split_1
233	233	234	../renamed_pdbs/beta_ro15_1725_0_0.35_19_668_0_0.05_2_Y17_H101_W103d3mg3a2_clean_0001_N21.rd1_000000053_0000100002_0000001_1.h.pdb	model_4_ptm	72.947	0.6	10.6	/mnt/net/scratch/gyurie/ntf2_1st_binder_af2/roc/af2/split_1/234_model_4_ptm.pdb	/mnt/net/scratch/gyurie/ntf2_1st_binder_af2/roc/renamed_pdbs/beta_ro15_1725_0_0.35_19_668_0_0.05_2_Y17_H101_W103d3mg3a2_clean_0001_N21.rd1_000000053_0000100002_0000001_1.h.pdb	14.277415175580812	8.781964519122061	False	roc	split_1
234	234	235	../renamed_pdbs/beta_ro15_1725_0_0.35_19_668_0_0.05_2_Y17_H101_W103d3mg3a2_clean_0001_N21.rd1_000000059_0000100001_0000001_0.h.pdb	model_4_ptm	87.612	0.778	10.5	/mnt/net/scratch/gyurie/ntf2_1st_binder_af2/roc/af2/split_1/235_model_4_ptm.pdb	/mnt/net/scratch/gyurie/ntf2_1st_binder_af2/roc/renamed_pdbs/beta_ro15_1725_0_0.35_19_668_0_0.05_2_Y17_H101_W103d3mg3a2_clean_0001_N21.rd1_000000059_0000100001_0000001_0.h.pdb	1.0478015833880256	2.18442488359242	False	roc	split_1
235	235	236	../renamed_pdbs/beta_ro15_1725_0_0.35_19_668_0_0.05_2_Y17_H101_W103d3mg3a2_clean_0001_N21.rd1_000000066_0000100003_0000001_0.h.pdb	model_4_ptm	84.832	0.753	10.5	/mnt/net/scratch/gyurie/ntf2_1st_binder_af2/roc/af2/split_1/236_model_4_ptm.pdb	/mnt/net/scratch/gyurie/ntf2_1st_binder_af2/roc/renamed_pdbs/beta_ro15_1725_0_0.35_19_668_0_0.05_2_Y17_H101_W103d3mg3a2_clean_0001_N21.rd1_000000066_0000100003_0000001_0.h.pdb	0.7558108765651217	1.647944072359274	False	roc	split_1
236	236	237	../renamed_pdbs/beta_ro15_1725_0_0.35_19_668_0_0.05_2_Y17_H101_W103d3mg3a2_clean_0001_N21.rd1_000000066_0000200007_0000001_0.h.pdb	model_4_ptm	83.697	0.747	10.5	/mnt/net/scratch/gyurie/ntf2_1st_binder_af2/roc/af2/split_1/237_model_4_ptm.pdb	/mnt/net/scratch/gyurie/ntf2_1st_binder_af2/roc/renamed_pdbs/beta_ro15_1725_0_0.35_19_668_0_0.05_2_Y17_H101_W103d3mg3a2_clean_0001_N21.rd1_000000066_0000200007_0000001_0.h.pdb	0.8964825181994985	1.6341958671894647	False	roc	split_1
237	237	238	../renamed_pdbs/beta_ro15_1725_0_0.35_19_668_0_0.05_2_Y17_H101_W103d3mg3a2_clean_0001_N21.rd1_000000067_0000100002_0000001_0.h.pdb	model_4_ptm	58.965	0.471	10.5	/mnt/net/scratch/gyurie/ntf2_1st_binder_af2/roc/af2/split_1/238_model_4_ptm.pdb	/mnt/net/scratch/gyurie/ntf2_1st_binder_af2/roc/renamed_pdbs/beta_ro15_1725_0_0.35_19_668_0_0.05_2_Y17_H101_W103d3mg3a2_clean_0001_N21.rd1_000000067_0000100002_0000001_0.h.pdb	10.32129293272228	7.3720560385554545	False	roc	split_1
238	238	239	../renamed_pdbs/beta_ro15_1725_0_0.35_19_668_0_0.05_2_Y17_H101_W103d3mg3a2_clean_0001_N21.rd1_000000114_0000100001_0000001_0.h.pdb	model_4_ptm	85.841	0.754	11.3	/mnt/net/scratch/gyurie/ntf2_1st_binder_af2/roc/af2/split_1/239_model_4_ptm.pdb	/mnt/net/scratch/gyurie/ntf2_1st_binder_af2/roc/renamed_pdbs/beta_ro15_1725_0_0.35_19_668_0_0.05_2_Y17_H101_W103d3mg3a2_clean_0001_N21.rd1_000000114_0000100001_0000001_0.h.pdb	0.91419824479579	2.177383207493155	False	roc	split_1
239	239	240	../renamed_pdbs/beta_ro15_1725_0_0.35_19_668_0_0.05_2_Y17_H101_W103d3mg3a2_clean_0001_N21.rd1_000000130_0000100001_0000001_0.h.pdb	model_4_ptm	83.263	0.75	10.5	/mnt/net/scratch/gyurie/ntf2_1st_binder_af2/roc/af2/split_1/240_model_4_ptm.pdb	/mnt/net/scratch/gyurie/ntf2_1st_binder_af2/roc/renamed_pdbs/beta_ro15_1725_0_0.35_19_668_0_0.05_2_Y17_H101_W103d3mg3a2_clean_0001_N21.rd1_000000130_0000100001_0000001_0.h.pdb	1.0992593092307557	2.5963078474366745	False	roc	split_1
240	240	241	../renamed_pdbs/beta_ro15_1725_0_0.35_19_668_0_0.05_2_Y17_H101_W103d3mg3a2_clean_0001_N21.rd1_000000255_0000100001_0000001_0.h.pdb	model_4_ptm	86.27	0.757	10.6	/mnt/net/scratch/gyurie/ntf2_1st_binder_af2/roc/af2/split_1/241_model_4_ptm.pdb	/mnt/net/scratch/gyurie/ntf2_1st_binder_af2/roc/renamed_pdbs/beta_ro15_1725_0_0.35_19_668_0_0.05_2_Y17_H101_W103d3mg3a2_clean_0001_N21.rd1_000000255_0000100001_0000001_0.h.pdb	1.0147540193231743	2.088012504959168	False	roc	split_1
241	241	242	../renamed_pdbs/beta_ro15_1725_0_0.35_19_668_0_0.05_2_Y17_H101_W103d3mg3a2_clean_0001_N21.rd1_000000258_0000100001_0000001_0.h.pdb	model_4_ptm	79.469	0.671	10.5	/mnt/net/scratch/gyurie/ntf2_1st_binder_af2/roc/af2/split_1/242_model_4_ptm.pdb	/mnt/net/scratch/gyurie/ntf2_1st_binder_af2/roc/renamed_pdbs/beta_ro15_1725_0_0.35_19_668_0_0.05_2_Y17_H101_W103d3mg3a2_clean_0001_N21.rd1_000000258_0000100001_0000001_0.h.pdb	12.978526366975988	9.035834109617689	False	roc	split_1
242	242	243	../renamed_pdbs/beta_ro15_1725_0_0.35_19_668_0_0.05_2_Y17_H101_W103d3mg3a2_clean_0001_N21.rd1_000000277_0000100001_0000001_0.h.pdb	model_4_ptm	85.483	0.751	10.6	/mnt/net/scratch/gyurie/ntf2_1st_binder_af2/roc/af2/split_1/243_model_4_ptm.pdb	/mnt/net/scratch/gyurie/ntf2_1st_binder_af2/roc/renamed_pdbs/beta_ro15_1725_0_0.35_19_668_0_0.05_2_Y17_H101_W103d3mg3a2_clean_0001_N21.rd1_000000277_0000100001_0000001_0.h.pdb	1.1957627555315564	2.2385438924421126	False	roc	split_1
243	243	244	../renamed_pdbs/beta_ro15_2669_0_0.35_2_9_6142_0_0.45_3_K13_D103_Y105_S117d1tuha__clean_0001_N21.rd1_000000179_0000100001_0000001_0.h.pdb	model_4_ptm	69.995	0.502	10.6	/mnt/net/scratch/gyurie/ntf2_1st_binder_af2/roc/af2/split_1/244_model_4_ptm.pdb	/mnt/net/scratch/gyurie/ntf2_1st_binder_af2/roc/renamed_pdbs/beta_ro15_2669_0_0.35_2_9_6142_0_0.45_3_K13_D103_Y105_S117d1tuha__clean_0001_N21.rd1_000000179_0000100001_0000001_0.h.pdb	3.826033381026391	4.2125639939200985	False	roc	split_1
244	244	245	../renamed_pdbs/beta_ro15_2669_0_0.35_2_9_6142_0_0.45_3_K13_D103_Y105_S117d1tuha__clean_0001_N21.rd1_000000235_0000100001_0000001_0.h.pdb	model_4_ptm	85.268	0.693	10.6	/mnt/net/scratch/gyurie/ntf2_1st_binder_af2/roc/af2/split_1/245_model_4_ptm.pdb	/mnt/net/scratch/gyurie/ntf2_1st_binder_af2/roc/renamed_pdbs/beta_ro15_2669_0_0.35_2_9_6142_0_0.45_3_K13_D103_Y105_S117d1tuha__clean_0001_N21.rd1_000000235_0000100001_0000001_0.h.pdb	3.9911510050843857	3.415739863008092	False	roc	split_1
245	245	246	../renamed_pdbs/beta_ro15_2737_0_0.35_5_4_d3ec9a1_clean_0001_Y15_W105_H103d3mg3a2_clean_0001_N19.rd1_000000183_0000100001_0000001_0.h.pdb	model_4_ptm	83.187	0.729	10.5	/mnt/net/scratch/gyurie/ntf2_1st_binder_af2/roc/af2/split_1/246_model_4_ptm.pdb	/mnt/net/scratch/gyurie/ntf2_1st_binder_af2/roc/renamed_pdbs/beta_ro15_2737_0_0.35_5_4_d3ec9a1_clean_0001_Y15_W105_H103d3mg3a2_clean_0001_N19.rd1_000000183_0000100001_0000001_0.h.pdb	1.6606097006589275	2.41867303253489	False	roc	split_1
246	246	247	../renamed_pdbs/beta_ro15_2737_0_0.35_5_4_d3ec9a1_clean_0001_Y15_W105_H103d3mg3a2_clean_0001_N19.rd1_000000187_0000100001_0000001_0.h.pdb	model_4_ptm	84.698	0.737	11.3	/mnt/net/scratch/gyurie/ntf2_1st_binder_af2/roc/af2/split_1/247_model_4_ptm.pdb	/mnt/net/scratch/gyurie/ntf2_1st_binder_af2/roc/renamed_pdbs/beta_ro15_2737_0_0.35_5_4_d3ec9a1_clean_0001_Y15_W105_H103d3mg3a2_clean_0001_N19.rd1_000000187_0000100001_0000001_0.h.pdb	1.6271456981093273	2.1982634215663364	False	roc	split_1
247	247	248	../renamed_pdbs/beta_ro24_4005_0_0.05_3_13_6142_0_0.45_3_K14_D104_Y106_S118d3dxoa1_clean_0001_N22.rd1_000000149_0000100001_0000001_0.h.pdb	model_4_ptm	90.265	0.802	10.7	/mnt/net/scratch/gyurie/ntf2_1st_binder_af2/roc/af2/split_1/248_model_4_ptm.pdb	/mnt/net/scratch/gyurie/ntf2_1st_binder_af2/roc/renamed_pdbs/beta_ro24_4005_0_0.05_3_13_6142_0_0.45_3_K14_D104_Y106_S118d3dxoa1_clean_0001_N22.rd1_000000149_0000100001_0000001_0.h.pdb	0.7483383287188391	1.935077647842938	False	roc	split_1
248	248	249	../renamed_pdbs/beta_ro24_5570_0_0.45_2_6_6142_0_0.45_3_K14_D104_Y106_S118d2f99a__clean_0001_N22.rd1_000000006_0000100001_0000001_0.h.pdb	model_4_ptm	62.374	0.486	10.6	/mnt/net/scratch/gyurie/ntf2_1st_binder_af2/roc/af2/split_1/249_model_4_ptm.pdb	/mnt/net/scratch/gyurie/ntf2_1st_binder_af2/roc/renamed_pdbs/beta_ro24_5570_0_0.45_2_6_6142_0_0.45_3_K14_D104_Y106_S118d2f99a__clean_0001_N22.rd1_000000006_0000100001_0000001_0.h.pdb	3.540324119200379	4.092520123983864	False	roc	split_1
249	249	250	../renamed_pdbs/beta_ro24_5570_0_0.45_2_6_6142_0_0.45_3_K14_D104_Y106_S118d2f99a__clean_0001_N22.rd1_000000019_0000100001_0000001_0.h.pdb	model_4_ptm	89.176	0.773	10.5	/mnt/net/scratch/gyurie/ntf2_1st_binder_af2/roc/af2/split_1/250_model_4_ptm.pdb	/mnt/net/scratch/gyurie/ntf2_1st_binder_af2/roc/renamed_pdbs/beta_ro24_5570_0_0.45_2_6_6142_0_0.45_3_K14_D104_Y106_S118d2f99a__clean_0001_N22.rd1_000000019_0000100001_0000001_0.h.pdb	1.3085778284652212	2.04008029148697	False	roc	split_1
250	250	251	../renamed_pdbs/beta_ro24_5570_0_0.45_2_6_6142_0_0.45_3_K14_D104_Y106_S118d2f99a__clean_0001_N22.rd1_000000021_0000100002_0000001_0.h.pdb	model_4_ptm	87.778	0.736	10.5	/mnt/net/scratch/gyurie/ntf2_1st_binder_af2/roc/af2/split_1/251_model_4_ptm.pdb	/mnt/net/scratch/gyurie/ntf2_1st_binder_af2/roc/renamed_pdbs/beta_ro24_5570_0_0.45_2_6_6142_0_0.45_3_K14_D104_Y106_S118d2f99a__clean_0001_N22.rd1_000000021_0000100002_0000001_0.h.pdb	1.2099290316653246	2.034301154887252	False	roc	split_1
251	251	252	../renamed_pdbs/beta_ro24_5570_0_0.45_2_6_6142_0_0.45_3_K14_D104_Y106_S118d2f99a__clean_0001_N22.rd1_000000032_0000100002_0000001_0.h.pdb	model_4_ptm	88.165	0.741	10.6	/mnt/net/scratch/gyurie/ntf2_1st_binder_af2/roc/af2/split_1/252_model_4_ptm.pdb	/mnt/net/scratch/gyurie/ntf2_1st_binder_af2/roc/renamed_pdbs/beta_ro24_5570_0_0.45_2_6_6142_0_0.45_3_K14_D104_Y106_S118d2f99a__clean_0001_N22.rd1_000000032_0000100002_0000001_0.h.pdb	1.171442241039589	2.369254009652651	False	roc	split_1
252	252	253	../renamed_pdbs/beta_ro24_5570_0_0.45_2_6_6142_0_0.45_3_K14_D104_Y106_S118d2f99a__clean_0001_N22.rd1_000000038_0000100001_0000001_0.h.pdb	model_4_ptm	60.596	0.469	10.5	/mnt/net/scratch/gyurie/ntf2_1st_binder_af2/roc/af2/split_1/253_model_4_ptm.pdb	/mnt/net/scratch/gyurie/ntf2_1st_binder_af2/roc/renamed_pdbs/beta_ro24_5570_0_0.45_2_6_6142_0_0.45_3_K14_D104_Y106_S118d2f99a__clean_0001_N22.rd1_000000038_0000100001_0000001_0.h.pdb	3.851140956801922	4.07858829600431	False	roc	split_1
253	253	254	../renamed_pdbs/beta_ro24_5570_0_0.45_2_6_6142_0_0.45_3_K14_D104_Y106_S118d2f99a__clean_0001_N22.rd1_000000040_0000300009_0000001_0.h.pdb	model_4_ptm	66.4	0.511	10.5	/mnt/net/scratch/gyurie/ntf2_1st_binder_af2/roc/af2/split_1/254_model_4_ptm.pdb	/mnt/net/scratch/gyurie/ntf2_1st_binder_af2/roc/renamed_pdbs/beta_ro24_5570_0_0.45_2_6_6142_0_0.45_3_K14_D104_Y106_S118d2f99a__clean_0001_N22.rd1_000000040_0000300009_0000001_0.h.pdb	3.7931870897298623	4.059009691451473	False	roc	split_1
254	254	255	../renamed_pdbs/beta_ro24_5570_0_0.45_2_6_6142_0_0.45_3_K14_D104_Y106_S118d2f99a__clean_0001_N22.rd1_000000060_0000200005_0000001_0.h.pdb	model_4_ptm	87.824	0.766	10.5	/mnt/net/scratch/gyurie/ntf2_1st_binder_af2/roc/af2/split_1/255_model_4_ptm.pdb	/mnt/net/scratch/gyurie/ntf2_1st_binder_af2/roc/renamed_pdbs/beta_ro24_5570_0_0.45_2_6_6142_0_0.45_3_K14_D104_Y106_S118d2f99a__clean_0001_N22.rd1_000000060_0000200005_0000001_0.h.pdb	1.5444785043835134	2.454405190072705	False	roc	split_1
255	255	256	../renamed_pdbs/beta_ro24_5570_0_0.45_2_6_6142_0_0.45_3_K14_D104_Y106_S118d2f99a__clean_0001_N22.rd1_000000062_0000100002_0000001_0.h.pdb	model_4_ptm	88.691	0.772	11.3	/mnt/net/scratch/gyurie/ntf2_1st_binder_af2/roc/af2/split_1/256_model_4_ptm.pdb	/mnt/net/scratch/gyurie/ntf2_1st_binder_af2/roc/renamed_pdbs/beta_ro24_5570_0_0.45_2_6_6142_0_0.45_3_K14_D104_Y106_S118d2f99a__clean_0001_N22.rd1_000000062_0000100002_0000001_0.h.pdb	1.2463766816680284	2.129626357571956	False	roc	split_1
256	256	257	../renamed_pdbs/beta_ro24_5570_0_0.45_2_6_6142_0_0.45_3_K14_D104_Y106_S118d2f99a__clean_0001_N22.rd1_000000062_0000300011_0000001_0.h.pdb	model_4_ptm	90.143	0.787	10.6	/mnt/net/scratch/gyurie/ntf2_1st_binder_af2/roc/af2/split_1/257_model_4_ptm.pdb	/mnt/net/scratch/gyurie/ntf2_1st_binder_af2/roc/renamed_pdbs/beta_ro24_5570_0_0.45_2_6_6142_0_0.45_3_K14_D104_Y106_S118d2f99a__clean_0001_N22.rd1_000000062_0000300011_0000001_0.h.pdb	1.2555736269698403	1.9740980424766523	False	roc	split_1
257	257	258	../renamed_pdbs/beta_ro24_5570_0_0.45_2_6_6142_0_0.45_3_K14_D104_Y106_S118d2f99a__clean_0001_N22.rd1_000000062_0000400015_0000001_0.h.pdb	model_4_ptm	90.443	0.793	10.6	/mnt/net/scratch/gyurie/ntf2_1st_binder_af2/roc/af2/split_1/258_model_4_ptm.pdb	/mnt/net/scratch/gyurie/ntf2_1st_binder_af2/roc/renamed_pdbs/beta_ro24_5570_0_0.45_2_6_6142_0_0.45_3_K14_D104_Y106_S118d2f99a__clean_0001_N22.rd1_000000062_0000400015_0000001_0.h.pdb	1.280045306491228	2.03433613325824	False	roc	split_1
258	258	259	../renamed_pdbs/beta_ro24_5570_0_0.45_2_6_6142_0_0.45_3_K14_D104_Y106_S118d2f99a__clean_0001_N22.rd1_000000062_0000500019_0000001_0.h.pdb	model_4_ptm	85.731	0.729	10.6	/mnt/net/scratch/gyurie/ntf2_1st_binder_af2/roc/af2/split_1/259_model_4_ptm.pdb	/mnt/net/scratch/gyurie/ntf2_1st_binder_af2/roc/renamed_pdbs/beta_ro24_5570_0_0.45_2_6_6142_0_0.45_3_K14_D104_Y106_S118d2f99a__clean_0001_N22.rd1_000000062_0000500019_0000001_0.h.pdb	1.5335153457096458	2.4576292351296463	False	roc	split_1
259	259	260	../renamed_pdbs/beta_ro24_5570_0_0.45_2_6_6142_0_0.45_3_K14_D104_Y106_S118d2f99a__clean_0001_N22.rd1_000000063_0000200008_0000001_0.h.pdb	model_4_ptm	57.42	0.437	10.5	/mnt/net/scratch/gyurie/ntf2_1st_binder_af2/roc/af2/split_1/260_model_4_ptm.pdb	/mnt/net/scratch/gyurie/ntf2_1st_binder_af2/roc/renamed_pdbs/beta_ro24_5570_0_0.45_2_6_6142_0_0.45_3_K14_D104_Y106_S118d2f99a__clean_0001_N22.rd1_000000063_0000200008_0000001_0.h.pdb	15.769190922277298	11.032945914942816	False	roc	split_1
260	260	261	../renamed_pdbs/beta_ro24_5570_0_0.45_2_6_6142_0_0.45_3_K14_D104_Y106_S118d2f99a__clean_0001_N22.rd1_000000063_0000300012_0000001_0.h.pdb	model_4_ptm	90.252	0.775	10.5	/mnt/net/scratch/gyurie/ntf2_1st_binder_af2/roc/af2/split_1/261_model_4_ptm.pdb	/mnt/net/scratch/gyurie/ntf2_1st_binder_af2/roc/renamed_pdbs/beta_ro24_5570_0_0.45_2_6_6142_0_0.45_3_K14_D104_Y106_S118d2f99a__clean_0001_N22.rd1_000000063_0000300012_0000001_0.h.pdb	1.1101876815004528	1.795351745709888	False	roc	split_1
261	261	262	../renamed_pdbs/beta_ro24_5570_0_0.45_2_6_6142_0_0.45_3_K14_D104_Y106_S118d2f99a__clean_0001_N22.rd1_000000071_0000100001_0000001_0.h.pdb	model_4_ptm	89.918	0.782	10.5	/mnt/net/scratch/gyurie/ntf2_1st_binder_af2/roc/af2/split_1/262_model_4_ptm.pdb	/mnt/net/scratch/gyurie/ntf2_1st_binder_af2/roc/renamed_pdbs/beta_ro24_5570_0_0.45_2_6_6142_0_0.45_3_K14_D104_Y106_S118d2f99a__clean_0001_N22.rd1_000000071_0000100001_0000001_0.h.pdb	1.085303335063012	1.714255774775584	False	roc	split_1
262	262	263	../renamed_pdbs/beta_ro24_5570_0_0.45_2_6_6142_0_0.45_3_K14_D104_Y106_S118d2f99a__clean_0001_N22.rd1_000000077_0000100001_0000001_0.h.pdb	model_4_ptm	90.356	0.784	10.6	/mnt/net/scratch/gyurie/ntf2_1st_binder_af2/roc/af2/split_1/263_model_4_ptm.pdb	/mnt/net/scratch/gyurie/ntf2_1st_binder_af2/roc/renamed_pdbs/beta_ro24_5570_0_0.45_2_6_6142_0_0.45_3_K14_D104_Y106_S118d2f99a__clean_0001_N22.rd1_000000077_0000100001_0000001_0.h.pdb	1.1676526211800764	2.09839433552793	False	roc	split_1
263	263	264	../renamed_pdbs/beta_ro24_5570_0_0.45_2_6_6142_0_0.45_3_K14_D104_Y106_S118d2f99a__clean_0001_N22.rd1_000000094_0000100001_0000001_0.h.pdb	model_4_ptm	86.045	0.721	10.5	/mnt/net/scratch/gyurie/ntf2_1st_binder_af2/roc/af2/split_1/264_model_4_ptm.pdb	/mnt/net/scratch/gyurie/ntf2_1st_binder_af2/roc/renamed_pdbs/beta_ro24_5570_0_0.45_2_6_6142_0_0.45_3_K14_D104_Y106_S118d2f99a__clean_0001_N22.rd1_000000094_0000100001_0000001_0.h.pdb	1.112300108277652	1.9385702996756329	False	roc	split_1
264	264	265	../renamed_pdbs/beta_ro24_5570_0_0.45_2_6_6142_0_0.45_3_K14_D104_Y106_S118d2f99a__clean_0001_N22.rd1_000000098_0000100001_0000001_0.h.pdb	model_4_ptm	88.278	0.777	11.3	/mnt/net/scratch/gyurie/ntf2_1st_binder_af2/roc/af2/split_1/265_model_4_ptm.pdb	/mnt/net/scratch/gyurie/ntf2_1st_binder_af2/roc/renamed_pdbs/beta_ro24_5570_0_0.45_2_6_6142_0_0.45_3_K14_D104_Y106_S118d2f99a__clean_0001_N22.rd1_000000098_0000100001_0000001_0.h.pdb	1.5002858639226309	2.6161714674395	False	roc	split_1
265	265	266	../renamed_pdbs/beta_ro24_5570_0_0.45_2_6_6142_0_0.45_3_K14_D104_Y106_S118d2f99a__clean_0001_N22.rd1_000000119_0000100001_0000001_0.h.pdb	model_4_ptm	88.875	0.778	10.5	/mnt/net/scratch/gyurie/ntf2_1st_binder_af2/roc/af2/split_1/266_model_4_ptm.pdb	/mnt/net/scratch/gyurie/ntf2_1st_binder_af2/roc/renamed_pdbs/beta_ro24_5570_0_0.45_2_6_6142_0_0.45_3_K14_D104_Y106_S118d2f99a__clean_0001_N22.rd1_000000119_0000100001_0000001_0.h.pdb	1.4291042098393216	2.067141784115742	False	roc	split_1
266	266	267	../renamed_pdbs/beta_ro24_5570_0_0.45_2_6_6142_0_0.45_3_K14_D104_Y106_S118d2f99a__clean_0001_N22.rd1_000000133_0000100002_0000001_0.h.pdb	model_4_ptm	91.247	0.806	10.5	/mnt/net/scratch/gyurie/ntf2_1st_binder_af2/roc/af2/split_1/267_model_4_ptm.pdb	/mnt/net/scratch/gyurie/ntf2_1st_binder_af2/roc/renamed_pdbs/beta_ro24_5570_0_0.45_2_6_6142_0_0.45_3_K14_D104_Y106_S118d2f99a__clean_0001_N22.rd1_000000133_0000100002_0000001_0.h.pdb	1.391463516557751	1.912613865089111	False	roc	split_1
267	267	268	../renamed_pdbs/beta_ro24_5570_0_0.45_2_6_6142_0_0.45_3_K14_D104_Y106_S118d2f99a__clean_0001_N22.rd1_000000141_0000100001_0000001_0.h.pdb	model_4_ptm	88.61	0.766	10.6	/mnt/net/scratch/gyurie/ntf2_1st_binder_af2/roc/af2/split_1/268_model_4_ptm.pdb	/mnt/net/scratch/gyurie/ntf2_1st_binder_af2/roc/renamed_pdbs/beta_ro24_5570_0_0.45_2_6_6142_0_0.45_3_K14_D104_Y106_S118d2f99a__clean_0001_N22.rd1_000000141_0000100001_0000001_0.h.pdb	1.2479584120905929	2.1637364870975966	False	roc	split_1
268	268	269	../renamed_pdbs/beta_ro24_5570_0_0.45_2_6_6142_0_0.45_3_K14_D104_Y106_S118d2f99a__clean_0001_N22.rd1_000000151_0000100002_0000001_0.h.pdb	model_4_ptm	90.215	0.783	10.4	/mnt/net/scratch/gyurie/ntf2_1st_binder_af2/roc/af2/split_1/269_model_4_ptm.pdb	/mnt/net/scratch/gyurie/ntf2_1st_binder_af2/roc/renamed_pdbs/beta_ro24_5570_0_0.45_2_6_6142_0_0.45_3_K14_D104_Y106_S118d2f99a__clean_0001_N22.rd1_000000151_0000100002_0000001_0.h.pdb	1.153180428244209	1.797672084734253	False	roc	split_1
269	269	270	../renamed_pdbs/beta_ro24_5570_0_0.45_2_6_6142_0_0.45_3_K14_D104_Y106_S118d2f99a__clean_0001_N22.rd1_000000156_0000300009_0000001_0.h.pdb	model_4_ptm	76.416	0.612	10.5	/mnt/net/scratch/gyurie/ntf2_1st_binder_af2/roc/af2/split_1/270_model_4_ptm.pdb	/mnt/net/scratch/gyurie/ntf2_1st_binder_af2/roc/renamed_pdbs/beta_ro24_5570_0_0.45_2_6_6142_0_0.45_3_K14_D104_Y106_S118d2f99a__clean_0001_N22.rd1_000000156_0000300009_0000001_0.h.pdb	3.060105498122436	3.5993297082565814	False	roc	split_1
270	270	271	../renamed_pdbs/beta_ro24_5570_0_0.45_2_6_6142_0_0.45_3_K14_D104_Y106_S118d2f99a__clean_0001_N22.rd1_000000157_0000100004_0000001_0.h.pdb	model_4_ptm	87.52	0.754	10.6	/mnt/net/scratch/gyurie/ntf2_1st_binder_af2/roc/af2/split_1/271_model_4_ptm.pdb	/mnt/net/scratch/gyurie/ntf2_1st_binder_af2/roc/renamed_pdbs/beta_ro24_5570_0_0.45_2_6_6142_0_0.45_3_K14_D104_Y106_S118d2f99a__clean_0001_N22.rd1_000000157_0000100004_0000001_0.h.pdb	1.2198815608982652	2.0113614120801304	False	roc	split_1
271	271	272	../renamed_pdbs/beta_ro24_5570_0_0.45_2_6_6142_0_0.45_3_K14_D104_Y106_S118d2f99a__clean_0001_N22.rd1_000000172_0000100002_0000001_0.h.pdb	model_4_ptm	59.669	0.465	10.5	/mnt/net/scratch/gyurie/ntf2_1st_binder_af2/roc/af2/split_1/272_model_4_ptm.pdb	/mnt/net/scratch/gyurie/ntf2_1st_binder_af2/roc/renamed_pdbs/beta_ro24_5570_0_0.45_2_6_6142_0_0.45_3_K14_D104_Y106_S118d2f99a__clean_0001_N22.rd1_000000172_0000100002_0000001_0.h.pdb	3.061738520616368	4.0609457872556565	False	roc	split_1
272	272	273	../renamed_pdbs/beta_ro24_5570_0_0.45_2_6_6142_0_0.45_3_K14_D104_Y106_S118d2f99a__clean_0001_N22.rd1_000000198_0000300011_0000001_0.h.pdb	model_4_ptm	87.218	0.76	10.5	/mnt/net/scratch/gyurie/ntf2_1st_binder_af2/roc/af2/split_1/273_model_4_ptm.pdb	/mnt/net/scratch/gyurie/ntf2_1st_binder_af2/roc/renamed_pdbs/beta_ro24_5570_0_0.45_2_6_6142_0_0.45_3_K14_D104_Y106_S118d2f99a__clean_0001_N22.rd1_000000198_0000300011_0000001_0.h.pdb	1.2843768937724682	2.0407796449290525	False	roc	split_1
273	273	274	../renamed_pdbs/beta_ro24_5570_0_0.45_2_6_6142_0_0.45_3_K14_D104_Y106_S118d2f99a__clean_0001_N22.rd1_000000257_0000100003_0000001_0.h.pdb	model_4_ptm	86.187	0.706	11.4	/mnt/net/scratch/gyurie/ntf2_1st_binder_af2/roc/af2/split_1/274_model_4_ptm.pdb	/mnt/net/scratch/gyurie/ntf2_1st_binder_af2/roc/renamed_pdbs/beta_ro24_5570_0_0.45_2_6_6142_0_0.45_3_K14_D104_Y106_S118d2f99a__clean_0001_N22.rd1_000000257_0000100003_0000001_0.h.pdb	0.998949757896122	2.176770670367135	False	roc	split_1
274	274	275	../renamed_pdbs/beta_ro24_5570_0_0.45_2_6_6142_0_0.45_3_K14_D104_Y106_S118d2f99a__clean_0001_N22.rd1_000000258_0000100001_0000001_0.h.pdb	model_4_ptm	88.068	0.772	10.6	/mnt/net/scratch/gyurie/ntf2_1st_binder_af2/roc/af2/split_1/275_model_4_ptm.pdb	/mnt/net/scratch/gyurie/ntf2_1st_binder_af2/roc/renamed_pdbs/beta_ro24_5570_0_0.45_2_6_6142_0_0.45_3_K14_D104_Y106_S118d2f99a__clean_0001_N22.rd1_000000258_0000100001_0000001_0.h.pdb	1.230077316868336	2.354828016465196	False	roc	split_1
275	275	276	../renamed_pdbs/beta_ro24_5570_0_0.45_2_6_6142_0_0.45_3_K14_D104_Y106_S118d2f99a__clean_0001_N22.rd1_000000296_0000100001_0000001_0.h.pdb	model_4_ptm	70.25	0.574	10.6	/mnt/net/scratch/gyurie/ntf2_1st_binder_af2/roc/af2/split_1/276_model_4_ptm.pdb	/mnt/net/scratch/gyurie/ntf2_1st_binder_af2/roc/renamed_pdbs/beta_ro24_5570_0_0.45_2_6_6142_0_0.45_3_K14_D104_Y106_S118d2f99a__clean_0001_N22.rd1_000000296_0000100001_0000001_0.h.pdb	2.368592005086636	3.331868322606939	False	roc	split_1
276	276	277	../renamed_pdbs/beta_ro24_5570_0_0.45_2_6_6142_0_0.45_3_K14_D104_Y106_S118d2f99a__clean_0001_N22.rd1_000000299_0000100002_0000001_0.h.pdb	model_4_ptm	88.268	0.752	10.7	/mnt/net/scratch/gyurie/ntf2_1st_binder_af2/roc/af2/split_1/277_model_4_ptm.pdb	/mnt/net/scratch/gyurie/ntf2_1st_binder_af2/roc/renamed_pdbs/beta_ro24_5570_0_0.45_2_6_6142_0_0.45_3_K14_D104_Y106_S118d2f99a__clean_0001_N22.rd1_000000299_0000100002_0000001_0.h.pdb	1.1751952115820927	1.895187622758293	False	roc	split_1
277	277	278	../renamed_pdbs/beta_ro9_6080_0_0.45_1_2_6142_0_0.45_3_K13_D102_Y104_S116d1m98a2_clean_0001_N21.rd1_000000199_0000100002_0000001_0.h.pdb	model_4_ptm	87.153	0.756	10.7	/mnt/net/scratch/gyurie/ntf2_1st_binder_af2/roc/af2/split_1/278_model_4_ptm.pdb	/mnt/net/scratch/gyurie/ntf2_1st_binder_af2/roc/renamed_pdbs/beta_ro9_6080_0_0.45_1_2_6142_0_0.45_3_K13_D102_Y104_S116d1m98a2_clean_0001_N21.rd1_000000199_0000100002_0000001_0.h.pdb	1.0725126517716868	1.6588459499243822	False	roc	split_1
278	278	279	../renamed_pdbs/hugh_ro15_1725_0_0.35_19_668_0_0.05_2_Y17_H101_W103d3mg3a2_clean_0001_N21.rd1_000000033_0000100001_0000001_0.h.pdb	model_4_ptm	87.794	0.762	10.9	/mnt/net/scratch/gyurie/ntf2_1st_binder_af2/roc/af2/split_1/279_model_4_ptm.pdb	/mnt/net/scratch/gyurie/ntf2_1st_binder_af2/roc/renamed_pdbs/hugh_ro15_1725_0_0.35_19_668_0_0.05_2_Y17_H101_W103d3mg3a2_clean_0001_N21.rd1_000000033_0000100001_0000001_0.h.pdb	1.0158765483574028	1.6530562227020895	False	roc	split_1
279	279	280	../renamed_pdbs/hugh_ro15_1725_0_0.35_19_668_0_0.05_2_Y17_H101_W103d3mg3a2_clean_0001_N21.rd1_000000056_0000100001_0000001_0.h.pdb	model_4_ptm	85.058	0.751	11.1	/mnt/net/scratch/gyurie/ntf2_1st_binder_af2/roc/af2/split_1/280_model_4_ptm.pdb	/mnt/net/scratch/gyurie/ntf2_1st_binder_af2/roc/renamed_pdbs/hugh_ro15_1725_0_0.35_19_668_0_0.05_2_Y17_H101_W103d3mg3a2_clean_0001_N21.rd1_000000056_0000100001_0000001_0.h.pdb	0.8954475366073286	2.3172355642159777	False	roc	split_1
280	280	281	../renamed_pdbs/hugh_ro15_1725_0_0.35_19_668_0_0.05_2_Y17_H101_W103d3mg3a2_clean_0001_N21.rd1_000000060_0000100001_0000001_0.h.pdb	model_4_ptm	81.925	0.723	11.2	/mnt/net/scratch/gyurie/ntf2_1st_binder_af2/roc/af2/split_1/281_model_4_ptm.pdb	/mnt/net/scratch/gyurie/ntf2_1st_binder_af2/roc/renamed_pdbs/hugh_ro15_1725_0_0.35_19_668_0_0.05_2_Y17_H101_W103d3mg3a2_clean_0001_N21.rd1_000000060_0000100001_0000001_0.h.pdb	0.9096730795090914	2.5006728222499737	False	roc	split_1
281	281	282	../renamed_pdbs/hugh_ro15_1725_0_0.35_19_668_0_0.05_2_Y17_H101_W103d3mg3a2_clean_0001_N21.rd1_000000102_0000100001_0000001_0.h.pdb	model_4_ptm	84.602	0.737	11.9	/mnt/net/scratch/gyurie/ntf2_1st_binder_af2/roc/af2/split_1/282_model_4_ptm.pdb	/mnt/net/scratch/gyurie/ntf2_1st_binder_af2/roc/renamed_pdbs/hugh_ro15_1725_0_0.35_19_668_0_0.05_2_Y17_H101_W103d3mg3a2_clean_0001_N21.rd1_000000102_0000100001_0000001_0.h.pdb	0.9189243519515792	2.4752918863587583	False	roc	split_1
282	282	283	../renamed_pdbs/hugh_ro15_1725_0_0.35_19_668_0_0.05_2_Y17_H101_W103d3mg3a2_clean_0001_N21.rd1_000000175_0000100001_0000001_0.h.pdb	model_4_ptm	79.362	0.702	11.1	/mnt/net/scratch/gyurie/ntf2_1st_binder_af2/roc/af2/split_1/283_model_4_ptm.pdb	/mnt/net/scratch/gyurie/ntf2_1st_binder_af2/roc/renamed_pdbs/hugh_ro15_1725_0_0.35_19_668_0_0.05_2_Y17_H101_W103d3mg3a2_clean_0001_N21.rd1_000000175_0000100001_0000001_0.h.pdb	1.226504383728156	2.5835161696673974	False	roc	split_1
283	283	284	../renamed_pdbs/hugh_ro15_1725_0_0.35_19_668_0_0.05_2_Y17_H101_W103d3mg3a2_clean_0001_N21.rd1_000000188_0000200004_0000001_0.h.pdb	model_4_ptm	88.243	0.78	11.1	/mnt/net/scratch/gyurie/ntf2_1st_binder_af2/roc/af2/split_1/284_model_4_ptm.pdb	/mnt/net/scratch/gyurie/ntf2_1st_binder_af2/roc/renamed_pdbs/hugh_ro15_1725_0_0.35_19_668_0_0.05_2_Y17_H101_W103d3mg3a2_clean_0001_N21.rd1_000000188_0000200004_0000001_0.h.pdb	0.7325626639580353	1.9975431093351568	False	roc	split_1
284	284	285	../renamed_pdbs/hugh_ro15_1725_0_0.35_19_668_0_0.05_2_Y17_H101_W103d3mg3a2_clean_0001_N21.rd1_000000189_0000200005_0000001_0.h.pdb	model_4_ptm	88.243	0.78	11.2	/mnt/net/scratch/gyurie/ntf2_1st_binder_af2/roc/af2/split_1/285_model_4_ptm.pdb	/mnt/net/scratch/gyurie/ntf2_1st_binder_af2/roc/renamed_pdbs/hugh_ro15_1725_0_0.35_19_668_0_0.05_2_Y17_H101_W103d3mg3a2_clean_0001_N21.rd1_000000189_0000200005_0000001_0.h.pdb	0.7232828571929067	1.9718445162904576	False	roc	split_1
285	285	286	../renamed_pdbs/hugh_ro15_1725_0_0.35_19_668_0_0.05_2_Y17_H101_W103d3mg3a2_clean_0001_N21.rd1_000000276_0000100001_0000001_0.h.pdb	model_4_ptm	83.888	0.74	11.3	/mnt/net/scratch/gyurie/ntf2_1st_binder_af2/roc/af2/split_1/286_model_4_ptm.pdb	/mnt/net/scratch/gyurie/ntf2_1st_binder_af2/roc/renamed_pdbs/hugh_ro15_1725_0_0.35_19_668_0_0.05_2_Y17_H101_W103d3mg3a2_clean_0001_N21.rd1_000000276_0000100001_0000001_0.h.pdb	0.8477831054596898	2.028345520602598	False	roc	split_1
286	286	287	../renamed_pdbs/hugh_ro15_2737_0_0.35_5_4_d3ec9a1_clean_0001_Y15_W105_H103d3mg3a2_clean_0001_N19.rd1_000000290_0000100002_0000001_0.h.pdb	model_4_ptm	62.432	0.504	11.2	/mnt/net/scratch/gyurie/ntf2_1st_binder_af2/roc/af2/split_1/287_model_4_ptm.pdb	/mnt/net/scratch/gyurie/ntf2_1st_binder_af2/roc/renamed_pdbs/hugh_ro15_2737_0_0.35_5_4_d3ec9a1_clean_0001_Y15_W105_H103d3mg3a2_clean_0001_N19.rd1_000000290_0000100002_0000001_0.h.pdb	13.644797972062657	7.300425543397536	False	roc	split_1
287	287	288	../renamed_pdbs/hugh_ro15_4280_0_0.25_4_7_7404_0_0.35_1_W16_Y32_Q117d1tuha__clean_0001_N21.rd1_000000028_0000200005_0000001_0.h.pdb	model_4_ptm	88.558	0.787	11.2	/mnt/net/scratch/gyurie/ntf2_1st_binder_af2/roc/af2/split_1/288_model_4_ptm.pdb	/mnt/net/scratch/gyurie/ntf2_1st_binder_af2/roc/renamed_pdbs/hugh_ro15_4280_0_0.25_4_7_7404_0_0.35_1_W16_Y32_Q117d1tuha__clean_0001_N21.rd1_000000028_0000200005_0000001_0.h.pdb	1.2419051308138114	2.7067176151837127	False	roc	split_1
288	288	289	../renamed_pdbs/hugh_ro15_4280_0_0.25_4_7_7404_0_0.35_1_W16_Y32_Q117d1tuha__clean_0001_N21.rd1_000000031_0000100004_0000001_0.h.pdb	model_4_ptm	83.628	0.709	11.3	/mnt/net/scratch/gyurie/ntf2_1st_binder_af2/roc/af2/split_1/289_model_4_ptm.pdb	/mnt/net/scratch/gyurie/ntf2_1st_binder_af2/roc/renamed_pdbs/hugh_ro15_4280_0_0.25_4_7_7404_0_0.35_1_W16_Y32_Q117d1tuha__clean_0001_N21.rd1_000000031_0000100004_0000001_0.h.pdb	7.304289674369123	6.127649514509919	False	roc	split_1
289	289	290	../renamed_pdbs/hugh_ro15_4280_0_0.25_4_7_7404_0_0.35_1_W16_Y32_Q117d1tuha__clean_0001_N21.rd1_000000108_0000100001_0000001_0.h.pdb	model_4_ptm	84.047	0.752	11.2	/mnt/net/scratch/gyurie/ntf2_1st_binder_af2/roc/af2/split_1/290_model_4_ptm.pdb	/mnt/net/scratch/gyurie/ntf2_1st_binder_af2/roc/renamed_pdbs/hugh_ro15_4280_0_0.25_4_7_7404_0_0.35_1_W16_Y32_Q117d1tuha__clean_0001_N21.rd1_000000108_0000100001_0000001_0.h.pdb	1.1612453389591868	2.2656674991380967	False	roc	split_1
290	290	291	../renamed_pdbs/hugh_ro15_4280_0_0.25_4_7_7404_0_0.35_1_W16_Y32_Q117d1tuha__clean_0001_N21.rd1_000000158_0000100001_0000001_0.h.pdb	model_4_ptm	86.029	0.766	12.0	/mnt/net/scratch/gyurie/ntf2_1st_binder_af2/roc/af2/split_1/291_model_4_ptm.pdb	/mnt/net/scratch/gyurie/ntf2_1st_binder_af2/roc/renamed_pdbs/hugh_ro15_4280_0_0.25_4_7_7404_0_0.35_1_W16_Y32_Q117d1tuha__clean_0001_N21.rd1_000000158_0000100001_0000001_0.h.pdb	1.3358234471235306	2.8535547937082613	False	roc	split_1
291	291	292	../renamed_pdbs/hugh_ro15_4280_0_0.25_4_7_7404_0_0.35_1_W16_Y32_Q117d1tuha__clean_0001_N21.rd1_000000187_0000100001_0000001_0.h.pdb	model_4_ptm	84.149	0.719	11.2	/mnt/net/scratch/gyurie/ntf2_1st_binder_af2/roc/af2/split_1/292_model_4_ptm.pdb	/mnt/net/scratch/gyurie/ntf2_1st_binder_af2/roc/renamed_pdbs/hugh_ro15_4280_0_0.25_4_7_7404_0_0.35_1_W16_Y32_Q117d1tuha__clean_0001_N21.rd1_000000187_0000100001_0000001_0.h.pdb	2.306973230392264	2.184481308232069	False	roc	split_1
292	292	293	../renamed_pdbs/hugh_ro15_4280_0_0.25_4_7_7404_0_0.35_1_W16_Y32_Q117d1tuha__clean_0001_N21.rd1_000000194_0000100004_0000001_0.h.pdb	model_4_ptm	89.556	0.798	11.1	/mnt/net/scratch/gyurie/ntf2_1st_binder_af2/roc/af2/split_1/293_model_4_ptm.pdb	/mnt/net/scratch/gyurie/ntf2_1st_binder_af2/roc/renamed_pdbs/hugh_ro15_4280_0_0.25_4_7_7404_0_0.35_1_W16_Y32_Q117d1tuha__clean_0001_N21.rd1_000000194_0000100004_0000001_0.h.pdb	1.4250252205273346	1.998845604291222	False	roc	split_1
293	293	294	../renamed_pdbs/hugh_ro15_4280_0_0.25_4_7_7404_0_0.35_1_W16_Y32_Q117d1tuha__clean_0001_N21.rd1_000000198_0000100004_0000001_0.h.pdb	model_4_ptm	90.509	0.798	11.1	/mnt/net/scratch/gyurie/ntf2_1st_binder_af2/roc/af2/split_1/294_model_4_ptm.pdb	/mnt/net/scratch/gyurie/ntf2_1st_binder_af2/roc/renamed_pdbs/hugh_ro15_4280_0_0.25_4_7_7404_0_0.35_1_W16_Y32_Q117d1tuha__clean_0001_N21.rd1_000000198_0000100004_0000001_0.h.pdb	1.2954405896246075	2.6400278652860147	False	roc	split_1
294	294	295	../renamed_pdbs/hugh_ro15_4280_0_0.25_4_7_7404_0_0.35_1_W16_Y32_Q117d1tuha__clean_0001_N21.rd1_000000214_0000100003_0000001_0.h.pdb	model_4_ptm	87.31	0.776	11.1	/mnt/net/scratch/gyurie/ntf2_1st_binder_af2/roc/af2/split_1/295_model_4_ptm.pdb	/mnt/net/scratch/gyurie/ntf2_1st_binder_af2/roc/renamed_pdbs/hugh_ro15_4280_0_0.25_4_7_7404_0_0.35_1_W16_Y32_Q117d1tuha__clean_0001_N21.rd1_000000214_0000100003_0000001_0.h.pdb	1.353960229933313	2.67587588342535	False	roc	split_1
295	295	296	../renamed_pdbs/hugh_ro15_4280_0_0.25_4_7_7404_0_0.35_1_W16_Y32_Q117d1tuha__clean_0001_N21.rd1_000000229_0000100002_0000001_0.h.pdb	model_4_ptm	82.007	0.685	11.1	/mnt/net/scratch/gyurie/ntf2_1st_binder_af2/roc/af2/split_1/296_model_4_ptm.pdb	/mnt/net/scratch/gyurie/ntf2_1st_binder_af2/roc/renamed_pdbs/hugh_ro15_4280_0_0.25_4_7_7404_0_0.35_1_W16_Y32_Q117d1tuha__clean_0001_N21.rd1_000000229_0000100002_0000001_0.h.pdb	3.5139995886481565	3.4416721125001484	False	roc	split_1
296	296	297	../renamed_pdbs/hugh_ro15_4280_0_0.25_4_7_7404_0_0.35_1_W16_Y32_Q117d1tuha__clean_0001_N21.rd1_000000296_0000200005_0000001_0.h.pdb	model_4_ptm	89.937	0.801	11.1	/mnt/net/scratch/gyurie/ntf2_1st_binder_af2/roc/af2/split_1/297_model_4_ptm.pdb	/mnt/net/scratch/gyurie/ntf2_1st_binder_af2/roc/renamed_pdbs/hugh_ro15_4280_0_0.25_4_7_7404_0_0.35_1_W16_Y32_Q117d1tuha__clean_0001_N21.rd1_000000296_0000200005_0000001_0.h.pdb	1.3498883535595732	2.2935675406472598	False	roc	split_1
297	297	298	../renamed_pdbs/hugh_ro15_5570_0_0.45_2_6_6142_0_0.45_3_K14_D104_Y106_S118d2f99a__clean_0001_N22.rd1_000000046_0000100003_0000001_0.h.pdb	model_4_ptm	87.923	0.766	11.1	/mnt/net/scratch/gyurie/ntf2_1st_binder_af2/roc/af2/split_1/298_model_4_ptm.pdb	/mnt/net/scratch/gyurie/ntf2_1st_binder_af2/roc/renamed_pdbs/hugh_ro15_5570_0_0.45_2_6_6142_0_0.45_3_K14_D104_Y106_S118d2f99a__clean_0001_N22.rd1_000000046_0000100003_0000001_0.h.pdb	0.9956369276621038	1.7413612317602414	False	roc	split_1
298	298	299	../renamed_pdbs/hugh_ro15_5570_0_0.45_2_6_6142_0_0.45_3_K14_D104_Y106_S118d2f99a__clean_0001_N22.rd1_000000076_0000300009_0000001_0.h.pdb	model_4_ptm	88.34	0.782	11.1	/mnt/net/scratch/gyurie/ntf2_1st_binder_af2/roc/af2/split_1/299_model_4_ptm.pdb	/mnt/net/scratch/gyurie/ntf2_1st_binder_af2/roc/renamed_pdbs/hugh_ro15_5570_0_0.45_2_6_6142_0_0.45_3_K14_D104_Y106_S118d2f99a__clean_0001_N22.rd1_000000076_0000300009_0000001_0.h.pdb	1.186938542115208	2.015367117312437	False	roc	split_1
299	299	300	../renamed_pdbs/hugh_ro15_5570_0_0.45_2_6_6142_0_0.45_3_K14_D104_Y106_S118d2f99a__clean_0001_N22.rd1_000000096_0000100001_0000001_0.h.pdb	model_4_ptm	89.619	0.773	11.9	/mnt/net/scratch/gyurie/ntf2_1st_binder_af2/roc/af2/split_1/300_model_4_ptm.pdb	/mnt/net/scratch/gyurie/ntf2_1st_binder_af2/roc/renamed_pdbs/hugh_ro15_5570_0_0.45_2_6_6142_0_0.45_3_K14_D104_Y106_S118d2f99a__clean_0001_N22.rd1_000000096_0000100001_0000001_0.h.pdb	1.2798995262491388	2.7260772699085445	False	roc	split_1
300	300	301	../renamed_pdbs/hugh_ro15_5570_0_0.45_2_6_6142_0_0.45_3_K14_D104_Y106_S118d2f99a__clean_0001_N22.rd1_000000112_0000100004_0000001_0.h.pdb	model_4_ptm	89.722	0.79	11.3	/mnt/net/scratch/gyurie/ntf2_1st_binder_af2/roc/af2/split_1/301_model_4_ptm.pdb	/mnt/net/scratch/gyurie/ntf2_1st_binder_af2/roc/renamed_pdbs/hugh_ro15_5570_0_0.45_2_6_6142_0_0.45_3_K14_D104_Y106_S118d2f99a__clean_0001_N22.rd1_000000112_0000100004_0000001_0.h.pdb	1.2502030062573284	2.0342866869212988	False	roc	split_1
301	301	302	../renamed_pdbs/hugh_ro15_5570_0_0.45_2_6_6142_0_0.45_3_K14_D104_Y106_S118d2f99a__clean_0001_N22.rd1_000000112_0000200005_0000001_0.h.pdb	model_4_ptm	91.12	0.804	11.3	/mnt/net/scratch/gyurie/ntf2_1st_binder_af2/roc/af2/split_1/302_model_4_ptm.pdb	/mnt/net/scratch/gyurie/ntf2_1st_binder_af2/roc/renamed_pdbs/hugh_ro15_5570_0_0.45_2_6_6142_0_0.45_3_K14_D104_Y106_S118d2f99a__clean_0001_N22.rd1_000000112_0000200005_0000001_0.h.pdb	1.2225698805737113	2.0304404312523445	False	roc	split_1
302	302	303	../renamed_pdbs/hugh_ro15_5570_0_0.45_2_6_6142_0_0.45_3_K14_D104_Y106_S118d2f99a__clean_0001_N22.rd1_000000170_0000200007_0000001_0.h.pdb	model_4_ptm	89.231	0.785	11.0	/mnt/net/scratch/gyurie/ntf2_1st_binder_af2/roc/af2/split_1/303_model_4_ptm.pdb	/mnt/net/scratch/gyurie/ntf2_1st_binder_af2/roc/renamed_pdbs/hugh_ro15_5570_0_0.45_2_6_6142_0_0.45_3_K14_D104_Y106_S118d2f99a__clean_0001_N22.rd1_000000170_0000200007_0000001_0.h.pdb	1.4929848596675042	2.1048515318347225	False	roc	split_1
303	303	304	../renamed_pdbs/hugh_ro15_5570_0_0.45_2_6_6142_0_0.45_3_K14_D104_Y106_S118d2f99a__clean_0001_N22.rd1_000000172_0000100003_0000001_0.h.pdb	model_4_ptm	88.906	0.78	11.2	/mnt/net/scratch/gyurie/ntf2_1st_binder_af2/roc/af2/split_1/304_model_4_ptm.pdb	/mnt/net/scratch/gyurie/ntf2_1st_binder_af2/roc/renamed_pdbs/hugh_ro15_5570_0_0.45_2_6_6142_0_0.45_3_K14_D104_Y106_S118d2f99a__clean_0001_N22.rd1_000000172_0000100003_0000001_0.h.pdb	1.347793249366121	2.296768909532085	False	roc	split_1
304	304	305	../renamed_pdbs/hugh_ro15_5570_0_0.45_2_6_6142_0_0.45_3_K14_D104_Y106_S118d2f99a__clean_0001_N22.rd1_000000175_0000100001_0000001_0.h.pdb	model_4_ptm	89.138	0.757	11.1	/mnt/net/scratch/gyurie/ntf2_1st_binder_af2/roc/af2/split_1/305_model_4_ptm.pdb	/mnt/net/scratch/gyurie/ntf2_1st_binder_af2/roc/renamed_pdbs/hugh_ro15_5570_0_0.45_2_6_6142_0_0.45_3_K14_D104_Y106_S118d2f99a__clean_0001_N22.rd1_000000175_0000100001_0000001_0.h.pdb	0.9854935572935024	1.9037527075264928	False	roc	split_1
305	305	306	../renamed_pdbs/hugh_ro15_5570_0_0.45_2_6_6142_0_0.45_3_K14_D104_Y106_S118d2f99a__clean_0001_N22.rd1_000000180_0000100002_0000001_0.h.pdb	model_4_ptm	67.616	0.523	11.1	/mnt/net/scratch/gyurie/ntf2_1st_binder_af2/roc/af2/split_1/306_model_4_ptm.pdb	/mnt/net/scratch/gyurie/ntf2_1st_binder_af2/roc/renamed_pdbs/hugh_ro15_5570_0_0.45_2_6_6142_0_0.45_3_K14_D104_Y106_S118d2f99a__clean_0001_N22.rd1_000000180_0000100002_0000001_0.h.pdb	6.610224000023743	6.9136280779035175	False	roc	split_1
306	306	307	../renamed_pdbs/hugh_ro15_5570_0_0.45_2_6_6142_0_0.45_3_K14_D104_Y106_S118d2f99a__clean_0001_N22.rd1_000000231_0000200008_0000001_0.h.pdb	model_4_ptm	89.352	0.784	11.2	/mnt/net/scratch/gyurie/ntf2_1st_binder_af2/roc/af2/split_1/307_model_4_ptm.pdb	/mnt/net/scratch/gyurie/ntf2_1st_binder_af2/roc/renamed_pdbs/hugh_ro15_5570_0_0.45_2_6_6142_0_0.45_3_K14_D104_Y106_S118d2f99a__clean_0001_N22.rd1_000000231_0000200008_0000001_0.h.pdb	1.1496897919974642	2.3961039257425347	False	roc	split_1
307	307	308	../renamed_pdbs/hugh_ro15_5570_0_0.45_2_6_6142_0_0.45_3_K14_D104_Y106_S118d2f99a__clean_0001_N22.rd1_000000245_0000200006_0000001_0.h.pdb	model_4_ptm	88.882	0.76	11.2	/mnt/net/scratch/gyurie/ntf2_1st_binder_af2/roc/af2/split_1/308_model_4_ptm.pdb	/mnt/net/scratch/gyurie/ntf2_1st_binder_af2/roc/renamed_pdbs/hugh_ro15_5570_0_0.45_2_6_6142_0_0.45_3_K14_D104_Y106_S118d2f99a__clean_0001_N22.rd1_000000245_0000200006_0000001_0.h.pdb	0.8836350712103402	2.0480316821171245	False	roc	split_1
308	308	309	../renamed_pdbs/hugh_ro15_5570_0_0.45_2_6_6142_0_0.45_3_K14_D104_Y106_S118d2f99a__clean_0001_N22.rd1_000000264_0000200005_0000001_0.h.pdb	model_4_ptm	90.209	0.794	11.8	/mnt/net/scratch/gyurie/ntf2_1st_binder_af2/roc/af2/split_1/309_model_4_ptm.pdb	/mnt/net/scratch/gyurie/ntf2_1st_binder_af2/roc/renamed_pdbs/hugh_ro15_5570_0_0.45_2_6_6142_0_0.45_3_K14_D104_Y106_S118d2f99a__clean_0001_N22.rd1_000000264_0000200005_0000001_0.h.pdb	1.22653169663406	2.2915947796314464	False	roc	split_1
309	309	310	../renamed_pdbs/hugh_ro15_5570_0_0.45_2_6_6142_0_0.45_3_K14_D104_Y106_S118d2f99a__clean_0001_N22.rd1_000000266_0000200007_0000001_0.h.pdb	model_4_ptm	89.046	0.77	11.1	/mnt/net/scratch/gyurie/ntf2_1st_binder_af2/roc/af2/split_1/310_model_4_ptm.pdb	/mnt/net/scratch/gyurie/ntf2_1st_binder_af2/roc/renamed_pdbs/hugh_ro15_5570_0_0.45_2_6_6142_0_0.45_3_K14_D104_Y106_S118d2f99a__clean_0001_N22.rd1_000000266_0000200007_0000001_0.h.pdb	1.0961845535984005	1.817017909908724	False	roc	split_1
310	310	311	../renamed_pdbs/hugh_ro15_6080_0_0.45_1_2_6142_0_0.45_3_K13_D102_Y104_S116d1m98a2_clean_0001_N21.rd1_000000070_0000200007_0000001_0.h.pdb	model_4_ptm	88.702	0.766	11.2	/mnt/net/scratch/gyurie/ntf2_1st_binder_af2/roc/af2/split_1/311_model_4_ptm.pdb	/mnt/net/scratch/gyurie/ntf2_1st_binder_af2/roc/renamed_pdbs/hugh_ro15_6080_0_0.45_1_2_6142_0_0.45_3_K13_D102_Y104_S116d1m98a2_clean_0001_N21.rd1_000000070_0000200007_0000001_0.h.pdb	1.8578930598011576	2.551739412107926	False	roc	split_1
311	311	312	../renamed_pdbs/hugh_ro15_6080_0_0.45_1_2_6142_0_0.45_3_K13_D102_Y104_S116d1m98a2_clean_0001_N21.rd1_000000092_0000100002_0000001_0.h.pdb	model_4_ptm	82.285	0.691	11.2	/mnt/net/scratch/gyurie/ntf2_1st_binder_af2/roc/af2/split_1/312_model_4_ptm.pdb	/mnt/net/scratch/gyurie/ntf2_1st_binder_af2/roc/renamed_pdbs/hugh_ro15_6080_0_0.45_1_2_6142_0_0.45_3_K13_D102_Y104_S116d1m98a2_clean_0001_N21.rd1_000000092_0000100002_0000001_0.h.pdb	2.4906087646476376	3.5118305521016837	False	roc	split_1
312	312	313	../renamed_pdbs/hugh_ro24_5570_0_0.45_2_6_6142_0_0.45_3_K14_D104_Y106_S118d2f99a__clean_0001_N22.rd1_000000017_0000100001_0000001_0.h.pdb	model_4_ptm	67.704	0.52	11.1	/mnt/net/scratch/gyurie/ntf2_1st_binder_af2/roc/af2/split_1/313_model_4_ptm.pdb	/mnt/net/scratch/gyurie/ntf2_1st_binder_af2/roc/renamed_pdbs/hugh_ro24_5570_0_0.45_2_6_6142_0_0.45_3_K14_D104_Y106_S118d2f99a__clean_0001_N22.rd1_000000017_0000100001_0000001_0.h.pdb	4.3005539860874	5.2204326501842	False	roc	split_1
313	313	314	../renamed_pdbs/hugh_ro24_5570_0_0.45_2_6_6142_0_0.45_3_K14_D104_Y106_S118d2f99a__clean_0001_N22.rd1_000000018_0000100002_0000001_0.h.pdb	model_4_ptm	62.019	0.47	11.1	/mnt/net/scratch/gyurie/ntf2_1st_binder_af2/roc/af2/split_1/314_model_4_ptm.pdb	/mnt/net/scratch/gyurie/ntf2_1st_binder_af2/roc/renamed_pdbs/hugh_ro24_5570_0_0.45_2_6_6142_0_0.45_3_K14_D104_Y106_S118d2f99a__clean_0001_N22.rd1_000000018_0000100002_0000001_0.h.pdb	2.835204226477087	3.5536720161962547	False	roc	split_1
314	314	315	../renamed_pdbs/hugh_ro24_5570_0_0.45_2_6_6142_0_0.45_3_K14_D104_Y106_S118d2f99a__clean_0001_N22.rd1_000000044_0000100001_0000001_0.h.pdb	model_4_ptm	60.763	0.448	11.0	/mnt/net/scratch/gyurie/ntf2_1st_binder_af2/roc/af2/split_1/315_model_4_ptm.pdb	/mnt/net/scratch/gyurie/ntf2_1st_binder_af2/roc/renamed_pdbs/hugh_ro24_5570_0_0.45_2_6_6142_0_0.45_3_K14_D104_Y106_S118d2f99a__clean_0001_N22.rd1_000000044_0000100001_0000001_0.h.pdb	4.429630506541852	5.147969906234543	False	roc	split_1
315	315	316	../renamed_pdbs/hugh_ro24_5570_0_0.45_2_6_6142_0_0.45_3_K14_D104_Y106_S118d2f99a__clean_0001_N22.rd1_000000048_0000300009_0000001_0.h.pdb	model_4_ptm	91.581	0.798	11.0	/mnt/net/scratch/gyurie/ntf2_1st_binder_af2/roc/af2/split_1/316_model_4_ptm.pdb	/mnt/net/scratch/gyurie/ntf2_1st_binder_af2/roc/renamed_pdbs/hugh_ro24_5570_0_0.45_2_6_6142_0_0.45_3_K14_D104_Y106_S118d2f99a__clean_0001_N22.rd1_000000048_0000300009_0000001_0.h.pdb	1.0901078864720208	2.0580424529200134	False	roc	split_1
316	316	317	../renamed_pdbs/hugh_ro24_5570_0_0.45_2_6_6142_0_0.45_3_K14_D104_Y106_S118d2f99a__clean_0001_N22.rd1_000000048_0000400013_0000001_0.h.pdb	model_4_ptm	90.17	0.777	11.0	/mnt/net/scratch/gyurie/ntf2_1st_binder_af2/roc/af2/split_1/317_model_4_ptm.pdb	/mnt/net/scratch/gyurie/ntf2_1st_binder_af2/roc/renamed_pdbs/hugh_ro24_5570_0_0.45_2_6_6142_0_0.45_3_K14_D104_Y106_S118d2f99a__clean_0001_N22.rd1_000000048_0000400013_0000001_0.h.pdb	1.0655297983994927	2.2449886449881458	False	roc	split_1
317	317	318	../renamed_pdbs/hugh_ro24_5570_0_0.45_2_6_6142_0_0.45_3_K14_D104_Y106_S118d2f99a__clean_0001_N22.rd1_000000049_0000100002_0000001_0.h.pdb	model_4_ptm	90.72	0.785	11.7	/mnt/net/scratch/gyurie/ntf2_1st_binder_af2/roc/af2/split_1/318_model_4_ptm.pdb	/mnt/net/scratch/gyurie/ntf2_1st_binder_af2/roc/renamed_pdbs/hugh_ro24_5570_0_0.45_2_6_6142_0_0.45_3_K14_D104_Y106_S118d2f99a__clean_0001_N22.rd1_000000049_0000100002_0000001_0.h.pdb	1.0814402999236803	2.3213735129774538	False	roc	split_1
318	318	319	../renamed_pdbs/hugh_ro24_5570_0_0.45_2_6_6142_0_0.45_3_K14_D104_Y106_S118d2f99a__clean_0001_N22.rd1_000000058_0000400015_0000001_0.h.pdb	model_4_ptm	90.798	0.785	11.0	/mnt/net/scratch/gyurie/ntf2_1st_binder_af2/roc/af2/split_1/319_model_4_ptm.pdb	/mnt/net/scratch/gyurie/ntf2_1st_binder_af2/roc/renamed_pdbs/hugh_ro24_5570_0_0.45_2_6_6142_0_0.45_3_K14_D104_Y106_S118d2f99a__clean_0001_N22.rd1_000000058_0000400015_0000001_0.h.pdb	1.229649826756566	2.046049966760074	False	roc	split_1
319	319	320	../renamed_pdbs/hugh_ro24_5570_0_0.45_2_6_6142_0_0.45_3_K14_D104_Y106_S118d2f99a__clean_0001_N22.rd1_000000074_0000100002_0000001_0.h.pdb	model_4_ptm	90.512	0.785	11.1	/mnt/net/scratch/gyurie/ntf2_1st_binder_af2/roc/af2/split_1/320_model_4_ptm.pdb	/mnt/net/scratch/gyurie/ntf2_1st_binder_af2/roc/renamed_pdbs/hugh_ro24_5570_0_0.45_2_6_6142_0_0.45_3_K14_D104_Y106_S118d2f99a__clean_0001_N22.rd1_000000074_0000100002_0000001_0.h.pdb	1.145742590817548	1.8493955238456752	False	roc	split_1
320	320	321	../renamed_pdbs/hugh_ro24_5570_0_0.45_2_6_6142_0_0.45_3_K14_D104_Y106_S118d2f99a__clean_0001_N22.rd1_000000076_0000100002_0000001_0.h.pdb	model_4_ptm	64.243	0.5	11.1	/mnt/net/scratch/gyurie/ntf2_1st_binder_af2/roc/af2/split_1/321_model_4_ptm.pdb	/mnt/net/scratch/gyurie/ntf2_1st_binder_af2/roc/renamed_pdbs/hugh_ro24_5570_0_0.45_2_6_6142_0_0.45_3_K14_D104_Y106_S118d2f99a__clean_0001_N22.rd1_000000076_0000100002_0000001_0.h.pdb	7.996098544647884	6.18014797171565	False	roc	split_1
321	321	322	../renamed_pdbs/hugh_ro24_5570_0_0.45_2_6_6142_0_0.45_3_K14_D104_Y106_S118d2f99a__clean_0001_N22.rd1_000000087_0000100001_0000001_0.h.pdb	model_4_ptm	92.172	0.812	11.1	/mnt/net/scratch/gyurie/ntf2_1st_binder_af2/roc/af2/split_1/322_model_4_ptm.pdb	/mnt/net/scratch/gyurie/ntf2_1st_binder_af2/roc/renamed_pdbs/hugh_ro24_5570_0_0.45_2_6_6142_0_0.45_3_K14_D104_Y106_S118d2f99a__clean_0001_N22.rd1_000000087_0000100001_0000001_0.h.pdb	1.2401194923718126	2.219458027156907	False	roc	split_1
322	322	323	../renamed_pdbs/hugh_ro24_5570_0_0.45_2_6_6142_0_0.45_3_K14_D104_Y106_S118d2f99a__clean_0001_N22.rd1_000000094_0000300011_0000001_0.h.pdb	model_4_ptm	88.553	0.754	11.0	/mnt/net/scratch/gyurie/ntf2_1st_binder_af2/roc/af2/split_1/323_model_4_ptm.pdb	/mnt/net/scratch/gyurie/ntf2_1st_binder_af2/roc/renamed_pdbs/hugh_ro24_5570_0_0.45_2_6_6142_0_0.45_3_K14_D104_Y106_S118d2f99a__clean_0001_N22.rd1_000000094_0000300011_0000001_0.h.pdb	1.393388358257278	2.196765534747276	False	roc	split_1
323	323	324	../renamed_pdbs/hugh_ro24_5570_0_0.45_2_6_6142_0_0.45_3_K14_D104_Y106_S118d2f99a__clean_0001_N22.rd1_000000106_0000100002_0000001_0.h.pdb	model_4_ptm	59.293	0.451	11.1	/mnt/net/scratch/gyurie/ntf2_1st_binder_af2/roc/af2/split_1/324_model_4_ptm.pdb	/mnt/net/scratch/gyurie/ntf2_1st_binder_af2/roc/renamed_pdbs/hugh_ro24_5570_0_0.45_2_6_6142_0_0.45_3_K14_D104_Y106_S118d2f99a__clean_0001_N22.rd1_000000106_0000100002_0000001_0.h.pdb	3.372487645643682	4.346221832818605	False	roc	split_1
324	324	325	../renamed_pdbs/hugh_ro24_5570_0_0.45_2_6_6142_0_0.45_3_K14_D104_Y106_S118d2f99a__clean_0001_N22.rd1_000000112_0000100001_0000001_0.h.pdb	model_4_ptm	82.992	0.663	11.2	/mnt/net/scratch/gyurie/ntf2_1st_binder_af2/roc/af2/split_1/325_model_4_ptm.pdb	/mnt/net/scratch/gyurie/ntf2_1st_binder_af2/roc/renamed_pdbs/hugh_ro24_5570_0_0.45_2_6_6142_0_0.45_3_K14_D104_Y106_S118d2f99a__clean_0001_N22.rd1_000000112_0000100001_0000001_0.h.pdb	2.5539181011731373	2.8210319756523448	False	roc	split_1
325	325	326	../renamed_pdbs/hugh_ro24_5570_0_0.45_2_6_6142_0_0.45_3_K14_D104_Y106_S118d2f99a__clean_0001_N22.rd1_000000112_0000200005_0000001_0.h.pdb	model_4_ptm	71.041	0.511	12.0	/mnt/net/scratch/gyurie/ntf2_1st_binder_af2/roc/af2/split_1/326_model_4_ptm.pdb	/mnt/net/scratch/gyurie/ntf2_1st_binder_af2/roc/renamed_pdbs/hugh_ro24_5570_0_0.45_2_6_6142_0_0.45_3_K14_D104_Y106_S118d2f99a__clean_0001_N22.rd1_000000112_0000200005_0000001_0.h.pdb	1.9261927222116504	2.2630443085120246	False	roc	split_1
326	326	327	../renamed_pdbs/hugh_ro24_5570_0_0.45_2_6_6142_0_0.45_3_K14_D104_Y106_S118d2f99a__clean_0001_N22.rd1_000000112_0000300009_0000001_0.h.pdb	model_4_ptm	88.962	0.756	11.2	/mnt/net/scratch/gyurie/ntf2_1st_binder_af2/roc/af2/split_1/327_model_4_ptm.pdb	/mnt/net/scratch/gyurie/ntf2_1st_binder_af2/roc/renamed_pdbs/hugh_ro24_5570_0_0.45_2_6_6142_0_0.45_3_K14_D104_Y106_S118d2f99a__clean_0001_N22.rd1_000000112_0000300009_0000001_0.h.pdb	1.0647400499022637	2.220294513755562	False	roc	split_1
327	327	328	../renamed_pdbs/hugh_ro24_5570_0_0.45_2_6_6142_0_0.45_3_K14_D104_Y106_S118d2f99a__clean_0001_N22.rd1_000000123_0000100002_0000001_0.h.pdb	model_4_ptm	67.268	0.5	11.1	/mnt/net/scratch/gyurie/ntf2_1st_binder_af2/roc/af2/split_1/328_model_4_ptm.pdb	/mnt/net/scratch/gyurie/ntf2_1st_binder_af2/roc/renamed_pdbs/hugh_ro24_5570_0_0.45_2_6_6142_0_0.45_3_K14_D104_Y106_S118d2f99a__clean_0001_N22.rd1_000000123_0000100002_0000001_0.h.pdb	8.14963410131661	8.422440649935334	False	roc	split_1
328	328	329	../renamed_pdbs/hugh_ro24_5570_0_0.45_2_6_6142_0_0.45_3_K14_D104_Y106_S118d2f99a__clean_0001_N22.rd1_000000128_0000100002_0000001_0.h.pdb	model_4_ptm	60.238	0.454	11.1	/mnt/net/scratch/gyurie/ntf2_1st_binder_af2/roc/af2/split_1/329_model_4_ptm.pdb	/mnt/net/scratch/gyurie/ntf2_1st_binder_af2/roc/renamed_pdbs/hugh_ro24_5570_0_0.45_2_6_6142_0_0.45_3_K14_D104_Y106_S118d2f99a__clean_0001_N22.rd1_000000128_0000100002_0000001_0.h.pdb	3.952169844954384	5.217808337740909	False	roc	split_1
329	329	330	../renamed_pdbs/hugh_ro24_5570_0_0.45_2_6_6142_0_0.45_3_K14_D104_Y106_S118d2f99a__clean_0001_N22.rd1_000000145_0000100002_0000001_0.h.pdb	model_4_ptm	88.656	0.777	11.2	/mnt/net/scratch/gyurie/ntf2_1st_binder_af2/roc/af2/split_1/330_model_4_ptm.pdb	/mnt/net/scratch/gyurie/ntf2_1st_binder_af2/roc/renamed_pdbs/hugh_ro24_5570_0_0.45_2_6_6142_0_0.45_3_K14_D104_Y106_S118d2f99a__clean_0001_N22.rd1_000000145_0000100002_0000001_0.h.pdb	1.4026800754991378	2.2283863438724225	False	roc	split_1
330	330	331	../renamed_pdbs/hugh_ro24_5570_0_0.45_2_6_6142_0_0.45_3_K14_D104_Y106_S118d2f99a__clean_0001_N22.rd1_000000158_0000100001_0000001_0.h.pdb	model_4_ptm	79.273	0.605	11.1	/mnt/net/scratch/gyurie/ntf2_1st_binder_af2/roc/af2/split_1/331_model_4_ptm.pdb	/mnt/net/scratch/gyurie/ntf2_1st_binder_af2/roc/renamed_pdbs/hugh_ro24_5570_0_0.45_2_6_6142_0_0.45_3_K14_D104_Y106_S118d2f99a__clean_0001_N22.rd1_000000158_0000100001_0000001_0.h.pdb	2.4847782609298377	2.7405050486129903	False	roc	split_1
331	331	332	../renamed_pdbs/hugh_ro24_5570_0_0.45_2_6_6142_0_0.45_3_K14_D104_Y106_S118d2f99a__clean_0001_N22.rd1_000000164_0000100001_0000001_0.h.pdb	model_4_ptm	88.633	0.758	11.2	/mnt/net/scratch/gyurie/ntf2_1st_binder_af2/roc/af2/split_1/332_model_4_ptm.pdb	/mnt/net/scratch/gyurie/ntf2_1st_binder_af2/roc/renamed_pdbs/hugh_ro24_5570_0_0.45_2_6_6142_0_0.45_3_K14_D104_Y106_S118d2f99a__clean_0001_N22.rd1_000000164_0000100001_0000001_0.h.pdb	0.995213011797956	2.079959284284629	False	roc	split_1
332	332	333	../renamed_pdbs/hugh_ro24_5570_0_0.45_2_6_6142_0_0.45_3_K14_D104_Y106_S118d2f99a__clean_0001_N22.rd1_000000181_0000300010_0000001_0.h.pdb	model_4_ptm	61.801	0.469	11.1	/mnt/net/scratch/gyurie/ntf2_1st_binder_af2/roc/af2/split_1/333_model_4_ptm.pdb	/mnt/net/scratch/gyurie/ntf2_1st_binder_af2/roc/renamed_pdbs/hugh_ro24_5570_0_0.45_2_6_6142_0_0.45_3_K14_D104_Y106_S118d2f99a__clean_0001_N22.rd1_000000181_0000300010_0000001_0.h.pdb	3.350814620930361	4.402427760093136	False	roc	split_1
333	333	334	../renamed_pdbs/hugh_ro24_5570_0_0.45_2_6_6142_0_0.45_3_K14_D104_Y106_S118d2f99a__clean_0001_N22.rd1_000000189_0000100001_0000001_0.h.pdb	model_4_ptm	88.866	0.757	11.1	/mnt/net/scratch/gyurie/ntf2_1st_binder_af2/roc/af2/split_1/334_model_4_ptm.pdb	/mnt/net/scratch/gyurie/ntf2_1st_binder_af2/roc/renamed_pdbs/hugh_ro24_5570_0_0.45_2_6_6142_0_0.45_3_K14_D104_Y106_S118d2f99a__clean_0001_N22.rd1_000000189_0000100001_0000001_0.h.pdb	1.1709450248626905	2.025887037223503	False	roc	split_1
334	334	335	../renamed_pdbs/hugh_ro24_5570_0_0.45_2_6_6142_0_0.45_3_K14_D104_Y106_S118d2f99a__clean_0001_N22.rd1_000000189_0000200006_0000001_0.h.pdb	model_4_ptm	64.702	0.486	11.9	/mnt/net/scratch/gyurie/ntf2_1st_binder_af2/roc/af2/split_1/335_model_4_ptm.pdb	/mnt/net/scratch/gyurie/ntf2_1st_binder_af2/roc/renamed_pdbs/hugh_ro24_5570_0_0.45_2_6_6142_0_0.45_3_K14_D104_Y106_S118d2f99a__clean_0001_N22.rd1_000000189_0000200006_0000001_0.h.pdb	5.054997614989842	6.404359284475967	False	roc	split_1
335	335	336	../renamed_pdbs/hugh_ro24_5570_0_0.45_2_6_6142_0_0.45_3_K14_D104_Y106_S118d2f99a__clean_0001_N22.rd1_000000190_0000100004_0000001_0.h.pdb	model_4_ptm	91.082	0.798	11.2	/mnt/net/scratch/gyurie/ntf2_1st_binder_af2/roc/af2/split_1/336_model_4_ptm.pdb	/mnt/net/scratch/gyurie/ntf2_1st_binder_af2/roc/renamed_pdbs/hugh_ro24_5570_0_0.45_2_6_6142_0_0.45_3_K14_D104_Y106_S118d2f99a__clean_0001_N22.rd1_000000190_0000100004_0000001_0.h.pdb	1.1134906412670909	1.8415022951914397	False	roc	split_1
336	336	337	../renamed_pdbs/hugh_ro24_5570_0_0.45_2_6_6142_0_0.45_3_K14_D104_Y106_S118d2f99a__clean_0001_N22.rd1_000000191_0000100002_0000001_0.h.pdb	model_4_ptm	89.065	0.782	11.1	/mnt/net/scratch/gyurie/ntf2_1st_binder_af2/roc/af2/split_1/337_model_4_ptm.pdb	/mnt/net/scratch/gyurie/ntf2_1st_binder_af2/roc/renamed_pdbs/hugh_ro24_5570_0_0.45_2_6_6142_0_0.45_3_K14_D104_Y106_S118d2f99a__clean_0001_N22.rd1_000000191_0000100002_0000001_0.h.pdb	1.1044291135432611	1.7965541181288762	False	roc	split_1
337	337	338	../renamed_pdbs/hugh_ro24_5570_0_0.45_2_6_6142_0_0.45_3_K14_D104_Y106_S118d2f99a__clean_0001_N22.rd1_000000220_0000100003_0000001_0.h.pdb	model_4_ptm	85.222	0.702	11.1	/mnt/net/scratch/gyurie/ntf2_1st_binder_af2/roc/af2/split_1/338_model_4_ptm.pdb	/mnt/net/scratch/gyurie/ntf2_1st_binder_af2/roc/renamed_pdbs/hugh_ro24_5570_0_0.45_2_6_6142_0_0.45_3_K14_D104_Y106_S118d2f99a__clean_0001_N22.rd1_000000220_0000100003_0000001_0.h.pdb	1.9199950401175447	2.5482845133120287	False	roc	split_1
338	338	339	../renamed_pdbs/hugh_ro24_5570_0_0.45_2_6_6142_0_0.45_3_K14_D104_Y106_S118d2f99a__clean_0001_N22.rd1_000000220_0000300009_0000001_0.h.pdb	model_4_ptm	85.568	0.715	11.1	/mnt/net/scratch/gyurie/ntf2_1st_binder_af2/roc/af2/split_1/339_model_4_ptm.pdb	/mnt/net/scratch/gyurie/ntf2_1st_binder_af2/roc/renamed_pdbs/hugh_ro24_5570_0_0.45_2_6_6142_0_0.45_3_K14_D104_Y106_S118d2f99a__clean_0001_N22.rd1_000000220_0000300009_0000001_0.h.pdb	3.290237377490725	3.4940186951207624	False	roc	split_1
339	339	340	../renamed_pdbs/hugh_ro24_5570_0_0.45_2_6_6142_0_0.45_3_K14_D104_Y106_S118d2f99a__clean_0001_N22.rd1_000000224_0000100001_0000001_0.h.pdb	model_4_ptm	89.599	0.767	11.2	/mnt/net/scratch/gyurie/ntf2_1st_binder_af2/roc/af2/split_1/340_model_4_ptm.pdb	/mnt/net/scratch/gyurie/ntf2_1st_binder_af2/roc/renamed_pdbs/hugh_ro24_5570_0_0.45_2_6_6142_0_0.45_3_K14_D104_Y106_S118d2f99a__clean_0001_N22.rd1_000000224_0000100001_0000001_0.h.pdb	1.2868035936793905	2.7223512987750538	False	roc	split_1
340	340	341	../renamed_pdbs/hugh_ro24_5570_0_0.45_2_6_6142_0_0.45_3_K14_D104_Y106_S118d2f99a__clean_0001_N22.rd1_000000245_0000100001_0000001_0.h.pdb	model_4_ptm	62.568	0.484	11.2	/mnt/net/scratch/gyurie/ntf2_1st_binder_af2/roc/af2/split_1/341_model_4_ptm.pdb	/mnt/net/scratch/gyurie/ntf2_1st_binder_af2/roc/renamed_pdbs/hugh_ro24_5570_0_0.45_2_6_6142_0_0.45_3_K14_D104_Y106_S118d2f99a__clean_0001_N22.rd1_000000245_0000100001_0000001_0.h.pdb	4.231259606488536	5.167535516046982	False	roc	split_1
341	341	342	../renamed_pdbs/hugh_ro24_5570_0_0.45_2_6_6142_0_0.45_3_K14_D104_Y106_S118d2f99a__clean_0001_N22.rd1_000000257_0000100004_0000001_0.h.pdb	model_4_ptm	83.966	0.672	11.2	/mnt/net/scratch/gyurie/ntf2_1st_binder_af2/roc/af2/split_1/342_model_4_ptm.pdb	/mnt/net/scratch/gyurie/ntf2_1st_binder_af2/roc/renamed_pdbs/hugh_ro24_5570_0_0.45_2_6_6142_0_0.45_3_K14_D104_Y106_S118d2f99a__clean_0001_N22.rd1_000000257_0000100004_0000001_0.h.pdb	0.8404811588650463	2.4533279394979104	False	roc	split_1
342	342	343	../renamed_pdbs/hugh_ro24_5570_0_0.45_2_6_6142_0_0.45_3_K14_D104_Y106_S118d2f99a__clean_0001_N22.rd1_000000266_0000100002_0000001_0.h.pdb	model_4_ptm	75.349	0.61	11.1	/mnt/net/scratch/gyurie/ntf2_1st_binder_af2/roc/af2/split_1/343_model_4_ptm.pdb	/mnt/net/scratch/gyurie/ntf2_1st_binder_af2/roc/renamed_pdbs/hugh_ro24_5570_0_0.45_2_6_6142_0_0.45_3_K14_D104_Y106_S118d2f99a__clean_0001_N22.rd1_000000266_0000100002_0000001_0.h.pdb	2.614939777075601	3.4946955656230374	False	roc	split_1
343	343	344	../renamed_pdbs/hugh_ro24_5570_0_0.45_2_6_6142_0_0.45_3_K14_D104_Y106_S118d2f99a__clean_0001_N22.rd1_000000275_0000300012_0000001_0.h.pdb	model_4_ptm	89.404	0.783	11.9	/mnt/net/scratch/gyurie/ntf2_1st_binder_af2/roc/af2/split_1/344_model_4_ptm.pdb	/mnt/net/scratch/gyurie/ntf2_1st_binder_af2/roc/renamed_pdbs/hugh_ro24_5570_0_0.45_2_6_6142_0_0.45_3_K14_D104_Y106_S118d2f99a__clean_0001_N22.rd1_000000275_0000300012_0000001_0.h.pdb	1.1499207747590945	2.0021746734277226	False	roc	split_1
344	344	345	../renamed_pdbs/hugh_ro24_5570_0_0.45_2_6_6142_0_0.45_3_K14_D104_Y106_S118d2f99a__clean_0001_N22.rd1_000000278_0000100002_0000001_0.h.pdb	model_4_ptm	89.824	0.76	11.2	/mnt/net/scratch/gyurie/ntf2_1st_binder_af2/roc/af2/split_1/345_model_4_ptm.pdb	/mnt/net/scratch/gyurie/ntf2_1st_binder_af2/roc/renamed_pdbs/hugh_ro24_5570_0_0.45_2_6_6142_0_0.45_3_K14_D104_Y106_S118d2f99a__clean_0001_N22.rd1_000000278_0000100002_0000001_0.h.pdb	1.0148642595907944	1.6414069093806518	False	roc	split_1
345	345	346	../renamed_pdbs/hugh_ro24_6080_0_0.45_1_2_6142_0_0.45_3_K13_D102_Y104_S116d1m98a2_clean_0001_N21.rd1_000000086_0000100001_0000001_0.h.pdb	model_4_ptm	80.711	0.644	11.1	/mnt/net/scratch/gyurie/ntf2_1st_binder_af2/roc/af2/split_1/346_model_4_ptm.pdb	/mnt/net/scratch/gyurie/ntf2_1st_binder_af2/roc/renamed_pdbs/hugh_ro24_6080_0_0.45_1_2_6142_0_0.45_3_K13_D102_Y104_S116d1m98a2_clean_0001_N21.rd1_000000086_0000100001_0000001_0.h.pdb	2.1638914759162136	2.3902064889088064	False	roc	split_1
346	346	347	../renamed_pdbs/hugh_ro9_4280_0_0.25_4_7_7404_0_0.35_1_W16_Y32_Q117d1tuha__clean_0001_N21.rd1_000000002_0000100001_0000001_0.h.pdb	model_4_ptm	83.289	0.735	11.1	/mnt/net/scratch/gyurie/ntf2_1st_binder_af2/roc/af2/split_1/347_model_4_ptm.pdb	/mnt/net/scratch/gyurie/ntf2_1st_binder_af2/roc/renamed_pdbs/hugh_ro9_4280_0_0.25_4_7_7404_0_0.35_1_W16_Y32_Q117d1tuha__clean_0001_N21.rd1_000000002_0000100001_0000001_0.h.pdb	1.119446213059834	1.7838014190719276	False	roc	split_1
347	347	348	../renamed_pdbs/hugh_ro9_4280_0_0.25_4_7_7404_0_0.35_1_W16_Y32_Q117d1tuha__clean_0001_N21.rd1_000000040_0000100001_0000001_0.h.pdb	model_4_ptm	88.662	0.797	11.0	/mnt/net/scratch/gyurie/ntf2_1st_binder_af2/roc/af2/split_1/348_model_4_ptm.pdb	/mnt/net/scratch/gyurie/ntf2_1st_binder_af2/roc/renamed_pdbs/hugh_ro9_4280_0_0.25_4_7_7404_0_0.35_1_W16_Y32_Q117d1tuha__clean_0001_N21.rd1_000000040_0000100001_0000001_0.h.pdb	1.0703097149333969	1.5869805809561657	False	roc	split_1
348	348	349	../renamed_pdbs/hugh_ro9_4280_0_0.25_4_7_7404_0_0.35_1_W16_Y32_Q117d1tuha__clean_0001_N21.rd1_000000070_0000100002_0000001_0.h.pdb	model_4_ptm	88.909	0.792	11.2	/mnt/net/scratch/gyurie/ntf2_1st_binder_af2/roc/af2/split_1/349_model_4_ptm.pdb	/mnt/net/scratch/gyurie/ntf2_1st_binder_af2/roc/renamed_pdbs/hugh_ro9_4280_0_0.25_4_7_7404_0_0.35_1_W16_Y32_Q117d1tuha__clean_0001_N21.rd1_000000070_0000100002_0000001_0.h.pdb	1.076887308581851	1.3952197458355846	False	roc	split_1
349	349	350	../renamed_pdbs/hugh_ro9_4280_0_0.25_4_7_7404_0_0.35_1_W16_Y32_Q117d1tuha__clean_0001_N21.rd1_000000202_0000100001_0000001_0.h.pdb	model_4_ptm	83.043	0.735	11.0	/mnt/net/scratch/gyurie/ntf2_1st_binder_af2/roc/af2/split_1/350_model_4_ptm.pdb	/mnt/net/scratch/gyurie/ntf2_1st_binder_af2/roc/renamed_pdbs/hugh_ro9_4280_0_0.25_4_7_7404_0_0.35_1_W16_Y32_Q117d1tuha__clean_0001_N21.rd1_000000202_0000100001_0000001_0.h.pdb	1.2613655912866435	1.773213983233298	False	roc	split_1
350	350	351	../renamed_pdbs/hugh_ro9_4280_0_0.25_4_7_7404_0_0.35_1_W16_Y32_Q117d1tuha__clean_0001_N21.rd1_000000240_0000200005_0000001_0.h.pdb	model_4_ptm	89.985	0.802	10.9	/mnt/net/scratch/gyurie/ntf2_1st_binder_af2/roc/af2/split_1/351_model_4_ptm.pdb	/mnt/net/scratch/gyurie/ntf2_1st_binder_af2/roc/renamed_pdbs/hugh_ro9_4280_0_0.25_4_7_7404_0_0.35_1_W16_Y32_Q117d1tuha__clean_0001_N21.rd1_000000240_0000200005_0000001_0.h.pdb	1.0421438382539931	1.7072756685483472	False	roc	split_1
351	351	352	../renamed_pdbs/hugh_ro9_4280_0_0.25_4_7_7404_0_0.35_1_W16_Y32_Q117d1tuha__clean_0001_N21.rd1_000000242_0000100001_0000001_0.h.pdb	model_4_ptm	89.704	0.803	11.1	/mnt/net/scratch/gyurie/ntf2_1st_binder_af2/roc/af2/split_1/352_model_4_ptm.pdb	/mnt/net/scratch/gyurie/ntf2_1st_binder_af2/roc/renamed_pdbs/hugh_ro9_4280_0_0.25_4_7_7404_0_0.35_1_W16_Y32_Q117d1tuha__clean_0001_N21.rd1_000000242_0000100001_0000001_0.h.pdb	1.3835732644527587	1.8853237898288304	False	roc	split_1
352	352	353	../renamed_pdbs/hugh_ro9_5570_0_0.45_2_6_6142_0_0.45_3_K14_D104_Y106_S118d2f99a__clean_0001_N22.rd1_000000013_0000100001_0000001_0.h.pdb	model_4_ptm	90.276	0.777	12.0	/mnt/net/scratch/gyurie/ntf2_1st_binder_af2/roc/af2/split_1/353_model_4_ptm.pdb	/mnt/net/scratch/gyurie/ntf2_1st_binder_af2/roc/renamed_pdbs/hugh_ro9_5570_0_0.45_2_6_6142_0_0.45_3_K14_D104_Y106_S118d2f99a__clean_0001_N22.rd1_000000013_0000100001_0000001_0.h.pdb	1.030053868169772	1.7409946910411649	False	roc	split_1
353	353	354	../renamed_pdbs/hugh_ro9_5570_0_0.45_2_6_6142_0_0.45_3_K14_D104_Y106_S118d2f99a__clean_0001_N22.rd1_000000116_0000100002_0000001_0.h.pdb	model_4_ptm	88.35	0.767	11.1	/mnt/net/scratch/gyurie/ntf2_1st_binder_af2/roc/af2/split_1/354_model_4_ptm.pdb	/mnt/net/scratch/gyurie/ntf2_1st_binder_af2/roc/renamed_pdbs/hugh_ro9_5570_0_0.45_2_6_6142_0_0.45_3_K14_D104_Y106_S118d2f99a__clean_0001_N22.rd1_000000116_0000100002_0000001_0.h.pdb	1.1763778552504427	2.139763270170235	False	roc	split_1
354	354	355	../renamed_pdbs/hugh_ro9_5570_0_0.45_2_6_6142_0_0.45_3_K14_D104_Y106_S118d2f99a__clean_0001_N22.rd1_000000179_0000100002_0000001_0.h.pdb	model_4_ptm	89.02	0.75	11.1	/mnt/net/scratch/gyurie/ntf2_1st_binder_af2/roc/af2/split_1/355_model_4_ptm.pdb	/mnt/net/scratch/gyurie/ntf2_1st_binder_af2/roc/renamed_pdbs/hugh_ro9_5570_0_0.45_2_6_6142_0_0.45_3_K14_D104_Y106_S118d2f99a__clean_0001_N22.rd1_000000179_0000100002_0000001_0.h.pdb	0.8638429755133453	1.7808629442667645	False	roc	split_1
355	355	356	../renamed_pdbs/hugh_ro9_5570_0_0.45_2_6_6142_0_0.45_3_K14_D104_Y106_S118d2f99a__clean_0001_N22.rd1_000000243_0000100001_0000001_0.h.pdb	model_4_ptm	88.382	0.765	11.0	/mnt/net/scratch/gyurie/ntf2_1st_binder_af2/roc/af2/split_1/356_model_4_ptm.pdb	/mnt/net/scratch/gyurie/ntf2_1st_binder_af2/roc/renamed_pdbs/hugh_ro9_5570_0_0.45_2_6_6142_0_0.45_3_K14_D104_Y106_S118d2f99a__clean_0001_N22.rd1_000000243_0000100001_0000001_0.h.pdb	1.3701001583661196	2.824694306912934	False	roc	split_1
356	356	357	../renamed_pdbs/hugh_ro9_5570_0_0.45_2_6_6142_0_0.45_3_K14_D104_Y106_S118d2f99a__clean_0001_N22.rd1_000000245_0000100002_0000001_0.h.pdb	model_4_ptm	90.792	0.797	11.1	/mnt/net/scratch/gyurie/ntf2_1st_binder_af2/roc/af2/split_1/357_model_4_ptm.pdb	/mnt/net/scratch/gyurie/ntf2_1st_binder_af2/roc/renamed_pdbs/hugh_ro9_5570_0_0.45_2_6_6142_0_0.45_3_K14_D104_Y106_S118d2f99a__clean_0001_N22.rd1_000000245_0000100002_0000001_0.h.pdb	1.1646249692913206	2.350879099901072	False	roc	split_1
357	357	358	../renamed_pdbs/hugh_ro9_5570_0_0.45_2_6_6142_0_0.45_3_K14_D104_Y106_S118d2f99a__clean_0001_N22.rd1_000000249_0000200006_0000001_0.h.pdb	model_4_ptm	84.289	0.69	11.1	/mnt/net/scratch/gyurie/ntf2_1st_binder_af2/roc/af2/split_1/358_model_4_ptm.pdb	/mnt/net/scratch/gyurie/ntf2_1st_binder_af2/roc/renamed_pdbs/hugh_ro9_5570_0_0.45_2_6_6142_0_0.45_3_K14_D104_Y106_S118d2f99a__clean_0001_N22.rd1_000000249_0000200006_0000001_0.h.pdb	1.0505454827905174	1.830886029672327	False	roc	split_1
358	358	359	../renamed_pdbs/hugh_ro9_5570_0_0.45_2_6_6142_0_0.45_3_K14_D104_Y106_S118d2f99a__clean_0001_N22.rd1_000000280_0000100001_0000001_0.h.pdb	model_4_ptm	85.967	0.71	11.2	/mnt/net/scratch/gyurie/ntf2_1st_binder_af2/roc/af2/split_1/359_model_4_ptm.pdb	/mnt/net/scratch/gyurie/ntf2_1st_binder_af2/roc/renamed_pdbs/hugh_ro9_5570_0_0.45_2_6_6142_0_0.45_3_K14_D104_Y106_S118d2f99a__clean_0001_N22.rd1_000000280_0000100001_0000001_0.h.pdb	1.1414857184717615	2.34176170920442	False	roc	split_1
359	359	360	../renamed_pdbs/beta_ro15_1883_0_0.25_2_13_6142_0_0.45_3_K14_D104_Y106_S118d2f99a__clean_0001_N22.rd1_000000012_0000100001_0000001_0.h.pdb	model_4_ptm	78.98	0.626	11.0	/mnt/net/scratch/gyurie/ntf2_1st_binder_af2/roc/af2/split_1/360_model_4_ptm.pdb	/mnt/net/scratch/gyurie/ntf2_1st_binder_af2/roc/renamed_pdbs/beta_ro15_1883_0_0.25_2_13_6142_0_0.45_3_K14_D104_Y106_S118d2f99a__clean_0001_N22.rd1_000000012_0000100001_0000001_0.h.pdb	1.831709960986159	2.506924333992683	False	roc	split_1
360	360	361	../renamed_pdbs/beta_ro15_1883_0_0.25_2_13_6142_0_0.45_3_K14_D104_Y106_S118d2f99a__clean_0001_N22.rd1_000000035_0000100001_0000001_0.h.pdb	model_4_ptm	89.648	0.798	11.9	/mnt/net/scratch/gyurie/ntf2_1st_binder_af2/roc/af2/split_1/361_model_4_ptm.pdb	/mnt/net/scratch/gyurie/ntf2_1st_binder_af2/roc/renamed_pdbs/beta_ro15_1883_0_0.25_2_13_6142_0_0.45_3_K14_D104_Y106_S118d2f99a__clean_0001_N22.rd1_000000035_0000100001_0000001_0.h.pdb	1.162459267706809	1.9060964954599795	False	roc	split_1
361	361	362	../renamed_pdbs/beta_ro15_1883_0_0.25_2_13_6142_0_0.45_3_K14_D104_Y106_S118d2f99a__clean_0001_N22.rd1_000000057_0000100002_0000001_0.h.pdb	model_4_ptm	76.909	0.611	11.1	/mnt/net/scratch/gyurie/ntf2_1st_binder_af2/roc/af2/split_1/362_model_4_ptm.pdb	/mnt/net/scratch/gyurie/ntf2_1st_binder_af2/roc/renamed_pdbs/beta_ro15_1883_0_0.25_2_13_6142_0_0.45_3_K14_D104_Y106_S118d2f99a__clean_0001_N22.rd1_000000057_0000100002_0000001_0.h.pdb	13.324668228741771	9.247388137399966	False	roc	split_1
362	362	363	../renamed_pdbs/beta_ro15_1883_0_0.25_2_13_6142_0_0.45_3_K14_D104_Y106_S118d2f99a__clean_0001_N22.rd1_000000061_0000100001_0000001_0.h.pdb	model_4_ptm	89.317	0.786	11.2	/mnt/net/scratch/gyurie/ntf2_1st_binder_af2/roc/af2/split_1/363_model_4_ptm.pdb	/mnt/net/scratch/gyurie/ntf2_1st_binder_af2/roc/renamed_pdbs/beta_ro15_1883_0_0.25_2_13_6142_0_0.45_3_K14_D104_Y106_S118d2f99a__clean_0001_N22.rd1_000000061_0000100001_0000001_0.h.pdb	1.0426158982828655	2.017983589405993	False	roc	split_1
363	363	364	../renamed_pdbs/beta_ro15_1883_0_0.25_2_13_6142_0_0.45_3_K14_D104_Y106_S118d2f99a__clean_0001_N22.rd1_000000084_0000100001_0000001_0.h.pdb	model_4_ptm	90.048	0.812	11.1	/mnt/net/scratch/gyurie/ntf2_1st_binder_af2/roc/af2/split_1/364_model_4_ptm.pdb	/mnt/net/scratch/gyurie/ntf2_1st_binder_af2/roc/renamed_pdbs/beta_ro15_1883_0_0.25_2_13_6142_0_0.45_3_K14_D104_Y106_S118d2f99a__clean_0001_N22.rd1_000000084_0000100001_0000001_0.h.pdb	1.3379836280930308	2.1977306857750283	False	roc	split_1
364	364	365	../renamed_pdbs/beta_ro15_1883_0_0.25_2_13_6142_0_0.45_3_K14_D104_Y106_S118d2f99a__clean_0001_N22.rd1_000000104_0000100002_0000001_0.h.pdb	model_4_ptm	90.233	0.793	11.2	/mnt/net/scratch/gyurie/ntf2_1st_binder_af2/roc/af2/split_1/365_model_4_ptm.pdb	/mnt/net/scratch/gyurie/ntf2_1st_binder_af2/roc/renamed_pdbs/beta_ro15_1883_0_0.25_2_13_6142_0_0.45_3_K14_D104_Y106_S118d2f99a__clean_0001_N22.rd1_000000104_0000100002_0000001_0.h.pdb	0.972431223817789	1.9461122053295812	False	roc	split_1
365	365	366	../renamed_pdbs/beta_ro15_1883_0_0.25_2_13_6142_0_0.45_3_K14_D104_Y106_S118d2f99a__clean_0001_N22.rd1_000000137_0000100001_0000001_0.h.pdb	model_4_ptm	88.58	0.764	11.1	/mnt/net/scratch/gyurie/ntf2_1st_binder_af2/roc/af2/split_1/366_model_4_ptm.pdb	/mnt/net/scratch/gyurie/ntf2_1st_binder_af2/roc/renamed_pdbs/beta_ro15_1883_0_0.25_2_13_6142_0_0.45_3_K14_D104_Y106_S118d2f99a__clean_0001_N22.rd1_000000137_0000100001_0000001_0.h.pdb	1.1965883949383251	1.8871785520001845	False	roc	split_1
366	366	367	../renamed_pdbs/beta_ro15_1883_0_0.25_2_13_6142_0_0.45_3_K14_D104_Y106_S118d2f99a__clean_0001_N22.rd1_000000156_0000300009_0000001_0.h.pdb	model_4_ptm	88.084	0.769	11.1	/mnt/net/scratch/gyurie/ntf2_1st_binder_af2/roc/af2/split_1/367_model_4_ptm.pdb	/mnt/net/scratch/gyurie/ntf2_1st_binder_af2/roc/renamed_pdbs/beta_ro15_1883_0_0.25_2_13_6142_0_0.45_3_K14_D104_Y106_S118d2f99a__clean_0001_N22.rd1_000000156_0000300009_0000001_0.h.pdb	0.897140583123094	1.66754051460384	False	roc	split_1
367	367	368	../renamed_pdbs/beta_ro15_1883_0_0.25_2_13_6142_0_0.45_3_K14_D104_Y106_S118d2f99a__clean_0001_N22.rd1_000000228_0000100001_0000001_0.h.pdb	model_4_ptm	90.308	0.8	11.0	/mnt/net/scratch/gyurie/ntf2_1st_binder_af2/roc/af2/split_1/368_model_4_ptm.pdb	/mnt/net/scratch/gyurie/ntf2_1st_binder_af2/roc/renamed_pdbs/beta_ro15_1883_0_0.25_2_13_6142_0_0.45_3_K14_D104_Y106_S118d2f99a__clean_0001_N22.rd1_000000228_0000100001_0000001_0.h.pdb	0.8846405071532015	1.9147840961558404	False	roc	split_1
368	368	369	../renamed_pdbs/beta_ro15_1883_0_0.25_2_13_6142_0_0.45_3_K14_D104_Y106_S118d2f99a__clean_0001_N22.rd1_000000239_0000100001_0000001_0.h.pdb	model_4_ptm	90.229	0.811	11.2	/mnt/net/scratch/gyurie/ntf2_1st_binder_af2/roc/af2/split_1/369_model_4_ptm.pdb	/mnt/net/scratch/gyurie/ntf2_1st_binder_af2/roc/renamed_pdbs/beta_ro15_1883_0_0.25_2_13_6142_0_0.45_3_K14_D104_Y106_S118d2f99a__clean_0001_N22.rd1_000000239_0000100001_0000001_0.h.pdb	1.2622699823949926	1.9521799374184432	False	roc	split_1
369	369	370	../renamed_pdbs/beta_ro15_2531_2_0.05_2_17_6142_0_0.45_3_K14_D105_Y107_S119d3mg3a2_clean_0001_N22.rd1_000000041_0000100003_0000001_0.h.pdb	model_4_ptm	84.882	0.759	12.0	/mnt/net/scratch/gyurie/ntf2_1st_binder_af2/roc/af2/split_1/370_model_4_ptm.pdb	/mnt/net/scratch/gyurie/ntf2_1st_binder_af2/roc/renamed_pdbs/beta_ro15_2531_2_0.05_2_17_6142_0_0.45_3_K14_D105_Y107_S119d3mg3a2_clean_0001_N22.rd1_000000041_0000100003_0000001_0.h.pdb	1.3663877046279134	2.28111992919374	False	roc	split_1
370	370	371	../renamed_pdbs/beta_ro15_3417_0_0.05_2_9_7404_0_0.35_1_W17_Y33_Q117d3mg3a2_clean_0001_N22.rd1_000000282_0000200007_0000001_0.h.pdb	model_4_ptm	87.529	0.776	11.1	/mnt/net/scratch/gyurie/ntf2_1st_binder_af2/roc/af2/split_1/371_model_4_ptm.pdb	/mnt/net/scratch/gyurie/ntf2_1st_binder_af2/roc/renamed_pdbs/beta_ro15_3417_0_0.05_2_9_7404_0_0.35_1_W17_Y33_Q117d3mg3a2_clean_0001_N22.rd1_000000282_0000200007_0000001_0.h.pdb	1.8660371520635328	2.4497118895035483	False	roc	split_1
371	371	372	../renamed_pdbs/beta_ro15_3953_0_0.35_4_2_d3ec9a1_clean_0001_Y17_W104_H102d1ohpa__clean_0001_N21.rd1_000000008_0000600021_0000001_0.h.pdb	model_4_ptm	86.206	0.787	11.1	/mnt/net/scratch/gyurie/ntf2_1st_binder_af2/roc/af2/split_1/372_model_4_ptm.pdb	/mnt/net/scratch/gyurie/ntf2_1st_binder_af2/roc/renamed_pdbs/beta_ro15_3953_0_0.35_4_2_d3ec9a1_clean_0001_Y17_W104_H102d1ohpa__clean_0001_N21.rd1_000000008_0000600021_0000001_0.h.pdb	1.3068710260436187	2.2990409087544763	False	roc	split_1
372	372	373	../renamed_pdbs/beta_ro15_3953_0_0.35_4_2_d3ec9a1_clean_0001_Y17_W104_H102d1ohpa__clean_0001_N21.rd1_000000008_0000800029_0000001_0.h.pdb	model_4_ptm	87.156	0.751	11.1	/mnt/net/scratch/gyurie/ntf2_1st_binder_af2/roc/af2/split_1/373_model_4_ptm.pdb	/mnt/net/scratch/gyurie/ntf2_1st_binder_af2/roc/renamed_pdbs/beta_ro15_3953_0_0.35_4_2_d3ec9a1_clean_0001_Y17_W104_H102d1ohpa__clean_0001_N21.rd1_000000008_0000800029_0000001_0.h.pdb	3.1378130974971	2.436701177405552	False	roc	split_1
373	373	374	../renamed_pdbs/beta_ro15_3953_0_0.35_4_2_d3ec9a1_clean_0001_Y17_W104_H102d1ohpa__clean_0001_N21.rd1_000000010_0000300011_0000001_0.h.pdb	model_4_ptm	84.525	0.724	11.0	/mnt/net/scratch/gyurie/ntf2_1st_binder_af2/roc/af2/split_1/374_model_4_ptm.pdb	/mnt/net/scratch/gyurie/ntf2_1st_binder_af2/roc/renamed_pdbs/beta_ro15_3953_0_0.35_4_2_d3ec9a1_clean_0001_Y17_W104_H102d1ohpa__clean_0001_N21.rd1_000000010_0000300011_0000001_0.h.pdb	3.031712888722967	2.5352693296697617	False	roc	split_1
374	374	375	../renamed_pdbs/beta_ro15_3953_0_0.35_4_2_d3ec9a1_clean_0001_Y17_W104_H102d1ohpa__clean_0001_N21.rd1_000000047_0000100002_0000001_0.h.pdb	model_4_ptm	85.294	0.73	11.2	/mnt/net/scratch/gyurie/ntf2_1st_binder_af2/roc/af2/split_1/375_model_4_ptm.pdb	/mnt/net/scratch/gyurie/ntf2_1st_binder_af2/roc/renamed_pdbs/beta_ro15_3953_0_0.35_4_2_d3ec9a1_clean_0001_Y17_W104_H102d1ohpa__clean_0001_N21.rd1_000000047_0000100002_0000001_0.h.pdb	3.059047521993888	2.5514625838222247	False	roc	split_1
375	375	376	../renamed_pdbs/beta_ro15_5150_0_0.05_4_14_7404_0_0.35_1_W17_Y33_Q118d3dxoa1_clean_0001_N22.rd1_000000062_0000100001_0000001_0.h.pdb	model_4_ptm	86.871	0.762	11.1	/mnt/net/scratch/gyurie/ntf2_1st_binder_af2/roc/af2/split_1/376_model_4_ptm.pdb	/mnt/net/scratch/gyurie/ntf2_1st_binder_af2/roc/renamed_pdbs/beta_ro15_5150_0_0.05_4_14_7404_0_0.35_1_W17_Y33_Q118d3dxoa1_clean_0001_N22.rd1_000000062_0000100001_0000001_0.h.pdb	1.833994866355429	3.0985642686378245	False	roc	split_1
376	376	377	../renamed_pdbs/beta_ro15_5150_0_0.05_4_14_7404_0_0.35_1_W17_Y33_Q118d3dxoa1_clean_0001_N22.rd1_000000103_0000100001_0000001_0.h.pdb	model_4_ptm	89.936	0.807	11.0	/mnt/net/scratch/gyurie/ntf2_1st_binder_af2/roc/af2/split_1/377_model_4_ptm.pdb	/mnt/net/scratch/gyurie/ntf2_1st_binder_af2/roc/renamed_pdbs/beta_ro15_5150_0_0.05_4_14_7404_0_0.35_1_W17_Y33_Q118d3dxoa1_clean_0001_N22.rd1_000000103_0000100001_0000001_0.h.pdb	1.6038258358342876	3.8587440925083785	False	roc	split_1
377	377	378	../renamed_pdbs/beta_ro15_5227_2_0.35_1_6_d3ec9a1_clean_0001_Y18_W104_H102d2bmob1_clean_0001_D22_R67.rd1_000000100_0000100001_0000001_0.h.pdb	model_4_ptm	81.561	0.751	11.1	/mnt/net/scratch/gyurie/ntf2_1st_binder_af2/roc/af2/split_1/378_model_4_ptm.pdb	/mnt/net/scratch/gyurie/ntf2_1st_binder_af2/roc/renamed_pdbs/beta_ro15_5227_2_0.35_1_6_d3ec9a1_clean_0001_Y18_W104_H102d2bmob1_clean_0001_D22_R67.rd1_000000100_0000100001_0000001_0.h.pdb	2.954167185447306	2.4233396344145763	False	roc	split_1
378	378	379	../renamed_pdbs/beta_ro15_5725_0_0.35_2_3_7404_0_0.35_1_W17_Y33_Q118d1ohpa__clean_0001_N22.rd1_000000071_0000100001_0000001_0.h.pdb	model_4_ptm	72.293	0.586	11.9	/mnt/net/scratch/gyurie/ntf2_1st_binder_af2/roc/af2/split_1/379_model_4_ptm.pdb	/mnt/net/scratch/gyurie/ntf2_1st_binder_af2/roc/renamed_pdbs/beta_ro15_5725_0_0.35_2_3_7404_0_0.35_1_W17_Y33_Q118d1ohpa__clean_0001_N22.rd1_000000071_0000100001_0000001_0.h.pdb	3.970301541088925	3.3220252617673203	False	roc	split_1
379	379	380	../renamed_pdbs/beta_ro15_5725_0_0.35_2_3_7404_0_0.35_1_W17_Y33_Q118d1ohpa__clean_0001_N22.rd1_000000237_0000100004_0000001_0.h.pdb	model_4_ptm	73.351	0.639	11.2	/mnt/net/scratch/gyurie/ntf2_1st_binder_af2/roc/af2/split_1/380_model_4_ptm.pdb	/mnt/net/scratch/gyurie/ntf2_1st_binder_af2/roc/renamed_pdbs/beta_ro15_5725_0_0.35_2_3_7404_0_0.35_1_W17_Y33_Q118d1ohpa__clean_0001_N22.rd1_000000237_0000100004_0000001_0.h.pdb	14.834538202206192	11.66071490338618	False	roc	split_1
380	380	381	../renamed_pdbs/beta_ro15_5725_0_0.35_2_3_7404_0_0.35_1_W17_Y33_Q118d1ohpa__clean_0001_N22.rd1_000000273_0000100003_0000001_0.h.pdb	model_4_ptm	78.54	0.642	11.1	/mnt/net/scratch/gyurie/ntf2_1st_binder_af2/roc/af2/split_1/381_model_4_ptm.pdb	/mnt/net/scratch/gyurie/ntf2_1st_binder_af2/roc/renamed_pdbs/beta_ro15_5725_0_0.35_2_3_7404_0_0.35_1_W17_Y33_Q118d1ohpa__clean_0001_N22.rd1_000000273_0000100003_0000001_0.h.pdb	4.091858699974559	5.036214810863872	False	roc	split_1
381	381	382	../renamed_pdbs/beta_ro15_622_0_0.45_1_3_52_1_0.45_3_Y14_Y30_Q105_H117.rd1_000000142_0000100001_0000001_0.h.pdb	model_4_ptm	53.097	0.483	11.3	/mnt/net/scratch/gyurie/ntf2_1st_binder_af2/roc/af2/split_1/382_model_4_ptm.pdb	/mnt/net/scratch/gyurie/ntf2_1st_binder_af2/roc/renamed_pdbs/beta_ro15_622_0_0.45_1_3_52_1_0.45_3_Y14_Y30_Q105_H117.rd1_000000142_0000100001_0000001_0.h.pdb	17.448506159223186	9.1852525934571	False	roc	split_1
382	382	383	../renamed_pdbs/beta_ro24_1883_0_0.25_2_13_6142_0_0.45_3_K14_D104_Y106_S118d2f99a__clean_0001_N22.rd1_000000002_0000100001_0000001_0.h.pdb	model_4_ptm	90.329	0.797	11.1	/mnt/net/scratch/gyurie/ntf2_1st_binder_af2/roc/af2/split_1/383_model_4_ptm.pdb	/mnt/net/scratch/gyurie/ntf2_1st_binder_af2/roc/renamed_pdbs/beta_ro24_1883_0_0.25_2_13_6142_0_0.45_3_K14_D104_Y106_S118d2f99a__clean_0001_N22.rd1_000000002_0000100001_0000001_0.h.pdb	0.9686985343012828	1.946261069076402	False	roc	split_1
383	383	384	../renamed_pdbs/beta_ro24_1883_0_0.25_2_13_6142_0_0.45_3_K14_D104_Y106_S118d2f99a__clean_0001_N22.rd1_000000013_0000100001_0000001_0.h.pdb	model_4_ptm	76.508	0.616	11.1	/mnt/net/scratch/gyurie/ntf2_1st_binder_af2/roc/af2/split_1/384_model_4_ptm.pdb	/mnt/net/scratch/gyurie/ntf2_1st_binder_af2/roc/renamed_pdbs/beta_ro24_1883_0_0.25_2_13_6142_0_0.45_3_K14_D104_Y106_S118d2f99a__clean_0001_N22.rd1_000000013_0000100001_0000001_0.h.pdb	13.283975187143335	9.072812882136295	False	roc	split_1
384	384	385	../renamed_pdbs/beta_ro24_1883_0_0.25_2_13_6142_0_0.45_3_K14_D104_Y106_S118d2f99a__clean_0001_N22.rd1_000000037_0000100002_0000001_0.h.pdb	model_4_ptm	90.361	0.811	11.1	/mnt/net/scratch/gyurie/ntf2_1st_binder_af2/roc/af2/split_1/385_model_4_ptm.pdb	/mnt/net/scratch/gyurie/ntf2_1st_binder_af2/roc/renamed_pdbs/beta_ro24_1883_0_0.25_2_13_6142_0_0.45_3_K14_D104_Y106_S118d2f99a__clean_0001_N22.rd1_000000037_0000100002_0000001_0.h.pdb	1.0544784037044328	2.4873937152002754	False	roc	split_1
385	385	386	../renamed_pdbs/beta_ro24_1883_0_0.25_2_13_6142_0_0.45_3_K14_D104_Y106_S118d2f99a__clean_0001_N22.rd1_000000043_0000100002_0000001_0.h.pdb	model_4_ptm	87.118	0.758	11.1	/mnt/net/scratch/gyurie/ntf2_1st_binder_af2/roc/af2/split_1/386_model_4_ptm.pdb	/mnt/net/scratch/gyurie/ntf2_1st_binder_af2/roc/renamed_pdbs/beta_ro24_1883_0_0.25_2_13_6142_0_0.45_3_K14_D104_Y106_S118d2f99a__clean_0001_N22.rd1_000000043_0000100002_0000001_0.h.pdb	0.9686619567841768	1.948637257069974	False	roc	split_1
386	386	387	../renamed_pdbs/beta_ro24_1883_0_0.25_2_13_6142_0_0.45_3_K14_D104_Y106_S118d2f99a__clean_0001_N22.rd1_000000099_0000100001_0000001_0.h.pdb	model_4_ptm	86.133	0.732	11.1	/mnt/net/scratch/gyurie/ntf2_1st_binder_af2/roc/af2/split_1/387_model_4_ptm.pdb	/mnt/net/scratch/gyurie/ntf2_1st_binder_af2/roc/renamed_pdbs/beta_ro24_1883_0_0.25_2_13_6142_0_0.45_3_K14_D104_Y106_S118d2f99a__clean_0001_N22.rd1_000000099_0000100001_0000001_0.h.pdb	0.9522970875475112	2.653865093187658	False	roc	split_1
387	387	388	../renamed_pdbs/beta_ro24_1883_0_0.25_2_13_6142_0_0.45_3_K14_D104_Y106_S118d2f99a__clean_0001_N22.rd1_000000150_0000100001_0000001_0.h.pdb	model_4_ptm	84.689	0.719	12.0	/mnt/net/scratch/gyurie/ntf2_1st_binder_af2/roc/af2/split_1/388_model_4_ptm.pdb	/mnt/net/scratch/gyurie/ntf2_1st_binder_af2/roc/renamed_pdbs/beta_ro24_1883_0_0.25_2_13_6142_0_0.45_3_K14_D104_Y106_S118d2f99a__clean_0001_N22.rd1_000000150_0000100001_0000001_0.h.pdb	2.3555847194843635	2.9663962738138467	False	roc	split_1
388	388	389	../renamed_pdbs/beta_ro24_1883_0_0.25_2_13_6142_0_0.45_3_K14_D104_Y106_S118d2f99a__clean_0001_N22.rd1_000000200_0000100002_0000001_0.h.pdb	model_4_ptm	89.552	0.796	11.1	/mnt/net/scratch/gyurie/ntf2_1st_binder_af2/roc/af2/split_1/389_model_4_ptm.pdb	/mnt/net/scratch/gyurie/ntf2_1st_binder_af2/roc/renamed_pdbs/beta_ro24_1883_0_0.25_2_13_6142_0_0.45_3_K14_D104_Y106_S118d2f99a__clean_0001_N22.rd1_000000200_0000100002_0000001_0.h.pdb	1.1752017143268896	1.9372625467456677	False	roc	split_1
389	389	390	../renamed_pdbs/beta_ro24_1883_0_0.25_2_13_6142_0_0.45_3_K14_D104_Y106_S118d2f99a__clean_0001_N22.rd1_000000226_0000100001_0000001_0.h.pdb	model_4_ptm	90.893	0.814	11.1	/mnt/net/scratch/gyurie/ntf2_1st_binder_af2/roc/af2/split_1/390_model_4_ptm.pdb	/mnt/net/scratch/gyurie/ntf2_1st_binder_af2/roc/renamed_pdbs/beta_ro24_1883_0_0.25_2_13_6142_0_0.45_3_K14_D104_Y106_S118d2f99a__clean_0001_N22.rd1_000000226_0000100001_0000001_0.h.pdb	1.1006049648948597	2.124937445172627	False	roc	split_1
390	390	391	../renamed_pdbs/beta_ro24_1883_0_0.25_2_13_6142_0_0.45_3_K14_D104_Y106_S118d2f99a__clean_0001_N22.rd1_000000253_0000100001_0000001_0.h.pdb	model_4_ptm	88.955	0.761	11.1	/mnt/net/scratch/gyurie/ntf2_1st_binder_af2/roc/af2/split_1/391_model_4_ptm.pdb	/mnt/net/scratch/gyurie/ntf2_1st_binder_af2/roc/renamed_pdbs/beta_ro24_1883_0_0.25_2_13_6142_0_0.45_3_K14_D104_Y106_S118d2f99a__clean_0001_N22.rd1_000000253_0000100001_0000001_0.h.pdb	2.158310706913262	2.792805041984757	False	roc	split_1
391	391	392	../renamed_pdbs/beta_ro24_1883_0_0.25_2_13_6142_0_0.45_3_K14_D104_Y106_S118d2f99a__clean_0001_N22.rd1_000000276_0000100002_0000001_0.h.pdb	model_4_ptm	88.859	0.786	11.2	/mnt/net/scratch/gyurie/ntf2_1st_binder_af2/roc/af2/split_1/392_model_4_ptm.pdb	/mnt/net/scratch/gyurie/ntf2_1st_binder_af2/roc/renamed_pdbs/beta_ro24_1883_0_0.25_2_13_6142_0_0.45_3_K14_D104_Y106_S118d2f99a__clean_0001_N22.rd1_000000276_0000100002_0000001_0.h.pdb	1.315810413089986	1.7407335192710938	False	roc	split_1
392	392	393	../renamed_pdbs/beta_ro24_2531_2_0.05_2_17_6142_0_0.45_3_K14_D105_Y107_S119d3mg3a2_clean_0001_N22.rd1_000000042_0000100003_0000001_0.h.pdb	model_4_ptm	90.701	0.806	11.1	/mnt/net/scratch/gyurie/ntf2_1st_binder_af2/roc/af2/split_1/393_model_4_ptm.pdb	/mnt/net/scratch/gyurie/ntf2_1st_binder_af2/roc/renamed_pdbs/beta_ro24_2531_2_0.05_2_17_6142_0_0.45_3_K14_D105_Y107_S119d3mg3a2_clean_0001_N22.rd1_000000042_0000100003_0000001_0.h.pdb	1.158073303189301	1.833884375216053	False	roc	split_1
393	393	394	../renamed_pdbs/beta_ro24_2531_2_0.05_2_17_6142_0_0.45_3_K14_D105_Y107_S119d3mg3a2_clean_0001_N22.rd1_000000282_0000100001_0000001_0.h.pdb	model_4_ptm	91.367	0.807	11.1	/mnt/net/scratch/gyurie/ntf2_1st_binder_af2/roc/af2/split_1/394_model_4_ptm.pdb	/mnt/net/scratch/gyurie/ntf2_1st_binder_af2/roc/renamed_pdbs/beta_ro24_2531_2_0.05_2_17_6142_0_0.45_3_K14_D105_Y107_S119d3mg3a2_clean_0001_N22.rd1_000000282_0000100001_0000001_0.h.pdb	1.0652252522876549	1.7299666281198796	False	roc	split_1
394	394	395	../renamed_pdbs/beta_ro9_1883_0_0.25_2_13_6142_0_0.45_3_K14_D104_Y106_S118d2f99a__clean_0001_N22.rd1_000000040_0000200005_0000001_0.h.pdb	model_4_ptm	87.501	0.78	11.1	/mnt/net/scratch/gyurie/ntf2_1st_binder_af2/roc/af2/split_1/395_model_4_ptm.pdb	/mnt/net/scratch/gyurie/ntf2_1st_binder_af2/roc/renamed_pdbs/beta_ro9_1883_0_0.25_2_13_6142_0_0.45_3_K14_D104_Y106_S118d2f99a__clean_0001_N22.rd1_000000040_0000200005_0000001_0.h.pdb	1.192093084054111	2.134083456363054	False	roc	split_1
395	395	396	../renamed_pdbs/beta_ro9_1883_0_0.25_2_13_6142_0_0.45_3_K14_D104_Y106_S118d2f99a__clean_0001_N22.rd1_000000123_0000300012_0000001_0.h.pdb	model_4_ptm	68.069	0.527	11.0	/mnt/net/scratch/gyurie/ntf2_1st_binder_af2/roc/af2/split_1/396_model_4_ptm.pdb	/mnt/net/scratch/gyurie/ntf2_1st_binder_af2/roc/renamed_pdbs/beta_ro9_1883_0_0.25_2_13_6142_0_0.45_3_K14_D104_Y106_S118d2f99a__clean_0001_N22.rd1_000000123_0000300012_0000001_0.h.pdb	13.1767955569257	9.311994420874964	False	roc	split_1
396	396	397	../renamed_pdbs/beta_ro9_1883_0_0.25_2_13_6142_0_0.45_3_K14_D104_Y106_S118d2f99a__clean_0001_N22.rd1_000000160_0000100004_0000001_0.h.pdb	model_4_ptm	90.72	0.788	11.9	/mnt/net/scratch/gyurie/ntf2_1st_binder_af2/roc/af2/split_1/397_model_4_ptm.pdb	/mnt/net/scratch/gyurie/ntf2_1st_binder_af2/roc/renamed_pdbs/beta_ro9_1883_0_0.25_2_13_6142_0_0.45_3_K14_D104_Y106_S118d2f99a__clean_0001_N22.rd1_000000160_0000100004_0000001_0.h.pdb	0.9613208259735287	2.067994491554267	False	roc	split_1
397	397	398	../renamed_pdbs/beta_ro9_1883_0_0.25_2_13_6142_0_0.45_3_K14_D104_Y106_S118d2f99a__clean_0001_N22.rd1_000000210_0000100001_0000001_0.h.pdb	model_4_ptm	86.351	0.74	11.2	/mnt/net/scratch/gyurie/ntf2_1st_binder_af2/roc/af2/split_1/398_model_4_ptm.pdb	/mnt/net/scratch/gyurie/ntf2_1st_binder_af2/roc/renamed_pdbs/beta_ro9_1883_0_0.25_2_13_6142_0_0.45_3_K14_D104_Y106_S118d2f99a__clean_0001_N22.rd1_000000210_0000100001_0000001_0.h.pdb	1.0525138300288397	1.9026854192371612	False	roc	split_1
398	398	399	../renamed_pdbs/beta_ro9_1883_0_0.25_2_13_6142_0_0.45_3_K14_D104_Y106_S118d2f99a__clean_0001_N22.rd1_000000231_0000100002_0000001_0.h.pdb	model_4_ptm	88.254	0.79	11.1	/mnt/net/scratch/gyurie/ntf2_1st_binder_af2/roc/af2/split_1/399_model_4_ptm.pdb	/mnt/net/scratch/gyurie/ntf2_1st_binder_af2/roc/renamed_pdbs/beta_ro9_1883_0_0.25_2_13_6142_0_0.45_3_K14_D104_Y106_S118d2f99a__clean_0001_N22.rd1_000000231_0000100002_0000001_0.h.pdb	1.1771250565574625	2.560142776979907	False	roc	split_1
399	399	400	../renamed_pdbs/beta_ro9_1883_0_0.25_2_13_6142_0_0.45_3_K14_D104_Y106_S118d2f99a__clean_0001_N22.rd1_000000235_0000100001_0000001_0.h.pdb	model_4_ptm	89.81	0.778	11.2	/mnt/net/scratch/gyurie/ntf2_1st_binder_af2/roc/af2/split_1/400_model_4_ptm.pdb	/mnt/net/scratch/gyurie/ntf2_1st_binder_af2/roc/renamed_pdbs/beta_ro9_1883_0_0.25_2_13_6142_0_0.45_3_K14_D104_Y106_S118d2f99a__clean_0001_N22.rd1_000000235_0000100001_0000001_0.h.pdb	1.1875017937119787	1.8234993014187664	False	roc	split_1
400	400	401	../renamed_pdbs/beta_ro9_1883_0_0.25_2_13_6142_0_0.45_3_K14_D104_Y106_S118d2f99a__clean_0001_N22.rd1_000000269_0000100001_0000001_0.h.pdb	model_4_ptm	58.203	0.439	11.1	/mnt/net/scratch/gyurie/ntf2_1st_binder_af2/roc/af2/split_1/401_model_4_ptm.pdb	/mnt/net/scratch/gyurie/ntf2_1st_binder_af2/roc/renamed_pdbs/beta_ro9_1883_0_0.25_2_13_6142_0_0.45_3_K14_D104_Y106_S118d2f99a__clean_0001_N22.rd1_000000269_0000100001_0000001_0.h.pdb	15.10199513390736	10.855506260589475	False	roc	split_1
401	401	402	../renamed_pdbs/beta_ro9_1883_0_0.25_2_13_6142_0_0.45_3_K14_D104_Y106_S118d2f99a__clean_0001_N22.rd1_000000275_0000100001_0000001_0.h.pdb	model_4_ptm	91.58	0.826	11.0	/mnt/net/scratch/gyurie/ntf2_1st_binder_af2/roc/af2/split_1/402_model_4_ptm.pdb	/mnt/net/scratch/gyurie/ntf2_1st_binder_af2/roc/renamed_pdbs/beta_ro9_1883_0_0.25_2_13_6142_0_0.45_3_K14_D104_Y106_S118d2f99a__clean_0001_N22.rd1_000000275_0000100001_0000001_0.h.pdb	1.2548531825430709	2.2503453835374034	False	roc	split_1
402	402	403	../renamed_pdbs/beta_ro9_2531_2_0.05_2_17_6142_0_0.45_3_K14_D105_Y107_S119d3mg3a2_clean_0001_N22.rd1_000000006_0000100003_0000001_0.h.pdb	model_4_ptm	90.205	0.777	11.1	/mnt/net/scratch/gyurie/ntf2_1st_binder_af2/roc/af2/split_1/403_model_4_ptm.pdb	/mnt/net/scratch/gyurie/ntf2_1st_binder_af2/roc/renamed_pdbs/beta_ro9_2531_2_0.05_2_17_6142_0_0.45_3_K14_D105_Y107_S119d3mg3a2_clean_0001_N22.rd1_000000006_0000100003_0000001_0.h.pdb	1.369279971802272	2.506356899611504	False	roc	split_1
403	403	404	../renamed_pdbs/beta_ro9_2531_2_0.05_2_17_6142_0_0.45_3_K14_D105_Y107_S119d3mg3a2_clean_0001_N22.rd1_000000107_0000100001_0000001_0.h.pdb	model_4_ptm	57.404	0.432	11.0	/mnt/net/scratch/gyurie/ntf2_1st_binder_af2/roc/af2/split_1/404_model_4_ptm.pdb	/mnt/net/scratch/gyurie/ntf2_1st_binder_af2/roc/renamed_pdbs/beta_ro9_2531_2_0.05_2_17_6142_0_0.45_3_K14_D105_Y107_S119d3mg3a2_clean_0001_N22.rd1_000000107_0000100001_0000001_0.h.pdb	6.798347006442151	5.375851212539259	False	roc	split_1
404	404	405	../renamed_pdbs/beta_ro9_2531_2_0.05_2_17_6142_0_0.45_3_K14_D105_Y107_S119d3mg3a2_clean_0001_N22.rd1_000000155_0000100004_0000001_0.h.pdb	model_4_ptm	88.53	0.762	11.9	/mnt/net/scratch/gyurie/ntf2_1st_binder_af2/roc/af2/split_1/405_model_4_ptm.pdb	/mnt/net/scratch/gyurie/ntf2_1st_binder_af2/roc/renamed_pdbs/beta_ro9_2531_2_0.05_2_17_6142_0_0.45_3_K14_D105_Y107_S119d3mg3a2_clean_0001_N22.rd1_000000155_0000100004_0000001_0.h.pdb	1.4114115617298892	2.757198812416742	False	roc	split_1
405	405	406	../renamed_pdbs/beta_ro9_2531_2_0.05_2_17_6142_0_0.45_3_K14_D105_Y107_S119d3mg3a2_clean_0001_N22.rd1_000000202_0000100001_0000001_0.h.pdb	model_4_ptm	65.868	0.502	11.3	/mnt/net/scratch/gyurie/ntf2_1st_binder_af2/roc/af2/split_1/406_model_4_ptm.pdb	/mnt/net/scratch/gyurie/ntf2_1st_binder_af2/roc/renamed_pdbs/beta_ro9_2531_2_0.05_2_17_6142_0_0.45_3_K14_D105_Y107_S119d3mg3a2_clean_0001_N22.rd1_000000202_0000100001_0000001_0.h.pdb	2.078926521565086	2.671834225067435	False	roc	split_1
406	406	407	../renamed_pdbs/beta_ro9_3417_0_0.05_2_9_7404_0_0.35_1_W17_Y33_Q117d3mg3a2_clean_0001_N22.rd1_000000030_0000100001_0000001_0.h.pdb	model_4_ptm	85.882	0.747	11.3	/mnt/net/scratch/gyurie/ntf2_1st_binder_af2/roc/af2/split_1/407_model_4_ptm.pdb	/mnt/net/scratch/gyurie/ntf2_1st_binder_af2/roc/renamed_pdbs/beta_ro9_3417_0_0.05_2_9_7404_0_0.35_1_W17_Y33_Q117d3mg3a2_clean_0001_N22.rd1_000000030_0000100001_0000001_0.h.pdb	1.6357970555548516	2.270608444742057	False	roc	split_1
407	407	408	../renamed_pdbs/beta_ro9_3417_0_0.05_2_9_7404_0_0.35_1_W17_Y33_Q117d3mg3a2_clean_0001_N22.rd1_000000174_0000100002_0000001_0.h.pdb	model_4_ptm	87.878	0.787	11.3	/mnt/net/scratch/gyurie/ntf2_1st_binder_af2/roc/af2/split_1/408_model_4_ptm.pdb	/mnt/net/scratch/gyurie/ntf2_1st_binder_af2/roc/renamed_pdbs/beta_ro9_3417_0_0.05_2_9_7404_0_0.35_1_W17_Y33_Q117d3mg3a2_clean_0001_N22.rd1_000000174_0000100002_0000001_0.h.pdb	1.845825617972476	1.8464959356837407	False	roc	split_1
408	408	409	../renamed_pdbs/beta_ro9_3417_0_0.05_2_9_7404_0_0.35_1_W17_Y33_Q117d3mg3a2_clean_0001_N22.rd1_000000188_0000100002_0000001_0.h.pdb	model_4_ptm	78.965	0.662	11.1	/mnt/net/scratch/gyurie/ntf2_1st_binder_af2/roc/af2/split_1/409_model_4_ptm.pdb	/mnt/net/scratch/gyurie/ntf2_1st_binder_af2/roc/renamed_pdbs/beta_ro9_3417_0_0.05_2_9_7404_0_0.35_1_W17_Y33_Q117d3mg3a2_clean_0001_N22.rd1_000000188_0000100002_0000001_0.h.pdb	2.982677555886708	3.2431111203425145	False	roc	split_1
409	409	410	../renamed_pdbs/beta_ro9_3417_0_0.05_2_9_7404_0_0.35_1_W17_Y33_Q117d3mg3a2_clean_0001_N22.rd1_000000192_0000100004_0000001_0.h.pdb	model_4_ptm	84.61	0.742	11.1	/mnt/net/scratch/gyurie/ntf2_1st_binder_af2/roc/af2/split_1/410_model_4_ptm.pdb	/mnt/net/scratch/gyurie/ntf2_1st_binder_af2/roc/renamed_pdbs/beta_ro9_3417_0_0.05_2_9_7404_0_0.35_1_W17_Y33_Q117d3mg3a2_clean_0001_N22.rd1_000000192_0000100004_0000001_0.h.pdb	1.671339862749618	2.7712440984804694	False	roc	split_1
410	410	411	../renamed_pdbs/beta_ro9_3417_0_0.05_2_9_7404_0_0.35_1_W17_Y33_Q117d3mg3a2_clean_0001_N22.rd1_000000249_0000100001_0000001_0.h.pdb	model_4_ptm	79.396	0.627	11.1	/mnt/net/scratch/gyurie/ntf2_1st_binder_af2/roc/af2/split_1/411_model_4_ptm.pdb	/mnt/net/scratch/gyurie/ntf2_1st_binder_af2/roc/renamed_pdbs/beta_ro9_3417_0_0.05_2_9_7404_0_0.35_1_W17_Y33_Q117d3mg3a2_clean_0001_N22.rd1_000000249_0000100001_0000001_0.h.pdb	4.8130774532626415	4.589837448021206	False	roc	split_1
411	411	412	../renamed_pdbs/beta_ro9_3417_0_0.05_2_9_7404_0_0.35_1_W17_Y33_Q117d3mg3a2_clean_0001_N22.rd1_000000249_0000200006_0000001_0.h.pdb	model_4_ptm	76.499	0.594	11.1	/mnt/net/scratch/gyurie/ntf2_1st_binder_af2/roc/af2/split_1/412_model_4_ptm.pdb	/mnt/net/scratch/gyurie/ntf2_1st_binder_af2/roc/renamed_pdbs/beta_ro9_3417_0_0.05_2_9_7404_0_0.35_1_W17_Y33_Q117d3mg3a2_clean_0001_N22.rd1_000000249_0000200006_0000001_0.h.pdb	4.787384221834221	4.673789437174754	False	roc	split_1
412	412	413	../renamed_pdbs/beta_ro9_3417_0_0.05_2_9_7404_0_0.35_1_W17_Y33_Q117d3mg3a2_clean_0001_N22.rd1_000000260_0000100001_0000001_0.h.pdb	model_4_ptm	81.305	0.669	11.1	/mnt/net/scratch/gyurie/ntf2_1st_binder_af2/roc/af2/split_1/413_model_4_ptm.pdb	/mnt/net/scratch/gyurie/ntf2_1st_binder_af2/roc/renamed_pdbs/beta_ro9_3417_0_0.05_2_9_7404_0_0.35_1_W17_Y33_Q117d3mg3a2_clean_0001_N22.rd1_000000260_0000100001_0000001_0.h.pdb	3.0879386364708443	3.5470872234306587	False	roc	split_1
413	413	414	../renamed_pdbs/beta_ro9_5725_0_0.35_2_3_7404_0_0.35_1_W17_Y33_Q118d1ohpa__clean_0001_N22.rd1_000000110_0000100003_0000001_0.h.pdb	model_4_ptm	79.787	0.67	11.9	/mnt/net/scratch/gyurie/ntf2_1st_binder_af2/roc/af2/split_1/414_model_4_ptm.pdb	/mnt/net/scratch/gyurie/ntf2_1st_binder_af2/roc/renamed_pdbs/beta_ro9_5725_0_0.35_2_3_7404_0_0.35_1_W17_Y33_Q118d1ohpa__clean_0001_N22.rd1_000000110_0000100003_0000001_0.h.pdb	4.035974577806566	3.858281992469587	False	roc	split_1
414	414	415	../renamed_pdbs/beta_ro9_5725_0_0.35_2_3_7404_0_0.35_1_W17_Y33_Q118d1ohpa__clean_0001_N22.rd1_000000128_0000100001_0000001_0.h.pdb	model_4_ptm	73.61	0.606	11.2	/mnt/net/scratch/gyurie/ntf2_1st_binder_af2/roc/af2/split_1/415_model_4_ptm.pdb	/mnt/net/scratch/gyurie/ntf2_1st_binder_af2/roc/renamed_pdbs/beta_ro9_5725_0_0.35_2_3_7404_0_0.35_1_W17_Y33_Q118d1ohpa__clean_0001_N22.rd1_000000128_0000100001_0000001_0.h.pdb	3.972638519078133	4.3786697414731774	False	roc	split_1
415	415	416	../renamed_pdbs/beta_ro9_5725_0_0.35_2_3_7404_0_0.35_1_W17_Y33_Q118d1ohpa__clean_0001_N22.rd1_000000196_0000100002_0000001_0.h.pdb	model_4_ptm	67.527	0.55	11.1	/mnt/net/scratch/gyurie/ntf2_1st_binder_af2/roc/af2/split_1/416_model_4_ptm.pdb	/mnt/net/scratch/gyurie/ntf2_1st_binder_af2/roc/renamed_pdbs/beta_ro9_5725_0_0.35_2_3_7404_0_0.35_1_W17_Y33_Q118d1ohpa__clean_0001_N22.rd1_000000196_0000100002_0000001_0.h.pdb	4.1165276303827945	4.1855916921804415	False	roc	split_1
416	416	417	../renamed_pdbs/beta_ro9_5725_0_0.35_2_3_7404_0_0.35_1_W17_Y33_Q118d1ohpa__clean_0001_N22.rd1_000000212_0000100002_0000001_0.h.pdb	model_4_ptm	75.033	0.634	11.2	/mnt/net/scratch/gyurie/ntf2_1st_binder_af2/roc/af2/split_1/417_model_4_ptm.pdb	/mnt/net/scratch/gyurie/ntf2_1st_binder_af2/roc/renamed_pdbs/beta_ro9_5725_0_0.35_2_3_7404_0_0.35_1_W17_Y33_Q118d1ohpa__clean_0001_N22.rd1_000000212_0000100002_0000001_0.h.pdb	3.695554041483092	3.905706922744687	False	roc	split_1
417	417	418	../renamed_pdbs/beta_ro9_5725_0_0.35_2_3_7404_0_0.35_1_W17_Y33_Q118d1ohpa__clean_0001_N22.rd1_000000242_0000100001_0000001_0.h.pdb	model_4_ptm	74.8	0.62	11.1	/mnt/net/scratch/gyurie/ntf2_1st_binder_af2/roc/af2/split_1/418_model_4_ptm.pdb	/mnt/net/scratch/gyurie/ntf2_1st_binder_af2/roc/renamed_pdbs/beta_ro9_5725_0_0.35_2_3_7404_0_0.35_1_W17_Y33_Q118d1ohpa__clean_0001_N22.rd1_000000242_0000100001_0000001_0.h.pdb	4.354387289869522	4.533671121973307	False	roc	split_1
418	418	419	../renamed_pdbs/beta_ro9_622_0_0.45_1_3_52_1_0.45_3_Y14_Y30_Q105_H117.rd1_000000004_0000100003_0000001_0.h.pdb	model_4_ptm	81.376	0.703	11.2	/mnt/net/scratch/gyurie/ntf2_1st_binder_af2/roc/af2/split_1/419_model_4_ptm.pdb	/mnt/net/scratch/gyurie/ntf2_1st_binder_af2/roc/renamed_pdbs/beta_ro9_622_0_0.45_1_3_52_1_0.45_3_Y14_Y30_Q105_H117.rd1_000000004_0000100003_0000001_0.h.pdb	2.003349106455555	2.8103561878718843	True	roc	split_1
419	419	420	../renamed_pdbs/beta_ro9_622_0_0.45_1_3_52_1_0.45_3_Y14_Y30_Q105_H117.rd1_000000005_0000300010_0000001_0.h.pdb	model_4_ptm	80.047	0.698	11.2	/mnt/net/scratch/gyurie/ntf2_1st_binder_af2/roc/af2/split_1/420_model_4_ptm.pdb	/mnt/net/scratch/gyurie/ntf2_1st_binder_af2/roc/renamed_pdbs/beta_ro9_622_0_0.45_1_3_52_1_0.45_3_Y14_Y30_Q105_H117.rd1_000000005_0000300010_0000001_0.h.pdb	2.0855111269269977	2.847612158470453	False	roc	split_1
420	420	421	../renamed_pdbs/beta_ro9_622_0_0.45_1_3_52_1_0.45_3_Y14_Y30_Q105_H117.rd1_000000086_0000100003_0000001_0.h.pdb	model_4_ptm	81.591	0.706	11.1	/mnt/net/scratch/gyurie/ntf2_1st_binder_af2/roc/af2/split_1/421_model_4_ptm.pdb	/mnt/net/scratch/gyurie/ntf2_1st_binder_af2/roc/renamed_pdbs/beta_ro9_622_0_0.45_1_3_52_1_0.45_3_Y14_Y30_Q105_H117.rd1_000000086_0000100003_0000001_0.h.pdb	1.426991753056981	2.479316344010812	False	roc	split_1
421	421	422	../renamed_pdbs/hugh_ro15_1883_0_0.25_2_13_6142_0_0.45_3_K14_D104_Y106_S118d2f99a__clean_0001_N22.rd1_000000015_0000100001_0000001_0.h.pdb	model_4_ptm	87.336	0.759	11.1	/mnt/net/scratch/gyurie/ntf2_1st_binder_af2/roc/af2/split_1/422_model_4_ptm.pdb	/mnt/net/scratch/gyurie/ntf2_1st_binder_af2/roc/renamed_pdbs/hugh_ro15_1883_0_0.25_2_13_6142_0_0.45_3_K14_D104_Y106_S118d2f99a__clean_0001_N22.rd1_000000015_0000100001_0000001_0.h.pdb	0.988968672483496	2.2418632553981466	False	roc	split_1
422	422	423	../renamed_pdbs/hugh_ro15_1883_0_0.25_2_13_6142_0_0.45_3_K14_D104_Y106_S118d2f99a__clean_0001_N22.rd1_000000058_0000100001_0000001_0.h.pdb	model_4_ptm	89.886	0.785	12.0	/mnt/net/scratch/gyurie/ntf2_1st_binder_af2/roc/af2/split_1/423_model_4_ptm.pdb	/mnt/net/scratch/gyurie/ntf2_1st_binder_af2/roc/renamed_pdbs/hugh_ro15_1883_0_0.25_2_13_6142_0_0.45_3_K14_D104_Y106_S118d2f99a__clean_0001_N22.rd1_000000058_0000100001_0000001_0.h.pdb	0.8824324156652389	2.224665886296422	False	roc	split_1
423	423	424	../renamed_pdbs/hugh_ro15_1883_0_0.25_2_13_6142_0_0.45_3_K14_D104_Y106_S118d2f99a__clean_0001_N22.rd1_000000104_0000100001_0000001_0.h.pdb	model_4_ptm	86.766	0.715	11.3	/mnt/net/scratch/gyurie/ntf2_1st_binder_af2/roc/af2/split_1/424_model_4_ptm.pdb	/mnt/net/scratch/gyurie/ntf2_1st_binder_af2/roc/renamed_pdbs/hugh_ro15_1883_0_0.25_2_13_6142_0_0.45_3_K14_D104_Y106_S118d2f99a__clean_0001_N22.rd1_000000104_0000100001_0000001_0.h.pdb	1.900837052236524	2.7949290293852047	False	roc	split_1
424	424	425	../renamed_pdbs/hugh_ro15_1883_0_0.25_2_13_6142_0_0.45_3_K14_D104_Y106_S118d2f99a__clean_0001_N22.rd1_000000106_0000100002_0000001_0.h.pdb	model_4_ptm	87.434	0.744	11.2	/mnt/net/scratch/gyurie/ntf2_1st_binder_af2/roc/af2/split_1/425_model_4_ptm.pdb	/mnt/net/scratch/gyurie/ntf2_1st_binder_af2/roc/renamed_pdbs/hugh_ro15_1883_0_0.25_2_13_6142_0_0.45_3_K14_D104_Y106_S118d2f99a__clean_0001_N22.rd1_000000106_0000100002_0000001_0.h.pdb	1.1005080080012395	1.950163746469933	False	roc	split_1
425	425	426	../renamed_pdbs/hugh_ro15_1883_0_0.25_2_13_6142_0_0.45_3_K14_D104_Y106_S118d2f99a__clean_0001_N22.rd1_000000150_0000100002_0000001_0.h.pdb	model_4_ptm	89.154	0.762	11.2	/mnt/net/scratch/gyurie/ntf2_1st_binder_af2/roc/af2/split_1/426_model_4_ptm.pdb	/mnt/net/scratch/gyurie/ntf2_1st_binder_af2/roc/renamed_pdbs/hugh_ro15_1883_0_0.25_2_13_6142_0_0.45_3_K14_D104_Y106_S118d2f99a__clean_0001_N22.rd1_000000150_0000100002_0000001_0.h.pdb	2.2676225101308223	2.1729583209909515	False	roc	split_1
426	426	427	../renamed_pdbs/hugh_ro15_1883_0_0.25_2_13_6142_0_0.45_3_K14_D104_Y106_S118d2f99a__clean_0001_N22.rd1_000000156_0000100002_0000001_0.h.pdb	model_4_ptm	89.538	0.783	11.1	/mnt/net/scratch/gyurie/ntf2_1st_binder_af2/roc/af2/split_1/427_model_4_ptm.pdb	/mnt/net/scratch/gyurie/ntf2_1st_binder_af2/roc/renamed_pdbs/hugh_ro15_1883_0_0.25_2_13_6142_0_0.45_3_K14_D104_Y106_S118d2f99a__clean_0001_N22.rd1_000000156_0000100002_0000001_0.h.pdb	0.9336314788895604	2.140894793532531	False	roc	split_1
427	427	428	../renamed_pdbs/hugh_ro15_1883_0_0.25_2_13_6142_0_0.45_3_K14_D104_Y106_S118d2f99a__clean_0001_N22.rd1_000000158_0000100001_0000001_0.h.pdb	model_4_ptm	85.269	0.662	11.1	/mnt/net/scratch/gyurie/ntf2_1st_binder_af2/roc/af2/split_1/428_model_4_ptm.pdb	/mnt/net/scratch/gyurie/ntf2_1st_binder_af2/roc/renamed_pdbs/hugh_ro15_1883_0_0.25_2_13_6142_0_0.45_3_K14_D104_Y106_S118d2f99a__clean_0001_N22.rd1_000000158_0000100001_0000001_0.h.pdb	2.257933013919926	2.578391818289452	False	roc	split_1
428	428	429	../renamed_pdbs/hugh_ro15_1883_0_0.25_2_13_6142_0_0.45_3_K14_D104_Y106_S118d2f99a__clean_0001_N22.rd1_000000177_0000100002_0000001_0.h.pdb	model_4_ptm	89.402	0.794	11.0	/mnt/net/scratch/gyurie/ntf2_1st_binder_af2/roc/af2/split_1/429_model_4_ptm.pdb	/mnt/net/scratch/gyurie/ntf2_1st_binder_af2/roc/renamed_pdbs/hugh_ro15_1883_0_0.25_2_13_6142_0_0.45_3_K14_D104_Y106_S118d2f99a__clean_0001_N22.rd1_000000177_0000100002_0000001_0.h.pdb	1.134670550232462	1.7076650025046047	False	roc	split_1
429	429	430	../renamed_pdbs/hugh_ro15_1883_0_0.25_2_13_6142_0_0.45_3_K14_D104_Y106_S118d2f99a__clean_0001_N22.rd1_000000192_0000100001_0000001_0.h.pdb	model_4_ptm	89.256	0.783	11.2	/mnt/net/scratch/gyurie/ntf2_1st_binder_af2/roc/af2/split_1/430_model_4_ptm.pdb	/mnt/net/scratch/gyurie/ntf2_1st_binder_af2/roc/renamed_pdbs/hugh_ro15_1883_0_0.25_2_13_6142_0_0.45_3_K14_D104_Y106_S118d2f99a__clean_0001_N22.rd1_000000192_0000100001_0000001_0.h.pdb	1.1704282666219057	1.895369488175979	False	roc	split_1
430	430	431	../renamed_pdbs/hugh_ro15_1883_0_0.25_2_13_6142_0_0.45_3_K14_D104_Y106_S118d2f99a__clean_0001_N22.rd1_000000231_0000100002_0000001_0.h.pdb	model_4_ptm	54.339	0.441	11.1	/mnt/net/scratch/gyurie/ntf2_1st_binder_af2/roc/af2/split_1/431_model_4_ptm.pdb	/mnt/net/scratch/gyurie/ntf2_1st_binder_af2/roc/renamed_pdbs/hugh_ro15_1883_0_0.25_2_13_6142_0_0.45_3_K14_D104_Y106_S118d2f99a__clean_0001_N22.rd1_000000231_0000100002_0000001_0.h.pdb	15.22258842718482	10.73888733541536	False	roc	split_1
431	431	432	../renamed_pdbs/hugh_ro15_1883_0_0.25_2_13_6142_0_0.45_3_K14_D104_Y106_S118d2f99a__clean_0001_N22.rd1_000000254_0000100001_0000001_0.h.pdb	model_4_ptm	91.793	0.814	11.9	/mnt/net/scratch/gyurie/ntf2_1st_binder_af2/roc/af2/split_1/432_model_4_ptm.pdb	/mnt/net/scratch/gyurie/ntf2_1st_binder_af2/roc/renamed_pdbs/hugh_ro15_1883_0_0.25_2_13_6142_0_0.45_3_K14_D104_Y106_S118d2f99a__clean_0001_N22.rd1_000000254_0000100001_0000001_0.h.pdb	0.7995371097539625	1.8468798220866085	False	roc	split_1
432	432	433	../renamed_pdbs/hugh_ro15_2604_0_0.15_5_6_6142_0_0.45_3_K14_D104_Y106_S118d3mg3a2_clean_0001_N22.rd1_000000202_0000100001_0000001_1.h.pdb	model_4_ptm	57.334	0.447	11.2	/mnt/net/scratch/gyurie/ntf2_1st_binder_af2/roc/af2/split_1/433_model_4_ptm.pdb	/mnt/net/scratch/gyurie/ntf2_1st_binder_af2/roc/renamed_pdbs/hugh_ro15_2604_0_0.15_5_6_6142_0_0.45_3_K14_D104_Y106_S118d3mg3a2_clean_0001_N22.rd1_000000202_0000100001_0000001_1.h.pdb	15.560848629036537	12.159057413195091	False	roc	split_1
433	433	434	../renamed_pdbs/hugh_ro15_3417_0_0.05_2_9_7404_0_0.35_1_W17_Y33_Q117d3mg3a2_clean_0001_N22.rd1_000000093_0000100001_0000001_0.h.pdb	model_4_ptm	86.325	0.749	11.2	/mnt/net/scratch/gyurie/ntf2_1st_binder_af2/roc/af2/split_1/434_model_4_ptm.pdb	/mnt/net/scratch/gyurie/ntf2_1st_binder_af2/roc/renamed_pdbs/hugh_ro15_3417_0_0.05_2_9_7404_0_0.35_1_W17_Y33_Q117d3mg3a2_clean_0001_N22.rd1_000000093_0000100001_0000001_0.h.pdb	1.7879664057988014	3.086631585511197	False	roc	split_1
434	434	435	../renamed_pdbs/hugh_ro15_3417_0_0.05_2_9_7404_0_0.35_1_W17_Y33_Q117d3mg3a2_clean_0001_N22.rd1_000000145_0000100001_0000001_0.h.pdb	model_4_ptm	88.619	0.783	11.0	/mnt/net/scratch/gyurie/ntf2_1st_binder_af2/roc/af2/split_1/435_model_4_ptm.pdb	/mnt/net/scratch/gyurie/ntf2_1st_binder_af2/roc/renamed_pdbs/hugh_ro15_3417_0_0.05_2_9_7404_0_0.35_1_W17_Y33_Q117d3mg3a2_clean_0001_N22.rd1_000000145_0000100001_0000001_0.h.pdb	1.5685169818565454	1.560338474377497	False	roc	split_1
435	435	436	../renamed_pdbs/hugh_ro15_3417_0_0.05_2_9_7404_0_0.35_1_W17_Y33_Q117d3mg3a2_clean_0001_N22.rd1_000000158_0000100001_0000001_0.h.pdb	model_4_ptm	87.263	0.781	11.1	/mnt/net/scratch/gyurie/ntf2_1st_binder_af2/roc/af2/split_1/436_model_4_ptm.pdb	/mnt/net/scratch/gyurie/ntf2_1st_binder_af2/roc/renamed_pdbs/hugh_ro15_3417_0_0.05_2_9_7404_0_0.35_1_W17_Y33_Q117d3mg3a2_clean_0001_N22.rd1_000000158_0000100001_0000001_0.h.pdb	1.6182500021659816	1.8990280119549476	False	roc	split_1
436	436	437	../renamed_pdbs/hugh_ro15_3417_0_0.05_2_9_7404_0_0.35_1_W17_Y33_Q117d3mg3a2_clean_0001_N22.rd1_000000170_0000100001_0000001_0.h.pdb	model_4_ptm	86.789	0.768	11.2	/mnt/net/scratch/gyurie/ntf2_1st_binder_af2/roc/af2/split_1/437_model_4_ptm.pdb	/mnt/net/scratch/gyurie/ntf2_1st_binder_af2/roc/renamed_pdbs/hugh_ro15_3417_0_0.05_2_9_7404_0_0.35_1_W17_Y33_Q117d3mg3a2_clean_0001_N22.rd1_000000170_0000100001_0000001_0.h.pdb	1.6139479432073296	2.67540481127193	False	roc	split_1
437	437	438	../renamed_pdbs/hugh_ro15_3417_0_0.05_2_9_7404_0_0.35_1_W17_Y33_Q117d3mg3a2_clean_0001_N22.rd1_000000213_0000100004_0000001_0.h.pdb	model_4_ptm	85.652	0.738	11.1	/mnt/net/scratch/gyurie/ntf2_1st_binder_af2/roc/af2/split_1/438_model_4_ptm.pdb	/mnt/net/scratch/gyurie/ntf2_1st_binder_af2/roc/renamed_pdbs/hugh_ro15_3417_0_0.05_2_9_7404_0_0.35_1_W17_Y33_Q117d3mg3a2_clean_0001_N22.rd1_000000213_0000100004_0000001_0.h.pdb	1.5897262213670362	2.970421598135672	False	roc	split_1
438	438	439	../renamed_pdbs/hugh_ro15_3417_0_0.05_2_9_7404_0_0.35_1_W17_Y33_Q117d3mg3a2_clean_0001_N22.rd1_000000224_0000100002_0000001_0.h.pdb	model_4_ptm	81.863	0.686	10.9	/mnt/net/scratch/gyurie/ntf2_1st_binder_af2/roc/af2/split_1/439_model_4_ptm.pdb	/mnt/net/scratch/gyurie/ntf2_1st_binder_af2/roc/renamed_pdbs/hugh_ro15_3417_0_0.05_2_9_7404_0_0.35_1_W17_Y33_Q117d3mg3a2_clean_0001_N22.rd1_000000224_0000100002_0000001_0.h.pdb	1.439887835518952	2.3785538274492306	False	roc	split_1
439	439	440	../renamed_pdbs/hugh_ro15_3525_2_0.05_5_11_6142_0_0.45_3_K11_D104_Y106_S118d2bmob1_clean_0001_D19_R65.rd1_000000071_0000100001_0000001_0.h.pdb	model_4_ptm	90.633	0.81	11.9	/mnt/net/scratch/gyurie/ntf2_1st_binder_af2/roc/af2/split_1/440_model_4_ptm.pdb	/mnt/net/scratch/gyurie/ntf2_1st_binder_af2/roc/renamed_pdbs/hugh_ro15_3525_2_0.05_5_11_6142_0_0.45_3_K11_D104_Y106_S118d2bmob1_clean_0001_D19_R65.rd1_000000071_0000100001_0000001_0.h.pdb	0.9207158013023038	1.9328463795166069	False	roc	split_1
440	440	441	../renamed_pdbs/hugh_ro15_3525_2_0.05_5_11_6142_0_0.45_3_K11_D104_Y106_S118d2bmob1_clean_0001_D19_R65.rd1_000000153_0000400014_0000001_0.h.pdb	model_4_ptm	89.64	0.801	11.2	/mnt/net/scratch/gyurie/ntf2_1st_binder_af2/roc/af2/split_1/441_model_4_ptm.pdb	/mnt/net/scratch/gyurie/ntf2_1st_binder_af2/roc/renamed_pdbs/hugh_ro15_3525_2_0.05_5_11_6142_0_0.45_3_K11_D104_Y106_S118d2bmob1_clean_0001_D19_R65.rd1_000000153_0000400014_0000001_0.h.pdb	1.074786930029008	1.9214331797803377	False	roc	split_1
441	441	442	../renamed_pdbs/hugh_ro15_4045_0_0.15_5_12_6142_0_0.45_3_K13_D103_Y105_S117d1m98a2_clean_0001_N21.rd1_000000037_0000100001_0000001_0.h.pdb	model_4_ptm	91.761	0.817	11.1	/mnt/net/scratch/gyurie/ntf2_1st_binder_af2/roc/af2/split_1/442_model_4_ptm.pdb	/mnt/net/scratch/gyurie/ntf2_1st_binder_af2/roc/renamed_pdbs/hugh_ro15_4045_0_0.15_5_12_6142_0_0.45_3_K13_D103_Y105_S117d1m98a2_clean_0001_N21.rd1_000000037_0000100001_0000001_0.h.pdb	0.9126094340483306	1.9482422579731329	False	roc	split_1
442	442	443	../renamed_pdbs/hugh_ro15_4045_0_0.15_5_12_6142_0_0.45_3_K13_D103_Y105_S117d1m98a2_clean_0001_N21.rd1_000000086_0000100002_0000001_0.h.pdb	model_4_ptm	84.848	0.751	11.1	/mnt/net/scratch/gyurie/ntf2_1st_binder_af2/roc/af2/split_1/443_model_4_ptm.pdb	/mnt/net/scratch/gyurie/ntf2_1st_binder_af2/roc/renamed_pdbs/hugh_ro15_4045_0_0.15_5_12_6142_0_0.45_3_K13_D103_Y105_S117d1m98a2_clean_0001_N21.rd1_000000086_0000100002_0000001_0.h.pdb	2.5060274643791773	2.8250273122500658	False	roc	split_1
443	443	444	../renamed_pdbs/hugh_ro15_4045_0_0.15_5_12_6142_0_0.45_3_K13_D103_Y105_S117d1m98a2_clean_0001_N21.rd1_000000097_0000100001_0000001_0.h.pdb	model_4_ptm	75.981	0.667	11.2	/mnt/net/scratch/gyurie/ntf2_1st_binder_af2/roc/af2/split_1/444_model_4_ptm.pdb	/mnt/net/scratch/gyurie/ntf2_1st_binder_af2/roc/renamed_pdbs/hugh_ro15_4045_0_0.15_5_12_6142_0_0.45_3_K13_D103_Y105_S117d1m98a2_clean_0001_N21.rd1_000000097_0000100001_0000001_0.h.pdb	3.4556236407231964	3.978339374791	False	roc	split_1
444	444	445	../renamed_pdbs/hugh_ro15_4045_0_0.15_5_12_6142_0_0.45_3_K13_D103_Y105_S117d1m98a2_clean_0001_N21.rd1_000000108_0000200005_0000001_0.h.pdb	model_4_ptm	84.604	0.746	11.0	/mnt/net/scratch/gyurie/ntf2_1st_binder_af2/roc/af2/split_1/445_model_4_ptm.pdb	/mnt/net/scratch/gyurie/ntf2_1st_binder_af2/roc/renamed_pdbs/hugh_ro15_4045_0_0.15_5_12_6142_0_0.45_3_K13_D103_Y105_S117d1m98a2_clean_0001_N21.rd1_000000108_0000200005_0000001_0.h.pdb	0.9850958293988143	1.652016123230677	False	roc	split_1
445	445	446	../renamed_pdbs/hugh_ro15_4045_0_0.15_5_12_6142_0_0.45_3_K13_D103_Y105_S117d1m98a2_clean_0001_N21.rd1_000000156_0000100001_0000001_0.h.pdb	model_4_ptm	81.646	0.688	10.9	/mnt/net/scratch/gyurie/ntf2_1st_binder_af2/roc/af2/split_1/446_model_4_ptm.pdb	/mnt/net/scratch/gyurie/ntf2_1st_binder_af2/roc/renamed_pdbs/hugh_ro15_4045_0_0.15_5_12_6142_0_0.45_3_K13_D103_Y105_S117d1m98a2_clean_0001_N21.rd1_000000156_0000100001_0000001_0.h.pdb	2.650491744122477	3.375593251770807	False	roc	split_1
446	446	447	../renamed_pdbs/hugh_ro15_4045_0_0.15_5_12_6142_0_0.45_3_K13_D103_Y105_S117d1m98a2_clean_0001_N21.rd1_000000181_0000200006_0000001_0.h.pdb	model_4_ptm	81.414	0.707	11.1	/mnt/net/scratch/gyurie/ntf2_1st_binder_af2/roc/af2/split_1/447_model_4_ptm.pdb	/mnt/net/scratch/gyurie/ntf2_1st_binder_af2/roc/renamed_pdbs/hugh_ro15_4045_0_0.15_5_12_6142_0_0.45_3_K13_D103_Y105_S117d1m98a2_clean_0001_N21.rd1_000000181_0000200006_0000001_0.h.pdb	3.2948549971074503	3.971850144012268	False	roc	split_1
[truncated: 55,020 more rows]
