# Supplementary material for: Small-molecule binding and sensing with a designed protein family
Source: Nat Commun. 2026 Mar 28;17:4533. doi: 10.1038/s41467-026-70953-8 (PMC13194776; doi:10.1038/s41467-026-70953-8)
Supplement: Supplementary file 4 — Source Data [file 41467_2026_70953_MOESM4_ESM.zip › support_data/SupplementaryFig2_and_SupplementaryFig4/designs_rosetta_metrics_w_yeast_hit_info.csv]

	Unnamed: 0	ID	Name	Model/Tag	lDDT	pTM	Time	af2_model_path	ref_model_path	ca_rmsd	sc_rmsd	is_yeast_hit	target	split_id	sub_tr	is_hit	Unnamed: 0.1	tag	Unnamed: 0.1.1
0	hcy	328.774	-41.682	hugh_hcy_1084060_0_T113_1478_2_0.45_4_13_3846_2_0.35_3_K12_D103_Y105_T113.rd1_000000082_0000100005_0000001_0	4.0	hcy_145	False
1	hcy	290.574	-40.548	hugh_hcy_1091962_0_Y81_2810_2_0.15_4_14_2978_2_0.35_1_Y14_Y81_D100_S114d1o7nb__clean_0001_D18_R65.rd1_000000249_0000400012_0000001_0	6.0	hcy_108	False
2	hcy	323.997	-39.228	hugh_hcy_1084060_0_T113_1478_2_0.45_4_13_3846_2_0.35_3_K12_D103_Y105_T113.rd1_000000060_0000200007_0000001_0	6.0	hcy_146	False
3	hcy	301.613	-38.991	hugh_hcy_1073032_0_K120_2047_0_0.15_1_18_1882_2_0.45_3_E17_W29_K120d1ohpa__clean_0001_N22.rd1_000000189_0000300016_0000001_0	5.0	hcy_164	False
4	hcy	289.185	-38.312	hugh_hcy_1093761_0_K10_6434_2_0.45_2_7_6142_0_0.45_3_K10_D101_Y103_S111d2imja1_clean_0001_N18.rd1_000000001_0000100001_0000001_0	7.0	hcy_84	False
5	hcy	294.122	-37.365	hugh_hcy_1080600_0_S121_4037_0_0.35_4_18_6142_0_0.45_3_K13_D107_Y109_S121d2f99a__clean_0001_N21.rd1_000000086_0000100004_0000001_0	5.0	hcy_166	False
6	hcy	277.142	-37.048	hugh_hcy_1093761_0_K10_6434_2_0.45_2_7_6142_0_0.45_3_K10_D101_Y103_S111d2imja1_clean_0001_N18.rd1_000000039_0000200008_0000001_0	7.0	hcy_87	False
7	hcy	292.657	-36.879	hugh_hcy_1077680_0_K11_4323_2_0.05_4_14_3794_1_0.25_5_K11_D102_Y104d2gexa1_clean_0001_N19.rd1_000000237_0000200008_0000001_0	5.0	hcy_119	False
8	hcy	278.72	-36.852	hugh_hcy_1105182_0_S112_2863_1_0.35_1_9_6142_0_0.45_3_K10_D101_Y103_S112d3dxoa1_clean_0001_N18.rd1_000000266_0000100003_0000001_1	4.0	hcy_105	False
9	hcy	328.658	-36.599	hugh_hcy_1084060_0_T113_1478_2_0.45_4_13_3846_2_0.35_3_K12_D103_Y105_T113.rd1_000000027_0000100003_0000001_0	6.0	hcy_148	False
10	hcy	292.209	-36.323	hugh_hcy_1064567_0_K110_730_0_0.35_3_0_1882_2_0.45_3_E13_W25_K110d1ohpa__clean_0001_N18.rd1_000000168_0000100004_0000001_0	6.0	hcy_10	False
11	hcy	304.812	-36.048	hugh_hcy_1089387_0_S121_886_0_0.25_1_18_6142_0_0.45_3_K14_D107_Y109_S121d3mg3a2_clean_0001_N22.rd1_000000033_0000100001_0000001_0	4.0	hcy_151	False
12	hcy	278.29	-35.816	hugh_hcy_1077680_0_K11_4323_2_0.05_4_14_3794_1_0.25_5_K11_D102_Y104d2gexa1_clean_0001_N19.rd1_000000099_0000500007_0000001_0	5.0	hcy_115	False
13	hcy	280.818	-35.79400000000001	hugh_hcy_1077680_0_K11_4323_2_0.05_4_14_3794_1_0.25_5_K11_D102_Y104d2gexa1_clean_0001_N19.rd1_000000261_0000100001_0000001_0	7.0	hcy_109	False
14	hcy	286.826	-35.78800000000001	hugh_hcy_1076412_0_S111_3150_0_0.25_4_9_2977_1_0.05_1_Y14_D96_Y98_S111.rd1_000000277_0000100001_0000001_0	6.0	hcy_132	False
15	hcy	277.827	-35.772	hugh_hcy_1070493_0_K12_625_2_0.45_3_3_6142_0_0.45_3_K12_D103_Y105_S113.rd1_000000067_0000100004_0000001_0	5.0	hcy_45	False
16	hcy	290.235	-35.67800000000001	hugh_hcy_1077680_0_K11_4323_2_0.05_4_14_3794_1_0.25_5_K11_D102_Y104d2gexa1_clean_0001_N19.rd1_000000215_0000500017_0000001_0	7.0	hcy_123	False
17	hcy	285.587	-35.63	hugh_hcy_1070820_0_R67_739_2_0.15_2_19_3420_2_0.25_2_D10_R13_Y100_Y104d2bmob1_clean_0001_D18_R67.rd1_000000154_0000100004_0000001_0	5.0	hcy_69	False
18	hcy	286.909	-35.586	hugh_hcy_1082623_0_S107_2861_1_0.25_4_12_6142_0_0.45_3_K10_D97_Y99_S107d2f99a__clean_0001_N18.rd1_000000234_0000100005_0000001_0	5.0	hcy_182	False
19	hcy	302.3040000000001	-35.509	hugh_hcy_1078134_0_S109_3150_0_0.25_4_2_6142_0_0.45_3_K10_D98_Y100_S109.rd1_000000295_0000600020_0000001_0	4.0	hcy_83	False
20	hcy	292.569	-35.48300000000001	hugh_hcy_1093761_0_K10_6434_2_0.45_2_7_6142_0_0.45_3_K10_D101_Y103_S111d2imja1_clean_0001_N18.rd1_000000000_0000200006_0000001_0	4.0	hcy_85	False
21	hcy	308.86	-35.369	hugh_hcy_1089387_0_S121_886_0_0.25_1_18_6142_0_0.45_3_K14_D107_Y109_S121d3mg3a2_clean_0001_N22.rd1_000000089_0000100003_0000001_0	4.0	hcy_152	False
22	hcy	284.274	-35.313	hugh_hcy_1075278_0_S119_5210_0_0.45_5_1_2096_1_0.35_1_Y17_D100_Y102_S119d2gexa1_clean_0001_N21.rd1_000000062_0001300011_0000001_0	5.0	hcy_0	False
23	hcy	290.774	-35.302	hugh_hcy_1089387_0_S121_886_0_0.25_1_18_6142_0_0.45_3_K14_D107_Y109_S121d3mg3a2_clean_0001_N22.rd1_000000083_0000100008_0000001_0	6.0	hcy_153	False
24	hcy	269.898	-35.273	hugh_hcy_1066900_1_H100_637_2_0.35_2_14_1806_2_0.45_5_Y14_H100_W102d1wqlb1_clean_0001_D18_S64_H66.rd1_000000233_0000200007_0000001_0	4.0	hcy_70	False
25	hcy	282.236	-35.178000000000004	hugh_hcy_1063812_1_S109_7417_0_0.15_5_10_6142_0_0.45_3_K10_D99_Y101_S109d1wqlb1_clean_0001_D18_S62_H64.rd1_000000237_0000100005_0000001_0	5.0	hcy_65	False
26	hcy	289.983	-35.137	hugh_hcy_1073032_0_K120_2047_0_0.15_1_18_1882_2_0.45_3_E17_W29_K120d1ohpa__clean_0001_N22.rd1_000000050_0000300007_0000001_0	4.0	hcy_162	False
27	hcy	286.263	-35.103	hugh_hcy_1074130_0_K11_4323_2_0.05_4_16_3846_2_0.35_3_K11_D102_Y104_T116d1m98a2_clean_0001_N19.rd1_000000185_0000200013_0000001_0	4.0	hcy_29	False
28	hcy	263.2	-34.942	hugh_hcy_1093761_0_K10_6434_2_0.45_2_7_6142_0_0.45_3_K10_D101_Y103_S111d2imja1_clean_0001_N18.rd1_000000073_0000200007_0000001_0	5.0	hcy_93	False
29	hcy	294.401	-34.901	hugh_hcy_1073032_0_K120_2047_0_0.15_1_18_1882_2_0.45_3_E17_W29_K120d1ohpa__clean_0001_N22.rd1_000000088_0000500019_0000001_0	4.0	hcy_163	False
30	hcy	279.67	-34.9	hugh_hcy_1070843_0_K10_2169_0_0.45_2_2_6142_0_0.45_3_K10_D101_Y103_S111.rd1_000000022_0000200001_0000001_0	4.0	hcy_53	False
31	hcy	271.125	-34.78	hugh_hcy_1065726_0_H97_2980_0_0.05_1_3_668_0_0.05_2_Y14_H97_W99.rd1_000000153_0000100001_0000001_0	5.0	hcy_13	False
32	hcy	288.789	-34.774	hugh_hcy_1064814_0_S110_7189_2_0.45_5_2_6142_0_0.45_3_K11_D100_Y102_S110d3dxoa1_clean_0001_N19.rd1_000000222_0000100001_0000001_0	5.0	hcy_138	False
33	hcy	282.353	-34.635	hugh_hcy_1112405_0_K10_6729_0_0.35_4_19_6142_0_0.45_3_K10_D101_Y103_S111.rd1_000000015_0000100002_0000001_0	5.0	hcy_150	False
34	hcy	278.807	-34.619	hugh_hcy_1064382_0_H107_1886_2_0.25_1_1_d3ec9a1_clean_0001_Y18_W109_H107d1ohpa__clean_0001_N22.rd1_000000088_0000300003_0000001_0	4.0	hcy_63	False
35	hcy	289.995	-34.466	hugh_hcy_1079604_0_K13_871_2_0.25_3_8_3846_2_0.35_3_K13_D106_Y108_T120d1sjwa__clean_0001_N21_R60.rd1_000000020_0000100007_0000001_0	6.0	hcy_97	False
36	hcy	284.461	-34.463	hugh_hcy_1064455_0_T117_3971_0_0.35_5_18_3846_2_0.35_3_K14_D103_Y105_T117d2imja1_clean_0001_N22.rd1_000000282_0000200002_0000001_0	7.0	hcy_159	False
37	hcy	296.786	-34.4	hugh_hcy_1089387_0_S121_886_0_0.25_1_18_6142_0_0.45_3_K14_D107_Y109_S121d3mg3a2_clean_0001_N22.rd1_000000060_0000100012_0000001_0	4.0	hcy_154	False
38	hcy	304.132	-34.394	hugh_hcy_1093084_0_Q110_6349_0_0.15_3_1_7404_0_0.35_1_W13_Y29_Q110d2gexa1_clean_0001_N18.rd1_000000035_0000100002_0000001_0	5.0	hcy_25	False
39	hcy	293.881	-34.281	hugh_hcy_1083248_0_K13_1864_2_0.05_17_3846_2_0.35_3_K13_D106_Y108_T120d2gexa1_clean_0001_N21.rd1_000000027_0000400013_0000001_0	5.0	hcy_14	False
40	hcy	296.853	-34.172	hugh_hcy_1061453_1_T110_1408_1_0.45_1_2_2165_2_0.45_3_Y14_E98_H100_T110d3b8la1_clean_0001_D18_H64.rd1_000000155_0000300011_0000001_0	6.0	hcy_56	False
41	hcy	285.2340000000001	-34.072	hugh_hcy_1064567_0_K110_730_0_0.35_3_0_1882_2_0.45_3_E13_W25_K110d1ohpa__clean_0001_N18.rd1_000000264_0000200007_0000001_0	4.0	hcy_12	False
42	hcy	267.142	-33.957	hugh_hcy_1079028_0_K10_2168_1_0.05_4_13_6142_0_0.45_3_K10_D100_Y102_S110d3mg3a2_clean_0001_N18.rd1_000000174_0000100004_0000001_0	4.0	hcy_35	False
43	hcy	283.763	-33.889	hugh_hcy_1072237_0_S113_941_0_0.45_5_11_6142_0_0.45_3_K11_D101_Y103_S113d2geya1_clean_0001_N19.rd1_000000200_0000100010_0000001_0	7.0	hcy_124	False
44	hcy	270.03	-33.829	hugh_hcy_1070493_0_K12_625_2_0.45_3_3_6142_0_0.45_3_K12_D103_Y105_S113.rd1_000000090_0000100002_0000001_0	5.0	hcy_44	False
45	hcy	295.392	-33.826	hugh_hcy_1064725_0_K121_3901_2_0.15_2_15_1882_2_0.45_3_E16_W28_K121d2f99a__clean_0001_N21.rd1_000000232_0000200007_0000001_0	6.0	hcy_47	False
46	hcy	263.532	-33.804	hugh_hcy_1070348_0_S114_3252_0_0.15_1_4_6142_0_0.45_3_K11_D100_Y102_S114d2gexa1_clean_0001_N19.rd1_000000269_0000200008_0000001_0	4.0	hcy_168	False
47	hcy	269.807	-33.797	hugh_hcy_1066900_1_H100_637_2_0.35_2_14_1806_2_0.45_5_Y14_H100_W102d1wqlb1_clean_0001_D18_S64_H66.rd1_000000188_0000100005_0000001_0	6.0	hcy_71	False
48	hcy	287.66	-33.782	beta_hcy_1061087_1_S110_2994_0_0.45_4_10_6142_0_0.45_3_K10_D100_Y102_S110d3ef8a1_clean_0001_D18_T63_S64_H65.rd1_000000216_0000300010_0000001_0	7.0	hcy_448	False
49	hcy	296.023	-33.772	hugh_hcy_1074130_0_K11_4323_2_0.05_4_16_3846_2_0.35_3_K11_D102_Y104_T116d1m98a2_clean_0001_N19.rd1_000000164_0000400023_0000001_0	4.0	hcy_31	False
50	hcy	270.871	-33.681	hugh_hcy_1069021_1_H68_5537_0_0.15_10_7404_0_0.35_1_W17_Y33_Q122d1gy7a__clean_0001_D22_H68.rd1_000000182_0000200002_0000001_0	5.0	hcy_42	False
51	hcy	275.824	-33.674	hugh_hcy_1093761_0_K10_6434_2_0.45_2_7_6142_0_0.45_3_K10_D101_Y103_S111d2imja1_clean_0001_N18.rd1_000000255_0000200006_0000001_0	3.0	hcy_95	False
52	hcy	300.398	-33.667	hugh_hcy_1089387_0_S121_886_0_0.25_1_18_6142_0_0.45_3_K14_D107_Y109_S121d3mg3a2_clean_0001_N22.rd1_000000287_0000100005_0000001_0	4.0	hcy_156	False
53	hcy	250.643	-33.611	hugh_hcy_1072652_1_H100_637_2_0.35_2_14_1806_2_0.45_5_Y14_H100_W102d1wqlb1_clean_0001_D18_S64_H66.rd1_000000154_0000600004_0000001_0	5.0	hcy_36	False
54	hcy	257.63	-33.53	hugh_hcy_1103111_0_R17_886_0_0.25_1_14_3420_2_0.25_2_D14_R17_Y105_Y109d2geya1_clean_0001_N22.rd1_000000037_0000100001_0000001_0	6.0	hcy_66	False
55	hcy	290.897	-33.525	hugh_hcy_1070348_0_S114_3252_0_0.15_1_4_6142_0_0.45_3_K11_D100_Y102_S114d2gexa1_clean_0001_N19.rd1_000000282_0000200011_0000001_0	5.0	hcy_169	False
56	hcy	297.175	-33.477	hugh_hcy_1085376_0_K10_1492_0_0.35_1_3_3872_2_0.35_4_K10_D101_Y103_T111.rd1_000000174_0000100002_0000001_0	4.0	hcy_96	False
57	hcy	280.86	-33.449	hugh_hcy_1073032_0_K120_2047_0_0.15_1_18_1882_2_0.45_3_E17_W29_K120d1ohpa__clean_0001_N22.rd1_000000088_0000200006_0000001_0	4.0	hcy_161	False
58	hcy	281.15	-33.431999999999995	hugh_hcy_1094486_1_K10_5681_2_0.05_2_10_3846_2_0.35_3_K10_D102_Y104_T112d3b8la1_clean_0001_D18_H67.rd1_000000131_0000200014_0000001_0	7.0	hcy_8	False
59	hcy	280.407	-33.402	hugh_hcy_1091737_1_Y29_1205_2_0.45_4_11_6762_0_0.45_4_Y14_Y29_Q101_D113d1wqlb1_clean_0001_D18_S64_H66.rd1_000000223_0000300001_0000001_0	4.0	hcy_101	False
60	hcy	301.238	-33.391	hugh_hcy_1061341_0_R17_6202_0_0.05_2_6_3420_2_0.25_2_D14_R17_Y104_Y108d2gexa1_clean_0001_N22.rd1_000000084_0000200005_0000001_0	3.0	hcy_82	False
61	hcy	262.17400000000004	-33.383	hugh_hcy_1066280_0_S122_1992_0_0.05_1_2_6142_0_0.45_3_K14_D108_Y110_S122d2gexa1_clean_0001_N22.rd1_000000275_0000100001_0000001_0	5.0	hcy_76	False
62	hcy	270.745	-33.355	hugh_hcy_1093761_0_K10_6434_2_0.45_2_7_6142_0_0.45_3_K10_D101_Y103_S111d2imja1_clean_0001_N18.rd1_000000001_0000500015_0000001_0	7.0	hcy_88	False
63	hcy	286.353	-33.348	hugh_hcy_1090621_0_K10_406_0_0.25_3_1_3846_2_0.35_3_K10_D101_Y103_T111d2gexa1_clean_0001_N18.rd1_000000280_0000100007_0000001_0	6.0	hcy_33	False
64	hcy	286.87	-33.338	hugh_hcy_1073032_0_K120_2047_0_0.15_1_18_1882_2_0.45_3_E17_W29_K120d1ohpa__clean_0001_N22.rd1_000000194_0000400025_0000001_0	5.0	hcy_165	False
65	hcy	292.344	-33.329	hugh_hcy_1074130_0_K11_4323_2_0.05_4_16_3846_2_0.35_3_K11_D102_Y104_T116d1m98a2_clean_0001_N19.rd1_000000165_0000200009_0000001_0	6.0	hcy_28	False
66	hcy	250.624	-33.325	hugh_hcy_1064298_0_H106_2045_0_0.15_5_18_d3ec9a1_clean_0001_Y17_W108_H106d1tuha__clean_0001_N21.rd1_000000055_0000800007_0000001_1	6.0	hcy_104	False
67	hcy	271.647	-33.269	hugh_hcy_1063269_0_H102_1422_0_0.25_5_19_1806_2_0.45_5_Y16_H102_W104d1o7nb__clean_0001_D20_R69.rd1_000000268_0000300003_0000001_0	4.0	hcy_15	False
68	hcy	287.43	-33.163000000000004	hugh_hcy_1072405_0_S120_879_0_0.35_5_10_6142_0_0.45_3_K14_D106_Y108_S120d1ohpa__clean_0001_N22.rd1_000000180_0000100006_0000001_0	7.0	hcy_126	False
69	hcy	277.656	-33.156	beta_hcy_1061100_0_K10_6434_2_0.45_2_7_6142_0_0.45_3_K10_D101_Y103_S111d2imja1_clean_0001_N18.rd1_000000250_0000100001_0000001_0	7.0	hcy_480	False
70	hcy	274.212	-33.12	hugh_hcy_1093761_0_K10_6434_2_0.45_2_7_6142_0_0.45_3_K10_D101_Y103_S111d2imja1_clean_0001_N18.rd1_000000129_0000100001_0000001_0	6.0	hcy_91	False
71	hcy	270.122	-33.085	hugh_hcy_1107732_0_K121_2031_0_0.15_1_1_1882_2_0.45_3_E17_W29_K121d1ohpa__clean_0001_N22.rd1_000000221_0000300001_0000001_0	6.0	hcy_140	False
72	hcy	289.867	-33.055	hugh_hcy_1076323_0_T119_3814_2_0.25_3_7_2165_2_0.45_3_Y18_E103_H105_T119d2f99a__clean_0001_N22.rd1_000000191_0000200010_0000001_0	4.0	hcy_2	False
73	hcy	299.865	-33.048	beta_hcy_1064710_0_R17_2028_1_0.05_4_10_3420_2_0.25_2_D14_R17_Y105_Y109d3mg3a2_clean_0001_N22.rd1_000000220_0000100005_0000001_0	5.0	hcy_340	False
74	hcy	281.807	-33.031	hugh_hcy_1064498_1_R98_5662_2_0.05_1_19_930_0_0.25_3_Y29_R98_D110d3b8la1_clean_0001_D18_H65.rd1_000000126_0000200011_0000001_0	6.0	hcy_59	False
75	hcy	259.316	-32.678000000000004	hugh_hcy_1066280_0_S122_1992_0_0.05_1_2_6142_0_0.45_3_K14_D108_Y110_S122d2gexa1_clean_0001_N22.rd1_000000238_0000100001_0000001_0	5.0	hcy_78	False
76	hcy	283.818	-32.677	hugh_hcy_1070634_0_K10_1788_0_0.35_5_4_3846_2_0.35_3_K10_D98_Y100_T109d3mg3a2_clean_0001_N18.rd1_000000120_0000100004_0000001_0	7.0	hcy_41	False
77	hcy	271.002	-32.675	hugh_hcy_1080007_0_S110_1452_0_0.15_1_9_6142_0_0.45_3_K10_D100_Y102_S110.rd1_000000062_0000100009_0000001_0	6.0	hcy_16	False
78	hcy	296.414	-32.633	hugh_hcy_1093809_0_S114_6735_0_0.15_4_8_2978_2_0.35_1_Y14_Y83_D100_S114d1o7nb__clean_0001_D18_R67.rd1_000000153_0000100006_0000001_0	5.0	hcy_100	False
79	hcy	274.494	-32.587	hugh_hcy_1077680_0_K11_4323_2_0.05_4_14_3794_1_0.25_5_K11_D102_Y104d2gexa1_clean_0001_N19.rd1_000000261_0000300008_0000001_0	5.0	hcy_111	False
80	hcy	273.946	-32.586	hugh_hcy_1089387_0_S121_886_0_0.25_1_18_6142_0_0.45_3_K14_D107_Y109_S121d3mg3a2_clean_0001_N22.rd1_000000177_0000100005_0000001_0	5.0	hcy_155	False
81	hcy	269.399	-32.584	hugh_hcy_1070843_0_K10_2169_0_0.45_2_2_6142_0_0.45_3_K10_D101_Y103_S111.rd1_000000041_0000400003_0000001_0	4.0	hcy_54	False
82	hcy	257.84	-32.553000000000004	hugh_hcy_1084200_0_K14_2604_0_0.15_5_6_6142_0_0.45_3_K14_D104_Y106_S118d3mg3a2_clean_0001_N22.rd1_000000062_0000100006_0000001_0	5.0	hcy_24	False
83	hcy	276.032	-32.545	hugh_hcy_1094486_1_K10_5681_2_0.05_2_10_3846_2_0.35_3_K10_D102_Y104_T112d3b8la1_clean_0001_D18_H67.rd1_000000139_0000100009_0000001_0	7.0	hcy_7	False
84	hcy	268.508	-32.494	hugh_hcy_1080173_0_T98_5611_0_0.35_1_17_7008_2_0.45_5_Y16_W35_T98_D100_H102_T112d2bmob1_clean_0001_D20_R67.rd1_000000288_0001600005_0000001_1	5.0	hcy_49	False
85	hcy	255.708	-32.492	hugh_hcy_1096421_0_R63_6525_2_0.25_1_6_541_0_0.35_1_W34_E99_H101_T115d2bmob1_clean_0001_D19_R63.rd1_000000020_0000100003_0000001_0	6.0	hcy_50	False
86	hcy	282.814	-32.491	hugh_hcy_1084336_0_K13_2630_0_0.45_2_4_3833_0_0.05_5_K13_D107_Y109d1tuha__clean_0001_N21.rd1_000000117_0000400022_0000001_0	5.0	hcy_75	False
87	hcy	281.031	-32.477	hugh_hcy_1071443_0_H100_7207_1_0.45_1_0_d3ec9a1_clean_0001_Y15_W102_H100d2bmob1_clean_0001_D19_R67.rd1_000000174_0000100001_0000001_0	7.0	hcy_3	False
88	hcy	311.817	-32.456	beta_hcy_1102371_0_S110_7189_2_0.45_5_2_6142_0_0.45_3_K11_D100_Y102_S110d3dxoa1_clean_0001_N19.rd1_000000218_0000100001_0000001_0	7.0	hcy_255	False
89	hcy	281.782	-32.384	beta_hcy_1062265_0_R13_2168_1_0.05_4_16_3420_2_0.25_2_D10_R13_Y98_Y102d1m98a2_clean_0001_N18.rd1_000000122_0000100003_0000001_0	8.0	hcy_587	False
90	hcy	257.654	-32.352	hugh_hcy_1066280_0_S122_1992_0_0.05_1_2_6142_0_0.45_3_K14_D108_Y110_S122d2gexa1_clean_0001_N22.rd1_000000292_0000500009_0000001_0	6.0	hcy_77	False
91	hcy	253.794	-32.312	hugh_hcy_1068461_0_Q115_6789_0_0.05_2_15_7404_0_0.35_1_W16_Y30_Q115d3mg3a2_clean_0001_N21.rd1_000000079_0000100004_0000001_0	5.0	hcy_178	False
92	hcy	267.91200000000003	-32.297	hugh_hcy_1077184_0_Y81_562_2_0.45_5_4_2978_2_0.35_1_Y14_Y81_D98_S112d2bmob1_clean_0001_D18_R65.rd1_000000261_0000500013_0000001_0	5.0	hcy_68	False
93	hcy	274.615	-32.279	hugh_hcy_1062107_0_N99_1975_0_0.25_2_1_1596_2_0.15_1_Y14_N99_D101_H112d2bmob1_clean_0001_D18_R65.rd1_000000204_0000400015_0000001_0	5.0	hcy_131	False
94	hcy	273.407	-32.213	hugh_hcy_1096172_0_S113_5679_2_0.15_2_13_2978_2_0.35_1_Y14_Y80_D98_S113d3mg3a2_clean_0001_N18.rd1_000000287_0000500008_0000001_0	5.0	hcy_176	False
95	hcy	263.659	-32.19	hugh_hcy_1063812_1_S109_7417_0_0.15_5_10_6142_0_0.45_3_K10_D99_Y101_S109d1wqlb1_clean_0001_D18_S62_H64.rd1_000000167_0000100011_0000001_0	4.0	hcy_64	False
96	hcy	269.822	-32.166	hugh_hcy_1093761_0_K10_6434_2_0.45_2_7_6142_0_0.45_3_K10_D101_Y103_S111d2imja1_clean_0001_N18.rd1_000000126_0000100002_0000001_0	4.0	hcy_92	False
97	hcy	274.453	-32.163000000000004	hugh_hcy_1080007_0_S110_1452_0_0.15_1_9_6142_0_0.45_3_K10_D100_Y102_S110.rd1_000000150_0000100002_0000001_0	6.0	hcy_18	False
98	hcy	281.178	-32.149	hugh_hcy_1067531_0_R102_2825_2_0.25_3_18_930_0_0.25_3_Y33_R102_D114d1m98a2_clean_0001_N22.rd1_000000213_0000400006_0000001_0	6.0	hcy_74	False
99	hcy	291.887	-32.142	hugh_hcy_1107599_0_S120_3887_0_0.45_4_7_6142_0_0.45_3_K14_D106_Y108_S120d3mg3a2_clean_0001_N22.rd1_000000236_0000100007_0000001_0	7.0	hcy_1	False
100	hcy	268.66700000000003	-32.138000000000005	hugh_hcy_1093761_0_K10_6434_2_0.45_2_7_6142_0_0.45_3_K10_D101_Y103_S111d2imja1_clean_0001_N18.rd1_000000266_0000100001_0000001_0	5.0	hcy_94	False
101	hcy	257.166	-32.031	hugh_hcy_1064298_0_H106_2045_0_0.15_5_18_d3ec9a1_clean_0001_Y17_W108_H106d1tuha__clean_0001_N21.rd1_000000059_0000700006_0000001_1	5.0	hcy_103	False
102	hcy	269.111	-31.941	hugh_hcy_1112405_0_K10_6729_0_0.35_4_19_6142_0_0.45_3_K10_D101_Y103_S111.rd1_000000257_0000200002_0000001_0	7.0	hcy_149	False
103	hcy	285.951	-31.928	hugh_hcy_1109539_0_K14_2574_2_0.05_1_16_3833_0_0.05_5_K14_D106_Y108d1tuha__clean_0001_N22.rd1_000000061_0000100002_0000001_0	5.0	hcy_20	False
104	hcy	275.214	-31.893	hugh_hcy_1079028_0_K10_2168_1_0.05_4_13_6142_0_0.45_3_K10_D100_Y102_S110d3mg3a2_clean_0001_N18.rd1_000000240_0000200009_0000001_1	6.0	hcy_34	False
105	hcy	262.005	-31.885	hugh_hcy_1082408_0_R16_1901_2_0.15_2_3_3420_2_0.25_2_D13_R16_Y105_Y109d2gexa1_clean_0001_N21.rd1_000000119_0000200006_0000001_0	5.0	hcy_185	False
106	hcy	281.345	-31.883000000000006	hugh_hcy_1120898_0_K10_2853_0_0.45_3_4_6142_0_0.45_3_K10_D99_Y101_S109d1o7nb__clean_0001_D18_R64.rd1_000000079_0000100001_0000001_0	4.0	hcy_19	False
107	hcy	270.714	-31.863000000000003	hugh_hcy_1069092_0_Q110_2928_0_0.35_5_2_7404_0_0.35_1_W13_Y29_Q110d1ohpa__clean_0001_N18.rd1_000000213_0000300007_0000001_0	4.0	hcy_4	False
108	hcy	264.571	-31.831	beta_hcy_1084255_0_K13_922_0_0.05_4_15_3794_1_0.25_5_K13_D104_Y106d3mg3a2_clean_0001_N21.rd1_000000012_0000100002_0000001_0	7.0	hcy_392	False
109	hcy	281.601	-31.796	hugh_hcy_1080600_0_S121_4037_0_0.35_4_18_6142_0_0.45_3_K13_D107_Y109_S121d2f99a__clean_0001_N21.rd1_000000059_0000200011_0000001_0	5.0	hcy_167	False
110	hcy	250.401	-31.769	hugh_hcy_1100377_0_Q120_4287_0_0.25_2_12_7404_0_0.35_1_W16_Y32_Q120d3mg3a2_clean_0001_N21.rd1_000000053_0001000006_0000001_0	4.0	hcy_73	False
111	hcy	290.626	-31.718000000000004	beta_hcy_1088416_0_K10_5493_0_0.25_2_17_3833_0_0.05_5_K10_D102_Y104d1ohpa__clean_0001_N19.rd1_000000231_0000100006_0000001_0	6.0	hcy_691	False
112	hcy	280.565	-31.658	hugh_hcy_1068461_0_Q115_6789_0_0.05_2_15_7404_0_0.35_1_W16_Y30_Q115d3mg3a2_clean_0001_N21.rd1_000000073_0000200007_0000001_0	5.0	hcy_179	False
113	hcy	272.402	-31.636	hugh_hcy_1073032_0_K120_2047_0_0.15_1_18_1882_2_0.45_3_E17_W29_K120d1ohpa__clean_0001_N22.rd1_000000027_0000200003_0000001_0	5.0	hcy_160	False
114	hcy	282.532	-31.627	hugh_hcy_1064567_0_K110_730_0_0.35_3_0_1882_2_0.45_3_E13_W25_K110d1ohpa__clean_0001_N18.rd1_000000073_0000100003_0000001_0	4.0	hcy_9	False
115	hcy	286.245	-31.61	hugh_hcy_1064455_0_T117_3971_0_0.35_5_18_3846_2_0.35_3_K14_D103_Y105_T117d2imja1_clean_0001_N22.rd1_000000029_0000700002_0000001_0	5.0	hcy_158	False
116	hcy	280.041	-31.592	hugh_hcy_1090621_0_K10_406_0_0.25_3_1_3846_2_0.35_3_K10_D101_Y103_T111d2gexa1_clean_0001_N18.rd1_000000174_0000200012_0000001_0	5.0	hcy_32	False
117	hcy	297.092	-31.536	beta_hcy_1064018_0_K14_69_0_0.25_4_3_3846_2_0.35_3_K14_D105_Y107_T119d2f99a__clean_0001_N22.rd1_000000006_0000100002_0000001_0	6.0	hcy_598	False
118	hcy	279.685	-31.393	hugh_hcy_1062107_0_N99_1975_0_0.25_2_1_1596_2_0.15_1_Y14_N99_D101_H112d2bmob1_clean_0001_D18_R65.rd1_000000160_0000400015_0000001_0	5.0	hcy_127	False
119	hcy	261.337	-31.335	beta_hcy_1089420_0_Y107_1993_2_0.15_1_11_2977_1_0.05_1_Y18_D105_Y107_S123d1sjwa__clean_0001_N22_R61.rd1_000000188_0000200012_0000001_0	7.0	hcy_220	False
120	hcy	257.45	-31.212	hugh_hcy_1087133_0_S121_2030_0_0.15_3_17_6142_0_0.45_3_K13_D107_Y109_S121d3dxoa1_clean_0001_N21.rd1_000000230_0000200014_0000001_0	4.0	hcy_38	False
121	hcy	287.991	-31.206	beta_hcy_1064710_0_R17_2028_1_0.05_4_10_3420_2_0.25_2_D14_R17_Y105_Y109d3mg3a2_clean_0001_N22.rd1_000000210_0000200013_0000001_0	5.0	hcy_343	False
122	hcy	270.311	-31.203000000000007	hugh_hcy_1066442_0_T117_4727_0_0.25_2_13_2165_2_0.45_3_Y16_E101_H103_T117d1tuha__clean_0001_N20.rd1_000000288_0000300017_0000001_0	6.0	hcy_43	False
123	hcy	274.505	-31.175	hugh_hcy_1080007_0_S110_1452_0_0.15_1_9_6142_0_0.45_3_K10_D100_Y102_S110.rd1_000000056_0000200011_0000001_0	6.0	hcy_17	False
124	hcy	278.738	-31.12	hugh_hcy_1099227_0_K11_166_0_0.05_1_3_3846_2_0.35_3_K11_D104_Y106_T116d3mg3a2_clean_0001_N19.rd1_000000204_0000200011_0000001_0	8.0	hcy_137	False
125	hcy	267.547	-31.112	beta_hcy_1069163_0_T101_6447_2_0.25_5_10_2190_0_0.25_2_W84_T101d1ohpa__clean_0001_N21.rd1_000000056_0000200003_0000001_0	7.0	hcy_192	False
126	hcy	267.35900000000004	-30.974	hugh_hcy_1066280_0_S122_1992_0_0.05_1_2_6142_0_0.45_3_K14_D108_Y110_S122d2gexa1_clean_0001_N22.rd1_000000232_0000100002_0000001_0	4.0	hcy_79	False
127	hcy	263.907	-30.964	hugh_hcy_1096172_0_S113_5679_2_0.15_2_13_2978_2_0.35_1_Y14_Y80_D98_S113d3mg3a2_clean_0001_N18.rd1_000000297_0000400007_0000001_0	5.0	hcy_175	False
128	hcy	269.9	-30.954	hugh_hcy_1093761_0_K10_6434_2_0.45_2_7_6142_0_0.45_3_K10_D101_Y103_S111d2imja1_clean_0001_N18.rd1_000000036_0000800027_0000001_0	5.0	hcy_89	False
129	hcy	269.758	-30.901	hugh_hcy_1069092_0_Q110_2928_0_0.35_5_2_7404_0_0.35_1_W13_Y29_Q110d1ohpa__clean_0001_N18.rd1_000000206_0000800019_0000001_0	4.0	hcy_5	False
130	hcy	273.176	-30.891	hugh_hcy_1093761_0_K10_6434_2_0.45_2_7_6142_0_0.45_3_K10_D101_Y103_S111d2imja1_clean_0001_N18.rd1_000000036_0000200007_0000001_0	6.0	hcy_86	False
131	hcy	261.051	-30.877	hugh_hcy_1066280_0_S122_1992_0_0.05_1_2_6142_0_0.45_3_K14_D108_Y110_S122d2gexa1_clean_0001_N22.rd1_000000238_0000400006_0000001_0	4.0	hcy_80	False
132	hcy	252.019	-30.86	hugh_hcy_1068461_0_Q115_6789_0_0.05_2_15_7404_0_0.35_1_W16_Y30_Q115d3mg3a2_clean_0001_N21.rd1_000000158_0000300021_0000001_0	4.0	hcy_181	False
133	hcy	259.392	-30.851	hugh_hcy_1077680_0_K11_4323_2_0.05_4_14_3794_1_0.25_5_K11_D102_Y104d2gexa1_clean_0001_N19.rd1_000000226_0000200006_0000001_0	5.0	hcy_118	False
134	hcy	296.4890000000001	-30.833	beta_hcy_1062344_0_Y85_1737_0_0.15_5_1_2978_2_0.35_1_Y15_Y85_D98_S116d3mg3a2_clean_0001_N19.rd1_000000191_0000500012_0000001_0	5.0	hcy_746	False
135	hcy	297.913	-30.748	beta_hcy_1095249_0_Q112_493_0_0.45_5_0_7404_0_0.35_1_W13_Y29_Q112d2bmob1_clean_0001_D18_R66.rd1_000000152_0000100001_0000001_0	5.0	hcy_581	False
136	hcy	272.396	-30.725	hugh_hcy_1098303_0_K11_4674_0_0.45_2_19_3794_1_0.25_5_K11_D97_Y99d2geya1_clean_0001_N19.rd1_000000272_0000100001_0000001_0	4.0	hcy_57	False
137	hcy	254.492	-30.72300000000001	hugh_hcy_1083873_0_R17_1994_0_0.05_2_14_3420_2_0.25_2_D14_R17_Y105_Y109d1tuha__clean_0001_N22.rd1_000000102_0000200010_0000001_0	4.0	hcy_6	False
138	hcy	280.418	-30.721	beta_hcy_1064297_0_S114_3252_0_0.15_1_4_6142_0_0.45_3_K11_D100_Y102_S114d2gexa1_clean_0001_N19.rd1_000000025_0000100006_0000001_0	5.0	hcy_521	False
139	hcy	263.018	-30.671	hugh_hcy_1096172_0_S113_5679_2_0.15_2_13_2978_2_0.35_1_Y14_Y80_D98_S113d3mg3a2_clean_0001_N18.rd1_000000016_0000300005_0000001_0	5.0	hcy_174	False
140	hcy	266.404	-30.648000000000003	hugh_hcy_1088391_1_Y33_4777_0_0.45_5_1_6762_0_0.45_4_Y18_Y33_Q105_D121d1wqlb1_clean_0001_D22_S68_H70.rd1_000000107_0000100003_0000001_0	5.0	hcy_61	False
141	hcy	271.454	-30.605	hugh_hcy_1065704_0_K11_48_1_0.25_5_4_6142_0_0.45_3_K11_D97_Y99_S111d1ohpa__clean_0001_N19.rd1_000000280_0000100001_0000001_0	4.0	hcy_135	False
142	hcy	286.9240000000001	-30.597	beta_hcy_1071262_0_H98_2692_0_0.35_5_19_1806_2_0.45_5_Y14_H98_W100d1o7nb__clean_0001_D18_R65.rd1_000000051_0000200007_0000001_0	7.0	hcy_835	False
143	hcy	263.693	-30.538	beta_hcy_1089420_0_Y107_1993_2_0.15_1_11_2977_1_0.05_1_Y18_D105_Y107_S123d1sjwa__clean_0001_N22_R61.rd1_000000120_0000200013_0000001_0	7.0	hcy_221	False
144	hcy	261.896	-30.53	hugh_hcy_1086814_0_S116_1737_0_0.15_5_1_2978_2_0.35_1_Y15_Y85_D98_S116d3mg3a2_clean_0001_N19.rd1_000000213_0000200009_0000001_0	4.0	hcy_141	False
145	hcy	281.78	-30.518	beta_hcy_1061087_1_S110_2994_0_0.45_4_10_6142_0_0.45_3_K10_D100_Y102_S110d3ef8a1_clean_0001_D18_T63_S64_H65.rd1_000000267_0000100004_0000001_0	7.0	hcy_458	False
146	hcy	272.48400000000004	-30.491	beta_hcy_1088306_0_R13_7066_0_0.05_5_2_3420_2_0.25_2_D10_R13_Y98_Y102d1o7nb__clean_0001_D18_R65.rd1_000000234_0000300011_0000001_0	8.0	hcy_560	False
147	hcy	288.272	-30.468000000000004	beta_hcy_1084595_0_K12_4864_2_0.15_2_1_6142_0_0.45_3_K12_D103_Y105_S117d2f99a__clean_0001_N20.rd1_000000031_0000300001_0000001_0	8.0	hcy_509	False
148	hcy	262.248	-30.442	hugh_hcy_1105887_0_T110_2841_0_0.25_2_6_2165_2_0.45_3_Y14_E98_H100_T110d2bmob1_clean_0001_D18_R65.rd1_000000176_0002400002_0000001_0	5.0	hcy_102	False
149	hcy	311.267	-30.438	beta_hcy_1070901_0_K120_2047_0_0.15_1_18_1882_2_0.45_3_E17_W29_K120d1ohpa__clean_0001_N22.rd1_000000007_0000100002_0000001_0	6.0	hcy_674	False
150	hcy	294.215	-30.435	beta_hcy_1069889_0_R99_7253_0_0.05_4_3_930_0_0.25_3_Y29_R99_D111d3dxoa1_clean_0001_N18.rd1_000000089_0000100002_0000001_0	7.0	hcy_820	False
151	hcy	262.281	-30.431	hugh_hcy_1084627_0_Q120_3633_0_0.05_5_4_7404_0_0.35_1_W17_Y33_Q120d2bmob1_clean_0001_D22_R69.rd1_000000281_0000100003_0000001_0	4.0	hcy_22	False
152	hcy	251.36	-30.42	hugh_hcy_1066280_0_S122_1992_0_0.05_1_2_6142_0_0.45_3_K14_D108_Y110_S122d2gexa1_clean_0001_N22.rd1_000000232_0000600009_0000001_0	6.0	hcy_81	False
153	hcy	291.7920000000001	-30.403	beta_hcy_1084510_0_S110_6368_2_0.05_2_1_6142_0_0.45_3_K10_D100_Y102_S110d1m98a2_clean_0001_N18.rd1_000000080_0000100008_0000001_0	7.0	hcy_364	False
154	hcy	257.481	-30.401	hugh_hcy_1066943_0_Y32_3287_0_0.45_4_6_6762_0_0.45_4_Y17_Y32_Q101_D117d2geya1_clean_0001_N21.rd1_000000055_0000400014_0000001_0	5.0	hcy_99	False
155	hcy	271.985	-30.398000000000003	beta_hcy_1095391_0_K10_4317_2_0.15_1_15_6142_0_0.45_3_K10_D99_Y101_S113d1tuha__clean_0001_N18.rd1_000000252_0000100003_0000001_0	7.0	hcy_226	False
156	hcy	263.346	-30.389	hugh_hcy_1062107_0_N99_1975_0_0.25_2_1_1596_2_0.15_1_Y14_N99_D101_H112d2bmob1_clean_0001_D18_R65.rd1_000000183_0001000039_0000001_0	5.0	hcy_128	False
157	hcy	285.534	-30.341	beta_hcy_1071974_0_K10_2891_0_0.15_2_0_3794_1_0.25_5_K10_D104_Y106.rd1_000000257_0000500009_0000001_0	6.0	hcy_315	False
158	hcy	304.048	-30.336	beta_hcy_1093853_0_R13_7066_0_0.05_5_2_3420_2_0.25_2_D10_R13_Y98_Y102d1o7nb__clean_0001_D18_R65.rd1_000000194_0000200002_0000001_0	4.0	hcy_570	False
159	hcy	290.942	-30.311	beta_hcy_1069741_0_T101_6447_2_0.25_5_10_2190_0_0.25_2_W84_T101d1ohpa__clean_0001_N21.rd1_000000260_0000200007_0000001_0	5.0	hcy_461	False
160	hcy	301.636	-30.278	beta_hcy_1108343_0_K12_3089_2_0.35_5_2_3846_2_0.35_3_K12_D103_Y105_T117d1sjwa__clean_0001_N20_R58.rd1_000000173_0000100001_0000001_0	6.0	hcy_579	False
161	hcy	256.79900000000004	-30.277	hugh_hcy_1087133_0_S121_2030_0_0.15_3_17_6142_0_0.45_3_K13_D107_Y109_S121d3dxoa1_clean_0001_N21.rd1_000000213_0000300021_0000001_0	7.0	hcy_40	False
162	hcy	270.694	-30.241	beta_hcy_1100163_0_S117_4045_0_0.15_5_12_6142_0_0.45_3_K13_D103_Y105_S117d1m98a2_clean_0001_N21.rd1_000000060_0000200004_0000001_0	8.0	hcy_331	False
163	hcy	290.9790000000001	-30.189	beta_hcy_1088014_0_T111_599_1_0.15_4_13_2165_2_0.45_3_Y15_E99_H101_T111d1ohpa__clean_0001_N19.rd1_000000086_0000200016_0000001_0	8.0	hcy_487	False
164	hcy	265.442	-30.17	hugh_hcy_1098303_0_K11_4674_0_0.45_2_19_3794_1_0.25_5_K11_D97_Y99d2geya1_clean_0001_N19.rd1_000000084_0000100001_0000001_0	5.0	hcy_58	False
165	hcy	265.333	-30.165	hugh_hcy_1062107_0_N99_1975_0_0.25_2_1_1596_2_0.15_1_Y14_N99_D101_H112d2bmob1_clean_0001_D18_R65.rd1_000000204_0000200007_0000001_0	6.0	hcy_130	False
166	hcy	266.681	-30.164	hugh_hcy_1065704_0_K11_48_1_0.25_5_4_6142_0_0.45_3_K11_D97_Y99_S111d1ohpa__clean_0001_N19.rd1_000000162_0000100007_0000001_0	6.0	hcy_136	False
167	hcy	264.714	-30.137	hugh_hcy_1067679_0_K121_4512_2_0.15_4_18_906_2_0.35_4_E17_W29_K121d3mg3a2_clean_0001_N22.rd1_000000138_0000800016_0000001_0	5.0	hcy_67	False
168	hcy	263.736	-30.134	hugh_hcy_1077323_0_K13_2037_0_0.45_2_4_3833_0_0.05_5_K13_D105_Y107d3dxoa1_clean_0001_N21.rd1_000000105_0000100002_0000001_0	5.0	hcy_157	False
169	hcy	260.594	-30.127	hugh_hcy_1099108_0_Q117_165_0_0.45_1_6_7404_0_0.35_1_W17_Y33_Q117d1ohpa__clean_0001_N22.rd1_000000275_0000100005_0000001_0	4.0	hcy_55	False
170	hcy	253.717	-30.025	hugh_hcy_1102676_0_H105_6883_0_0.25_5_13_d3ebta1_clean_0001_Y18_W107_H105d3dxoa1_clean_0001_N22.rd1_000000012_0000600010_0000001_0	4.0	hcy_37	False
171	hcy	257.4	-29.994	hugh_hcy_1064814_0_S110_7189_2_0.45_5_2_6142_0_0.45_3_K11_D100_Y102_S110d3dxoa1_clean_0001_N19.rd1_000000107_0000100004_0000001_0	7.0	hcy_139	False
172	hcy	268.779	-29.98	beta_hcy_1071574_1_Y81_6943_0_0.25_5_2_2978_2_0.35_1_Y14_Y81_D98_S113d3b8la1_clean_0001_D18_H65.rd1_000000039_0000100001_0000001_0	7.0	hcy_306	False
173	hcy	268.189	-29.969	hugh_hcy_1062716_0_K13_5729_0_0.15_1_11_6142_0_0.45_3_K13_D105_Y107_S119d1ohpa__clean_0001_N21.rd1_000000039_0000100005_0000001_0	5.0	hcy_183	False
174	hcy	283.875	-29.938	beta_hcy_1066899_0_S113_625_2_0.45_3_3_6142_0_0.45_3_K12_D103_Y105_S113.rd1_000000117_0000400011_0000001_0	8.0	hcy_203	False
175	hcy	271.437	-29.93	hugh_hcy_1066943_0_Y32_3287_0_0.45_4_6_6762_0_0.45_4_Y17_Y32_Q101_D117d2geya1_clean_0001_N21.rd1_000000092_0000100003_0000001_0	5.0	hcy_98	False
176	hcy	287.6140000000001	-29.924	beta_hcy_1062344_0_Y85_1737_0_0.15_5_1_2978_2_0.35_1_Y15_Y85_D98_S116d3mg3a2_clean_0001_N19.rd1_000000245_0000400021_0000001_0	5.0	hcy_754	False
177	hcy	281.509	-29.877	beta_hcy_1088046_0_S113_941_0_0.45_5_11_6142_0_0.45_3_K11_D101_Y103_S113d2geya1_clean_0001_N19.rd1_000000158_0000500010_0000001_0	7.0	hcy_609	False
178	hcy	265.72700000000003	-29.874	beta_hcy_1064036_0_T112_6342_2_0.15_2_1_2165_2_0.45_3_Y14_E100_H102_T112d1ohpa__clean_0001_N18.rd1_000000295_0000800018_0000001_0	7.0	hcy_187	False
179	hcy	301.1790000000001	-29.872	beta_hcy_1086818_0_S111_7478_0_0.25_4_1_6142_0_0.45_3_K11_D101_Y103_S111d2bnga1_clean_0001_Q19.rd1_000000250_0000100011_0000001_0	8.0	hcy_492	False
180	hcy	300.052	-29.845	beta_hcy_1065680_1_T98_7241_0_0.45_4_4_2190_0_0.25_2_W81_T98d1wqlb1_clean_0001_D18_S63_H65.rd1_000000290_0000900001_0000001_0	4.0	hcy_278	False
181	hcy	323.087	-29.825	beta_hcy_1088306_0_R13_7066_0_0.05_5_2_3420_2_0.25_2_D10_R13_Y98_Y102d1o7nb__clean_0001_D18_R65.rd1_000000224_0000100001_0000001_0	5.0	hcy_558	False
182	hcy	275.563	-29.82	beta_hcy_1074124_0_S108_975_2_0.35_1_13_6142_0_0.45_3_K10_D97_Y99_S108d3dxoa1_clean_0001_N18.rd1_000000197_0000100007_0000001_0	7.0	hcy_269	False
183	hcy	258.878	-29.753	hugh_hcy_1093549_0_H104_2031_0_0.15_1_7_668_0_0.05_2_Y18_H104_W106d1tuha__clean_0001_N22.rd1_000000121_0000700006_0000001_0	5.0	hcy_51	False
184	hcy	285.949	-29.746	beta_hcy_1079024_0_R111_7018_0_0.35_5_19_2522_0_0.45_1_D101_Y103_R111.rd1_000000058_0000300003_0000001_0	7.0	hcy_763	False
185	hcy	295.952	-29.699	beta_hcy_1086033_0_S112_38_2_0.45_1_19_6142_0_0.45_3_K11_D98_Y100_S112d3mg3a2_clean_0001_N19.rd1_000000131_0000200014_0000001_0	6.0	hcy_622	False
186	hcy	260.317	-29.64	beta_hcy_1088306_0_R13_7066_0_0.05_5_2_3420_2_0.25_2_D10_R13_Y98_Y102d1o7nb__clean_0001_D18_R65.rd1_000000195_0000400011_0000001_0	4.0	hcy_553	False
187	hcy	275.086	-29.611	beta_hcy_1088014_0_T111_599_1_0.15_4_13_2165_2_0.45_3_Y15_E99_H101_T111d1ohpa__clean_0001_N19.rd1_000000295_0000300017_0000001_0	7.0	hcy_489	False
188	hcy	285.699	-29.606	beta_hcy_1098978_0_K13_2029_0_0.25_3_19_3833_0_0.05_5_K13_D105_Y107d1ohpa__clean_0001_N21.rd1_000000216_0000400001_0000001_0	7.0	hcy_469	False
189	hcy	287.278	-29.595	beta_hcy_1086330_0_R13_5662_2_0.05_1_11_3420_2_0.25_2_D10_R13_Y98_Y102d2bmob1_clean_0001_D18_R65.rd1_000000239_0000700003_0000001_1	3.0	hcy_436	False
190	hcy	253.545	-29.58	hugh_hcy_1076265_0_K14_5541_0_0.45_1_17_3846_2_0.35_3_K14_D107_Y109_T121d1ohpa__clean_0001_N22.rd1_000000089_0000100001_0000001_0	4.0	hcy_46	False
191	hcy	291.44	-29.554	beta_hcy_1075908_0_S110_237_2_0.45_2_2_6142_0_0.45_3_K10_D100_Y102_S110d2imja1_clean_0001_N18.rd1_000000191_0000100002_0000001_0	8.0	hcy_657	False
192	hcy	301.531	-29.551	beta_hcy_1067450_0_Y31_169_0_0.45_1_6_6762_0_0.45_4_Y17_Y31_Q100_D114d2f99a__clean_0001_N21.rd1_000000062_0000200004_0000001_0	7.0	hcy_541	False
193	hcy	290.334	-29.537	beta_hcy_1087726_0_K14_5565_0_0.05_5_0_6142_0_0.45_3_K14_D107_Y109_S121d2f99a__clean_0001_N22.rd1_000000275_0000500016_0000001_0	5.0	hcy_684	False
194	hcy	252.43	-29.512	hugh_hcy_1096172_0_S113_5679_2_0.15_2_13_2978_2_0.35_1_Y14_Y80_D98_S113d3mg3a2_clean_0001_N18.rd1_000000268_0001000013_0000001_0	5.0	hcy_177	False
195	hcy	265.475	-29.504	beta_hcy_1062265_0_R13_2168_1_0.05_4_16_3420_2_0.25_2_D10_R13_Y98_Y102d1m98a2_clean_0001_N18.rd1_000000017_0000100005_0000001_0	6.0	hcy_591	False
196	hcy	292.264	-29.477	beta_hcy_1061110_1_T101_1144_0_0.25_1_15_2190_0_0.25_2_W84_T101d3b8la1_clean_0001_D20_H68.rd1_000000239_0000500008_0000001_0	5.0	hcy_576	False
197	hcy	251.738	-29.443	beta_hcy_1089420_0_Y107_1993_2_0.15_1_11_2977_1_0.05_1_Y18_D105_Y107_S123d1sjwa__clean_0001_N22_R61.rd1_000000114_0000300021_0000001_0	6.0	hcy_222	False
198	hcy	254.423	-29.433000000000003	beta_hcy_1081285_0_K123_1886_2_0.25_1_4_906_2_0.35_4_E17_W29_K123d2geya1_clean_0001_N22.rd1_000000250_0000100001_0000001_0	5.0	hcy_398	False
199	hcy	265.345	-29.406	beta_hcy_1071262_0_H98_2692_0_0.35_5_19_1806_2_0.45_5_Y14_H98_W100d1o7nb__clean_0001_D18_R65.rd1_000000296_0000200008_0000001_0	5.0	hcy_836	False
200	hcy	300.208	-29.399	beta_hcy_1088014_0_T111_599_1_0.15_4_13_2165_2_0.45_3_Y15_E99_H101_T111d1ohpa__clean_0001_N19.rd1_000000086_0000100001_0000001_0	8.0	hcy_484	False
201	hcy	269.723	-29.361	beta_hcy_1065156_0_K14_2047_0_0.15_1_0_3833_0_0.05_5_K14_D106_Y108d1m98a2_clean_0001_N22.rd1_000000204_0000100002_0000001_0	7.0	hcy_849	False
202	hcy	285.972	-29.355	beta_hcy_1065156_0_K14_2047_0_0.15_1_0_3833_0_0.05_5_K14_D106_Y108d1m98a2_clean_0001_N22.rd1_000000071_0000200006_0000001_0	6.0	hcy_852	False
203	hcy	273.238	-29.351	beta_hcy_1061097_0_K10_1452_0_0.15_1_12_3833_0_0.05_5_K10_D100_Y102.rd1_000000153_0000100004_0000001_0	5.0	hcy_207	False
204	hcy	280.576	-29.338	beta_hcy_1099215_0_K7_7116_0_0.45_2_8_3794_1_0.25_5_K7_D98_Y100.rd1_000000073_0000100002_0000001_0	4.0	hcy_830	False
205	hcy	266.134	-29.331	beta_hcy_1072099_0_Y32_6205_2_0.25_2_9_6762_0_0.45_4_Y17_Y32_Q99_D115d3mg3a2_clean_0001_N21.rd1_000000136_0000100002_0000001_0	8.0	hcy_383	False
206	hcy	255.553	-29.315	hugh_hcy_1062107_0_N99_1975_0_0.25_2_1_1596_2_0.15_1_Y14_N99_D101_H112d2bmob1_clean_0001_D18_R65.rd1_000000240_0000100003_0000001_0	4.0	hcy_129	False
207	hcy	280.12	-29.302	beta_hcy_1072211_0_R14_4293_0_0.35_4_16_3420_2_0.25_2_D11_R14_Y99_Y103d1m98a2_clean_0001_N19.rd1_000000260_0000100004_0000001_0	6.0	hcy_633	False
208	hcy	266.886	-29.269	beta_hcy_1117058_0_Q120_2402_0_0.45_4_2_7404_0_0.35_1_W17_Y33_Q120d2f99a__clean_0001_N22.rd1_000000004_0000400001_0000001_0	9.0	hcy_669	False
209	hcy	282.241	-29.258000000000006	beta_hcy_1064018_0_K14_69_0_0.25_4_3_3846_2_0.35_3_K14_D105_Y107_T119d2f99a__clean_0001_N22.rd1_000000105_0000100008_0000001_0	7.0	hcy_593	False
210	hcy	277.791	-29.224	beta_hcy_1080396_0_H99_1731_0_0.25_4_15_668_0_0.05_2_Y15_H99_W101d2f99a__clean_0001_N19.rd1_000000222_0000200003_0000001_0	5.0	hcy_288	False
211	hcy	257.16700000000003	-29.209	hugh_hcy_1096863_0_S111_3150_0_0.25_4_17_2978_2_0.35_1_Y14_Y79_D96_S111.rd1_000000058_0000300010_0000001_0	4.0	hcy_48	False
212	hcy	271.183	-29.206	beta_hcy_1084255_0_K13_922_0_0.05_4_15_3794_1_0.25_5_K13_D104_Y106d3mg3a2_clean_0001_N21.rd1_000000002_0000300009_0000001_0	7.0	hcy_394	False
213	hcy	261.138	-29.199	beta_hcy_1084255_0_K13_922_0_0.05_4_15_3794_1_0.25_5_K13_D104_Y106d3mg3a2_clean_0001_N21.rd1_000000002_0000200005_0000001_0	6.0	hcy_393	False
214	hcy	307.607	-29.175	beta_hcy_1062243_0_K14_3887_0_0.45_4_7_6142_0_0.45_3_K14_D106_Y108_S120d3mg3a2_clean_0001_N22.rd1_000000215_0001000007_0000001_0	6.0	hcy_218	False
215	hcy	287.128	-29.17	beta_hcy_1071187_0_S119_2622_0_0.15_4_19_6142_0_0.45_3_K11_D105_Y107_S119d1ohpa__clean_0001_N19.rd1_000000232_0000100002_0000001_0	7.0	hcy_800	False
216	hcy	292.8520000000001	-29.16	beta_hcy_1084510_0_S110_6368_2_0.05_2_1_6142_0_0.45_3_K10_D100_Y102_S110d1m98a2_clean_0001_N18.rd1_000000227_0000100001_0000001_0	7.0	hcy_359	False
217	hcy	294.249	-29.143	beta_hcy_1094633_0_K13_2630_0_0.45_2_4_3833_0_0.05_5_K13_D107_Y109d1tuha__clean_0001_N21.rd1_000000010_0000300006_0000001_0	7.0	hcy_699	False
218	hcy	297.031	-29.14	beta_hcy_1069741_0_T101_6447_2_0.25_5_10_2190_0_0.25_2_W84_T101d1ohpa__clean_0001_N21.rd1_000000199_0000300008_0000001_0	5.0	hcy_462	False
219	hcy	295.503	-29.117	beta_hcy_1075908_0_S110_237_2_0.45_2_2_6142_0_0.45_3_K10_D100_Y102_S110d2imja1_clean_0001_N18.rd1_000000156_0000200011_0000001_0	4.0	hcy_659	False
220	hcy	258.682	-29.115	beta_hcy_1098934_0_K13_5729_0_0.15_1_11_6142_0_0.45_3_K13_D105_Y107_S119d1ohpa__clean_0001_N21.rd1_000000209_0000100002_0000001_0	6.0	hcy_427	False
221	hcy	300.575	-29.111	beta_hcy_1064018_0_K14_69_0_0.25_4_3_3846_2_0.35_3_K14_D105_Y107_T119d2f99a__clean_0001_N22.rd1_000000249_0000100005_0000001_0	9.0	hcy_599	False
222	hcy	286.627	-29.11	beta_hcy_1088306_0_R13_7066_0_0.05_5_2_3420_2_0.25_2_D10_R13_Y98_Y102d1o7nb__clean_0001_D18_R65.rd1_000000224_0000300010_0000001_0	3.0	hcy_559	False
223	hcy	262.764	-29.066	beta_hcy_1086033_0_S112_38_2_0.45_1_19_6142_0_0.45_3_K11_D98_Y100_S112d3mg3a2_clean_0001_N19.rd1_000000127_0000300018_0000001_0	7.0	hcy_624	False
224	hcy	295.62	-29.059	beta_hcy_1081519_0_K10_6729_0_0.35_4_19_6142_0_0.45_3_K10_D101_Y103_S111.rd1_000000229_0000300008_0000001_0	5.0	hcy_408	False
225	hcy	260.82	-29.055	hugh_hcy_1087133_0_S121_2030_0_0.15_3_17_6142_0_0.45_3_K13_D107_Y109_S121d3dxoa1_clean_0001_N21.rd1_000000206_0000300018_0000001_0	5.0	hcy_39	False
226	hcy	256.795	-29.055	hugh_hcy_1074163_0_R17_2038_0_0.25_1_1_3420_2_0.25_2_D14_R17_Y105_Y109d1tuha__clean_0001_N22.rd1_000000044_0000100003_0000001_0	3.0	hcy_184	False
227	hcy	273.494	-29.042	beta_hcy_1072099_0_Y32_6205_2_0.25_2_9_6762_0_0.45_4_Y17_Y32_Q99_D115d3mg3a2_clean_0001_N21.rd1_000000066_0000300021_0000001_0	7.0	hcy_388	False
228	hcy	295.025	-29.007	beta_hcy_1088306_0_R13_7066_0_0.05_5_2_3420_2_0.25_2_D10_R13_Y98_Y102d1o7nb__clean_0001_D18_R65.rd1_000000061_0000500010_0000001_0	7.0	hcy_557	False
229	hcy	293.3640000000001	-29.004	beta_hcy_1084510_0_S110_6368_2_0.05_2_1_6142_0_0.45_3_K10_D100_Y102_S110d1m98a2_clean_0001_N18.rd1_000000065_0000100019_0000001_0	7.0	hcy_368	False
230	hcy	267.378	-28.99	beta_hcy_1069163_0_T101_6447_2_0.25_5_10_2190_0_0.25_2_W84_T101d1ohpa__clean_0001_N21.rd1_000000138_0000300008_0000001_0	7.0	hcy_195	False
231	hcy	292.476	-28.986	beta_hcy_1096033_0_S110_7189_2_0.45_5_2_6142_0_0.45_3_K11_D100_Y102_S110d3dxoa1_clean_0001_N19.rd1_000000044_0000100002_0000001_0	7.0	hcy_524	False
232	hcy	269.105	-28.985	beta_hcy_1084510_0_S110_6368_2_0.05_2_1_6142_0_0.45_3_K10_D100_Y102_S110d1m98a2_clean_0001_N18.rd1_000000143_0000100002_0000001_0	7.0	hcy_358	False
233	hcy	294.696	-28.984	beta_hcy_1081519_0_K10_6729_0_0.35_4_19_6142_0_0.45_3_K10_D101_Y103_S111.rd1_000000229_0000100001_0000001_0	7.0	hcy_407	False
234	hcy	263.651	-28.964	beta_hcy_1068074_0_H102_3922_2_0.05_5_2_d3ec9a1_clean_0001_Y17_W104_H102d2bmob1_clean_0001_D21_R67.rd1_000000200_0001300007_0000001_0	7.0	hcy_198	False
235	hcy	304.028	-28.926	beta_hcy_1094677_0_Y99_1021_0_0.05_5_2_2096_1_0.35_1_Y15_D97_Y99_S113d1tuha__clean_0001_N19.rd1_000000250_0000100007_0000001_0	7.0	hcy_807	False
236	hcy	293.529	-28.926	beta_hcy_1101222_0_K10_1492_0_0.35_1_3_3872_2_0.35_4_K10_D101_Y103_T111.rd1_000000277_0000100004_0000001_0	4.0	hcy_868	False
237	hcy	255.647	-28.911	hugh_hcy_1068461_0_Q115_6789_0_0.05_2_15_7404_0_0.35_1_W16_Y30_Q115d3mg3a2_clean_0001_N21.rd1_000000079_0000300013_0000001_0	4.0	hcy_180	False
238	hcy	293.757	-28.9	beta_hcy_1069163_0_T101_6447_2_0.25_5_10_2190_0_0.25_2_W84_T101d1ohpa__clean_0001_N21.rd1_000000108_0000300006_0000001_0	5.0	hcy_194	False
239	hcy	255.564	-28.887	hugh_hcy_1084627_0_Q120_3633_0_0.05_5_4_7404_0_0.35_1_W17_Y33_Q120d2bmob1_clean_0001_D22_R69.rd1_000000100_0000100003_0000001_0	4.0	hcy_21	False
240	hcy	283.899	-28.881	beta_hcy_1084510_0_S110_6368_2_0.05_2_1_6142_0_0.45_3_K10_D100_Y102_S110d1m98a2_clean_0001_N18.rd1_000000059_0000100006_0000001_0	7.0	hcy_363	False
241	hcy	282.762	-28.836	beta_hcy_1071974_0_K10_2891_0_0.15_2_0_3794_1_0.25_5_K10_D104_Y106.rd1_000000256_0000900016_0000001_0	5.0	hcy_318	False
242	hcy	258.581	-28.834	beta_hcy_1071187_0_S119_2622_0_0.15_4_19_6142_0_0.45_3_K11_D105_Y107_S119d1ohpa__clean_0001_N19.rd1_000000064_0000200007_0000001_0	7.0	hcy_802	False
243	hcy	262.11	-28.823	beta_hcy_1065750_0_H104_5150_0_0.05_4_18_d3ec9a1_clean_0001_Y14_W106_H104d3mg3a2_clean_0001_N22.rd1_000000204_0000300002_0000001_0	6.0	hcy_438	False
244	hcy	258.8	-28.813	hugh_hcy_1072405_0_S120_879_0_0.35_5_10_6142_0_0.45_3_K14_D106_Y108_S120d1ohpa__clean_0001_N22.rd1_000000108_0000200021_0000001_0	5.0	hcy_125	False
245	hcy	283.543	-28.785	beta_hcy_1060880_1_H64_1943_0_0.05_3_13_930_0_0.25_3_Y29_R101_D113d1gy7a__clean_0001_D18_H64.rd1_000000155_0000500013_0000001_0	6.0	hcy_508	False
246	hcy	288.536	-28.778	beta_hcy_1069032_1_K9_2732_0_0.45_5_10_3846_2_0.35_3_K9_D101_Y103_T112d1gy7a__clean_0001_D17_H65.rd1_000000298_0001300013_0000001_0	5.0	hcy_239	False
247	hcy	274.961	-28.737	beta_hcy_1074124_0_S108_975_2_0.35_1_13_6142_0_0.45_3_K10_D97_Y99_S108d3dxoa1_clean_0001_N18.rd1_000000090_0000100004_0000001_0	7.0	hcy_270	False
248	hcy	278.992	-28.679	beta_hcy_1072099_0_Y32_6205_2_0.25_2_9_6762_0_0.45_4_Y17_Y32_Q99_D115d3mg3a2_clean_0001_N21.rd1_000000093_0000100003_0000001_0	5.0	hcy_386	False
249	hcy	302.23	-28.668000000000006	beta_hcy_1064710_0_R17_2028_1_0.05_4_10_3420_2_0.25_2_D14_R17_Y105_Y109d3mg3a2_clean_0001_N22.rd1_000000235_0000100006_0000001_0	7.0	hcy_341	False
250	hcy	263.552	-28.652	beta_hcy_1062344_0_Y85_1737_0_0.15_5_1_2978_2_0.35_1_Y15_Y85_D98_S116d3mg3a2_clean_0001_N19.rd1_000000135_0000100002_0000001_0	7.0	hcy_737	False
251	hcy	292.531	-28.635	beta_hcy_1083440_0_S112_5628_2_0.05_3_6142_0_0.45_3_K10_D100_Y102_S112d1m98a2_clean_0001_N18.rd1_000000012_0000100007_0000001_0	8.0	hcy_478	False
252	hcy	309.611	-28.594	beta_hcy_1067450_0_Y31_169_0_0.45_1_6_6762_0_0.45_4_Y17_Y31_Q100_D114d2f99a__clean_0001_N21.rd1_000000151_0000400018_0000001_0	5.0	hcy_540	False
253	hcy	301.71	-28.563	beta_hcy_1067450_0_Y31_169_0_0.45_1_6_6762_0_0.45_4_Y17_Y31_Q100_D114d2f99a__clean_0001_N21.rd1_000000288_0000400021_0000001_0	7.0	hcy_543	False
254	hcy	282.6140000000001	-28.559	beta_hcy_1075891_0_K12_625_2_0.45_3_3_6142_0_0.45_3_K12_D103_Y105_S113.rd1_000000289_0000100001_0000001_0	8.0	hcy_626	False
255	hcy	303.6140000000001	-28.556	beta_hcy_1087726_0_K14_5565_0_0.05_5_0_6142_0_0.45_3_K14_D107_Y109_S121d2f99a__clean_0001_N22.rd1_000000107_0000500007_0000001_0	7.0	hcy_679	False
256	hcy	265.67400000000004	-28.552	beta_hcy_1069719_0_H100_6448_0_0.45_3_15_1806_2_0.45_5_Y15_H100_W102.rd1_000000256_0000100003_0000001_0	6.0	hcy_563	False
257	hcy	268.92	-28.533	beta_hcy_1097482_0_Q122_1923_0_0.35_4_12_7404_0_0.35_1_W17_Y33_Q122d2geya1_clean_0001_N22.rd1_000000241_0000300006_0000001_0	5.0	hcy_550	False
258	hcy	306.344	-28.532	beta_hcy_1094671_0_H99_7184_2_0.45_3_0_d3ec9a1_clean_0001_Y14_W101_H99d1ohpa__clean_0001_N18.rd1_000000001_0000100007_0000001_0	6.0	hcy_821	False
259	hcy	281.165	-28.524	beta_hcy_1062344_0_Y85_1737_0_0.15_5_1_2978_2_0.35_1_Y15_Y85_D98_S116d3mg3a2_clean_0001_N19.rd1_000000005_0000400016_0000001_0	5.0	hcy_727	False
260	hcy	288.7270000000001	-28.521	beta_hcy_1088014_0_T111_599_1_0.15_4_13_2165_2_0.45_3_Y15_E99_H101_T111d1ohpa__clean_0001_N19.rd1_000000054_0000200013_0000001_0	6.0	hcy_486	False
261	hcy	283.027	-28.511	beta_hcy_1079464_1_S107_2861_1_0.25_4_14_6142_0_0.45_3_K10_D97_Y99_S107d1gy7a__clean_0001_D18_H62.rd1_000000107_0000100001_0000001_0	5.0	hcy_372	False
262	hcy	296.353	-28.493	beta_hcy_1086033_0_S112_38_2_0.45_1_19_6142_0_0.45_3_K11_D98_Y100_S112d3mg3a2_clean_0001_N19.rd1_000000024_0000100003_0000001_0	6.0	hcy_614	False
263	hcy	261.254	-28.488000000000003	beta_hcy_1062670_0_R16_1895_0_0.35_4_17_3420_2_0.25_2_D13_R16_Y102_Y106d3mg3a2_clean_0001_N21.rd1_000000133_0000100001_0000001_0	7.0	hcy_497	False
264	hcy	291.541	-28.458	beta_hcy_1101222_0_K10_1492_0_0.35_1_3_3872_2_0.35_4_K10_D101_Y103_T111.rd1_000000275_0000100005_0000001_0	6.0	hcy_869	False
265	hcy	265.66700000000003	-28.443	beta_hcy_1082006_0_R13_6947_0_0.25_4_16_3420_2_0.25_2_D10_R13_Y98_Y102d1o7nb__clean_0001_D18_R64.rd1_000000216_0000100005_0000001_0	6.0	hcy_417	False
266	hcy	252.048	-28.442	hugh_hcy_1084200_0_K14_2604_0_0.15_5_6_6142_0_0.45_3_K14_D104_Y106_S118d3mg3a2_clean_0001_N22.rd1_000000084_0000100005_0000001_0	4.0	hcy_23	False
267	hcy	285.959	-28.417	beta_hcy_1061087_1_S110_2994_0_0.45_4_10_6142_0_0.45_3_K10_D100_Y102_S110d3ef8a1_clean_0001_D18_T63_S64_H65.rd1_000000175_0000200008_0000001_0	7.0	hcy_453	False
268	hcy	269.886	-28.395	beta_hcy_1073506_1_Y82_406_0_0.25_3_18_2978_2_0.35_1_Y14_Y82_D99_S113d1wqlb1_clean_0001_D18_S64_H66.rd1_000000042_0000100003_0000001_0	7.0	hcy_783	False
269	hcy	273.38	-28.373	beta_hcy_1095229_0_K14_4005_0_0.05_3_13_6142_0_0.45_3_K14_D104_Y106_S118d3dxoa1_clean_0001_N22.rd1_000000209_0000100001_0000001_0	7.0	hcy_199	False
270	hcy	269.779	-28.344	beta_hcy_1065386_0_K14_2044_0_0.15_3_19_6142_0_0.45_3_K14_D107_Y109_S121d2bmob1_clean_0001_D22_R67.rd1_000000261_0001800009_0000001_0	8.0	hcy_323	False
271	hcy	271.436	-28.34	beta_hcy_1069741_0_T101_6447_2_0.25_5_10_2190_0_0.25_2_W84_T101d1ohpa__clean_0001_N21.rd1_000000000_0000300014_0000001_0	7.0	hcy_465	False
272	hcy	271.841	-28.329	beta_hcy_1073506_1_Y82_406_0_0.25_3_18_2978_2_0.35_1_Y14_Y82_D99_S113d1wqlb1_clean_0001_D18_S64_H66.rd1_000000284_0000100006_0000001_0	7.0	hcy_790	False
273	hcy	284.383	-28.311	beta_hcy_1095249_0_Q112_493_0_0.45_5_0_7404_0_0.35_1_W13_Y29_Q112d2bmob1_clean_0001_D18_R66.rd1_000000120_0001100010_0000001_0	7.0	hcy_582	False
274	hcy	265.92400000000004	-28.289	beta_hcy_1078489_0_S124_1992_0_0.05_1_15_2096_1_0.35_1_Y18_D106_Y108_S124d1ohpa__clean_0001_N22.rd1_000000207_0000600004_0000001_0	5.0	hcy_507	True
275	hcy	263.684	-28.278	beta_hcy_1078642_0_Q114_1737_0_0.15_5_17_7404_0_0.35_1_W14_Y30_Q114d3dxoa1_clean_0001_N19.rd1_000000231_0000400011_0000001_0	5.0	hcy_305	False
276	hcy	295.156	-28.263	beta_hcy_1091302_0_S121_4037_0_0.35_4_18_6142_0_0.45_3_K13_D107_Y109_S121d2f99a__clean_0001_N21.rd1_000000039_0000100001_0000001_0	6.0	hcy_770	False
277	hcy	301.9840000000001	-28.261	beta_hcy_1096775_0_R15_7209_0_0.05_1_1_3420_2_0.25_2_D12_R15_Y100_Y104d1ohpa__clean_0001_N20.rd1_000000174_0000100011_0000001_0	5.0	hcy_823	False
278	hcy	287.556	-28.259	beta_hcy_1086033_0_S112_38_2_0.45_1_19_6142_0_0.45_3_K11_D98_Y100_S112d3mg3a2_clean_0001_N19.rd1_000000188_0000100003_0000001_0	7.0	hcy_610	False
279	hcy	264.968	-28.252	beta_hcy_1079464_1_S107_2861_1_0.25_4_14_6142_0_0.45_3_K10_D97_Y99_S107d1gy7a__clean_0001_D18_H62.rd1_000000107_0000600003_0000001_0	5.0	hcy_373	False
280	hcy	289.12	-28.193	beta_hcy_1095249_0_Q112_493_0_0.45_5_0_7404_0_0.35_1_W13_Y29_Q112d2bmob1_clean_0001_D18_R66.rd1_000000120_0001200011_0000001_0	6.0	hcy_583	False
281	hcy	257.061	-28.19	beta_hcy_1075908_0_S110_237_2_0.45_2_2_6142_0_0.45_3_K10_D100_Y102_S110d2imja1_clean_0001_N18.rd1_000000224_0000100004_0000001_0	7.0	hcy_655	False
282	hcy	309.597	-28.166	beta_hcy_1086033_0_S112_38_2_0.45_1_19_6142_0_0.45_3_K11_D98_Y100_S112d3mg3a2_clean_0001_N19.rd1_000000012_0000200013_0000001_0	7.0	hcy_617	False
283	hcy	270.538	-28.159	beta_hcy_1062344_0_Y85_1737_0_0.15_5_1_2978_2_0.35_1_Y15_Y85_D98_S116d3mg3a2_clean_0001_N19.rd1_000000136_0000100006_0000001_0	4.0	hcy_740	False
284	hcy	288.113	-28.152	beta_hcy_1086033_0_S112_38_2_0.45_1_19_6142_0_0.45_3_K11_D98_Y100_S112d3mg3a2_clean_0001_N19.rd1_000000133_0000200015_0000001_0	8.0	hcy_623	False
285	hcy	275.818	-28.115	beta_hcy_1073506_1_Y82_406_0_0.25_3_18_2978_2_0.35_1_Y14_Y82_D99_S113d1wqlb1_clean_0001_D18_S64_H66.rd1_000000271_0000200013_0000001_0	7.0	hcy_793	False
286	hcy	273.095	-28.075	beta_hcy_1090479_0_R13_7241_0_0.45_4_17_3420_2_0.25_2_D10_R13_Y98_Y102d3dxoa1_clean_0001_N18.rd1_000000082_0000100007_0000001_0	6.0	hcy_533	False
287	hcy	289.074	-28.065	beta_hcy_1085495_0_T100_7297_0_0.35_3_7008_2_0.45_5_Y14_W33_T100_D102_H104_T114d1o7nb__clean_0001_D18_R68.rd1_000000098_0001100009_0000001_0	6.0	hcy_688	False
288	hcy	278.55	-28.057	beta_hcy_1073506_1_Y82_406_0_0.25_3_18_2978_2_0.35_1_Y14_Y82_D99_S113d1wqlb1_clean_0001_D18_S64_H66.rd1_000000258_0000200011_0000001_0	7.0	hcy_791	False
289	hcy	289.267	-28.051	beta_hcy_1062265_0_R13_2168_1_0.05_4_16_3420_2_0.25_2_D10_R13_Y98_Y102d1m98a2_clean_0001_N18.rd1_000000201_0000300005_0000001_0	5.0	hcy_585	False
290	hcy	288.211	-28.049	beta_hcy_1088014_0_T111_599_1_0.15_4_13_2165_2_0.45_3_Y15_E99_H101_T111d1ohpa__clean_0001_N19.rd1_000000092_0000100007_0000001_0	7.0	hcy_485	False
291	hcy	289.75	-28.031	beta_hcy_1062344_0_Y85_1737_0_0.15_5_1_2978_2_0.35_1_Y15_Y85_D98_S116d3mg3a2_clean_0001_N19.rd1_000000115_0000100007_0000001_0	5.0	hcy_741	False
292	hcy	308.613	-28.029	beta_hcy_1096033_0_S110_7189_2_0.45_5_2_6142_0_0.45_3_K11_D100_Y102_S110d3dxoa1_clean_0001_N19.rd1_000000101_0000100002_0000001_0	8.0	hcy_528	False
293	hcy	269.265	-28.01	beta_hcy_1064018_0_K14_69_0_0.25_4_3_3846_2_0.35_3_K14_D105_Y107_T119d2f99a__clean_0001_N22.rd1_000000245_0000100006_0000001_0	5.0	hcy_600	False
294	hcy	285.325	-28.005	beta_hcy_1073506_1_Y82_406_0_0.25_3_18_2978_2_0.35_1_Y14_Y82_D99_S113d1wqlb1_clean_0001_D18_S64_H66.rd1_000000290_0000100004_0000001_0	7.0	hcy_789	False
295	hcy	299.42	-28.004	beta_hcy_1074086_0_K10_2863_1_0.35_1_9_6142_0_0.45_3_K10_D101_Y103_S112d3dxoa1_clean_0001_N18.rd1_000000033_0000500010_0000001_0	6.0	hcy_212	False
296	hcy	252.025	-27.946	hugh_hcy_1084710_0_K14_2789_1_0.15_4_4_3846_2_0.35_3_K14_D104_Y106_T118d1tuha__clean_0001_N22.rd1_000000137_0000200004_0000001_0	4.0	hcy_52	False
297	hcy	263.021	-27.942	beta_hcy_1064297_0_S114_3252_0_0.15_1_4_6142_0_0.45_3_K11_D100_Y102_S114d2gexa1_clean_0001_N19.rd1_000000278_0000100002_0000001_0	7.0	hcy_518	False
298	hcy	279.877	-27.937	beta_hcy_1071187_0_S119_2622_0_0.15_4_19_6142_0_0.45_3_K11_D105_Y107_S119d1ohpa__clean_0001_N19.rd1_000000256_0000100001_0000001_0	6.0	hcy_797	False
299	hcy	270.333	-27.927	beta_hcy_1064036_0_T112_6342_2_0.15_2_1_2165_2_0.45_3_Y14_E100_H102_T112d1ohpa__clean_0001_N18.rd1_000000011_0000700014_0000001_0	7.0	hcy_186	False
300	hcy	261.316	-27.925	beta_hcy_1078517_0_K14_4294_2_0.35_2_0_6142_0_0.45_3_K14_D108_Y110_S122d1ohpa__clean_0001_N22.rd1_000000229_0000800020_0000001_0	8.0	hcy_643	False
301	hcy	284.69	-27.913	beta_hcy_1099536_0_S120_6184_0_0.25_1_9_6142_0_0.45_3_K14_D106_Y108_S120d1ohpa__clean_0001_N22.rd1_000000119_0000100003_0000001_0	7.0	hcy_718	False
302	hcy	282.026	-27.913	beta_hcy_1075908_0_S110_237_2_0.45_2_2_6142_0_0.45_3_K10_D100_Y102_S110d2imja1_clean_0001_N18.rd1_000000274_0000100001_0000001_0	5.0	hcy_653	False
303	hcy	255.966	-27.898000000000003	beta_hcy_1071574_1_Y81_6943_0_0.25_5_2_2978_2_0.35_1_Y14_Y81_D98_S113d3b8la1_clean_0001_D18_H65.rd1_000000250_0000400030_0000001_0	7.0	hcy_311	False
304	hcy	283.582	-27.898000000000003	beta_hcy_1083737_0_Q110_6349_0_0.15_3_1_7404_0_0.35_1_W13_Y29_Q110d2gexa1_clean_0001_N18.rd1_000000206_0000100009_0000001_1	5.0	hcy_237	False
305	hcy	271.045	-27.893	beta_hcy_1066617_0_Q112_6985_2_0.25_2_19_7404_0_0.35_1_W13_Y29_Q112d2geya1_clean_0001_N18.rd1_000000066_0000100001_0000001_0	7.0	hcy_250	False
306	hcy	308.211	-27.881	beta_hcy_1096033_0_S110_7189_2_0.45_5_2_6142_0_0.45_3_K11_D100_Y102_S110d3dxoa1_clean_0001_N19.rd1_000000025_0000100006_0000001_0	5.0	hcy_526	False
307	hcy	292.918	-27.864	beta_hcy_1070901_0_K120_2047_0_0.15_1_18_1882_2_0.45_3_E17_W29_K120d1ohpa__clean_0001_N22.rd1_000000089_0000200009_0000001_0	5.0	hcy_675	False
308	hcy	285.3540000000001	-27.86	beta_hcy_1117267_0_R16_902_0_0.25_2_9_3420_2_0.25_2_D13_R16_Y105_Y109d1ohpa__clean_0001_N21.rd1_000000060_0000100001_0000001_0	6.0	hcy_418	False
309	hcy	276.482	-27.857	beta_hcy_1082006_0_R13_6947_0_0.25_4_16_3420_2_0.25_2_D10_R13_Y98_Y102d1o7nb__clean_0001_D18_R64.rd1_000000056_0000200009_0000001_0	5.0	hcy_416	False
310	hcy	304.302	-27.855	beta_hcy_1091302_0_S121_4037_0_0.35_4_18_6142_0_0.45_3_K13_D107_Y109_S121d2f99a__clean_0001_N21.rd1_000000013_0000100002_0000001_0	4.0	hcy_771	False
311	hcy	272.66900000000004	-27.854	beta_hcy_1101569_0_K11_4863_0_0.15_3_16_3846_2_0.35_3_K11_D103_Y105_T117d1ohpa__clean_0001_N19.rd1_000000200_0000600013_0000001_0	5.0	hcy_265	False
312	hcy	270.195	-27.851	beta_hcy_1087323_0_S113_2862_0_0.45_4_2_6142_0_0.45_3_K10_D102_Y104_S113d2geya1_clean_0001_N18.rd1_000000287_0000200005_0000001_0	7.0	hcy_504	False
313	hcy	282.606	-27.839	beta_hcy_1064018_0_K14_69_0_0.25_4_3_3846_2_0.35_3_K14_D105_Y107_T119d2f99a__clean_0001_N22.rd1_000000151_0000200009_0000001_0	6.0	hcy_595	False
314	hcy	308.668	-27.835	beta_hcy_1096033_0_S110_7189_2_0.45_5_2_6142_0_0.45_3_K11_D100_Y102_S110d3dxoa1_clean_0001_N19.rd1_000000120_0000100009_0000001_0	6.0	hcy_530	False
315	hcy	258.755	-27.822	beta_hcy_1062265_0_R13_2168_1_0.05_4_16_3420_2_0.25_2_D10_R13_Y98_Y102d1m98a2_clean_0001_N18.rd1_000000285_0000500010_0000001_0	6.0	hcy_584	False
316	hcy	299.926	-27.816	beta_hcy_1071974_0_K10_2891_0_0.15_2_0_3794_1_0.25_5_K10_D104_Y106.rd1_000000256_0000800014_0000001_0	5.0	hcy_317	False
317	hcy	293.495	-27.8	beta_hcy_1086033_0_S112_38_2_0.45_1_19_6142_0_0.45_3_K11_D98_Y100_S112d3mg3a2_clean_0001_N19.rd1_000000009_0000200011_0000001_0	9.0	hcy_615	False
318	hcy	274.276	-27.795	beta_hcy_1098978_0_K13_2029_0_0.25_3_19_3833_0_0.05_5_K13_D105_Y107d1ohpa__clean_0001_N21.rd1_000000216_0001200008_0000001_0	7.0	hcy_471	False
319	hcy	254.201	-27.785	beta_hcy_1069531_1_K10_6297_0_0.35_3_0_6142_0_0.45_3_K10_D100_Y102_S110d3b8la1_clean_0001_D18_H65.rd1_000000005_0000100003_0000001_0	7.0	hcy_861	False
320	hcy	284.837	-27.775	beta_hcy_1081587_0_R15_5696_0_0.15_5_15_3420_2_0.25_2_D12_R15_Y100_Y104d3dxoa1_clean_0001_N20.rd1_000000294_0000400001_0000001_0	4.0	hcy_284	False
321	hcy	296.478	-27.774	beta_hcy_1064710_0_R17_2028_1_0.05_4_10_3420_2_0.25_2_D14_R17_Y105_Y109d3mg3a2_clean_0001_N22.rd1_000000053_0000100026_0000001_0	5.0	hcy_345	False
322	hcy	281.974	-27.768	beta_hcy_1084595_0_K12_4864_2_0.15_2_1_6142_0_0.45_3_K12_D103_Y105_S117d2f99a__clean_0001_N20.rd1_000000223_0002700001_0000001_0	7.0	hcy_510	False
323	hcy	279.418	-27.767	beta_hcy_1086033_0_S112_38_2_0.45_1_19_6142_0_0.45_3_K11_D98_Y100_S112d3mg3a2_clean_0001_N19.rd1_000000133_0000100003_0000001_0	8.0	hcy_619	False
324	hcy	287.618	-27.764	beta_hcy_1093718_0_T111_406_0_0.25_3_1_3846_2_0.35_3_K10_D101_Y103_T111d2gexa1_clean_0001_N18.rd1_000000064_0000600005_0000001_0	5.0	hcy_466	False
325	hcy	286.13	-27.741	beta_hcy_1096775_0_R15_7209_0_0.05_1_1_3420_2_0.25_2_D12_R15_Y100_Y104d1ohpa__clean_0001_N20.rd1_000000133_0000100006_0000001_0	5.0	hcy_825	False
326	hcy	273.298	-27.731	beta_hcy_1064297_0_S114_3252_0_0.15_1_4_6142_0_0.45_3_K11_D100_Y102_S114d2gexa1_clean_0001_N19.rd1_000000020_0000100007_0000001_0	7.0	hcy_522	False
327	hcy	260.985	-27.721	beta_hcy_1078418_0_H101_1205_2_0.45_4_9_668_0_0.05_2_Y14_H101_W103d2bmob1_clean_0001_D18_R66.rd1_000000116_0000200005_0000001_0	4.0	hcy_498	False
328	hcy	270.096	-27.702	beta_hcy_1061097_0_K10_1452_0_0.15_1_12_3833_0_0.05_5_K10_D100_Y102.rd1_000000153_0000200009_0000001_0	5.0	hcy_209	False
329	hcy	286.365	-27.696	beta_hcy_1061087_1_S110_2994_0_0.45_4_10_6142_0_0.45_3_K10_D100_Y102_S110d3ef8a1_clean_0001_D18_T63_S64_H65.rd1_000000040_0000100001_0000001_0	6.0	hcy_447	False
330	hcy	267.492	-27.676	beta_hcy_1072610_0_R101_6696_0_0.15_1_13_930_0_0.25_3_Y30_R101_D114d1ohpa__clean_0001_N19.rd1_000000210_0000500005_0000001_0	6.0	hcy_249	False
331	hcy	290.158	-27.671	beta_hcy_1065156_0_K14_2047_0_0.15_1_0_3833_0_0.05_5_K14_D106_Y108d1m98a2_clean_0001_N22.rd1_000000274_0000900013_0000001_0	7.0	hcy_847	False
332	hcy	285.094	-27.663	beta_hcy_1086818_0_S111_7478_0_0.25_4_1_6142_0_0.45_3_K11_D101_Y103_S111d2bnga1_clean_0001_Q19.rd1_000000107_0000100008_0000001_0	4.0	hcy_491	False
333	hcy	283.387	-27.584	beta_hcy_1072211_0_R14_4293_0_0.35_4_16_3420_2_0.25_2_D11_R14_Y99_Y103d1m98a2_clean_0001_N19.rd1_000000122_0000100002_0000001_0	6.0	hcy_630	False
334	hcy	266.499	-27.567	beta_hcy_1062265_0_R13_2168_1_0.05_4_16_3420_2_0.25_2_D10_R13_Y98_Y102d1m98a2_clean_0001_N18.rd1_000000039_0000100003_0000001_0	5.0	hcy_590	False
335	hcy	288.76	-27.564	beta_hcy_1083737_0_Q110_6349_0_0.15_3_1_7404_0_0.35_1_W13_Y29_Q110d2gexa1_clean_0001_N18.rd1_000000240_0000100007_0000001_1	4.0	hcy_236	False
336	hcy	301.18	-27.556	beta_hcy_1063608_0_S114_3252_0_0.15_1_4_6142_0_0.45_3_K11_D100_Y102_S114d2gexa1_clean_0001_N19.rd1_000000109_0000200002_0000001_0	4.0	hcy_602	False
337	hcy	295.698	-27.555	beta_hcy_1109273_0_K14_3709_0_0.35_4_18_6142_0_0.45_3_K14_D107_Y109_S121d2gexa1_clean_0001_N22.rd1_000000121_0000100010_0000001_0	7.0	hcy_819	False
338	hcy	292.77	-27.548	beta_hcy_1083737_0_Q110_6349_0_0.15_3_1_7404_0_0.35_1_W13_Y29_Q110d2gexa1_clean_0001_N18.rd1_000000128_0000200012_0000001_0	4.0	hcy_234	False
339	hcy	277.566	-27.54	beta_hcy_1077728_1_Y29_1205_2_0.45_4_11_6762_0_0.45_4_Y14_Y29_Q101_D113d1wqlb1_clean_0001_D18_S64_H66.rd1_000000285_0000100001_0000001_0	5.0	hcy_413	False
340	hcy	288.707	-27.536	beta_hcy_1106020_0_T111_2957_0_0.05_5_19_3846_2_0.35_3_K10_D100_Y102_T111d1m98a2_clean_0001_N18.rd1_000000040_0000200005_0000001_0	6.0	hcy_535	False
341	hcy	251.61900000000003	-27.535	beta_hcy_1071300_0_T98_2862_0_0.45_4_0_7008_2_0.45_5_Y14_W33_T98_D100_H102_T113d1m98a2_clean_0001_N18.rd1_000000194_0000500006_0000001_0	5.0	hcy_604	False
342	hcy	285.348	-27.518	beta_hcy_1096518_0_K13_5710_0_0.05_3_3_3846_2_0.35_3_K13_D104_Y106_T118d3dxoa1_clean_0001_N21.rd1_000000222_0000400007_0000001_0	5.0	hcy_243	False
343	hcy	269.14	-27.511	beta_hcy_1114847_0_S118_2604_0_0.15_5_6_6142_0_0.45_3_K14_D104_Y106_S118d3mg3a2_clean_0001_N22.rd1_000000194_0000100003_0000001_0	6.0	hcy_795	False
344	hcy	281.73	-27.495	beta_hcy_1081902_0_T98_934_0_0.35_3_6_2190_0_0.25_2_W83_T98d3mg3a2_clean_0001_N18.rd1_000000126_0000100001_0000001_0	5.0	hcy_761	False
345	hcy	287.16	-27.493	beta_hcy_1084510_0_S110_6368_2_0.05_2_1_6142_0_0.45_3_K10_D100_Y102_S110d1m98a2_clean_0001_N18.rd1_000000222_0000100009_0000001_0	7.0	hcy_361	False
346	hcy	283.825	-27.485	beta_hcy_1093718_0_T111_406_0_0.25_3_1_3846_2_0.35_3_K10_D101_Y103_T111d2gexa1_clean_0001_N18.rd1_000000064_0001300010_0000001_0	5.0	hcy_467	False
347	hcy	275.964	-27.469	beta_hcy_1069163_0_T101_6447_2_0.25_5_10_2190_0_0.25_2_W84_T101d1ohpa__clean_0001_N21.rd1_000000031_0000100001_0000001_0	5.0	hcy_193	False
348	hcy	254.088	-27.467	beta_hcy_1062670_0_R16_1895_0_0.35_4_17_3420_2_0.25_2_D13_R16_Y102_Y106d3mg3a2_clean_0001_N21.rd1_000000155_0000100002_0000001_0	5.0	hcy_495	False
349	hcy	287.6670000000001	-27.457	beta_hcy_1106020_0_T111_2957_0_0.05_5_19_3846_2_0.35_3_K10_D100_Y102_T111d1m98a2_clean_0001_N18.rd1_000000008_0000200003_0000001_0	7.0	hcy_534	False
350	hcy	288.046	-27.454	beta_hcy_1093718_0_T111_406_0_0.25_3_1_3846_2_0.35_3_K10_D101_Y103_T111d2gexa1_clean_0001_N18.rd1_000000064_0001500013_0000001_0	4.0	hcy_468	False
351	hcy	272.67400000000004	-27.44	beta_hcy_1073506_1_Y82_406_0_0.25_3_18_2978_2_0.35_1_Y14_Y82_D99_S113d1wqlb1_clean_0001_D18_S64_H66.rd1_000000271_0000100003_0000001_0	8.0	hcy_788	False
352	hcy	273.869	-27.432	beta_hcy_1080303_0_Y79_3150_0_0.25_4_17_2978_2_0.35_1_Y14_Y79_D96_S111.rd1_000000022_0000500006_0000001_0	7.0	hcy_666	False
353	hcy	251.474	-27.393	beta_hcy_1084255_0_K13_922_0_0.05_4_15_3794_1_0.25_5_K13_D104_Y106d3mg3a2_clean_0001_N21.rd1_000000157_0000100001_0000001_0	5.0	hcy_390	False
354	hcy	283.607	-27.39	beta_hcy_1088416_0_K10_5493_0_0.25_2_17_3833_0_0.05_5_K10_D102_Y104d1ohpa__clean_0001_N19.rd1_000000037_0000100001_0000001_0	5.0	hcy_692	False
355	hcy	268.069	-27.377	beta_hcy_1061097_0_K10_1452_0_0.15_1_12_3833_0_0.05_5_K10_D100_Y102.rd1_000000170_0000100005_0000001_0	5.0	hcy_208	False
356	hcy	270.747	-27.361	beta_hcy_1099578_0_S111_3150_0_0.25_4_17_2978_2_0.35_1_Y14_Y79_D96_S111.rd1_000000181_0000100001_0000001_0	5.0	hcy_670	False
357	hcy	261.171	-27.338	beta_hcy_1095330_1_R14_4293_0_0.35_4_4_3420_2_0.25_2_D11_R14_Y99_Y103d3ef8a1_clean_0001_D19_T62_S63_H64.rd1_000000209_0002300013_0000001_0	4.0	hcy_432	False
358	hcy	281.83	-27.306	beta_hcy_1064678_0_K118_4105_0_0.25_2_2_1882_2_0.45_3_E16_W28_K118d2f99a__clean_0001_N21.rd1_000000239_0000300006_0000001_0	7.0	hcy_349	False
359	hcy	278.094	-27.28	beta_hcy_1094677_0_Y99_1021_0_0.05_5_2_2096_1_0.35_1_Y15_D97_Y99_S113d1tuha__clean_0001_N19.rd1_000000279_0000200015_0000001_0	5.0	hcy_810	False
360	hcy	281.536	-27.28	beta_hcy_1099578_0_S111_3150_0_0.25_4_17_2978_2_0.35_1_Y14_Y79_D96_S111.rd1_000000182_0000100003_0000001_0	5.0	hcy_671	False
361	hcy	260.471	-27.275	beta_hcy_1075234_1_S112_5255_0_0.45_2_4_2978_2_0.35_1_Y14_Y81_D98_S112d3ef8a1_clean_0001_D18_T63_S64_H65.rd1_000000005_0002000003_0000001_0	7.0	hcy_817	False
362	hcy	285.7990000000001	-27.273000000000003	beta_hcy_1096033_0_S110_7189_2_0.45_5_2_6142_0_0.45_3_K11_D100_Y102_S110d3dxoa1_clean_0001_N19.rd1_000000136_0000100011_0000001_0	5.0	hcy_531	False
363	hcy	280.083	-27.271	beta_hcy_1075908_0_S110_237_2_0.45_2_2_6142_0_0.45_3_K10_D100_Y102_S110d2imja1_clean_0001_N18.rd1_000000001_0000100001_0000001_0	6.0	hcy_654	False
364	hcy	288.596	-27.26	beta_hcy_1064876_0_K12_3089_2_0.35_5_2_3846_2_0.35_3_K12_D103_Y105_T117d1sjwa__clean_0001_N20_R58.rd1_000000282_0000800011_0000001_0	6.0	hcy_572	False
365	hcy	270.863	-27.251	beta_hcy_1064710_0_R17_2028_1_0.05_4_10_3420_2_0.25_2_D14_R17_Y105_Y109d3mg3a2_clean_0001_N22.rd1_000000060_0000200029_0000001_0	7.0	hcy_346	False
366	hcy	282.004	-27.25	beta_hcy_1064276_0_H112_6761_0_0.15_1_1_185_0_0.45_5_W16_Y31_H112d1tuha__clean_0001_N21.rd1_000000197_0000100001_0000001_0	5.0	hcy_379	False
367	hcy	256.502	-27.244	beta_hcy_1077596_0_T98_5611_0_0.35_1_17_7008_2_0.45_5_Y16_W35_T98_D100_H102_T112d2bmob1_clean_0001_D20_R67.rd1_000000160_0002100004_0000001_0	7.0	hcy_516	False
368	hcy	292.278	-27.236	beta_hcy_1071974_0_K10_2891_0_0.15_2_0_3794_1_0.25_5_K10_D104_Y106.rd1_000000018_0000600008_0000001_0	6.0	hcy_320	False
369	hcy	262.97700000000003	-27.23	beta_hcy_1075891_0_K12_625_2_0.45_3_3_6142_0_0.45_3_K12_D103_Y105_S113.rd1_000000126_0000300005_0000001_0	5.0	hcy_629	False
370	hcy	274.927	-27.22300000000001	beta_hcy_1084510_0_S110_6368_2_0.05_2_1_6142_0_0.45_3_K10_D100_Y102_S110d1m98a2_clean_0001_N18.rd1_000000246_0000100010_0000001_0	7.0	hcy_362	False
371	hcy	291.73	-27.217	beta_hcy_1066674_0_Y82_6983_1_0.25_5_14_2978_2_0.35_1_Y14_Y82_D101_S115d2gexa1_clean_0001_N18.rd1_000000149_0000500003_0000001_0	5.0	hcy_247	False
372	hcy	273.91900000000004	-27.196	beta_hcy_1073506_1_Y82_406_0_0.25_3_18_2978_2_0.35_1_Y14_Y82_D99_S113d1wqlb1_clean_0001_D18_S64_H66.rd1_000000196_0000200009_0000001_0	8.0	hcy_786	False
373	hcy	288.089	-27.192	beta_hcy_1078642_0_Q114_1737_0_0.15_5_17_7404_0_0.35_1_W14_Y30_Q114d3dxoa1_clean_0001_N19.rd1_000000198_0000100001_0000001_0	5.0	hcy_304	False
374	hcy	263.665	-27.18	beta_hcy_1067450_0_Y31_169_0_0.45_1_6_6762_0_0.45_4_Y17_Y31_Q100_D114d2f99a__clean_0001_N21.rd1_000000115_0000400012_0000001_0	6.0	hcy_538	False
375	hcy	296.401	-27.176	beta_hcy_1070226_0_K14_69_0_0.25_4_19_6142_0_0.45_3_K14_D105_Y107_S119d2f99a__clean_0001_N22.rd1_000000158_0000400009_0000001_0	5.0	hcy_546	False
376	hcy	279.776	-27.164	beta_hcy_1074086_0_K10_2863_1_0.35_1_9_6142_0_0.45_3_K10_D101_Y103_S112d3dxoa1_clean_0001_N18.rd1_000000032_0000900017_0000001_0	6.0	hcy_213	False
377	hcy	284.869	-27.15	beta_hcy_1064018_0_K14_69_0_0.25_4_3_3846_2_0.35_3_K14_D105_Y107_T119d2f99a__clean_0001_N22.rd1_000000203_0000200009_0000001_0	7.0	hcy_601	False
378	hcy	270.093	-27.146	beta_hcy_1061087_1_S110_2994_0_0.45_4_10_6142_0_0.45_3_K10_D100_Y102_S110d3ef8a1_clean_0001_D18_T63_S64_H65.rd1_000000153_0000200005_0000001_0	5.0	hcy_451	False
379	hcy	284.282	-27.13	beta_hcy_1075086_0_K11_1021_0_0.05_5_0_3846_2_0.35_3_K11_D99_Y101_T111d2geya1_clean_0001_N19.rd1_000000291_0000100004_0000001_0	6.0	hcy_404	False
380	hcy	261.851	-27.125	beta_hcy_1100163_0_S117_4045_0_0.15_5_12_6142_0_0.45_3_K13_D103_Y105_S117d1m98a2_clean_0001_N21.rd1_000000281_0000100001_0000001_0	7.0	hcy_332	False
381	hcy	284.027	-27.122	beta_hcy_1101475_0_K10_406_0_0.25_3_1_3846_2_0.35_3_K10_D101_Y103_T111d2gexa1_clean_0001_N18.rd1_000000179_0000100003_0000001_0	5.0	hcy_301	False
382	hcy	272.45	-27.106	beta_hcy_1064018_0_K14_69_0_0.25_4_3_3846_2_0.35_3_K14_D105_Y107_T119d2f99a__clean_0001_N22.rd1_000000105_0000200011_0000001_0	6.0	hcy_594	False
383	hcy	251.629	-27.1	beta_hcy_1092350_0_K14_2789_1_0.15_4_4_3846_2_0.35_3_K14_D104_Y106_T118d1tuha__clean_0001_N22.rd1_000000000_0000300003_0000001_0	6.0	hcy_827	False
384	hcy	276.49	-27.093000000000004	beta_hcy_1064710_0_R17_2028_1_0.05_4_10_3420_2_0.25_2_D14_R17_Y105_Y109d3mg3a2_clean_0001_N22.rd1_000000015_0000100007_0000001_0	7.0	hcy_338	False
385	hcy	283.413	-27.086	beta_hcy_1071574_1_Y81_6943_0_0.25_5_2_2978_2_0.35_1_Y14_Y81_D98_S113d3b8la1_clean_0001_D18_H65.rd1_000000274_0000200019_0000001_0	7.0	hcy_308	False
386	hcy	293.254	-27.043000000000006	beta_hcy_1061110_1_T101_1144_0_0.25_1_15_2190_0_0.25_2_W84_T101d3b8la1_clean_0001_D20_H68.rd1_000000285_0000700002_0000001_0	5.0	hcy_577	False
387	hcy	298.713	-27.015	beta_hcy_1066617_0_Q112_6985_2_0.25_2_19_7404_0_0.35_1_W13_Y29_Q112d2geya1_clean_0001_N18.rd1_000000099_0000100005_0000001_0	6.0	hcy_252	False
388	hcy	267.91200000000003	-26.97	beta_hcy_1078517_0_K14_4294_2_0.35_2_0_6142_0_0.45_3_K14_D108_Y110_S122d1ohpa__clean_0001_N22.rd1_000000196_0000400009_0000001_0	8.0	hcy_649	False
389	hcy	283.868	-26.968000000000004	beta_hcy_1063608_0_S114_3252_0_0.15_1_4_6142_0_0.45_3_K11_D100_Y102_S114d2gexa1_clean_0001_N19.rd1_000000028_0000200002_0000001_0	5.0	hcy_603	False
390	hcy	276.139	-26.954	beta_hcy_1061087_1_S110_2994_0_0.45_4_10_6142_0_0.45_3_K10_D100_Y102_S110d3ef8a1_clean_0001_D18_T63_S64_H65.rd1_000000160_0000200006_0000001_0	7.0	hcy_452	False
391	hcy	283.267	-26.951	beta_hcy_1101222_0_K10_1492_0_0.35_1_3_3872_2_0.35_4_K10_D101_Y103_T111.rd1_000000287_0000100001_0000001_0	5.0	hcy_867	False
392	hcy	276.699	-26.949	beta_hcy_1080396_0_H99_1731_0_0.25_4_15_668_0_0.05_2_Y15_H99_W101d2f99a__clean_0001_N19.rd1_000000133_0001300013_0000001_0	4.0	hcy_286	False
393	hcy	282.379	-26.937	beta_hcy_1062243_0_K14_3887_0_0.45_4_7_6142_0_0.45_3_K14_D106_Y108_S120d3mg3a2_clean_0001_N22.rd1_000000246_0001000008_0000001_0	7.0	hcy_219	False
394	hcy	296.879	-26.934	beta_hcy_1064158_0_R13_1986_0_0.35_3_6_3420_2_0.25_2_D10_R13_Y99_Y103d2gexa1_clean_0001_N18.rd1_000000019_0000200012_0000001_0	4.0	hcy_374	False
395	hcy	291.749	-26.933000000000003	beta_hcy_1094677_0_Y99_1021_0_0.05_5_2_2096_1_0.35_1_Y15_D97_Y99_S113d1tuha__clean_0001_N19.rd1_000000262_0000200013_0000001_0	5.0	hcy_809	False
396	hcy	265.832	-26.923	beta_hcy_1062344_0_Y85_1737_0_0.15_5_1_2978_2_0.35_1_Y15_Y85_D98_S116d3mg3a2_clean_0001_N19.rd1_000000050_0000100003_0000001_0	5.0	hcy_731	False
397	hcy	262.534	-26.919	beta_hcy_1088046_0_S113_941_0_0.45_5_11_6142_0_0.45_3_K11_D101_Y103_S113d2geya1_clean_0001_N19.rd1_000000031_0000100001_0000001_0	8.0	hcy_607	False
398	hcy	253.767	-26.914	beta_hcy_1085596_0_T102_5691_0_0.25_3_16_2190_0_0.25_2_W87_T102d1m98a2_clean_0001_N21.rd1_000000200_0000800008_0000001_0	7.0	hcy_578	False
399	hcy	287.908	-26.886	beta_hcy_1069531_1_K10_6297_0_0.35_3_0_6142_0_0.45_3_K10_D100_Y102_S110d3b8la1_clean_0001_D18_H65.rd1_000000246_0000300007_0000001_0	9.0	hcy_860	False
400	hcy	272.703	-26.874	beta_hcy_1082584_0_S120_4292_0_0.35_4_18_6142_0_0.45_3_K13_D106_Y108_S120d2f99a__clean_0001_N21.rd1_000000204_0000100002_0000001_0	4.0	hcy_838	False
401	hcy	288.952	-26.872	beta_hcy_1094677_0_Y99_1021_0_0.05_5_2_2096_1_0.35_1_Y15_D97_Y99_S113d1tuha__clean_0001_N19.rd1_000000067_0000100001_0000001_0	5.0	hcy_805	False
402	hcy	280.254	-26.845	beta_hcy_1096033_0_S110_7189_2_0.45_5_2_6142_0_0.45_3_K11_D100_Y102_S110d3dxoa1_clean_0001_N19.rd1_000000200_0000100001_0000001_0	7.0	hcy_532	False
403	hcy	290.687	-26.843000000000004	beta_hcy_1083737_0_Q110_6349_0_0.15_3_1_7404_0_0.35_1_W13_Y29_Q110d2gexa1_clean_0001_N18.rd1_000000280_0000100001_0000001_0	4.0	hcy_227	False
404	hcy	278.251	-26.836	beta_hcy_1065680_1_T98_7241_0_0.45_4_4_2190_0_0.25_2_W81_T98d1wqlb1_clean_0001_D18_S63_H65.rd1_000000099_0000400004_0000001_0	6.0	hcy_279	False
405	hcy	275.077	-26.832	beta_hcy_1064297_0_S114_3252_0_0.15_1_4_6142_0_0.45_3_K11_D100_Y102_S114d2gexa1_clean_0001_N19.rd1_000000254_0000100005_0000001_0	7.0	hcy_520	False
406	hcy	295.176	-26.814	beta_hcy_1094633_0_K13_2630_0_0.45_2_4_3833_0_0.05_5_K13_D107_Y109d1tuha__clean_0001_N21.rd1_000000017_0000200004_0000001_0	7.0	hcy_698	False
407	hcy	270.839	-26.813	beta_hcy_1074124_0_S108_975_2_0.35_1_13_6142_0_0.45_3_K10_D97_Y99_S108d3dxoa1_clean_0001_N18.rd1_000000135_0000100002_0000001_0	5.0	hcy_271	False
408	hcy	267.592	-26.8	beta_hcy_1071974_0_K10_2891_0_0.15_2_0_3794_1_0.25_5_K10_D104_Y106.rd1_000000023_0000200002_0000001_0	5.0	hcy_319	False
409	hcy	275.795	-26.799	beta_hcy_1072211_0_R14_4293_0_0.35_4_16_3420_2_0.25_2_D11_R14_Y99_Y103d1m98a2_clean_0001_N19.rd1_000000162_0000400003_0000001_0	7.0	hcy_632	False
410	hcy	284.762	-26.764	beta_hcy_1064018_0_K14_69_0_0.25_4_3_3846_2_0.35_3_K14_D105_Y107_T119d2f99a__clean_0001_N22.rd1_000000154_0000200010_0000001_0	7.0	hcy_596	False
411	hcy	285.366	-26.755	beta_hcy_1065156_0_K14_2047_0_0.15_1_0_3833_0_0.05_5_K14_D106_Y108d1m98a2_clean_0001_N22.rd1_000000082_0000100004_0000001_0	7.0	hcy_851	False
412	hcy	258.962	-26.75	beta_hcy_1087323_0_S113_2862_0_0.45_4_2_6142_0_0.45_3_K10_D102_Y104_S113d2geya1_clean_0001_N18.rd1_000000287_0000100001_0000001_0	7.0	hcy_503	False
413	hcy	260.324	-26.72300000000001	beta_hcy_1092419_0_Q110_2708_2_0.25_1_4_7404_0_0.35_1_W13_Y29_Q110d3dxoa1_clean_0001_N18.rd1_000000241_0000600004_0000001_0	6.0	hcy_856	False
414	hcy	286.406	-26.699	beta_hcy_1071574_1_Y81_6943_0_0.25_5_2_2978_2_0.35_1_Y14_Y81_D98_S113d3b8la1_clean_0001_D18_H65.rd1_000000294_0000400038_0000001_0	6.0	hcy_313	False
415	hcy	283.368	-26.69400000000001	beta_hcy_1110438_0_S111_3150_0_0.25_4_9_2977_1_0.05_1_Y14_D96_Y98_S111.rd1_000000246_0000100001_0000001_0	7.0	hcy_759	False
416	hcy	266.856	-26.69400000000001	beta_hcy_1071262_0_H98_2692_0_0.35_5_19_1806_2_0.45_5_Y14_H98_W100d1o7nb__clean_0001_D18_R65.rd1_000000058_0000100001_0000001_0	3.0	hcy_834	False
417	hcy	285.507	-26.692	beta_hcy_1071574_1_Y81_6943_0_0.25_5_2_2978_2_0.35_1_Y14_Y81_D98_S113d3b8la1_clean_0001_D18_H65.rd1_000000282_0000200020_0000001_0	5.0	hcy_309	False
418	hcy	286.296	-26.691	beta_hcy_1101475_0_K10_406_0_0.25_3_1_3846_2_0.35_3_K10_D101_Y103_T111d2gexa1_clean_0001_N18.rd1_000000051_0000300007_0000001_0	4.0	hcy_300	False
419	hcy	253.571	-26.664	beta_hcy_1078517_0_K14_4294_2_0.35_2_0_6142_0_0.45_3_K14_D108_Y110_S122d1ohpa__clean_0001_N22.rd1_000000072_0000200002_0000001_0	7.0	hcy_646	False
420	hcy	255.737	-26.659	beta_hcy_1062670_0_R16_1895_0_0.35_4_17_3420_2_0.25_2_D13_R16_Y102_Y106d3mg3a2_clean_0001_N21.rd1_000000190_0000100003_0000001_0	4.0	hcy_496	False
421	hcy	272.805	-26.652	beta_hcy_1073506_1_Y82_406_0_0.25_3_18_2978_2_0.35_1_Y14_Y82_D99_S113d1wqlb1_clean_0001_D18_S64_H66.rd1_000000277_0000100002_0000001_0	7.0	hcy_787	False
422	hcy	291.004	-26.637	beta_hcy_1079226_0_K111_1456_0_0.25_3_18_1882_2_0.45_3_E14_W26_K111d3mg3a2_clean_0001_N19.rd1_000000081_0000100002_0000001_1	4.0	hcy_240	False
423	hcy	280.203	-26.615	beta_hcy_1083737_0_Q110_6349_0_0.15_3_1_7404_0_0.35_1_W13_Y29_Q110d2gexa1_clean_0001_N18.rd1_000000041_0000300019_0000001_0	4.0	hcy_229	False
424	hcy	262.835	-26.604	beta_hcy_1087997_0_H99_3027_2_0.25_5_6_d3ec9a1_clean_0001_Y14_W101_H99d2bmob1_clean_0001_D18_R66.rd1_000000115_0000100001_0000001_0	6.0	hcy_223	False
425	hcy	294.655	-26.604	beta_hcy_1083217_0_K11_1021_0_0.05_5_0_3846_2_0.35_3_K11_D99_Y101_T111d2geya1_clean_0001_N19.rd1_000000225_0000100001_0000001_0	5.0	hcy_256	False
426	hcy	262.311	-26.59800000000001	beta_hcy_1084498_0_S113_2698_2_0.15_2_1_2978_2_0.35_1_Y14_Y82_D99_S113.rd1_000000068_0000200005_0000001_0	4.0	hcy_767	False
427	hcy	268.187	-26.584	beta_hcy_1061100_0_K10_6434_2_0.45_2_7_6142_0_0.45_3_K10_D101_Y103_S111d2imja1_clean_0001_N18.rd1_000000286_0000100003_0000001_0	6.0	hcy_481	False
428	hcy	263.509	-26.567	beta_hcy_1084498_0_S113_2698_2_0.15_2_1_2978_2_0.35_1_Y14_Y82_D99_S113.rd1_000000072_0000300011_0000001_0	7.0	hcy_768	False
429	hcy	289.627	-26.564	beta_hcy_1096518_0_K13_5710_0_0.05_3_3_3846_2_0.35_3_K13_D104_Y106_T118d3dxoa1_clean_0001_N21.rd1_000000071_0000900019_0000001_0	5.0	hcy_245	False
430	hcy	275.474	-26.56	beta_hcy_1112199_0_S118_3952_1_0.45_3_11_6142_0_0.45_3_K14_D104_Y106_S118d2gexa1_clean_0001_N22.rd1_000000214_0000100001_0000001_0	5.0	hcy_295	False
431	hcy	286.749	-26.56	beta_hcy_1097839_0_S117_2669_0_0.35_2_9_6142_0_0.45_3_K13_D103_Y105_S117d1tuha__clean_0001_N21.rd1_000000237_0000100002_0000001_0	7.0	hcy_380	False
432	hcy	272.725	-26.542	beta_hcy_1088014_0_T111_599_1_0.15_4_13_2165_2_0.45_3_Y15_E99_H101_T111d1ohpa__clean_0001_N19.rd1_000000220_0000100003_0000001_0	8.0	hcy_483	False
433	hcy	282.721	-26.517	beta_hcy_1091302_0_S121_4037_0_0.35_4_18_6142_0_0.45_3_K13_D107_Y109_S121d2f99a__clean_0001_N21.rd1_000000040_0000100003_0000001_0	5.0	hcy_772	False
434	hcy	281.297	-26.517	beta_hcy_1061136_0_T111_2916_1_0.05_1_18_2165_2_0.45_3_Y14_E98_H100_T111d2gexa1_clean_0001_N18.rd1_000000145_0000300015_0000001_0	4.0	hcy_382	False
435	hcy	271.705	-26.516	beta_hcy_1065156_0_K14_2047_0_0.15_1_0_3833_0_0.05_5_K14_D106_Y108d1m98a2_clean_0001_N22.rd1_000000105_0000100006_0000001_0	7.0	hcy_843	False
436	hcy	274.691	-26.499	beta_hcy_1088014_0_T111_599_1_0.15_4_13_2165_2_0.45_3_Y15_E99_H101_T111d1ohpa__clean_0001_N19.rd1_000000292_0000200010_0000001_0	8.0	hcy_488	False
437	hcy	276.145	-26.495	beta_hcy_1065680_1_T98_7241_0_0.45_4_4_2190_0_0.25_2_W81_T98d1wqlb1_clean_0001_D18_S63_H65.rd1_000000188_0000200001_0000001_0	6.0	hcy_276	False
438	hcy	276.215	-26.485	beta_hcy_1075589_0_K120_2057_2_0.35_2_16_1882_2_0.45_3_E16_W28_K120d1m98a2_clean_0001_N21.rd1_000000295_0000500021_0000001_0	4.0	hcy_828	False
439	hcy	282.39	-26.483	beta_hcy_1061097_0_K10_1452_0_0.15_1_12_3833_0_0.05_5_K10_D100_Y102.rd1_000000170_0000200011_0000001_0	6.0	hcy_210	False
440	hcy	252.235	-26.46	beta_hcy_1086033_0_S112_38_2_0.45_1_19_6142_0_0.45_3_K11_D98_Y100_S112d3mg3a2_clean_0001_N19.rd1_000000115_0000200010_0000001_0	8.0	hcy_621	False
441	hcy	272.441	-26.453000000000007	beta_hcy_1065156_0_K14_2047_0_0.15_1_0_3833_0_0.05_5_K14_D106_Y108d1m98a2_clean_0001_N22.rd1_000000169_0000100001_0000001_0	7.0	hcy_853	False
442	hcy	275.136	-26.441	beta_hcy_1071187_0_S119_2622_0_0.15_4_19_6142_0_0.45_3_K11_D105_Y107_S119d1ohpa__clean_0001_N19.rd1_000000216_0000100003_0000001_0	7.0	hcy_801	False
443	hcy	284.685	-26.426	beta_hcy_1108343_0_K12_3089_2_0.35_5_2_3846_2_0.35_3_K12_D103_Y105_T117d1sjwa__clean_0001_N20_R58.rd1_000000183_0000100003_0000001_0	5.0	hcy_580	False
444	hcy	281.405	-26.389	beta_hcy_1096033_0_S110_7189_2_0.45_5_2_6142_0_0.45_3_K11_D100_Y102_S110d3dxoa1_clean_0001_N19.rd1_000000128_0000100003_0000001_0	7.0	hcy_529	False
445	hcy	267.23	-26.388	beta_hcy_1061188_1_K13_2542_0_0.05_1_4_3846_2_0.35_3_K13_D106_Y108_T120d3ef8a1_clean_0001_D21_T64_S65_H66.rd1_000000165_0000300002_0000001_0	5.0	hcy_515	False
446	hcy	271.318	-26.388	beta_hcy_1064158_0_R13_1986_0_0.35_3_6_3420_2_0.25_2_D10_R13_Y99_Y103d2gexa1_clean_0001_N18.rd1_000000179_0000300005_0000001_0	6.0	hcy_375	False
447	hcy	262.623	-26.387	beta_hcy_1062344_0_Y85_1737_0_0.15_5_1_2978_2_0.35_1_Y15_Y85_D98_S116d3mg3a2_clean_0001_N19.rd1_000000206_0000600029_0000001_0	5.0	hcy_756	False
448	hcy	276.944	-26.386	beta_hcy_1079024_0_R111_7018_0_0.35_5_19_2522_0_0.45_1_D101_Y103_R111.rd1_000000058_0001100016_0000001_0	7.0	hcy_765	False
449	hcy	285.531	-26.366	beta_hcy_1094270_1_T111_1218_0_0.05_5_2_2165_2_0.45_3_Y15_E99_H101_T111d3b8la1_clean_0001_D19_H66.rd1_000000167_0000200003_0000001_0	5.0	hcy_482	False
450	hcy	263.308	-26.339	beta_hcy_1087726_0_K14_5565_0_0.05_5_0_6142_0_0.45_3_K14_D107_Y109_S121d2f99a__clean_0001_N22.rd1_000000299_0000200007_0000001_0	6.0	hcy_681	False
451	hcy	274.233	-26.335	beta_hcy_1064710_0_R17_2028_1_0.05_4_10_3420_2_0.25_2_D14_R17_Y105_Y109d3mg3a2_clean_0001_N22.rd1_000000201_0000200012_0000001_0	5.0	hcy_342	False
452	hcy	263.262	-26.334	beta_hcy_1078517_0_K14_4294_2_0.35_2_0_6142_0_0.45_3_K14_D108_Y110_S122d1ohpa__clean_0001_N22.rd1_000000052_0000100001_0000001_0	7.0	hcy_645	False
453	hcy	283.878	-26.327	beta_hcy_1079331_0_K13_2045_0_0.15_5_1_3846_2_0.35_3_K13_D108_Y110_T122d3mg3a2_clean_0001_N21.rd1_000000154_0004200007_0000001_0	7.0	hcy_274	False
454	hcy	261.871	-26.307	beta_hcy_1066228_0_K14_6184_0_0.25_1_9_6142_0_0.45_3_K14_D106_Y108_S120d1ohpa__clean_0001_N22.rd1_000000256_0000400010_0000001_0	7.0	hcy_422	False
455	hcy	274.816	-26.293000000000006	beta_hcy_1091781_0_H100_557_0_0.35_2_2_1806_2_0.45_5_Y14_H100_W102d1sjwa__clean_0001_N18_R59.rd1_000000110_0000100001_0000001_0	5.0	hcy_871	False
456	hcy	279.152	-26.284	beta_hcy_1075891_0_K12_625_2_0.45_3_3_6142_0_0.45_3_K12_D103_Y105_S113.rd1_000000126_0000200004_0000001_0	6.0	hcy_628	False
457	hcy	290.516	-26.271	beta_hcy_1074124_0_S108_975_2_0.35_1_13_6142_0_0.45_3_K10_D97_Y99_S108d3dxoa1_clean_0001_N18.rd1_000000209_0000100005_0000001_0	6.0	hcy_267	False
458	hcy	258.97900000000004	-26.243	beta_hcy_1097482_0_Q122_1923_0_0.35_4_12_7404_0_0.35_1_W17_Y33_Q122d2geya1_clean_0001_N22.rd1_000000103_0000600006_0000001_0	4.0	hcy_548	False
459	hcy	262.451	-26.241	beta_hcy_1071187_0_S119_2622_0_0.15_4_19_6142_0_0.45_3_K11_D105_Y107_S119d1ohpa__clean_0001_N19.rd1_000000197_0000100002_0000001_0	7.0	hcy_798	False
460	hcy	280.173	-26.24	beta_hcy_1100163_0_S117_4045_0_0.15_5_12_6142_0_0.45_3_K13_D103_Y105_S117d1m98a2_clean_0001_N21.rd1_000000289_0000400012_0000001_0	7.0	hcy_334	False
461	hcy	271.637	-26.234	beta_hcy_1071590_0_H101_1205_2_0.45_4_9_668_0_0.05_2_Y14_H101_W103d2bmob1_clean_0001_D18_R66.rd1_000000010_0000400001_0000001_0	6.0	hcy_259	False
462	hcy	269.473	-26.225	beta_hcy_1094677_0_Y99_1021_0_0.05_5_2_2096_1_0.35_1_Y15_D97_Y99_S113d1tuha__clean_0001_N19.rd1_000000008_0000200003_0000001_0	5.0	hcy_811	False
463	hcy	271.78700000000003	-26.222	beta_hcy_1061087_1_S110_2994_0_0.45_4_10_6142_0_0.45_3_K10_D100_Y102_S110d3ef8a1_clean_0001_D18_T63_S64_H65.rd1_000000192_0000300019_0000001_0	7.0	hcy_455	False
464	hcy	284.133	-26.198	beta_hcy_1067450_0_Y31_169_0_0.45_1_6_6762_0_0.45_4_Y17_Y31_Q100_D114d2f99a__clean_0001_N21.rd1_000000146_0000400014_0000001_0	5.0	hcy_539	False
465	hcy	287.639	-26.192	beta_hcy_1109273_0_K14_3709_0_0.35_4_18_6142_0_0.45_3_K14_D107_Y109_S121d2gexa1_clean_0001_N22.rd1_000000107_0000100001_0000001_0	7.0	hcy_818	False
466	hcy	276.05	-26.162	beta_hcy_1086033_0_S112_38_2_0.45_1_19_6142_0_0.45_3_K11_D98_Y100_S112d3mg3a2_clean_0001_N19.rd1_000000009_0000100002_0000001_0	5.0	hcy_613	False
467	hcy	270.374	-26.155	beta_hcy_1078517_0_K14_4294_2_0.35_2_0_6142_0_0.45_3_K14_D108_Y110_S122d1ohpa__clean_0001_N22.rd1_000000174_0000500011_0000001_0	5.0	hcy_650	False
468	hcy	268.423	-26.148000000000003	beta_hcy_1079331_0_K13_2045_0_0.15_5_1_3846_2_0.35_3_K13_D108_Y110_T122d3mg3a2_clean_0001_N21.rd1_000000154_0005200009_0000001_0	7.0	hcy_275	False
469	hcy	270.298	-26.11	beta_hcy_1097614_0_K10_1788_0_0.35_5_4_3846_2_0.35_3_K10_D98_Y100_T109d3mg3a2_clean_0001_N18.rd1_000000066_0000100001_0000001_0	5.0	hcy_424	False
470	hcy	259.948	-26.1	beta_hcy_1078517_0_K14_4294_2_0.35_2_0_6142_0_0.45_3_K14_D108_Y110_S122d1ohpa__clean_0001_N22.rd1_000000241_0000400010_0000001_0	8.0	hcy_638	False
471	hcy	280.585	-26.095	beta_hcy_1092299_0_K113_204_0_0.45_1_16_906_2_0.35_4_E13_W25_K113d1ohpa__clean_0001_N18.rd1_000000064_0000200009_0000001_0	5.0	hcy_672	False
472	hcy	260.991	-26.08	beta_hcy_1065812_0_K105_6227_0_0.35_1_6_1882_2_0.45_3_E13_W25_K105d1ohpa__clean_0001_N18.rd1_000000143_0000500008_0000001_1	7.0	hcy_514	False
473	hcy	258.324	-26.07	beta_hcy_1097797_0_S114_1975_0_0.25_2_6_2096_1_0.35_1_Y14_D99_Y101_S114d2bmob1_clean_0001_D18_R65.rd1_000000241_0000200001_0000001_0	4.0	hcy_625	False
474	hcy	274.04200000000003	-26.046	beta_hcy_1064018_0_K14_69_0_0.25_4_3_3846_2_0.35_3_K14_D105_Y107_T119d2f99a__clean_0001_N22.rd1_000000104_0000100004_0000001_0	6.0	hcy_592	False
475	hcy	267.396	-26.033	beta_hcy_1061097_0_K10_1452_0_0.15_1_12_3833_0_0.05_5_K10_D100_Y102.rd1_000000223_0000100003_0000001_0	5.0	hcy_206	False
476	hcy	259.372	-26.013	beta_hcy_1118388_0_R109_1315_2_0.45_1_2_2522_0_0.45_1_D99_Y101_R109d2bnga1_clean_0001_Q19.rd1_000000142_0000200007_0000001_0	5.0	hcy_377	False
477	hcy	268.499	-26.012	beta_hcy_1066899_0_S113_625_2_0.45_3_3_6142_0_0.45_3_K12_D103_Y105_S113.rd1_000000139_0000500016_0000001_0	5.0	hcy_204	False
478	hcy	277.353	-26.012	beta_hcy_1075891_0_K12_625_2_0.45_3_3_6142_0_0.45_3_K12_D103_Y105_S113.rd1_000000276_0000100002_0000001_0	5.0	hcy_627	False
479	hcy	284.909	-26.011	beta_hcy_1096033_0_S110_7189_2_0.45_5_2_6142_0_0.45_3_K11_D100_Y102_S110d3dxoa1_clean_0001_N19.rd1_000000020_0000100003_0000001_0	6.0	hcy_525	False
480	hcy	257.904	-26.003	beta_hcy_1082033_1_H99_1977_2_0.05_4_16_668_0_0.05_2_Y17_H99_W101d3ef8a1_clean_0001_D21_T64_S65_H66.rd1_000000147_0000600004_0000001_0	4.0	hcy_297	False
481	hcy	273.991	-25.991	beta_hcy_1068074_0_H102_3922_2_0.05_5_2_d3ec9a1_clean_0001_Y17_W104_H102d2bmob1_clean_0001_D21_R67.rd1_000000200_0000600003_0000001_0	6.0	hcy_196	False
482	hcy	269.265	-25.991	beta_hcy_1069163_0_T101_6447_2_0.25_5_10_2190_0_0.25_2_W84_T101d1ohpa__clean_0001_N21.rd1_000000258_0000100001_0000001_0	5.0	hcy_191	False
483	hcy	281.238	-25.98	beta_hcy_1065680_1_T98_7241_0_0.45_4_4_2190_0_0.25_2_W81_T98d1wqlb1_clean_0001_D18_S63_H65.rd1_000000054_0001600008_0000001_0	5.0	hcy_281	False
484	hcy	266.665	-25.978	beta_hcy_1065750_0_H104_5150_0_0.05_4_18_d3ec9a1_clean_0001_Y14_W106_H104d3mg3a2_clean_0001_N22.rd1_000000190_0000500007_0000001_0	6.0	hcy_440	False
485	hcy	281.074	-25.969	beta_hcy_1099536_0_S120_6184_0_0.25_1_9_6142_0_0.45_3_K14_D106_Y108_S120d1ohpa__clean_0001_N22.rd1_000000236_0000100012_0000001_0	6.0	hcy_721	False
486	hcy	266.225	-25.958	beta_hcy_1065386_0_K14_2044_0_0.15_3_19_6142_0_0.45_3_K14_D107_Y109_S121d2bmob1_clean_0001_D22_R67.rd1_000000261_0001000005_0000001_0	7.0	hcy_322	False
487	hcy	276.57	-25.955	beta_hcy_1062145_1_S112_6752_0_0.15_1_17_2978_2_0.35_1_Y14_Y81_D98_S112d3ef8a1_clean_0001_D18_T63_S64_H65.rd1_000000240_0000200003_0000001_0	5.0	hcy_402	False
488	hcy	274.267	-25.954	beta_hcy_1065386_0_K14_2044_0_0.15_3_19_6142_0_0.45_3_K14_D107_Y109_S121d2bmob1_clean_0001_D22_R67.rd1_000000261_0001900010_0000001_0	6.0	hcy_324	False
489	hcy	257.913	-25.95	beta_hcy_1084673_0_S123_2028_1_0.05_4_12_1615_0_0.05_2_Y18_D105_S123_Y107d2imja1_clean_0001_N22.rd1_000000180_0000400002_0000001_0	6.0	hcy_445	False
490	hcy	260.194	-25.941	beta_hcy_1095391_0_K10_4317_2_0.15_1_15_6142_0_0.45_3_K10_D99_Y101_S113d1tuha__clean_0001_N18.rd1_000000270_0000100002_0000001_0	5.0	hcy_225	False
491	hcy	272.193	-25.924	beta_hcy_1091213_0_K13_1933_0_0.35_1_9_3846_2_0.35_3_K13_D106_Y108_T120d2geya1_clean_0001_N21.rd1_000000006_0000100001_0000001_0	5.0	hcy_423	False
492	hcy	260.05400000000003	-25.92	beta_hcy_1070115_0_H99_517_0_0.05_5_4_d3ec9a1_clean_0001_Y15_W101_H99.rd1_000000171_0000600012_0000001_0	4.0	hcy_494	False
493	hcy	260.386	-25.917	beta_hcy_1072211_0_R14_4293_0_0.35_4_16_3420_2_0.25_2_D11_R14_Y99_Y103d1m98a2_clean_0001_N19.rd1_000000089_0000100003_0000001_0	4.0	hcy_631	False
494	hcy	259.272	-25.912	beta_hcy_1065156_0_K14_2047_0_0.15_1_0_3833_0_0.05_5_K14_D106_Y108d1m98a2_clean_0001_N22.rd1_000000265_0000600009_0000001_0	7.0	hcy_846	False
495	hcy	253.296	-25.905	beta_hcy_1099536_0_S120_6184_0_0.25_1_9_6142_0_0.45_3_K14_D106_Y108_S120d1ohpa__clean_0001_N22.rd1_000000233_0000100004_0000001_0	6.0	hcy_719	False
496	hcy	287.623	-25.903	beta_hcy_1083839_0_K10_2861_1_0.25_4_12_6142_0_0.45_3_K10_D97_Y99_S107d2f99a__clean_0001_N18.rd1_000000245_0000200015_0000001_0	5.0	hcy_477	False
497	hcy	262.75	-25.9	beta_hcy_1079331_0_K13_2045_0_0.15_5_1_3846_2_0.35_3_K13_D108_Y110_T122d3mg3a2_clean_0001_N21.rd1_000000095_0002200001_0000001_0	8.0	hcy_272	False
498	hcy	274.434	-25.836	beta_hcy_1096764_0_S117_3049_0_0.05_5_18_2978_2_0.35_1_Y14_Y86_D103_S117d1ohpa__clean_0001_N18.rd1_000000188_0000700001_0000001_0	5.0	hcy_775	False
499	hcy	262.67	-25.824	beta_hcy_1103200_0_R68_7475_0_0.05_1_19_2190_0_0.25_2_W84_T102d2bmob1_clean_0001_D18_R68.rd1_000000288_0000600008_0000001_0	6.0	hcy_190	False
500	hcy	278.545	-25.796	beta_hcy_1096775_0_R15_7209_0_0.05_1_1_3420_2_0.25_2_D12_R15_Y100_Y104d1ohpa__clean_0001_N20.rd1_000000150_0000200014_0000001_0	5.0	hcy_824	False
501	hcy	282.822	-25.793000000000006	beta_hcy_1065592_0_K120_4287_0_0.25_2_8_1882_2_0.45_3_E16_W28_K120d1ohpa__clean_0001_N21.rd1_000000086_0001400009_0000001_0	6.0	hcy_399	False
502	hcy	280.263	-25.79	beta_hcy_1062243_0_K14_3887_0_0.45_4_7_6142_0_0.45_3_K14_D106_Y108_S120d3mg3a2_clean_0001_N22.rd1_000000293_0000200004_0000001_0	5.0	hcy_216	False
503	hcy	283.0420000000001	-25.789	beta_hcy_1083737_0_Q110_6349_0_0.15_3_1_7404_0_0.35_1_W13_Y29_Q110d2gexa1_clean_0001_N18.rd1_000000142_0000100003_0000001_0	4.0	hcy_230	False
504	hcy	280.777	-25.788	beta_hcy_1081519_0_K10_6729_0_0.35_4_19_6142_0_0.45_3_K10_D101_Y103_S111.rd1_000000229_0000400010_0000001_0	5.0	hcy_409	False
505	hcy	272.087	-25.771	beta_hcy_1073506_1_Y82_406_0_0.25_3_18_2978_2_0.35_1_Y14_Y82_D99_S113d1wqlb1_clean_0001_D18_S64_H66.rd1_000000268_0000200012_0000001_0	7.0	hcy_792	False
506	hcy	282.645	-25.753	beta_hcy_1087128_0_H103_6643_0_0.25_2_13_d3ec9a1_clean_0001_Y14_W105_H103.rd1_000000184_0000100012_0000001_0	7.0	hcy_412	False
507	hcy	274.755	-25.739	beta_hcy_1066933_0_R66_1628_2_0.15_2_6_643_2_0.05_1_Y14_W33_D99_H101_T111d2bmob1_clean_0001_D18_R66.rd1_000000128_0000500009_0000001_0	4.0	hcy_816	False
508	hcy	273.672	-25.737	beta_hcy_1110397_0_K14_863_2_0.35_3_17_3846_2_0.35_3_K14_D105_Y107_T119d2gexa1_clean_0001_N22.rd1_000000236_0000100003_0000001_0	5.0	hcy_841	False
509	hcy	262.639	-25.728	beta_hcy_1063850_0_R67_7207_1_0.45_1_0_d3ec9a1_clean_0001_Y15_W102_H100d2bmob1_clean_0001_D19_R67.rd1_000000099_0000100001_0000001_0	5.0	hcy_566	False
510	hcy	269.018	-25.722	beta_hcy_1069845_0_Q117_4280_0_0.25_4_7_7404_0_0.35_1_W16_Y32_Q117d1tuha__clean_0001_N21.rd1_000000084_0000100002_0000001_0	8.0	hcy_829	False
511	hcy	266.078	-25.719	beta_hcy_1096033_0_S110_7189_2_0.45_5_2_6142_0_0.45_3_K11_D100_Y102_S110d3dxoa1_clean_0001_N19.rd1_000000049_0000100008_0000001_0	7.0	hcy_527	False
512	hcy	251.296	-25.695	beta_hcy_1071574_1_Y81_6943_0_0.25_5_2_2978_2_0.35_1_Y14_Y81_D98_S113d3b8la1_clean_0001_D18_H65.rd1_000000275_0000100011_0000001_0	7.0	hcy_307	False
513	hcy	277.394	-25.69	beta_hcy_1061110_1_T101_1144_0_0.25_1_15_2190_0_0.25_2_W84_T101d3b8la1_clean_0001_D20_H68.rd1_000000027_0000600008_0000001_0	7.0	hcy_574	False
514	hcy	276.775	-25.677	beta_hcy_1086033_0_S112_38_2_0.45_1_19_6142_0_0.45_3_K11_D98_Y100_S112d3mg3a2_clean_0001_N19.rd1_000000013_0000200014_0000001_0	7.0	hcy_618	False
515	hcy	253.624	-25.676	beta_hcy_1064825_0_Y81_562_2_0.45_5_4_2978_2_0.35_1_Y14_Y81_D98_S112d2bmob1_clean_0001_D18_R65.rd1_000000208_0003500002_0000001_0	6.0	hcy_325	False
516	hcy	274.676	-25.664	beta_hcy_1070546_0_H98_7007_2_0.35_4_0_d3ec9a1_clean_0001_Y14_W100_H98d2gexa1_clean_0001_N18.rd1_000000262_0000700009_0000001_0	5.0	hcy_536	False
517	hcy	274.532	-25.635	beta_hcy_1084510_0_S110_6368_2_0.05_2_1_6142_0_0.45_3_K10_D100_Y102_S110d1m98a2_clean_0001_N18.rd1_000000050_0000100010_0000001_0	7.0	hcy_365	False
518	hcy	255.221	-25.621	beta_hcy_1097482_0_Q122_1923_0_0.35_4_12_7404_0_0.35_1_W17_Y33_Q122d2geya1_clean_0001_N22.rd1_000000230_0000400008_0000001_0	6.0	hcy_551	False
519	hcy	256.434	-25.613000000000003	beta_hcy_1099536_0_S120_6184_0_0.25_1_9_6142_0_0.45_3_K14_D106_Y108_S120d1ohpa__clean_0001_N22.rd1_000000212_0000100011_0000001_0	7.0	hcy_720	False
520	hcy	264.269	-25.601	beta_hcy_1064710_0_R17_2028_1_0.05_4_10_3420_2_0.25_2_D14_R17_Y105_Y109d3mg3a2_clean_0001_N22.rd1_000000261_0000100004_0000001_0	8.0	hcy_337	False
521	hcy	269.327	-25.601	beta_hcy_1083839_0_K10_2861_1_0.25_4_12_6142_0_0.45_3_K10_D97_Y99_S107d2f99a__clean_0001_N18.rd1_000000207_0000200011_0000001_0	5.0	hcy_476	False
522	hcy	284.201	-25.591	beta_hcy_1097395_0_K10_5637_0_0.05_3_10_3846_2_0.35_3_K10_D100_Y102_T110d2bmob1_clean_0001_D18_R65.rd1_000000111_0000400004_0000001_0	7.0	hcy_773	False
523	hcy	276.767	-25.587	beta_hcy_1070226_0_K14_69_0_0.25_4_19_6142_0_0.45_3_K14_D105_Y107_S119d2f99a__clean_0001_N22.rd1_000000038_0000500010_0000001_0	6.0	hcy_547	False
524	hcy	267.971	-25.581	beta_hcy_1065156_0_K14_2047_0_0.15_1_0_3833_0_0.05_5_K14_D106_Y108d1m98a2_clean_0001_N22.rd1_000000180_0000400005_0000001_0	7.0	hcy_855	False
525	hcy	274.111	-25.543000000000006	beta_hcy_1100163_0_S117_4045_0_0.15_5_12_6142_0_0.45_3_K13_D103_Y105_S117d1m98a2_clean_0001_N21.rd1_000000258_0000300007_0000001_0	6.0	hcy_333	False
526	hcy	267.663	-25.51	beta_hcy_1077596_0_T98_5611_0_0.35_1_17_7008_2_0.45_5_Y16_W35_T98_D100_H102_T112d2bmob1_clean_0001_D20_R67.rd1_000000288_0004100003_0000001_0	5.0	hcy_517	False
527	hcy	278.565	-25.497	beta_hcy_1074124_0_S108_975_2_0.35_1_13_6142_0_0.45_3_K10_D97_Y99_S108d3dxoa1_clean_0001_N18.rd1_000000210_0000100011_0000001_0	5.0	hcy_268	False
528	hcy	258.84	-25.484	beta_hcy_1085495_0_T100_7297_0_0.35_3_7008_2_0.45_5_Y14_W33_T100_D102_H104_T114d1o7nb__clean_0001_D18_R68.rd1_000000054_0000400003_0000001_0	5.0	hcy_687	False
529	hcy	269.41	-25.472	beta_hcy_1061110_1_T101_1144_0_0.25_1_15_2190_0_0.25_2_W84_T101d3b8la1_clean_0001_D20_H68.rd1_000000052_0000400004_0000001_0	5.0	hcy_573	False
530	hcy	266.286	-25.463	beta_hcy_1108916_0_T118_2789_1_0.15_4_0_3846_2_0.35_3_K14_D104_Y106_T118d2imja1_clean_0001_N22.rd1_000000072_0000500007_0000001_0	7.0	hcy_294	False
531	hcy	256.809	-25.462	beta_hcy_1062344_0_Y85_1737_0_0.15_5_1_2978_2_0.35_1_Y15_Y85_D98_S116d3mg3a2_clean_0001_N19.rd1_000000240_0000200009_0000001_0	7.0	hcy_749	False
532	hcy	279.664	-25.427	beta_hcy_1110397_0_K14_863_2_0.35_3_17_3846_2_0.35_3_K14_D105_Y107_T119d2gexa1_clean_0001_N22.rd1_000000241_0000100001_0000001_0	7.0	hcy_840	False
533	hcy	267.983	-25.424	beta_hcy_1070724_0_T99_774_0_0.35_3_3_2190_0_0.25_2_W82_T99.rd1_000000003_0002300010_0000001_0	8.0	hcy_779	False
534	hcy	263.166	-25.401	beta_hcy_1065156_0_K14_2047_0_0.15_1_0_3833_0_0.05_5_K14_D106_Y108d1m98a2_clean_0001_N22.rd1_000000258_0000200004_0000001_0	7.0	hcy_845	False
535	hcy	250.948	-25.387	beta_hcy_1083029_1_Y81_2863_1_0.35_1_4_2978_2_0.35_1_Y14_Y81_D99_S114d3ef8a1_clean_0001_D18_T63_S64_H65.rd1_000000212_0000400012_0000001_0	6.0	hcy_283	False
536	hcy	255.388	-25.381	beta_hcy_1072099_0_Y32_6205_2_0.25_2_9_6762_0_0.45_4_Y17_Y32_Q99_D115d3mg3a2_clean_0001_N21.rd1_000000239_0000200013_0000001_0	7.0	hcy_385	False
537	hcy	252.844	-25.347	beta_hcy_1073506_1_Y82_406_0_0.25_3_18_2978_2_0.35_1_Y14_Y82_D99_S113d1wqlb1_clean_0001_D18_S64_H66.rd1_000000284_0000200015_0000001_0	8.0	hcy_794	False
538	hcy	264.565	-25.339	beta_hcy_1077728_1_Y29_1205_2_0.45_4_11_6762_0_0.45_4_Y14_Y29_Q101_D113d1wqlb1_clean_0001_D18_S64_H66.rd1_000000285_0000900012_0000001_0	5.0	hcy_415	False
539	hcy	272.531	-25.334	beta_hcy_1062344_0_Y85_1737_0_0.15_5_1_2978_2_0.35_1_Y15_Y85_D98_S116d3mg3a2_clean_0001_N19.rd1_000000206_0000500023_0000001_0	4.0	hcy_755	False
540	hcy	259.571	-25.329	beta_hcy_1083839_0_K10_2861_1_0.25_4_12_6142_0_0.45_3_K10_D97_Y99_S107d2f99a__clean_0001_N18.rd1_000000207_0000100003_0000001_0	5.0	hcy_474	False
541	hcy	268.034	-25.321	beta_hcy_1083737_0_Q110_6349_0_0.15_3_1_7404_0_0.35_1_W13_Y29_Q110d2gexa1_clean_0001_N18.rd1_000000028_0000100006_0000001_0	6.0	hcy_228	False
542	hcy	256.485	-25.308000000000003	beta_hcy_1062265_0_R13_2168_1_0.05_4_16_3420_2_0.25_2_D10_R13_Y98_Y102d1m98a2_clean_0001_N18.rd1_000000062_0000200006_0000001_0	5.0	hcy_586	False
543	hcy	273.476	-25.284	beta_hcy_1066899_0_S113_625_2_0.45_3_3_6142_0_0.45_3_K12_D103_Y105_S113.rd1_000000146_0000200006_0000001_0	5.0	hcy_202	False
544	hcy	269.719	-25.275	beta_hcy_1113790_0_K14_165_0_0.45_1_2_3794_1_0.25_5_K14_D103_Y105d3mg3a2_clean_0001_N22.rd1_000000286_0000100001_0000001_0	8.0	hcy_241	False
545	hcy	256.121	-25.27	beta_hcy_1061387_0_S110_997_2_0.35_1_12_6142_0_0.45_3_K11_D99_Y101_S110d3dxoa1_clean_0001_N19.rd1_000000092_0000500011_0000001_0	6.0	hcy_328	False
546	hcy	273.25	-25.263	beta_hcy_1094677_0_Y99_1021_0_0.05_5_2_2096_1_0.35_1_Y15_D97_Y99_S113d1tuha__clean_0001_N19.rd1_000000255_0000100001_0000001_0	7.0	hcy_806	False
547	hcy	271.598	-25.246	beta_hcy_1083737_0_Q110_6349_0_0.15_3_1_7404_0_0.35_1_W13_Y29_Q110d2gexa1_clean_0001_N18.rd1_000000112_0000200009_0000001_0	4.0	hcy_233	False
548	hcy	255.635	-25.23	beta_hcy_1068534_0_R13_7241_0_0.45_4_17_3420_2_0.25_2_D10_R13_Y98_Y102d3dxoa1_clean_0001_N18.rd1_000000137_0000100001_0000001_0	6.0	hcy_378	False
549	hcy	259.132	-25.221	beta_hcy_1070546_0_H98_7007_2_0.35_4_0_d3ec9a1_clean_0001_Y14_W100_H98d2gexa1_clean_0001_N18.rd1_000000262_0001600018_0000001_0	6.0	hcy_537	False
550	hcy	269.261	-25.219	beta_hcy_1064710_0_R17_2028_1_0.05_4_10_3420_2_0.25_2_D14_R17_Y105_Y109d3mg3a2_clean_0001_N22.rd1_000000087_0000100001_0000001_0	7.0	hcy_344	False
551	hcy	278.81	-25.199	beta_hcy_1105550_0_K13_2010_2_0.25_4_1_6142_0_0.45_3_K13_D104_Y106_S118d1tuha__clean_0001_N21.rd1_000000178_0000100002_0000001_0	7.0	hcy_571	False
552	hcy	257.788	-25.167	beta_hcy_1064297_0_S114_3252_0_0.15_1_4_6142_0_0.45_3_K11_D100_Y102_S114d2gexa1_clean_0001_N19.rd1_000000271_0000100004_0000001_0	5.0	hcy_519	False
553	hcy	272.633	-25.132	beta_hcy_1081165_0_R66_7216_2_0.35_2_15_2486_0_0.35_5_K10_W80_D103_Y105_T113d2bmob1_clean_0001_D18_R66.rd1_000000249_0002300013_0000001_0	4.0	hcy_336	False
554	hcy	269.203	-25.128	beta_hcy_1084510_0_S110_6368_2_0.05_2_1_6142_0_0.45_3_K10_D100_Y102_S110d1m98a2_clean_0001_N18.rd1_000000209_0000100007_0000001_0	5.0	hcy_360	False
555	hcy	257.568	-25.127	beta_hcy_1085331_0_K10_2169_0_0.45_2_2_6142_0_0.45_3_K10_D101_Y103_S111.rd1_000000081_0000200002_0000001_0	4.0	hcy_758	False
556	hcy	258.197	-25.119	beta_hcy_1081626_0_K14_3971_0_0.35_5_18_3846_2_0.35_3_K14_D103_Y105_T117d2imja1_clean_0001_N22.rd1_000000049_0000100003_0000001_0	6.0	hcy_561	False
557	hcy	264.319	-25.118	beta_hcy_1070100_0_K14_2016_0_0.35_4_2_3846_2_0.35_3_K14_D105_Y107_T119d2gexa1_clean_0001_N22.rd1_000000118_0000100001_0000001_0	8.0	hcy_257	False
558	hcy	266.736	-25.064	beta_hcy_1085969_0_S106_3163_2_0.45_2_4_6142_0_0.45_3_K10_D96_Y98_S106d2imja1_clean_0001_N18.rd1_000000230_0000100003_0000001_0	4.0	hcy_569	False
559	hcy	271.14	-25.045	beta_hcy_1071262_0_H98_2692_0_0.35_5_19_1806_2_0.45_5_Y14_H98_W100d1o7nb__clean_0001_D18_R65.rd1_000000028_0000100002_0000001_0	6.0	hcy_833	False
560	hcy	261.716	-25.034	beta_hcy_1061110_1_T101_1144_0_0.25_1_15_2190_0_0.25_2_W84_T101d3b8la1_clean_0001_D20_H68.rd1_000000042_0000600009_0000001_0	6.0	hcy_575	False
561	hcy	262.81	-25.03	beta_hcy_1072159_0_S118_5570_0_0.45_2_6_6142_0_0.45_3_K14_D104_Y106_S118d2f99a__clean_0001_N22.rd1_000000294_0001600010_0000001_0	6.0	hcy_242	False
562	hcy	273.323	-25.024	beta_hcy_1085495_0_T100_7297_0_0.35_3_7008_2_0.45_5_Y14_W33_T100_D102_H104_T114d1o7nb__clean_0001_D18_R68.rd1_000000098_0000200001_0000001_0	5.0	hcy_686	False
563	hcy	268.818	-24.993	beta_hcy_1094633_0_K13_2630_0_0.45_2_4_3833_0_0.05_5_K13_D107_Y109d1tuha__clean_0001_N21.rd1_000000017_0000300007_0000001_0	5.0	hcy_700	False
564	hcy	270.49	-24.993	beta_hcy_1071187_0_S119_2622_0_0.15_4_19_6142_0_0.45_3_K11_D105_Y107_S119d1ohpa__clean_0001_N19.rd1_000000050_0000300012_0000001_0	6.0	hcy_803	False
565	hcy	277.368	-24.969	beta_hcy_1062265_0_R13_2168_1_0.05_4_16_3420_2_0.25_2_D10_R13_Y98_Y102d1m98a2_clean_0001_N18.rd1_000000122_0000300014_0000001_0	3.0	hcy_589	False
566	hcy	258.664	-24.966	beta_hcy_1097357_0_K14_873_2_0.05_1_2_3872_2_0.35_4_K14_D101_Y103_T114d1ohpa__clean_0001_N22.rd1_000000002_0001300002_0000001_0	5.0	hcy_760	False
567	hcy	277.029	-24.963	beta_hcy_1066674_0_Y82_6983_1_0.25_5_14_2978_2_0.35_1_Y14_Y82_D101_S115d2gexa1_clean_0001_N18.rd1_000000212_0000700008_0000001_0	5.0	hcy_248	False
568	hcy	256.737	-24.959	beta_hcy_1065750_0_H104_5150_0_0.05_4_18_d3ec9a1_clean_0001_Y14_W106_H104d3mg3a2_clean_0001_N22.rd1_000000102_0000100001_0000001_0	4.0	hcy_437	False
569	hcy	273.04400000000004	-24.956	beta_hcy_1071574_1_Y81_6943_0_0.25_5_2_2978_2_0.35_1_Y14_Y81_D98_S113d3b8la1_clean_0001_D18_H65.rd1_000000263_0000400034_0000001_0	5.0	hcy_312	False
570	hcy	259.116	-24.95	beta_hcy_1061387_0_S110_997_2_0.35_1_12_6142_0_0.45_3_K11_D99_Y101_S110d3dxoa1_clean_0001_N19.rd1_000000075_0000800016_0000001_0	7.0	hcy_329	False
571	hcy	256.961	-24.943	beta_hcy_1088306_0_R13_7066_0_0.05_5_2_3420_2_0.25_2_D10_R13_Y98_Y102d1o7nb__clean_0001_D18_R65.rd1_000000059_0000400007_0000001_0	4.0	hcy_556	False
572	hcy	258.323	-24.922	beta_hcy_1083737_0_Q110_6349_0_0.15_3_1_7404_0_0.35_1_W13_Y29_Q110d2gexa1_clean_0001_N18.rd1_000000132_0000100005_0000001_0	4.0	hcy_231	False
573	hcy	251.962	-24.896	beta_hcy_1084124_0_H98_3289_0_0.35_1_3_668_0_0.05_2_Y17_H98_W100d3dxoa1_clean_0001_N21.rd1_000000055_0000300009_0000001_0	6.0	hcy_401	False
574	hcy	269.108	-24.895	beta_hcy_1075158_0_Y90_1909_0_0.35_3_7_2978_2_0.35_1_Y18_Y90_D107_S125d1m98a2_clean_0001_N22.rd1_000000215_0001000006_0000001_0	7.0	hcy_776	False
575	hcy	257.411	-24.881	beta_hcy_1064018_0_K14_69_0_0.25_4_3_3846_2_0.35_3_K14_D105_Y107_T119d2f99a__clean_0001_N22.rd1_000000175_0000200013_0000001_0	7.0	hcy_597	False
576	hcy	265.844	-24.876	beta_hcy_1078517_0_K14_4294_2_0.35_2_0_6142_0_0.45_3_K14_D108_Y110_S122d1ohpa__clean_0001_N22.rd1_000000196_0000700018_0000001_0	4.0	hcy_651	False
577	hcy	258.103	-24.873	beta_hcy_1084255_0_K13_922_0_0.05_4_15_3794_1_0.25_5_K13_D104_Y106d3mg3a2_clean_0001_N21.rd1_000000096_0000100001_0000001_0	5.0	hcy_395	False
578	hcy	254.275	-24.838	beta_hcy_1063579_1_R16_4280_0_0.25_4_19_3420_2_0.25_2_D13_R16_Y101_Y105d1gy7a__clean_0001_D21_H66.rd1_000000151_0000400001_0000001_0	6.0	hcy_552	False
579	hcy	260.21	-24.837	beta_hcy_1086330_0_R13_5662_2_0.05_1_11_3420_2_0.25_2_D10_R13_Y98_Y102d2bmob1_clean_0001_D18_R65.rd1_000000074_0000100001_0000001_0	3.0	hcy_435	False
580	hcy	251.54	-24.83	beta_hcy_1083029_1_Y81_2863_1_0.35_1_4_2978_2_0.35_1_Y14_Y81_D99_S114d3ef8a1_clean_0001_D18_T63_S64_H65.rd1_000000208_0000300009_0000001_0	4.0	hcy_282	False
581	hcy	250.209	-24.823	beta_hcy_1083839_0_K10_2861_1_0.25_4_12_6142_0_0.45_3_K10_D97_Y99_S107d2f99a__clean_0001_N18.rd1_000000244_0000100004_0000001_0	5.0	hcy_475	False
582	hcy	264.219	-24.793000000000006	beta_hcy_1109759_0_S117_4864_2_0.15_2_1_6142_0_0.45_3_K12_D103_Y105_S117d2f99a__clean_0001_N20.rd1_000000202_0000400030_0000001_0	5.0	hcy_376	False
583	hcy	274.883	-24.782	beta_hcy_1101569_0_K11_4863_0_0.15_3_16_3846_2_0.35_3_K11_D103_Y105_T117d1ohpa__clean_0001_N19.rd1_000000179_0000300010_0000001_0	6.0	hcy_266	False
584	hcy	274.86	-24.764	beta_hcy_1064710_0_R17_2028_1_0.05_4_10_3420_2_0.25_2_D14_R17_Y105_Y109d3mg3a2_clean_0001_N22.rd1_000000046_0000200017_0000001_0	5.0	hcy_339	False
585	hcy	265.884	-24.76	beta_hcy_1076938_0_K10_3131_0_0.35_3_6_3846_2_0.35_3_K10_D100_Y102_T115d2geya1_clean_0001_N18.rd1_000000096_0000300001_0000001_0	4.0	hcy_371	False
586	hcy	269.07	-24.755	beta_hcy_1101475_0_K10_406_0_0.25_3_1_3846_2_0.35_3_K10_D101_Y103_T111d2gexa1_clean_0001_N18.rd1_000000265_0000100002_0000001_0	3.0	hcy_298	False
587	hcy	267.475	-24.725	beta_hcy_1087527_0_K112_7019_2_0.45_2_15_1882_2_0.45_3_E14_W26_K112.rd1_000000009_0000100003_0000001_0	5.0	hcy_434	False
588	hcy	257.832	-24.721	beta_hcy_1084498_0_S113_2698_2_0.15_2_1_2978_2_0.35_1_Y14_Y82_D99_S113.rd1_000000056_0000200004_0000001_0	5.0	hcy_766	False
589	hcy	258.53700000000003	-24.715	beta_hcy_1103200_0_R68_7475_0_0.05_1_19_2190_0_0.25_2_W84_T102d2bmob1_clean_0001_D18_R68.rd1_000000021_0000600001_0000001_0	4.0	hcy_188	False
590	hcy	256.501	-24.709	beta_hcy_1091014_1_Y81_6752_0_0.15_1_17_2978_2_0.35_1_Y14_Y81_D98_S112d3ef8a1_clean_0001_D18_T63_S64_H65.rd1_000000108_0000100001_0000001_0	7.0	hcy_606	False
591	hcy	273.488	-24.706	beta_hcy_1070271_0_T115_1039_0_0.45_4_4_3846_2_0.35_3_K11_D101_Y103_T115d2f99a__clean_0001_N19.rd1_000000043_0000400008_0000001_0	4.0	hcy_443	False
592	hcy	258.28700000000003	-24.698	beta_hcy_1088306_0_R13_7066_0_0.05_5_2_3420_2_0.25_2_D10_R13_Y98_Y102d1o7nb__clean_0001_D18_R65.rd1_000000280_0000100005_0000001_0	4.0	hcy_554	False
593	hcy	270.765	-24.678	beta_hcy_1092299_0_K113_204_0_0.45_1_16_906_2_0.35_4_E13_W25_K113d1ohpa__clean_0001_N18.rd1_000000006_0000200008_0000001_0	5.0	hcy_673	False
594	hcy	262.962	-24.67	beta_hcy_1083737_0_Q110_6349_0_0.15_3_1_7404_0_0.35_1_W13_Y29_Q110d2gexa1_clean_0001_N18.rd1_000000241_0000100004_0000001_1	4.0	hcy_235	False
595	hcy	258.822	-24.668000000000006	beta_hcy_1119313_0_R100_4671_0_0.25_5_1_930_0_0.25_3_Y33_R100_D116d2bnga1_clean_0001_Q22.rd1_000000118_0000100001_0000001_0	6.0	hcy_668	False
596	hcy	264.204	-24.632	beta_hcy_1071187_0_S119_2622_0_0.15_4_19_6142_0_0.45_3_K11_D105_Y107_S119d1ohpa__clean_0001_N19.rd1_000000092_0000300017_0000001_0	5.0	hcy_804	False
597	hcy	257.646	-24.619	beta_hcy_1083737_0_Q110_6349_0_0.15_3_1_7404_0_0.35_1_W13_Y29_Q110d2gexa1_clean_0001_N18.rd1_000000212_0000100010_0000001_1	4.0	hcy_238	False
598	hcy	268.61	-24.575	beta_hcy_1081711_0_K13_5719_0_0.05_2_15_3846_2_0.35_3_K13_D104_Y106_T118d1m98a2_clean_0001_N21.rd1_000000167_0000100001_0000001_0	7.0	hcy_722	False
599	hcy	264.353	-24.571	beta_hcy_1082033_1_H99_1977_2_0.05_4_16_668_0_0.05_2_Y17_H99_W101d3ef8a1_clean_0001_D21_T64_S65_H66.rd1_000000147_0000300002_0000001_0	4.0	hcy_296	False
600	hcy	256.761	-24.536	beta_hcy_1082584_0_S120_4292_0_0.35_4_18_6142_0_0.45_3_K13_D106_Y108_S120d2f99a__clean_0001_N21.rd1_000000236_0000100001_0000001_0	5.0	hcy_837	False
601	hcy	262.874	-24.535	beta_hcy_1096518_0_K13_5710_0_0.05_3_3_3846_2_0.35_3_K13_D104_Y106_T118d3dxoa1_clean_0001_N21.rd1_000000222_0000500008_0000001_0	5.0	hcy_244	False
602	hcy	264.564	-24.534	beta_hcy_1087527_0_K112_7019_2_0.45_2_15_1882_2_0.45_3_E14_W26_K112.rd1_000000263_0000200004_0000001_0	5.0	hcy_433	False
603	hcy	265.75	-24.52	beta_hcy_1087323_0_S113_2862_0_0.45_4_2_6142_0_0.45_3_K10_D102_Y104_S113d2geya1_clean_0001_N18.rd1_000000270_0000300008_0000001_0	5.0	hcy_505	False
604	hcy	261.805	-24.491	beta_hcy_1061097_0_K10_1452_0_0.15_1_12_3833_0_0.05_5_K10_D100_Y102.rd1_000000239_0000100002_0000001_0	5.0	hcy_205	False
605	hcy	260.36400000000003	-24.488000000000003	beta_hcy_1094633_0_K13_2630_0_0.45_2_4_3833_0_0.05_5_K13_D107_Y109d1tuha__clean_0001_N21.rd1_000000027_0000400010_0000001_0	8.0	hcy_701	False
606	hcy	259.887	-24.47300000000001	beta_hcy_1068074_0_H102_3922_2_0.05_5_2_d3ec9a1_clean_0001_Y17_W104_H102d2bmob1_clean_0001_D21_R67.rd1_000000200_0001000005_0000001_0	5.0	hcy_197	False
607	hcy	268.66700000000003	-24.405	beta_hcy_1094633_0_K13_2630_0_0.45_2_4_3833_0_0.05_5_K13_D107_Y109d1tuha__clean_0001_N21.rd1_000000252_0000200006_0000001_0	7.0	hcy_703	False
608	hcy	256.098	-24.391	beta_hcy_1085970_0_K11_166_0_0.05_1_3_3846_2_0.35_3_K11_D104_Y106_T116d3mg3a2_clean_0001_N19.rd1_000000279_0000500005_0000001_0	6.0	hcy_355	False
609	hcy	261.098	-24.378	beta_hcy_1067864_0_Y86_3049_0_0.05_5_18_2978_2_0.35_1_Y14_Y86_D103_S117d1ohpa__clean_0001_N18.rd1_000000106_0003500003_0000001_0	4.0	hcy_857	False
610	hcy	261.184	-24.342	beta_hcy_1089723_0_K118_2668_0_0.35_4_4_1882_2_0.45_3_E17_W29_K118d3mg3a2_clean_0001_N22.rd1_000000019_0000600006_0000001_0	7.0	hcy_696	False
611	hcy	253.335	-24.287	beta_hcy_1064297_0_S114_3252_0_0.15_1_4_6142_0_0.45_3_K11_D100_Y102_S114d2gexa1_clean_0001_N19.rd1_000000034_0000100012_0000001_0	7.0	hcy_523	False
612	hcy	268.684	-24.279	beta_hcy_1064678_0_K118_4105_0_0.25_2_2_1882_2_0.45_3_E16_W28_K118d2f99a__clean_0001_N21.rd1_000000117_0000700007_0000001_0	7.0	hcy_354	False
613	hcy	260.247	-24.231	beta_hcy_1084255_0_K13_922_0_0.05_4_15_3794_1_0.25_5_K13_D104_Y106d3mg3a2_clean_0001_N21.rd1_000000263_0000100001_0000001_0	6.0	hcy_397	False
614	hcy	264.545	-24.141	beta_hcy_1071187_0_S119_2622_0_0.15_4_19_6142_0_0.45_3_K11_D105_Y107_S119d1ohpa__clean_0001_N19.rd1_000000157_0000100009_0000001_0	7.0	hcy_799	False
615	hcy	257.085	-24.124	beta_hcy_1066933_0_R66_1628_2_0.15_2_6_643_2_0.05_1_Y14_W33_D99_H101_T111d2bmob1_clean_0001_D18_R66.rd1_000000195_0000200006_0000001_0	5.0	hcy_815	False
616	hcy	261.675	-24.119	beta_hcy_1091537_0_R69_3633_0_0.05_5_4_7404_0_0.35_1_W17_Y33_Q120d2bmob1_clean_0001_D22_R69.rd1_000000023_0001600009_0000001_0	4.0	hcy_261	False
617	hcy	263.395	-24.114	beta_hcy_1084510_0_S110_6368_2_0.05_2_1_6142_0_0.45_3_K10_D100_Y102_S110d1m98a2_clean_0001_N18.rd1_000000052_0000100013_0000001_0	7.0	hcy_366	False
618	hcy	265.242	-24.106	beta_hcy_1072623_0_S114_6448_0_0.45_3_19_2978_2_0.35_1_Y15_Y83_D100_S114.rd1_000000232_0003000009_0000001_0	6.0	hcy_314	False
619	hcy	254.548	-24.099	beta_hcy_1097395_0_K10_5637_0_0.05_3_10_3846_2_0.35_3_K10_D100_Y102_T110d2bmob1_clean_0001_D18_R65.rd1_000000111_0001000007_0000001_0	7.0	hcy_774	False
620	hcy	250.929	-24.065	beta_hcy_1064678_0_K118_4105_0_0.25_2_2_1882_2_0.45_3_E16_W28_K118d2f99a__clean_0001_N21.rd1_000000239_0000400009_0000001_0	7.0	hcy_350	False
621	hcy	262.061	-24.06	beta_hcy_1068113_0_H120_1864_2_0.05_9_1596_2_0.15_1_Y17_N104_D106_H120d3mg3a2_clean_0001_N21.rd1_000000049_0001100005_0000001_0	7.0	hcy_499	False
622	hcy	261.568	-24.054	beta_hcy_1067033_0_K11_166_0_0.05_1_3_3846_2_0.35_3_K11_D104_Y106_T116d3mg3a2_clean_0001_N19.rd1_000000219_0000100001_0000001_0	4.0	hcy_472	False
623	hcy	263.145	-24.054	beta_hcy_1101222_0_K10_1492_0_0.35_1_3_3872_2_0.35_4_K10_D101_Y103_T111.rd1_000000266_0000100006_0000001_0	6.0	hcy_870	False
624	hcy	255.284	-24.05	beta_hcy_1070100_0_K14_2016_0_0.35_4_2_3846_2_0.35_3_K14_D105_Y107_T119d2gexa1_clean_0001_N22.rd1_000000097_0000600006_0000001_0	6.0	hcy_258	False
625	hcy	258.168	-24.028	beta_hcy_1084510_0_S110_6368_2_0.05_2_1_6142_0_0.45_3_K10_D100_Y102_S110d1m98a2_clean_0001_N18.rd1_000000091_0000100014_0000001_0	5.0	hcy_367	False
626	hcy	255.454	-24.012	beta_hcy_1066228_0_K14_6184_0_0.25_1_9_6142_0_0.45_3_K14_D106_Y108_S120d1ohpa__clean_0001_N22.rd1_000000168_0000200003_0000001_0	5.0	hcy_419	False
627	hcy	251.507	-24.009	beta_hcy_1067033_0_K11_166_0_0.05_1_3_3846_2_0.35_3_K11_D104_Y106_T116d3mg3a2_clean_0001_N19.rd1_000000090_0000200013_0000001_0	7.0	hcy_473	False
628	hcy	254.331	-23.99	beta_hcy_1087726_0_K14_5565_0_0.05_5_0_6142_0_0.45_3_K14_D107_Y109_S121d2f99a__clean_0001_N22.rd1_000000299_0000400014_0000001_0	4.0	hcy_683	False
629	hcy	260.143	-23.981	beta_hcy_1075086_0_K11_1021_0_0.05_5_0_3846_2_0.35_3_K11_D99_Y101_T111d2geya1_clean_0001_N19.rd1_000000205_0000100001_0000001_0	5.0	hcy_406	False
630	hcy	255.647	-23.975	beta_hcy_1098672_1_R14_1734_0_0.15_5_16_3420_2_0.25_2_D11_R14_Y100_Y104d1wqlb1_clean_0001_D19_S63_H65.rd1_000000003_0000100002_0000001_0	7.0	hcy_757	False
631	hcy	259.078	-23.969	beta_hcy_1117101_1_H62_2861_1_0.25_4_14_6142_0_0.45_3_K10_D97_Y99_S107d1gy7a__clean_0001_D18_H62.rd1_000000100_0001300006_0000001_0	6.0	hcy_370	False
632	hcy	257.325	-23.958	beta_hcy_1087231_0_H98_7189_2_0.45_5_6_668_0_0.05_2_Y15_H98_W100d2geya1_clean_0001_N19.rd1_000000033_0000100003_0000001_0	6.0	hcy_814	False
633	hcy	263.885	-23.836	beta_hcy_1072211_0_R14_4293_0_0.35_4_16_3420_2_0.25_2_D11_R14_Y99_Y103d1m98a2_clean_0001_N19.rd1_000000289_0000200005_0000001_0	4.0	hcy_634	False
634	hcy	263.211	-23.781	beta_hcy_1069777_0_K13_3544_0_0.35_3_4_3846_2_0.35_3_K13_D102_Y104_T116d2geya1_clean_0001_N21.rd1_000000011_0000200007_0000001_0	6.0	hcy_812	False
635	hcy	250.468	-23.761	beta_hcy_1089723_0_K118_2668_0_0.35_4_4_1882_2_0.45_3_E17_W29_K118d3mg3a2_clean_0001_N22.rd1_000000098_0001900011_0000001_0	7.0	hcy_695	False
636	hcy	254.235	-23.752	beta_hcy_1101569_0_K11_4863_0_0.15_3_16_3846_2_0.35_3_K11_D103_Y105_T117d1ohpa__clean_0001_N19.rd1_000000243_0000200005_0000001_0	4.0	hcy_262	False
637	hcy	256.089	-23.737	beta_hcy_1089723_0_K118_2668_0_0.35_4_4_1882_2_0.45_3_E17_W29_K118d3mg3a2_clean_0001_N22.rd1_000000098_0000800005_0000001_0	7.0	hcy_694	False
638	hcy	260.987	-23.727	beta_hcy_1087726_0_K14_5565_0_0.05_5_0_6142_0_0.45_3_K14_D107_Y109_S121d2f99a__clean_0001_N22.rd1_000000275_0000300008_0000001_0	7.0	hcy_682	False
639	hcy	255.912	-23.683000000000003	beta_hcy_1065750_0_H104_5150_0_0.05_4_18_d3ec9a1_clean_0001_Y14_W106_H104d3mg3a2_clean_0001_N22.rd1_000000188_0000300003_0000001_0	5.0	hcy_439	False
640	hcy	252.617	-23.665	beta_hcy_1062265_0_R13_2168_1_0.05_4_16_3420_2_0.25_2_D10_R13_Y98_Y102d1m98a2_clean_0001_N18.rd1_000000142_0000100005_0000001_0	7.0	hcy_588	False
641	hcy	253.649	-23.644	beta_hcy_1065156_0_K14_2047_0_0.15_1_0_3833_0_0.05_5_K14_D106_Y108d1m98a2_clean_0001_N22.rd1_000000007_0000100002_0000001_0	7.0	hcy_842	False
642	hcy	262.598	-23.634	beta_hcy_1099536_0_S120_6184_0_0.25_1_9_6142_0_0.45_3_K14_D106_Y108_S120d1ohpa__clean_0001_N22.rd1_000000101_0000100001_0000001_0	8.0	hcy_716	False
643	hcy	256.767	-23.614	beta_hcy_1089723_0_K118_2668_0_0.35_4_4_1882_2_0.45_3_E17_W29_K118d3mg3a2_clean_0001_N22.rd1_000000019_0001100012_0000001_0	5.0	hcy_697	False
644	hcy	261.108	-23.575	beta_hcy_1075158_0_Y90_1909_0_0.35_3_7_2978_2_0.35_1_Y18_Y90_D107_S125d1m98a2_clean_0001_N22.rd1_000000099_0000300001_0000001_0	5.0	hcy_778	False
645	hcy	257.664	-23.572	beta_hcy_1091608_0_K14_5541_0_0.45_1_17_3846_2_0.35_3_K14_D107_Y109_T121d1ohpa__clean_0001_N22.rd1_000000088_0000100002_0000001_0	6.0	hcy_369	False
646	hcy	258.897	-23.554	beta_hcy_1101475_0_K10_406_0_0.25_3_1_3846_2_0.35_3_K10_D101_Y103_T111d2gexa1_clean_0001_N18.rd1_000000084_0000200005_0000001_0	6.0	hcy_299	False
647	hcy	256.499	-23.514	beta_hcy_1071482_1_Y83_5681_2_0.05_2_7_2978_2_0.35_1_Y14_Y83_D100_S114d1wqlb1_clean_0001_D18_S65_H67.rd1_000000058_0000100002_0000001_0	5.0	hcy_490	False
648	hcy	259.272	-23.489	beta_hcy_1071574_1_Y81_6943_0_0.25_5_2_2978_2_0.35_1_Y14_Y81_D98_S113d3b8la1_clean_0001_D18_H65.rd1_000000299_0000300029_0000001_0	6.0	hcy_310	False
649	hcy	258.111	-23.483	beta_hcy_1076573_0_K114_5422_2_0.15_4_16_906_2_0.35_4_E17_W29_K114d2f99a__clean_0001_N22.rd1_000000263_0000800016_0000001_0	7.0	hcy_410	False
650	hcy	250.083	-23.482	beta_hcy_1078517_0_K14_4294_2_0.35_2_0_6142_0_0.45_3_K14_D108_Y110_S122d1ohpa__clean_0001_N22.rd1_000000165_0000800019_0000001_0	6.0	hcy_652	False
651	hcy	257.607	-23.463	beta_hcy_1099536_0_S120_6184_0_0.25_1_9_6142_0_0.45_3_K14_D106_Y108_S120d1ohpa__clean_0001_N22.rd1_000000136_0000100002_0000001_0	4.0	hcy_717	False
652	hcy	256.986	-23.441	beta_hcy_1065386_0_K14_2044_0_0.15_3_19_6142_0_0.45_3_K14_D107_Y109_S121d2bmob1_clean_0001_D22_R67.rd1_000000261_0000900004_0000001_0	7.0	hcy_321	False
653	hcy	251.01	-23.397	beta_hcy_1116309_0_R121_921_2_0.15_3_19_5557_0_0.05_4_E17_W29_D107_R121d2gexa1_clean_0001_N22.rd1_000000229_0000100002_0000001_0	5.0	hcy_200	False
654	hcy	259.54200000000003	-23.388	beta_hcy_1062145_1_S112_6752_0_0.15_1_17_2978_2_0.35_1_Y14_Y81_D98_S112d3ef8a1_clean_0001_D18_T63_S64_H65.rd1_000000274_0000300008_0000001_0	6.0	hcy_403	False
655	hcy	259.606	-23.385	beta_hcy_1092350_0_K14_2789_1_0.15_4_4_3846_2_0.35_3_K14_D104_Y106_T118d1tuha__clean_0001_N22.rd1_000000083_0000500002_0000001_0	7.0	hcy_826	False
656	hcy	254.503	-23.27	beta_hcy_1066228_0_K14_6184_0_0.25_1_9_6142_0_0.45_3_K14_D106_Y108_S120d1ohpa__clean_0001_N22.rd1_000000256_0000100002_0000001_0	5.0	hcy_421	False
657	hcy	252.325	-23.195	beta_hcy_1086455_0_H100_7207_1_0.45_1_0_d3ec9a1_clean_0001_Y15_W102_H100d2bmob1_clean_0001_D19_R67.rd1_000000282_0000700002_0000001_0	4.0	hcy_567	False
658	hcy	255.474	-23.19400000000001	beta_hcy_1067450_0_Y31_169_0_0.45_1_6_6762_0_0.45_4_Y17_Y31_Q100_D114d2f99a__clean_0001_N21.rd1_000000292_0000400023_0000001_0	4.0	hcy_544	False
659	hcy	250.917	-23.108	beta_hcy_1081626_0_K14_3971_0_0.35_5_18_3846_2_0.35_3_K14_D103_Y105_T117d2imja1_clean_0001_N22.rd1_000000294_0000200023_0000001_0	5.0	hcy_562	False
660	hcy	251.439	-23.006	beta_hcy_1094633_0_K13_2630_0_0.45_2_4_3833_0_0.05_5_K13_D107_Y109d1tuha__clean_0001_N21.rd1_000000250_0000200005_0000001_0	6.0	hcy_702	False
661	hcy	254.887	-23.004	beta_hcy_1064921_0_Q117_1727_0_0.45_1_10_7404_0_0.35_1_W14_Y30_Q117d2geya1_clean_0001_N19.rd1_000000122_0000200011_0000001_0	7.0	hcy_565	False
662	hcy	250.903	-22.841	beta_hcy_1065156_0_K14_2047_0_0.15_1_0_3833_0_0.05_5_K14_D106_Y108d1m98a2_clean_0001_N22.rd1_000000151_0000200003_0000001_0	7.0	hcy_854	False
663	hcy	253.081	-22.787	beta_hcy_1121407_0_R17_5422_2_0.15_4_15_3420_2_0.25_2_D14_R17_Y98_Y102d1tuha__clean_0001_N22.rd1_000000015_0000200003_0000001_0	7.0	hcy_661	False
0	roc	365.445	-33.531	beta_ro15_6686_0_0.35_2_16_d3ec9a1_clean_0001_Y14_W106_H104d3dxoa1_clean_0001_N18.rd1_000000266_0000100001_0000001_0	2.0		False
1	roc	342.319	-30.178	beta_ro15_6686_0_0.35_2_16_d3ec9a1_clean_0001_Y14_W106_H104d3dxoa1_clean_0001_N18.rd1_000000257_0000100001_0000001_0	2.0		False
2	roc	335.649	-32.549	beta_ro15_6686_0_0.35_2_16_d3ec9a1_clean_0001_Y14_W106_H104d3dxoa1_clean_0001_N18.rd1_000000056_0000100002_0000001_0	3.0		False
3	roc	335.805	-31.285	beta_ro15_6686_0_0.35_2_16_d3ec9a1_clean_0001_Y14_W106_H104d3dxoa1_clean_0001_N18.rd1_000000215_0000100002_0000001_0	2.0		False
4	roc	349.104	-32.53	beta_ro15_6686_0_0.35_2_16_d3ec9a1_clean_0001_Y14_W106_H104d3dxoa1_clean_0001_N18.rd1_000000201_0000100001_0000001_0	3.0		False
5	roc	336.309	-33.133	beta_ro15_6686_0_0.35_2_16_d3ec9a1_clean_0001_Y14_W106_H104d3dxoa1_clean_0001_N18.rd1_000000140_0000100001_0000001_0	2.0		False
6	roc	382.017	-34.516	beta_ro15_3633_0_0.05_5_4_7404_0_0.35_1_W17_Y33_Q120d2bmob1_clean_0001_D22_R69.rd1_000000204_0000100002_0000001_0	2.0		False
7	roc	349.04	-30.892	beta_ro15_3633_0_0.05_5_4_7404_0_0.35_1_W17_Y33_Q120d2bmob1_clean_0001_D22_R69.rd1_000000132_0000100001_0000001_0	2.0		False
8	roc	362.226	-33.966	beta_ro15_3633_0_0.05_5_4_7404_0_0.35_1_W17_Y33_Q120d2bmob1_clean_0001_D22_R69.rd1_000000171_0000100001_0000001_0	2.0		False
9	roc	337.392	-30.084	beta_ro15_2029_0_0.25_3_13_d3ec9a1_clean_0001_Y17_W105_H103d1m98a2_clean_0001_N21.rd1_000000115_0000100001_0000001_0	2.0		False
10	roc	328.759	-30.446	beta_ro15_2029_0_0.25_3_13_d3ec9a1_clean_0001_Y17_W105_H103d1m98a2_clean_0001_N21.rd1_000000285_0000100001_0000001_0	2.0		False
11	roc	339.698	-31.142	beta_ro15_2029_0_0.25_3_13_d3ec9a1_clean_0001_Y17_W105_H103d1m98a2_clean_0001_N21.rd1_000000284_0000100002_0000001_0	1.0		False
12	roc	364.363	-31.479	beta_ro15_2029_0_0.25_3_13_d3ec9a1_clean_0001_Y17_W105_H103d1m98a2_clean_0001_N21.rd1_000000035_0000100001_0000001_0	2.0		False
13	roc	336.443	-33.871	beta_ro15_2029_0_0.25_3_13_d3ec9a1_clean_0001_Y17_W105_H103d1m98a2_clean_0001_N21.rd1_000000161_0000100001_0000001_0	1.0		False
14	roc	331.435	-31.356	beta_ro15_2029_0_0.25_3_13_d3ec9a1_clean_0001_Y17_W105_H103d1m98a2_clean_0001_N21.rd1_000000159_0000100002_0000001_0	1.0		False
15	roc	320.252	-31.425	beta_ro15_2029_0_0.25_3_13_d3ec9a1_clean_0001_Y17_W105_H103d1m98a2_clean_0001_N21.rd1_000000081_0000100001_0000001_0	2.0		False
16	roc	290.346	-30.15	beta_ro15_2029_0_0.25_3_13_d3ec9a1_clean_0001_Y17_W105_H103d1m98a2_clean_0001_N21.rd1_000000126_0000100002_0000001_0	2.0		False
17	roc	346.747	-32.014	beta_ro15_2029_0_0.25_3_13_d3ec9a1_clean_0001_Y17_W105_H103d1m98a2_clean_0001_N21.rd1_000000172_0000100002_0000001_0	1.0		False
18	roc	334.066	-34.38	beta_ro15_2029_0_0.25_3_13_d3ec9a1_clean_0001_Y17_W105_H103d1m98a2_clean_0001_N21.rd1_000000002_0000100001_0000001_0	2.0		False
19	roc	357.873	-35.113	beta_ro15_2029_0_0.25_3_13_d3ec9a1_clean_0001_Y17_W105_H103d1m98a2_clean_0001_N21.rd1_000000164_0000100002_0000001_0	2.0		False
20	roc	376.015	-31.139	beta_ro15_2029_0_0.25_3_13_d3ec9a1_clean_0001_Y17_W105_H103d1m98a2_clean_0001_N21.rd1_000000228_0000100002_0000001_0	1.0		False
21	roc	336.0	-33.646	beta_ro15_2029_0_0.25_3_13_d3ec9a1_clean_0001_Y17_W105_H103d1m98a2_clean_0001_N21.rd1_000000262_0000100001_0000001_0	2.0		False
22	roc	270.392	-30.749	beta_ro15_925_2_0.35_5_0_7404_0_0.35_1_W16_Y31_Q116d1gy7a__clean_0001_D21_H64.rd1_000000196_0000100002_0000001_0	1.0		False
23	roc	282.555	-31.213	beta_ro15_925_2_0.35_5_0_7404_0_0.35_1_W16_Y31_Q116d1gy7a__clean_0001_D21_H64.rd1_000000043_0000100001_0000001_0	1.0		False
24	roc	320.159	-31.409	beta_ro15_925_2_0.35_5_0_7404_0_0.35_1_W16_Y31_Q116d1gy7a__clean_0001_D21_H64.rd1_000000185_0000100002_0000001_0	1.0		False
25	roc	306.438	-31.304	beta_ro15_925_2_0.35_5_0_7404_0_0.35_1_W16_Y31_Q116d1gy7a__clean_0001_D21_H64.rd1_000000037_0000100002_0000001_0	2.0		False
26	roc	315.149	-31.08	beta_ro15_925_2_0.35_5_0_7404_0_0.35_1_W16_Y31_Q116d1gy7a__clean_0001_D21_H64.rd1_000000124_0000100002_0000001_0	2.0		False
27	roc	279.032	-30.324	beta_ro15_925_2_0.35_5_0_7404_0_0.35_1_W16_Y31_Q116d1gy7a__clean_0001_D21_H64.rd1_000000206_0000100003_0000001_0	2.0		False
28	roc	276.841	-31.208	beta_ro15_925_2_0.35_5_0_7404_0_0.35_1_W16_Y31_Q116d1gy7a__clean_0001_D21_H64.rd1_000000005_0000100001_0000001_0	1.0		False
29	roc	281.936	-30.31	beta_ro15_925_2_0.35_5_0_7404_0_0.35_1_W16_Y31_Q116d1gy7a__clean_0001_D21_H64.rd1_000000188_0000100004_0000001_0	2.0		False
30	roc	301.323	-30.876	beta_ro15_925_2_0.35_5_0_7404_0_0.35_1_W16_Y31_Q116d1gy7a__clean_0001_D21_H64.rd1_000000091_0000100002_0000001_0	2.0		False
31	roc	268.089	-31.684	beta_ro15_925_2_0.35_5_0_7404_0_0.35_1_W16_Y31_Q116d1gy7a__clean_0001_D21_H64.rd1_000000157_0000100002_0000001_0	1.0		False
32	roc	332.281	-33.387	beta_ro15_925_2_0.35_5_0_7404_0_0.35_1_W16_Y31_Q116d1gy7a__clean_0001_D21_H64.rd1_000000159_0000100003_0000001_0	2.0		False
33	roc	287.84	-31.527	beta_ro15_925_2_0.35_5_0_7404_0_0.35_1_W16_Y31_Q116d1gy7a__clean_0001_D21_H64.rd1_000000157_0000200006_0000001_0	1.0		False
34	roc	289.537	-32.672	beta_ro15_925_2_0.35_5_0_7404_0_0.35_1_W16_Y31_Q116d1gy7a__clean_0001_D21_H64.rd1_000000157_0000300010_0000001_0	1.0		False
35	roc	274.756	-30.671	beta_ro15_925_2_0.35_5_0_7404_0_0.35_1_W16_Y31_Q116d1gy7a__clean_0001_D21_H64.rd1_000000158_0000300011_0000001_0	1.0		False
36	roc	284.323	-31.627	beta_ro15_925_2_0.35_5_0_7404_0_0.35_1_W16_Y31_Q116d1gy7a__clean_0001_D21_H64.rd1_000000158_0000400015_0000001_0	1.0		False
37	roc	278.869	-31.665	beta_ro15_925_2_0.35_5_0_7404_0_0.35_1_W16_Y31_Q116d1gy7a__clean_0001_D21_H64.rd1_000000158_0000500019_0000001_0	1.0		False
38	roc	284.563	-31.527	beta_ro15_925_2_0.35_5_0_7404_0_0.35_1_W16_Y31_Q116d1gy7a__clean_0001_D21_H64.rd1_000000158_0000600023_0000001_0	1.0		False
39	roc	290.227	-30.738	beta_ro15_925_2_0.35_5_0_7404_0_0.35_1_W16_Y31_Q116d1gy7a__clean_0001_D21_H64.rd1_000000156_0000700025_0000001_0	2.0		False
40	roc	294.131	-30.129	beta_ro15_925_2_0.35_5_0_7404_0_0.35_1_W16_Y31_Q116d1gy7a__clean_0001_D21_H64.rd1_000000158_0000700027_0000001_0	1.0		False
41	roc	303.912	-30.253	beta_ro15_925_2_0.35_5_0_7404_0_0.35_1_W16_Y31_Q116d1gy7a__clean_0001_D21_H64.rd1_000000002_0000100002_0000001_0	1.0		False
42	roc	294.769	-30.086	beta_ro15_925_2_0.35_5_0_7404_0_0.35_1_W16_Y31_Q116d1gy7a__clean_0001_D21_H64.rd1_000000003_0000200008_0000001_0	2.0		False
43	roc	324.638	-35.079	beta_ro15_925_2_0.35_5_0_7404_0_0.35_1_W16_Y31_Q116d1gy7a__clean_0001_D21_H64.rd1_000000049_0000100002_0000001_0	2.0		False
44	roc	320.272	-31.716	beta_ro15_925_2_0.35_5_0_7404_0_0.35_1_W16_Y31_Q116d1gy7a__clean_0001_D21_H64.rd1_000000050_0000100003_0000001_0	1.0		False
45	roc	301.675	-32.075	beta_ro15_925_2_0.35_5_0_7404_0_0.35_1_W16_Y31_Q116d1gy7a__clean_0001_D21_H64.rd1_000000208_0000100004_0000001_0	1.0		False
46	roc	333.979	-34.498	beta_ro15_925_2_0.35_5_0_7404_0_0.35_1_W16_Y31_Q116d1gy7a__clean_0001_D21_H64.rd1_000000195_0000100004_0000001_0	2.0		False
47	roc	311.006	-30.493	beta_ro15_925_2_0.35_5_0_7404_0_0.35_1_W16_Y31_Q116d1gy7a__clean_0001_D21_H64.rd1_000000226_0000100001_0000001_0	1.0		False
48	roc	298.32	-32.416	beta_ro15_925_2_0.35_5_0_7404_0_0.35_1_W16_Y31_Q116d1gy7a__clean_0001_D21_H64.rd1_000000095_0000100004_0000001_0	2.0		False
49	roc	361.833	-32.07	beta_ro15_3865_0_0.35_3_1_7404_0_0.35_1_W17_Y33_Q119d1m98a2_clean_0001_N22.rd1_000000258_0000100003_0000001_0	2.0		False
50	roc	350.799	-32.703	beta_ro15_3865_0_0.35_3_1_7404_0_0.35_1_W17_Y33_Q119d1m98a2_clean_0001_N22.rd1_000000275_0000100001_0000001_0	2.0		False
51	roc	359.897	-32.45	beta_ro15_3865_0_0.35_3_1_7404_0_0.35_1_W17_Y33_Q119d1m98a2_clean_0001_N22.rd1_000000283_0000100003_0000001_0	1.0		False
52	roc	340.046	-32.569	beta_ro15_3865_0_0.35_3_1_7404_0_0.35_1_W17_Y33_Q119d1m98a2_clean_0001_N22.rd1_000000164_0000100003_0000001_0	1.0		False
53	roc	334.274	-30.868	beta_ro15_3865_0_0.35_3_1_7404_0_0.35_1_W17_Y33_Q119d1m98a2_clean_0001_N22.rd1_000000159_0000100002_0000001_0	2.0		False
54	roc	365.774	-33.763	beta_ro15_5541_0_0.45_1_0_7404_0_0.35_1_W17_Y33_Q121d2gexa1_clean_0001_N22.rd1_000000142_0000100001_0000001_0	2.0		False
55	roc	335.861	-33.388	beta_ro15_5541_0_0.45_1_0_7404_0_0.35_1_W17_Y33_Q121d2gexa1_clean_0001_N22.rd1_000000087_0000100002_0000001_0	3.0		False
56	roc	393.758	-32.295	beta_ro15_6184_0_0.25_1_9_6142_0_0.45_3_K14_D106_Y108_S120d1ohpa__clean_0001_N22.rd1_000000239_0000100001_0000001_0	3.0		False
57	roc	339.867	-30.823	beta_ro15_879_0_0.35_5_10_6142_0_0.45_3_K14_D106_Y108_S120d1ohpa__clean_0001_N22.rd1_000000225_0000100001_0000001_0	3.0		False
58	roc	363.442	-32.235	beta_ro15_7399_0_0.35_4_17_d3ec9a1_clean_0001_Y14_W102_H100d3mg3a2_clean_0001_N18.rd1_000000151_0000100001_0000001_0	2.0		False
59	roc	344.756	-35.64	beta_ro15_7399_0_0.35_4_17_d3ec9a1_clean_0001_Y14_W102_H100d3mg3a2_clean_0001_N18.rd1_000000072_0000100001_0000001_0	3.0		False
60	roc	379.276	-35.758	beta_ro15_7399_0_0.35_4_17_d3ec9a1_clean_0001_Y14_W102_H100d3mg3a2_clean_0001_N18.rd1_000000064_0000100002_0000001_0	3.0		False
61	roc	372.552	-33.21	beta_ro15_7399_0_0.35_4_17_d3ec9a1_clean_0001_Y14_W102_H100d3mg3a2_clean_0001_N18.rd1_000000064_0000300009_0000001_0	2.0		False
62	roc	334.229	-31.151	beta_ro15_7399_0_0.35_4_17_d3ec9a1_clean_0001_Y14_W102_H100d3mg3a2_clean_0001_N18.rd1_000000170_0000100002_0000001_0	2.0		False
63	roc	357.502	-33.492	beta_ro15_7399_0_0.35_4_17_d3ec9a1_clean_0001_Y14_W102_H100d3mg3a2_clean_0001_N18.rd1_000000071_0000100003_0000001_0	2.0		False
64	roc	352.487	-33.171	beta_ro15_7399_0_0.35_4_17_d3ec9a1_clean_0001_Y14_W102_H100d3mg3a2_clean_0001_N18.rd1_000000119_0000100001_0000001_0	2.0		False
65	roc	291.968	-30.287	beta_ro15_5723_0_0.35_5_4_541_0_0.35_1_W37_E103_H105_T119d1gy7a__clean_0001_D22_H69.rd1_000000099_0000100001_0000001_0	1.0		False
66	roc	304.884	-30.381	beta_ro15_3953_0_0.35_4_2_d3ec9a1_clean_0001_Y17_W104_H102d1ohpa__clean_0001_N21.rd1_000000047_0000100002_0000001_0	2.0		False
67	roc	300.46	-31.265	beta_ro15_3953_0_0.35_4_2_d3ec9a1_clean_0001_Y17_W104_H102d1ohpa__clean_0001_N21.rd1_000000010_0000300011_0000001_0	2.0		False
68	roc	348.861	-33.166	beta_ro15_3953_0_0.35_4_2_d3ec9a1_clean_0001_Y17_W104_H102d1ohpa__clean_0001_N21.rd1_000000008_0000600021_0000001_0	2.0		False
69	roc	321.476	-32.107	beta_ro15_3953_0_0.35_4_2_d3ec9a1_clean_0001_Y17_W104_H102d1ohpa__clean_0001_N21.rd1_000000008_0000800029_0000001_0	2.0		False
70	roc	304.055	-32.54	beta_ro15_3417_0_0.05_2_9_7404_0_0.35_1_W17_Y33_Q117d3mg3a2_clean_0001_N22.rd1_000000282_0000200007_0000001_0	2.0		False
71	roc	357.366	-30.163	beta_ro15_2058_0_0.25_2_2_7404_0_0.35_1_W17_Y33_Q122d1tuha__clean_0001_N22.rd1_000000290_0000100001_0000001_0	1.0		False
72	roc	365.648	-30.485	beta_ro15_2058_0_0.25_2_2_7404_0_0.35_1_W17_Y33_Q122d1tuha__clean_0001_N22.rd1_000000102_0000100001_0000001_0	1.0		False
73	roc	361.554	-32.393	beta_ro15_2058_0_0.25_2_2_7404_0_0.35_1_W17_Y33_Q122d1tuha__clean_0001_N22.rd1_000000277_0000100002_0000001_0	1.0		False
74	roc	364.941	-30.391	beta_ro15_2058_0_0.25_2_2_7404_0_0.35_1_W17_Y33_Q122d1tuha__clean_0001_N22.rd1_000000019_0000100001_0000001_0	2.0		False
75	roc	356.546	-31.18	beta_ro15_2058_0_0.25_2_2_7404_0_0.35_1_W17_Y33_Q122d1tuha__clean_0001_N22.rd1_000000201_0000100001_0000001_0	1.0		False
76	roc	337.641	-31.678	beta_ro15_2058_0_0.25_2_2_7404_0_0.35_1_W17_Y33_Q122d1tuha__clean_0001_N22.rd1_000000160_0000100001_0000001_0	2.0		False
77	roc	362.205	-30.405	beta_ro15_2058_0_0.25_2_2_7404_0_0.35_1_W17_Y33_Q122d1tuha__clean_0001_N22.rd1_000000093_0000100001_0000001_0	2.0		False
78	roc	330.785	-31.302	beta_ro15_2058_0_0.25_2_2_7404_0_0.35_1_W17_Y33_Q122d1tuha__clean_0001_N22.rd1_000000229_0000100001_0000001_0	2.0		False
79	roc	357.292	-31.805	beta_ro15_2058_0_0.25_2_2_7404_0_0.35_1_W17_Y33_Q122d1tuha__clean_0001_N22.rd1_000000079_0000100002_0000001_0	3.0		False
80	roc	373.303	-35.067	beta_ro15_2058_0_0.25_2_2_7404_0_0.35_1_W17_Y33_Q122d1tuha__clean_0001_N22.rd1_000000238_0000100003_0000001_0	3.0		False
81	roc	353.028	-36.098	beta_ro15_2058_0_0.25_2_2_7404_0_0.35_1_W17_Y33_Q122d1tuha__clean_0001_N22.rd1_000000257_0000100001_0000001_0	2.0		False
82	roc	361.598	-32.385	beta_ro15_2058_0_0.25_2_2_7404_0_0.35_1_W17_Y33_Q122d1tuha__clean_0001_N22.rd1_000000003_0000100003_0000001_0	3.0		False
83	roc	372.6	-30.297	beta_ro15_2058_0_0.25_2_2_7404_0_0.35_1_W17_Y33_Q122d1tuha__clean_0001_N22.rd1_000000296_0000100002_0000001_0	1.0		False
84	roc	345.473	-31.866	beta_ro15_2058_0_0.25_2_2_7404_0_0.35_1_W17_Y33_Q122d1tuha__clean_0001_N22.rd1_000000215_0000100001_0000001_0	2.0		True
85	roc	365.251	-31.205	beta_ro15_2058_0_0.25_2_2_7404_0_0.35_1_W17_Y33_Q122d1tuha__clean_0001_N22.rd1_000000115_0000100001_0000001_0	2.0		False
86	roc	330.528	-30.9	beta_ro15_2058_0_0.25_2_2_7404_0_0.35_1_W17_Y33_Q122d1tuha__clean_0001_N22.rd1_000000243_0000100002_0000001_0	1.0		False
87	roc	379.63	-32.985	beta_ro15_2058_0_0.25_2_2_7404_0_0.35_1_W17_Y33_Q122d1tuha__clean_0001_N22.rd1_000000096_0000100002_0000001_0	2.0		False
88	roc	346.543	-31.441	beta_ro15_2058_0_0.25_2_2_7404_0_0.35_1_W17_Y33_Q122d1tuha__clean_0001_N22.rd1_000000271_0000100001_0000001_0	2.0		False
89	roc	344.941	-33.11	beta_ro15_2058_0_0.25_2_2_7404_0_0.35_1_W17_Y33_Q122d1tuha__clean_0001_N22.rd1_000000167_0000100001_0000001_0	3.0		False
90	roc	339.358	-30.15	beta_ro15_2058_0_0.25_2_2_7404_0_0.35_1_W17_Y33_Q122d1tuha__clean_0001_N22.rd1_000000181_0000100001_0000001_0	1.0		False
91	roc	340.332	-34.839	beta_ro15_2049_1_0.35_4_18_1806_2_0.45_5_Y18_H105_W107d2geya1_clean_0001_N22.rd1_000000257_0000100001_0000001_0	2.0		False
92	roc	343.794	-31.029	beta_ro15_2049_1_0.35_4_18_1806_2_0.45_5_Y18_H105_W107d2geya1_clean_0001_N22.rd1_000000245_0000100002_0000001_0	2.0		False
93	roc	328.374	-30.616	beta_ro15_2049_1_0.35_4_18_1806_2_0.45_5_Y18_H105_W107d2geya1_clean_0001_N22.rd1_000000253_0000100002_0000001_0	2.0		False
94	roc	307.479	-31.924	beta_ro15_2049_1_0.35_4_18_1806_2_0.45_5_Y18_H105_W107d2geya1_clean_0001_N22.rd1_000000254_0000100003_0000001_0	4.0		False
95	roc	325.893	-31.64	beta_ro15_2049_1_0.35_4_18_1806_2_0.45_5_Y18_H105_W107d2geya1_clean_0001_N22.rd1_000000022_0000100001_0000001_0	2.0		False
96	roc	332.262	-32.327	beta_ro15_2049_1_0.35_4_18_1806_2_0.45_5_Y18_H105_W107d2geya1_clean_0001_N22.rd1_000000278_0000300011_0000001_0	2.0		False
97	roc	309.155	-30.199	beta_ro15_2049_1_0.35_4_18_1806_2_0.45_5_Y18_H105_W107d2geya1_clean_0001_N22.rd1_000000202_0000100003_0000001_0	2.0		False
98	roc	344.421	-34.34	beta_ro15_2049_1_0.35_4_18_1806_2_0.45_5_Y18_H105_W107d2geya1_clean_0001_N22.rd1_000000081_0000200006_0000001_0	2.0		False
99	roc	328.697	-31.057	beta_ro15_2049_1_0.35_4_18_1806_2_0.45_5_Y18_H105_W107d2geya1_clean_0001_N22.rd1_000000088_0000200005_0000001_0	3.0		False
100	roc	330.974	-32.899	beta_ro15_3978_0_0.15_4_11_7404_0_0.35_1_W17_Y33_Q119d1ohpa__clean_0001_N22.rd1_000000295_0000100001_0000001_0	2.0		False
101	roc	323.099	-32.814	beta_ro15_3978_0_0.15_4_11_7404_0_0.35_1_W17_Y33_Q119d1ohpa__clean_0001_N22.rd1_000000031_0000100002_0000001_0	3.0		False
102	roc	334.347	-32.74	beta_ro15_3978_0_0.15_4_11_7404_0_0.35_1_W17_Y33_Q119d1ohpa__clean_0001_N22.rd1_000000096_0000100001_0000001_0	3.0		False
103	roc	342.666	-30.874	beta_ro15_3978_0_0.15_4_11_7404_0_0.35_1_W17_Y33_Q119d1ohpa__clean_0001_N22.rd1_000000099_0000100003_0000001_0	1.0		False
104	roc	348.286	-30.316	beta_ro15_3978_0_0.15_4_11_7404_0_0.35_1_W17_Y33_Q119d1ohpa__clean_0001_N22.rd1_000000181_0000100002_0000001_0	2.0		False
105	roc	329.828	-33.661	beta_ro15_3978_0_0.15_4_11_7404_0_0.35_1_W17_Y33_Q119d1ohpa__clean_0001_N22.rd1_000000257_0000100001_0000001_0	3.0		False
106	roc	321.134	-32.778	beta_ro15_3978_0_0.15_4_11_7404_0_0.35_1_W17_Y33_Q119d1ohpa__clean_0001_N22.rd1_000000258_0000100002_0000001_0	3.0		False
107	roc	343.539	-34.16	beta_ro15_3978_0_0.15_4_11_7404_0_0.35_1_W17_Y33_Q119d1ohpa__clean_0001_N22.rd1_000000053_0000100002_0000001_0	3.0		False
108	roc	313.633	-31.877	beta_ro15_3978_0_0.15_4_11_7404_0_0.35_1_W17_Y33_Q119d1ohpa__clean_0001_N22.rd1_000000205_0000100001_0000001_0	2.0		False
109	roc	340.508	-33.077	beta_ro15_3978_0_0.15_4_11_7404_0_0.35_1_W17_Y33_Q119d1ohpa__clean_0001_N22.rd1_000000062_0000100002_0000001_0	3.0		False
110	roc	312.462	-31.501	beta_ro15_3978_0_0.15_4_11_7404_0_0.35_1_W17_Y33_Q119d1ohpa__clean_0001_N22.rd1_000000219_0000100002_0000001_0	3.0		False
111	roc	315.808	-32.614	beta_ro15_3978_0_0.15_4_11_7404_0_0.35_1_W17_Y33_Q119d1ohpa__clean_0001_N22.rd1_000000088_0000100004_0000001_0	3.0		False
112	roc	344.936	-33.665	beta_ro15_3978_0_0.15_4_11_7404_0_0.35_1_W17_Y33_Q119d1ohpa__clean_0001_N22.rd1_000000250_0000100003_0000001_0	2.0		False
113	roc	331.961	-31.159	beta_ro15_3978_0_0.15_4_11_7404_0_0.35_1_W17_Y33_Q119d1ohpa__clean_0001_N22.rd1_000000283_0000100001_0000001_0	1.0		False
114	roc	329.299	-32.891	beta_ro15_3978_0_0.15_4_11_7404_0_0.35_1_W17_Y33_Q119d1ohpa__clean_0001_N22.rd1_000000281_0000200006_0000001_0	3.0		False
115	roc	336.507	-31.714	beta_ro15_3978_0_0.15_4_11_7404_0_0.35_1_W17_Y33_Q119d1ohpa__clean_0001_N22.rd1_000000282_0000200007_0000001_0	2.0		False
116	roc	325.875	-32.317	beta_ro15_3978_0_0.15_4_11_7404_0_0.35_1_W17_Y33_Q119d1ohpa__clean_0001_N22.rd1_000000283_0000200008_0000001_0	3.0		False
117	roc	316.581	-33.661	beta_ro15_3978_0_0.15_4_11_7404_0_0.35_1_W17_Y33_Q119d1ohpa__clean_0001_N22.rd1_000000138_0000100001_0000001_0	3.0		False
118	roc	317.955	-30.393	beta_ro15_3978_0_0.15_4_11_7404_0_0.35_1_W17_Y33_Q119d1ohpa__clean_0001_N22.rd1_000000178_0000100001_0000001_0	3.0		False
119	roc	349.241	-31.881	beta_ro15_3978_0_0.15_4_11_7404_0_0.35_1_W17_Y33_Q119d1ohpa__clean_0001_N22.rd1_000000106_0000100002_0000001_0	3.0		False
120	roc	332.39	-30.609	beta_ro15_3978_0_0.15_4_11_7404_0_0.35_1_W17_Y33_Q119d1ohpa__clean_0001_N22.rd1_000000123_0000100002_0000001_0	1.0		False
121	roc	330.227	-32.647	beta_ro15_3978_0_0.15_4_11_7404_0_0.35_1_W17_Y33_Q119d1ohpa__clean_0001_N22.rd1_000000026_0000100001_0000001_0	3.0		False
122	roc	308.977	-33.3	beta_ro15_3978_0_0.15_4_11_7404_0_0.35_1_W17_Y33_Q119d1ohpa__clean_0001_N22.rd1_000000114_0000100001_0000001_0	3.0		False
123	roc	336.085	-31.165	beta_ro15_3978_0_0.15_4_11_7404_0_0.35_1_W17_Y33_Q119d1ohpa__clean_0001_N22.rd1_000000210_0000200007_0000001_0	2.0		False
124	roc	312.261	-31.989	beta_ro15_3978_0_0.15_4_11_7404_0_0.35_1_W17_Y33_Q119d1ohpa__clean_0001_N22.rd1_000000210_0000400015_0000001_0	3.0		False
125	roc	314.789	-33.531	beta_ro15_3978_0_0.15_4_11_7404_0_0.35_1_W17_Y33_Q119d1ohpa__clean_0001_N22.rd1_000000111_0000200008_0000001_0	3.0		False
126	roc	314.478	-31.926	beta_ro15_3978_0_0.15_4_11_7404_0_0.35_1_W17_Y33_Q119d1ohpa__clean_0001_N22.rd1_000000111_0000400016_0000001_0	2.0		False
127	roc	316.934	-31.607	beta_ro15_3978_0_0.15_4_11_7404_0_0.35_1_W17_Y33_Q119d1ohpa__clean_0001_N22.rd1_000000108_0000600021_0000001_0	3.0		False
128	roc	304.55	-31.649	beta_ro15_3978_0_0.15_4_11_7404_0_0.35_1_W17_Y33_Q119d1ohpa__clean_0001_N22.rd1_000000111_0000700028_0000001_0	3.0		False
129	roc	290.743	-30.923	beta_ro15_3978_0_0.15_4_11_7404_0_0.35_1_W17_Y33_Q119d1ohpa__clean_0001_N22.rd1_000000111_0000800032_0000001_0	3.0		False
130	roc	327.571	-31.055	beta_ro15_3978_0_0.15_4_11_7404_0_0.35_1_W17_Y33_Q119d1ohpa__clean_0001_N22.rd1_000000108_0000900033_0000001_0	3.0		False
131	roc	316.74	-33.61	beta_ro15_3978_0_0.15_4_11_7404_0_0.35_1_W17_Y33_Q119d1ohpa__clean_0001_N22.rd1_000000111_0000900036_0000001_0	3.0		False
132	roc	331.895	-34.662	beta_ro15_3978_0_0.15_4_11_7404_0_0.35_1_W17_Y33_Q119d1ohpa__clean_0001_N22.rd1_000000111_0001000040_0000001_0	3.0		False
133	roc	346.178	-33.295	beta_ro15_3978_0_0.15_4_11_7404_0_0.35_1_W17_Y33_Q119d1ohpa__clean_0001_N22.rd1_000000002_0000100003_0000001_0	3.0		False
134	roc	293.144	-31.338	beta_ro15_5561_0_0.15_2_6_7404_0_0.35_1_W17_Y33_Q120d1ohpa__clean_0001_N22.rd1_000000026_0000100001_0000001_0	3.0		False
135	roc	320.118	-35.983	beta_ro15_5561_0_0.15_2_6_7404_0_0.35_1_W17_Y33_Q120d1ohpa__clean_0001_N22.rd1_000000142_0000100003_0000001_0	4.0		False
136	roc	333.287	-30.408	beta_ro15_5987_0_0.35_1_11_7404_0_0.35_1_W16_Y32_Q121d1gy7a__clean_0001_D21_H68.rd1_000000093_0000100002_0000001_0	1.0		False
137	roc	329.001	-30.477	beta_ro15_5987_0_0.35_1_11_7404_0_0.35_1_W16_Y32_Q121d1gy7a__clean_0001_D21_H68.rd1_000000227_0000100003_0000001_0	1.0		False
138	roc	361.717	-31.806	beta_ro15_5987_0_0.35_1_11_7404_0_0.35_1_W16_Y32_Q121d1gy7a__clean_0001_D21_H68.rd1_000000204_0000100003_0000001_0	2.0		False
139	roc	352.745	-30.742	beta_ro15_2692_0_0.35_5_19_1806_2_0.45_5_Y14_H98_W100d1o7nb__clean_0001_D18_R65.rd1_000000105_0000100002_0000001_0	2.0		False
140	roc	371.367	-34.937	beta_ro15_2692_0_0.35_5_19_1806_2_0.45_5_Y14_H98_W100d1o7nb__clean_0001_D18_R65.rd1_000000061_0000100001_0000001_0	2.0		False
141	roc	335.856	-33.115	beta_ro15_5227_2_0.35_1_6_d3ec9a1_clean_0001_Y18_W104_H102d2bmob1_clean_0001_D22_R67.rd1_000000100_0000100001_0000001_0	1.0		False
142	roc	334.559	-31.471	beta_ro15_3289_0_0.35_1_0_668_0_0.05_2_Y17_H98_W100d2f99a__clean_0001_N21.rd1_000000293_0000100002_0000001_0	2.0		False
143	roc	299.339	-30.616	beta_ro15_3289_0_0.35_1_0_668_0_0.05_2_Y17_H98_W100d2f99a__clean_0001_N21.rd1_000000087_0000300012_0000001_0	2.0		False
144	roc	325.31	-32.4	beta_ro15_3289_0_0.35_1_0_668_0_0.05_2_Y17_H98_W100d2f99a__clean_0001_N21.rd1_000000085_0000400014_0000001_0	2.0		False
145	roc	296.272	-30.513	beta_ro15_3289_0_0.35_1_0_668_0_0.05_2_Y17_H98_W100d2f99a__clean_0001_N21.rd1_000000137_0000100002_0000001_0	2.0		False
146	roc	321.742	-32.09	beta_ro15_3289_0_0.35_1_0_668_0_0.05_2_Y17_H98_W100d2f99a__clean_0001_N21.rd1_000000145_0000300010_0000001_0	2.0		False
147	roc	318.984	-30.718	beta_ro15_3289_0_0.35_1_0_668_0_0.05_2_Y17_H98_W100d2f99a__clean_0001_N21.rd1_000000244_0000200005_0000001_0	1.0		False
148	roc	319.599	-32.056	beta_ro15_3289_0_0.35_1_0_668_0_0.05_2_Y17_H98_W100d2f99a__clean_0001_N21.rd1_000000194_0000100001_0000001_0	1.0		True
149	roc	351.686	-31.382	beta_ro15_3289_0_0.35_1_0_668_0_0.05_2_Y17_H98_W100d2f99a__clean_0001_N21.rd1_000000127_0000100001_0000001_0	2.0		False
150	roc	285.529	-30.992	beta_ro15_2980_0_0.05_1_3_668_0_0.05_2_Y14_H97_W99.rd1_000000283_0000100002_0000001_0	2.0		False
151	roc	309.324	-30.547	beta_ro15_2980_0_0.05_1_3_668_0_0.05_2_Y14_H97_W99.rd1_000000223_0000100002_0000001_0	2.0		False
152	roc	281.62	-30.088	beta_ro15_2980_0_0.05_1_3_668_0_0.05_2_Y14_H97_W99.rd1_000000112_0000100002_0000001_0	2.0		False
153	roc	308.825	-30.983	beta_ro15_2980_0_0.05_1_3_668_0_0.05_2_Y14_H97_W99.rd1_000000036_0000100002_0000001_0	2.0		False
154	roc	299.383	-30.916	beta_ro15_2980_0_0.05_1_3_668_0_0.05_2_Y14_H97_W99.rd1_000000259_0000100002_0000001_0	2.0		False
155	roc	283.653	-30.528	beta_ro15_2980_0_0.05_1_3_668_0_0.05_2_Y14_H97_W99.rd1_000000010_0000400015_0000001_0	1.0		False
156	roc	285.203	-32.215	beta_ro15_2980_0_0.05_1_3_668_0_0.05_2_Y14_H97_W99.rd1_000000128_0000100004_0000001_0	2.0		False
157	roc	288.602	-30.981	beta_ro15_2980_0_0.05_1_3_668_0_0.05_2_Y14_H97_W99.rd1_000000131_0000200008_0000001_0	2.0		False
158	roc	318.619	-33.461	beta_ro15_2980_0_0.05_1_3_668_0_0.05_2_Y14_H97_W99.rd1_000000131_0000500020_0000001_0	2.0		False
159	roc	302.37	-30.347	beta_ro15_2980_0_0.05_1_3_668_0_0.05_2_Y14_H97_W99.rd1_000000109_0000300010_0000001_0	1.0		False
160	roc	294.656	-30.437	beta_ro15_2980_0_0.05_1_3_668_0_0.05_2_Y14_H97_W99.rd1_000000229_0000100001_0000001_0	2.0		False
161	roc	343.448	-35.553	beta_ro15_4298_0_0.05_5_0_7404_0_0.35_1_W16_Y32_Q119d3mg3a2_clean_0001_N21.rd1_000000007_0000100001_0000001_0	2.0		False
162	roc	333.479	-34.312	beta_ro15_4298_0_0.05_5_0_7404_0_0.35_1_W16_Y32_Q119d3mg3a2_clean_0001_N21.rd1_000000083_0000100002_0000001_0	2.0		False
163	roc	346.44	-33.596	beta_ro15_4298_0_0.05_5_0_7404_0_0.35_1_W16_Y32_Q119d3mg3a2_clean_0001_N21.rd1_000000105_0000100001_0000001_0	2.0		False
164	roc	308.381	-30.661	beta_ro15_2791_0_0.45_1_6_7404_0_0.35_1_W17_Y33_Q119d1m98a2_clean_0001_N22.rd1_000000253_0000100001_0000001_0	1.0		False
165	roc	313.236	-31.331	beta_ro15_2791_0_0.45_1_6_7404_0_0.35_1_W17_Y33_Q119d1m98a2_clean_0001_N22.rd1_000000100_0000100002_0000001_0	2.0		False
166	roc	362.67	-31.386	beta_ro15_2791_0_0.45_1_6_7404_0_0.35_1_W17_Y33_Q119d1m98a2_clean_0001_N22.rd1_000000200_0000100001_0000001_0	2.0		False
167	roc	358.441	-31.065	beta_ro15_2791_0_0.45_1_6_7404_0_0.35_1_W17_Y33_Q119d1m98a2_clean_0001_N22.rd1_000000202_0000100002_0000001_0	1.0		False
168	roc	351.157	-33.096	beta_ro15_2791_0_0.45_1_6_7404_0_0.35_1_W17_Y33_Q119d1m98a2_clean_0001_N22.rd1_000000076_0000100001_0000001_0	2.0		False
169	roc	358.707	-31.499	beta_ro15_2791_0_0.45_1_6_7404_0_0.35_1_W17_Y33_Q119d1m98a2_clean_0001_N22.rd1_000000033_0000100004_0000001_0	1.0		False
170	roc	330.222	-32.284	beta_ro15_2791_0_0.45_1_6_7404_0_0.35_1_W17_Y33_Q119d1m98a2_clean_0001_N22.rd1_000000095_0000100004_0000001_0	1.0		False
171	roc	403.797	-32.82	beta_ro15_2791_0_0.45_1_6_7404_0_0.35_1_W17_Y33_Q119d1m98a2_clean_0001_N22.rd1_000000087_0000100001_0000001_1	2.0		False
172	roc	371.312	-35.305	beta_ro15_2791_0_0.45_1_6_7404_0_0.35_1_W17_Y33_Q119d1m98a2_clean_0001_N22.rd1_000000284_0000100001_0000001_1	2.0		True
173	roc	396.221	-32.041	beta_ro15_2791_0_0.45_1_6_7404_0_0.35_1_W17_Y33_Q119d1m98a2_clean_0001_N22.rd1_000000182_0000100001_0000001_1	2.0		False
174	roc	341.025	-30.719	beta_ro15_1883_0_0.25_2_13_6142_0_0.45_3_K14_D104_Y106_S118d2f99a__clean_0001_N22.rd1_000000137_0000100001_0000001_0	3.0		False
175	roc	369.221	-32.182	beta_ro15_1883_0_0.25_2_13_6142_0_0.45_3_K14_D104_Y106_S118d2f99a__clean_0001_N22.rd1_000000035_0000100001_0000001_0	4.0		False
176	roc	355.073	-31.911	beta_ro15_1883_0_0.25_2_13_6142_0_0.45_3_K14_D104_Y106_S118d2f99a__clean_0001_N22.rd1_000000012_0000100001_0000001_0	4.0		False
177	roc	366.211	-32.809	beta_ro15_1883_0_0.25_2_13_6142_0_0.45_3_K14_D104_Y106_S118d2f99a__clean_0001_N22.rd1_000000104_0000100002_0000001_0	3.0		False
178	roc	366.174	-33.033	beta_ro15_1883_0_0.25_2_13_6142_0_0.45_3_K14_D104_Y106_S118d2f99a__clean_0001_N22.rd1_000000156_0000300009_0000001_0	5.0		False
179	roc	347.923	-31.608	beta_ro15_1883_0_0.25_2_13_6142_0_0.45_3_K14_D104_Y106_S118d2f99a__clean_0001_N22.rd1_000000228_0000100001_0000001_0	2.0		False
180	roc	364.209	-37.218	beta_ro15_1883_0_0.25_2_13_6142_0_0.45_3_K14_D104_Y106_S118d2f99a__clean_0001_N22.rd1_000000084_0000100001_0000001_0	3.0		False
181	roc	362.603	-32.005	beta_ro15_1883_0_0.25_2_13_6142_0_0.45_3_K14_D104_Y106_S118d2f99a__clean_0001_N22.rd1_000000239_0000100001_0000001_0	4.0		False
182	roc	365.871	-32.957	beta_ro15_1883_0_0.25_2_13_6142_0_0.45_3_K14_D104_Y106_S118d2f99a__clean_0001_N22.rd1_000000061_0000100001_0000001_0	3.0		False
183	roc	359.61	-33.645	beta_ro15_1883_0_0.25_2_13_6142_0_0.45_3_K14_D104_Y106_S118d2f99a__clean_0001_N22.rd1_000000057_0000100002_0000001_0	3.0		False
184	roc	376.73	-37.054	beta_ro15_7368_0_0.15_2_0_3846_2_0.35_3_K10_D102_Y104_T113d1gy7a__clean_0001_D18_H66.rd1_000000098_0000100002_0000001_0	3.0		False
185	roc	345.955	-36.115	beta_ro15_7368_0_0.15_2_0_3846_2_0.35_3_K10_D102_Y104_T113d1gy7a__clean_0001_D18_H66.rd1_000000166_0000100001_0000001_0	2.0		False
186	roc	379.282	-30.876	beta_ro15_2531_2_0.05_2_17_6142_0_0.45_3_K14_D105_Y107_S119d3mg3a2_clean_0001_N22.rd1_000000041_0000100003_0000001_0	2.0		False
187	roc	359.288	-32.335	beta_ro15_4294_2_0.35_2_0_6142_0_0.45_3_K14_D108_Y110_S122d1ohpa__clean_0001_N22.rd1_000000167_0000100003_0000001_0	4.0		False
188	roc	390.558	-33.689	beta_ro15_7253_0_0.05_4_9_6142_0_0.45_3_K10_D101_Y103_S111d3mg3a2_clean_0001_N18.rd1_000000006_0000100001_0000001_0	2.0		False
189	roc	403.611	-40.603	beta_ro15_7253_0_0.05_4_9_6142_0_0.45_3_K10_D101_Y103_S111d3mg3a2_clean_0001_N18.rd1_000000237_0000100001_0000001_0	3.0		False
190	roc	305.655	-30.903	beta_ro15_1904_0_0.45_5_12_d3ec9a1_clean_0001_Y15_W105_H103d1m98a2_clean_0001_N19.rd1_000000268_0000100001_0000001_0	1.0		False
191	roc	332.012	-31.342	beta_ro15_1904_0_0.45_5_12_d3ec9a1_clean_0001_Y15_W105_H103d1m98a2_clean_0001_N19.rd1_000000071_0000100001_0000001_0	2.0		False
192	roc	297.928	-30.241	beta_ro15_1904_0_0.45_5_12_d3ec9a1_clean_0001_Y15_W105_H103d1m98a2_clean_0001_N19.rd1_000000124_0000100001_0000001_0	2.0		False
193	roc	330.732	-30.607	beta_ro15_3161_0_0.25_2_3_7404_0_0.35_1_W13_Y29_Q106d3mg3a2_clean_0001_N18.rd1_000000237_0000100001_0000001_0	2.0		False
194	roc	321.347	-32.014	beta_ro15_3161_0_0.25_2_3_7404_0_0.35_1_W13_Y29_Q106d3mg3a2_clean_0001_N18.rd1_000000293_0000100001_0000001_0	2.0		False
195	roc	346.699	-30.121	beta_ro15_3161_0_0.25_2_3_7404_0_0.35_1_W13_Y29_Q106d3mg3a2_clean_0001_N18.rd1_000000039_0000100002_0000001_0	2.0		False
196	roc	310.834	-30.371	beta_ro15_3161_0_0.25_2_3_7404_0_0.35_1_W13_Y29_Q106d3mg3a2_clean_0001_N18.rd1_000000231_0000100002_0000001_0	2.0		False
197	roc	315.663	-30.178	beta_ro15_3161_0_0.25_2_3_7404_0_0.35_1_W13_Y29_Q106d3mg3a2_clean_0001_N18.rd1_000000182_0000100001_0000001_0	2.0		False
198	roc	297.947	-30.217	beta_ro15_3161_0_0.25_2_3_7404_0_0.35_1_W13_Y29_Q106d3mg3a2_clean_0001_N18.rd1_000000132_0000100001_0000001_1	2.0		False
199	roc	332.978	-31.43	beta_ro15_3161_0_0.25_2_3_7404_0_0.35_1_W13_Y29_Q106d3mg3a2_clean_0001_N18.rd1_000000123_0000100001_0000001_0	2.0		False
200	roc	318.441	-31.709	beta_ro15_3161_0_0.25_2_3_7404_0_0.35_1_W13_Y29_Q106d3mg3a2_clean_0001_N18.rd1_000000070_0000100001_0000001_0	2.0		False
201	roc	310.025	-35.435	beta_ro15_3161_0_0.25_2_3_7404_0_0.35_1_W13_Y29_Q106d3mg3a2_clean_0001_N18.rd1_000000156_0000100002_0000001_0	2.0		False
202	roc	318.574	-30.59	beta_ro15_3161_0_0.25_2_3_7404_0_0.35_1_W13_Y29_Q106d3mg3a2_clean_0001_N18.rd1_000000015_0000100001_0000001_0	2.0		False
203	roc	335.691	-30.155	beta_ro15_3161_0_0.25_2_3_7404_0_0.35_1_W13_Y29_Q106d3mg3a2_clean_0001_N18.rd1_000000152_0000100004_0000001_0	2.0		False
204	roc	297.112	-32.406	beta_ro15_3161_0_0.25_2_3_7404_0_0.35_1_W13_Y29_Q106d3mg3a2_clean_0001_N18.rd1_000000154_0000200007_0000001_0	2.0		False
205	roc	307.998	-31.552	beta_ro15_3161_0_0.25_2_3_7404_0_0.35_1_W13_Y29_Q106d3mg3a2_clean_0001_N18.rd1_000000171_0000100003_0000001_0	2.0		False
206	roc	315.576	-31.007	beta_ro15_3161_0_0.25_2_3_7404_0_0.35_1_W13_Y29_Q106d3mg3a2_clean_0001_N18.rd1_000000171_0000200008_0000001_0	2.0		False
207	roc	289.166	-30.811	beta_ro15_2916_1_0.05_1_6_668_0_0.05_2_Y14_H98_W100d1m98a2_clean_0001_N18.rd1_000000104_0000100002_0000001_0	2.0		False
208	roc	330.034	-30.077	beta_ro15_2916_1_0.05_1_6_668_0_0.05_2_Y14_H98_W100d1m98a2_clean_0001_N18.rd1_000000200_0000100002_0000001_0	2.0		False
209	roc	343.327	-35.01	beta_ro15_1886_2_0.25_1_1_d3ec9a1_clean_0001_Y18_W109_H107d1ohpa__clean_0001_N22.rd1_000000124_0000100001_0000001_0	2.0		False
210	roc	322.668	-35.823	beta_ro15_1886_2_0.25_1_1_d3ec9a1_clean_0001_Y18_W109_H107d1ohpa__clean_0001_N22.rd1_000000182_0000100001_0000001_0	2.0		False
211	roc	332.325	-34.455	beta_ro15_1886_2_0.25_1_1_d3ec9a1_clean_0001_Y18_W109_H107d1ohpa__clean_0001_N22.rd1_000000040_0000100001_0000001_0	2.0		False
212	roc	331.642	-32.472	beta_ro15_1886_2_0.25_1_1_d3ec9a1_clean_0001_Y18_W109_H107d1ohpa__clean_0001_N22.rd1_000000244_0000100002_0000001_0	2.0		False
213	roc	327.128	-32.912	beta_ro15_1886_2_0.25_1_1_d3ec9a1_clean_0001_Y18_W109_H107d1ohpa__clean_0001_N22.rd1_000000031_0000100002_0000001_0	2.0		False
214	roc	345.705	-33.196	beta_ro15_1886_2_0.25_1_1_d3ec9a1_clean_0001_Y18_W109_H107d1ohpa__clean_0001_N22.rd1_000000261_0000100001_0000001_0	2.0		False
215	roc	315.634	-30.542	beta_ro15_1886_2_0.25_1_1_d3ec9a1_clean_0001_Y18_W109_H107d1ohpa__clean_0001_N22.rd1_000000209_0000100001_0000001_0	2.0		False
216	roc	352.284	-32.182	beta_ro15_1886_2_0.25_1_1_d3ec9a1_clean_0001_Y18_W109_H107d1ohpa__clean_0001_N22.rd1_000000196_0000100002_0000001_0	2.0		False
217	roc	353.919	-34.381	beta_ro15_1886_2_0.25_1_1_d3ec9a1_clean_0001_Y18_W109_H107d1ohpa__clean_0001_N22.rd1_000000200_0000100001_0000001_0	2.0		False
218	roc	332.054	-33.035	beta_ro15_1886_2_0.25_1_1_d3ec9a1_clean_0001_Y18_W109_H107d1ohpa__clean_0001_N22.rd1_000000082_0000100001_0000001_0	2.0		False
219	roc	337.723	-36.076	beta_ro15_1886_2_0.25_1_1_d3ec9a1_clean_0001_Y18_W109_H107d1ohpa__clean_0001_N22.rd1_000000227_0000100001_0000001_0	2.0		False
220	roc	341.809	-31.789	beta_ro15_1886_2_0.25_1_1_d3ec9a1_clean_0001_Y18_W109_H107d1ohpa__clean_0001_N22.rd1_000000226_0000100002_0000001_0	2.0		False
221	roc	304.871	-31.854	beta_ro15_1886_2_0.25_1_1_d3ec9a1_clean_0001_Y18_W109_H107d1ohpa__clean_0001_N22.rd1_000000093_0000100001_0000001_0	2.0		False
222	roc	323.735	-32.807	beta_ro15_1886_2_0.25_1_1_d3ec9a1_clean_0001_Y18_W109_H107d1ohpa__clean_0001_N22.rd1_000000037_0000100002_0000001_0	2.0		False
223	roc	317.897	-31.579	beta_ro15_1886_2_0.25_1_1_d3ec9a1_clean_0001_Y18_W109_H107d1ohpa__clean_0001_N22.rd1_000000036_0000100003_0000001_0	2.0		False
224	roc	358.858	-36.035	beta_ro15_1886_2_0.25_1_1_d3ec9a1_clean_0001_Y18_W109_H107d1ohpa__clean_0001_N22.rd1_000000116_0000100003_0000001_0	2.0		False
225	roc	358.24	-36.497	beta_ro15_1886_2_0.25_1_1_d3ec9a1_clean_0001_Y18_W109_H107d1ohpa__clean_0001_N22.rd1_000000003_0000100001_0000001_0	2.0		False
226	roc	329.226	-33.679	beta_ro15_1886_2_0.25_1_1_d3ec9a1_clean_0001_Y18_W109_H107d1ohpa__clean_0001_N22.rd1_000000276_0000100001_0000001_0	2.0		False
227	roc	330.152	-30.287	beta_ro15_1886_2_0.25_1_1_d3ec9a1_clean_0001_Y18_W109_H107d1ohpa__clean_0001_N22.rd1_000000220_0000100002_0000001_0	2.0		False
228	roc	328.77	-31.36	beta_ro15_1886_2_0.25_1_1_d3ec9a1_clean_0001_Y18_W109_H107d1ohpa__clean_0001_N22.rd1_000000291_0000100002_0000001_0	2.0		False
229	roc	335.204	-31.55	beta_ro15_1886_2_0.25_1_1_d3ec9a1_clean_0001_Y18_W109_H107d1ohpa__clean_0001_N22.rd1_000000289_0000200006_0000001_0	2.0		False
230	roc	358.733	-33.236	beta_ro15_1886_2_0.25_1_1_d3ec9a1_clean_0001_Y18_W109_H107d1ohpa__clean_0001_N22.rd1_000000288_0000300009_0000001_0	3.0		False
231	roc	354.155	-34.683	beta_ro15_1886_2_0.25_1_1_d3ec9a1_clean_0001_Y18_W109_H107d1ohpa__clean_0001_N22.rd1_000000189_0000200006_0000001_0	2.0		False
232	roc	344.2	-33.553	beta_ro15_1886_2_0.25_1_1_d3ec9a1_clean_0001_Y18_W109_H107d1ohpa__clean_0001_N22.rd1_000000112_0000200005_0000001_0	2.0		False
233	roc	323.52	-31.822	beta_ro15_1886_2_0.25_1_1_d3ec9a1_clean_0001_Y18_W109_H107d1ohpa__clean_0001_N22.rd1_000000113_0000300010_0000001_0	2.0		False
234	roc	354.978	-33.279	beta_ro15_1886_2_0.25_1_1_d3ec9a1_clean_0001_Y18_W109_H107d1ohpa__clean_0001_N22.rd1_000000285_0000100001_0000001_0	2.0		False
235	roc	300.477	-31.325	beta_ro15_1886_2_0.25_1_1_d3ec9a1_clean_0001_Y18_W109_H107d1ohpa__clean_0001_N22.rd1_000000256_0000100001_0000001_0	2.0		False
236	roc	341.627	-35.32	beta_ro15_1886_2_0.25_1_1_d3ec9a1_clean_0001_Y18_W109_H107d1ohpa__clean_0001_N22.rd1_000000005_0000100001_0000001_0	2.0		False
237	roc	352.236	-32.808	beta_ro15_1886_2_0.25_1_1_d3ec9a1_clean_0001_Y18_W109_H107d1ohpa__clean_0001_N22.rd1_000000084_0000200005_0000001_0	2.0		False
238	roc	335.771	-30.366	beta_ro15_1886_2_0.25_1_1_d3ec9a1_clean_0001_Y18_W109_H107d1ohpa__clean_0001_N22.rd1_000000172_0000100001_0000001_0	3.0		False
239	roc	328.569	-31.373	beta_ro15_1977_2_0.05_4_16_668_0_0.05_2_Y17_H99_W101d3ef8a1_clean_0001_D21_T64_S65_H66.rd1_000000217_0000100003_0000001_0	2.0		False
240	roc	308.456	-31.26	beta_ro15_1977_2_0.05_4_16_668_0_0.05_2_Y17_H99_W101d3ef8a1_clean_0001_D21_T64_S65_H66.rd1_000000197_0000100003_0000001_0	2.0		False
241	roc	371.562	-31.073	beta_ro15_2053_2_0.15_2_11_6142_0_0.45_3_K13_D105_Y107_S119d3mg3a2_clean_0001_N21.rd1_000000172_0000100002_0000001_0	4.0		False
242	roc	357.86	-33.371	beta_ro15_2053_2_0.15_2_11_6142_0_0.45_3_K13_D105_Y107_S119d3mg3a2_clean_0001_N21.rd1_000000022_0000100002_0000001_0	3.0		False
243	roc	377.331	-30.359	beta_ro15_2053_2_0.15_2_11_6142_0_0.45_3_K13_D105_Y107_S119d3mg3a2_clean_0001_N21.rd1_000000124_0000100002_0000001_0	1.0		False
244	roc	325.935	-32.055	beta_ro15_5725_0_0.35_2_3_7404_0_0.35_1_W17_Y33_Q118d1ohpa__clean_0001_N22.rd1_000000071_0000100001_0000001_0	2.0		False
245	roc	317.93	-34.107	beta_ro15_5725_0_0.35_2_3_7404_0_0.35_1_W17_Y33_Q118d1ohpa__clean_0001_N22.rd1_000000237_0000100004_0000001_0	3.0		False
246	roc	304.104	-31.943	beta_ro15_5725_0_0.35_2_3_7404_0_0.35_1_W17_Y33_Q118d1ohpa__clean_0001_N22.rd1_000000273_0000100003_0000001_0	2.0		False
247	roc	311.811	-32.111	beta_ro15_6_0_0.05_1_1_d3ec9a1_clean_0001_Y17_W102_H100d2geya1_clean_0001_N21.rd1_000000101_0000100002_0000001_0	3.0		False
248	roc	330.184	-30.484	beta_ro15_6_0_0.05_1_1_d3ec9a1_clean_0001_Y17_W102_H100d2geya1_clean_0001_N21.rd1_000000087_0000100001_0000001_0	2.0		False
249	roc	327.825	-30.908	beta_ro15_6_0_0.05_1_1_d3ec9a1_clean_0001_Y17_W102_H100d2geya1_clean_0001_N21.rd1_000000071_0000200008_0000001_0	3.0		False
250	roc	313.883	-31.898	beta_ro15_6_0_0.05_1_1_d3ec9a1_clean_0001_Y17_W102_H100d2geya1_clean_0001_N21.rd1_000000008_0000100002_0000001_0	3.0		False
251	roc	305.507	-31.706	beta_ro15_6_0_0.05_1_1_d3ec9a1_clean_0001_Y17_W102_H100d2geya1_clean_0001_N21.rd1_000000008_0000300009_0000001_0	2.0		False
252	roc	295.216	-30.469	beta_ro15_6_0_0.05_1_1_d3ec9a1_clean_0001_Y17_W102_H100d2geya1_clean_0001_N21.rd1_000000179_0000100001_0000001_0	3.0		False
253	roc	330.047	-32.008	beta_ro15_6_0_0.05_1_1_d3ec9a1_clean_0001_Y17_W102_H100d2geya1_clean_0001_N21.rd1_000000039_0000200008_0000001_0	3.0		False
254	roc	345.653	-34.409	beta_ro15_6_0_0.05_1_1_d3ec9a1_clean_0001_Y17_W102_H100d2geya1_clean_0001_N21.rd1_000000019_0000200008_0000001_0	3.0		False
255	roc	337.028	-33.976	beta_ro15_6_0_0.05_1_1_d3ec9a1_clean_0001_Y17_W102_H100d2geya1_clean_0001_N21.rd1_000000128_0000100002_0000001_0	3.0		False
256	roc	310.02	-32.799	beta_ro15_6_0_0.05_1_1_d3ec9a1_clean_0001_Y17_W102_H100d2geya1_clean_0001_N21.rd1_000000128_0000200005_0000001_0	3.0		False
257	roc	302.233	-32.044	beta_ro15_6_0_0.05_1_1_d3ec9a1_clean_0001_Y17_W102_H100d2geya1_clean_0001_N21.rd1_000000057_0000100004_0000001_0	3.0		False
258	roc	306.536	-32.259	beta_ro15_6_0_0.05_1_1_d3ec9a1_clean_0001_Y17_W102_H100d2geya1_clean_0001_N21.rd1_000000057_0000200006_0000001_0	3.0		False
259	roc	319.338	-31.117	beta_ro15_6985_2_0.25_2_19_7404_0_0.35_1_W13_Y29_Q112d2geya1_clean_0001_N18.rd1_000000013_0000100002_0000001_0	3.0		False
260	roc	395.51	-36.11	beta_ro15_6985_2_0.25_2_19_7404_0_0.35_1_W13_Y29_Q112d2geya1_clean_0001_N18.rd1_000000121_0000100004_0000001_0	1.0		False
261	roc	280.953	-30.238	beta_ro15_6985_2_0.25_2_19_7404_0_0.35_1_W13_Y29_Q112d2geya1_clean_0001_N18.rd1_000000218_0000100002_0000001_0	2.0		False
262	roc	384.245	-39.111	beta_ro15_6985_2_0.25_2_19_7404_0_0.35_1_W13_Y29_Q112d2geya1_clean_0001_N18.rd1_000000188_0000200005_0000001_0	1.0		False
263	roc	381.32	-36.403	beta_ro15_6985_2_0.25_2_19_7404_0_0.35_1_W13_Y29_Q112d2geya1_clean_0001_N18.rd1_000000190_0000300011_0000001_0	1.0		False
264	roc	385.392	-37.767	beta_ro15_6985_2_0.25_2_19_7404_0_0.35_1_W13_Y29_Q112d2geya1_clean_0001_N18.rd1_000000188_0000500017_0000001_0	2.0		False
265	roc	399.822	-37.813	beta_ro15_6985_2_0.25_2_19_7404_0_0.35_1_W13_Y29_Q112d2geya1_clean_0001_N18.rd1_000000190_0000500019_0000001_0	2.0		False
266	roc	370.93	-33.362	beta_ro15_6985_2_0.25_2_19_7404_0_0.35_1_W13_Y29_Q112d2geya1_clean_0001_N18.rd1_000000252_0000200005_0000001_0	1.0		False
267	roc	390.65	-38.615	beta_ro15_6985_2_0.25_2_19_7404_0_0.35_1_W13_Y29_Q112d2geya1_clean_0001_N18.rd1_000000254_0000400015_0000001_0	2.0		False
268	roc	367.324	-34.008	beta_ro15_6985_2_0.25_2_19_7404_0_0.35_1_W13_Y29_Q112d2geya1_clean_0001_N18.rd1_000000252_0000600021_0000001_0	2.0		False
269	roc	389.485	-36.215	beta_ro15_6985_2_0.25_2_19_7404_0_0.35_1_W13_Y29_Q112d2geya1_clean_0001_N18.rd1_000000254_0000700027_0000001_0	1.0		False
270	roc	409.614	-36.176	beta_ro15_6985_2_0.25_2_19_7404_0_0.35_1_W13_Y29_Q112d2geya1_clean_0001_N18.rd1_000000166_0000400015_0000001_0	2.0		False
271	roc	395.66	-36.886	beta_ro15_6985_2_0.25_2_19_7404_0_0.35_1_W13_Y29_Q112d2geya1_clean_0001_N18.rd1_000000167_0000600024_0000001_0	1.0		False
272	roc	397.03	-32.466	beta_ro15_6985_2_0.25_2_19_7404_0_0.35_1_W13_Y29_Q112d2geya1_clean_0001_N18.rd1_000000166_0000900035_0000001_0	2.0		False
273	roc	318.284	-34.757	beta_ro15_6985_2_0.25_2_19_7404_0_0.35_1_W13_Y29_Q112d2geya1_clean_0001_N18.rd1_000000034_0000100002_0000001_0	3.0		False
274	roc	364.154	-32.279	beta_ro15_1727_0_0.45_1_10_7404_0_0.35_1_W14_Y30_Q117d2geya1_clean_0001_N19.rd1_000000290_0000100001_0000001_0	1.0		False
275	roc	348.753	-33.318	beta_ro15_1727_0_0.45_1_10_7404_0_0.35_1_W14_Y30_Q117d2geya1_clean_0001_N19.rd1_000000028_0000100002_0000001_0	3.0		True
276	roc	439.818	-30.58	beta_ro15_1727_0_0.45_1_10_7404_0_0.35_1_W14_Y30_Q117d2geya1_clean_0001_N19.rd1_000000240_0000100002_0000001_0	1.0		False
277	roc	294.826	-30.442	beta_ro15_1727_0_0.45_1_10_7404_0_0.35_1_W14_Y30_Q117d2geya1_clean_0001_N19.rd1_000000024_0000100001_0000001_0	2.0		False
278	roc	310.704	-31.768	beta_ro15_1727_0_0.45_1_10_7404_0_0.35_1_W14_Y30_Q117d2geya1_clean_0001_N19.rd1_000000025_0000100002_0000001_0	2.0		False
279	roc	383.27	-30.721	beta_ro15_1727_0_0.45_1_10_7404_0_0.35_1_W14_Y30_Q117d2geya1_clean_0001_N19.rd1_000000224_0000200005_0000001_0	1.0		False
280	roc	320.851	-31.228	beta_ro15_1727_0_0.45_1_10_7404_0_0.35_1_W14_Y30_Q117d2geya1_clean_0001_N19.rd1_000000092_0000100004_0000001_0	3.0		False
281	roc	311.431	-30.761	beta_ro15_1727_0_0.45_1_10_7404_0_0.35_1_W14_Y30_Q117d2geya1_clean_0001_N19.rd1_000000092_0000200005_0000001_0	3.0		False
282	roc	334.006	-35.386	beta_ro15_1727_0_0.45_1_10_7404_0_0.35_1_W14_Y30_Q117d2geya1_clean_0001_N19.rd1_000000093_0000300010_0000001_0	2.0		False
283	roc	389.802	-35.266	beta_ro15_1727_0_0.45_1_10_7404_0_0.35_1_W14_Y30_Q117d2geya1_clean_0001_N19.rd1_000000086_0000100001_0000001_0	2.0		False
284	roc	353.318	-35.477	beta_ro15_1727_0_0.45_1_10_7404_0_0.35_1_W14_Y30_Q117d2geya1_clean_0001_N19.rd1_000000084_0000100002_0000001_0	2.0		False
285	roc	302.471	-34.908	beta_ro15_1727_0_0.45_1_10_7404_0_0.35_1_W14_Y30_Q117d2geya1_clean_0001_N19.rd1_000000106_0000200007_0000001_0	3.0		False
286	roc	321.619	-33.455	beta_ro15_1727_0_0.45_1_10_7404_0_0.35_1_W14_Y30_Q117d2geya1_clean_0001_N19.rd1_000000057_0000100003_0000001_0	2.0		True
287	roc	396.946	-33.504	beta_ro15_1727_0_0.45_1_10_7404_0_0.35_1_W14_Y30_Q117d2geya1_clean_0001_N19.rd1_000000134_0000100004_0000001_0	2.0		False
288	roc	312.498	-30.359	beta_ro15_1727_0_0.45_1_10_7404_0_0.35_1_W14_Y30_Q117d2geya1_clean_0001_N19.rd1_000000049_0000100003_0000001_0	3.0		False
289	roc	299.797	-32.372	beta_ro15_1727_0_0.45_1_10_7404_0_0.35_1_W14_Y30_Q117d2geya1_clean_0001_N19.rd1_000000049_0000200006_0000001_0	3.0		True
290	roc	335.686	-34.929	beta_ro15_1727_0_0.45_1_10_7404_0_0.35_1_W14_Y30_Q117d2geya1_clean_0001_N19.rd1_000000208_0000300009_0000001_0	2.0		False
291	roc	301.062	-32.135	beta_ro15_1727_0_0.45_1_10_7404_0_0.35_1_W14_Y30_Q117d2geya1_clean_0001_N19.rd1_000000037_0000200006_0000001_0	2.0		False
292	roc	389.897	-36.602	beta_ro15_1727_0_0.45_1_10_7404_0_0.35_1_W14_Y30_Q117d2geya1_clean_0001_N19.rd1_000000207_0000100001_0000001_0	3.0		False
293	roc	375.594	-32.006	beta_ro15_38_2_0.45_1_19_6142_0_0.45_3_K11_D98_Y100_S112d3mg3a2_clean_0001_N19.rd1_000000248_0000100001_0000001_0	2.0		False
294	roc	376.556	-31.82	beta_ro15_38_2_0.45_1_19_6142_0_0.45_3_K11_D98_Y100_S112d3mg3a2_clean_0001_N19.rd1_000000048_0000100004_0000001_0	2.0		False
295	roc	333.74	-34.527	beta_ro15_622_0_0.45_1_3_52_1_0.45_3_Y14_Y30_Q105_H117.rd1_000000142_0000100001_0000001_0	2.0		False
296	roc	382.143	-35.53	beta_ro15_6448_0_0.45_3_7_7404_0_0.35_1_W14_Y30_Q112.rd1_000000228_0000100002_0000001_0	3.0		False
297	roc	376.595	-36.286	beta_ro15_6448_0_0.45_3_7_7404_0_0.35_1_W14_Y30_Q112.rd1_000000089_0000100001_0000001_0	3.0		False
298	roc	379.202	-37.7	beta_ro15_6448_0_0.45_3_7_7404_0_0.35_1_W14_Y30_Q112.rd1_000000004_0000100001_0000001_0	3.0		False
299	roc	359.689	-33.844	beta_ro15_6448_0_0.45_3_7_7404_0_0.35_1_W14_Y30_Q112.rd1_000000210_0000100001_0000001_0	1.0		False
300	roc	389.472	-34.494	beta_ro15_6448_0_0.45_3_7_7404_0_0.35_1_W14_Y30_Q112.rd1_000000258_0000100001_0000001_0	1.0		False
301	roc	376.332	-37.252	beta_ro15_6448_0_0.45_3_7_7404_0_0.35_1_W14_Y30_Q112.rd1_000000181_0000100001_0000001_0	2.0		False
302	roc	313.155	-31.708	beta_ro15_6763_2_0.15_3_6_d3ec9a1_clean_0001_Y18_W101_H99d2gexa1_clean_0001_N22.rd1_000000146_0000100001_0000001_0	2.0		False
303	roc	314.197	-30.67	beta_ro15_6763_2_0.15_3_6_d3ec9a1_clean_0001_Y18_W101_H99d2gexa1_clean_0001_N22.rd1_000000185_0000100001_0000001_0	2.0		False
304	roc	343.771	-33.061	beta_ro15_6763_2_0.15_3_6_d3ec9a1_clean_0001_Y18_W101_H99d2gexa1_clean_0001_N22.rd1_000000267_0000100001_0000001_0	2.0		False
305	roc	360.198	-32.458	beta_ro15_6763_2_0.15_3_6_d3ec9a1_clean_0001_Y18_W101_H99d2gexa1_clean_0001_N22.rd1_000000156_0000100001_0000001_0	2.0		False
306	roc	346.533	-32.757	beta_ro15_6763_2_0.15_3_6_d3ec9a1_clean_0001_Y18_W101_H99d2gexa1_clean_0001_N22.rd1_000000072_0000100001_0000001_0	2.0		False
307	roc	324.743	-30.404	beta_ro15_6763_2_0.15_3_6_d3ec9a1_clean_0001_Y18_W101_H99d2gexa1_clean_0001_N22.rd1_000000075_0000100002_0000001_0	2.0		False
308	roc	346.779	-33.557	beta_ro15_6763_2_0.15_3_6_d3ec9a1_clean_0001_Y18_W101_H99d2gexa1_clean_0001_N22.rd1_000000172_0000100001_0000001_0	2.0		False
309	roc	367.491	-31.367	beta_ro15_6763_2_0.15_3_6_d3ec9a1_clean_0001_Y18_W101_H99d2gexa1_clean_0001_N22.rd1_000000293_0000100002_0000001_0	2.0		False
310	roc	297.333	-30.778	beta_ro15_6763_2_0.15_3_6_d3ec9a1_clean_0001_Y18_W101_H99d2gexa1_clean_0001_N22.rd1_000000152_0000100001_0000001_0	2.0		False
311	roc	321.694	-30.609	beta_ro15_6763_2_0.15_3_6_d3ec9a1_clean_0001_Y18_W101_H99d2gexa1_clean_0001_N22.rd1_000000193_0000100001_0000001_0	2.0		False
312	roc	319.076	-30.727	beta_ro15_6763_2_0.15_3_6_d3ec9a1_clean_0001_Y18_W101_H99d2gexa1_clean_0001_N22.rd1_000000280_0000100003_0000001_0	2.0		False
313	roc	359.747	-33.21	beta_ro15_6763_2_0.15_3_6_d3ec9a1_clean_0001_Y18_W101_H99d2gexa1_clean_0001_N22.rd1_000000281_0000100004_0000001_0	2.0		False
314	roc	338.679	-32.219	beta_ro15_6763_2_0.15_3_6_d3ec9a1_clean_0001_Y18_W101_H99d2gexa1_clean_0001_N22.rd1_000000281_0000200006_0000001_0	2.0		False
315	roc	319.613	-32.417	beta_ro15_6763_2_0.15_3_6_d3ec9a1_clean_0001_Y18_W101_H99d2gexa1_clean_0001_N22.rd1_000000283_0000200008_0000001_0	2.0		False
316	roc	333.285	-31.087	beta_ro15_6763_2_0.15_3_6_d3ec9a1_clean_0001_Y18_W101_H99d2gexa1_clean_0001_N22.rd1_000000281_0000300010_0000001_0	2.0		False
317	roc	331.063	-31.004	beta_ro15_6763_2_0.15_3_6_d3ec9a1_clean_0001_Y18_W101_H99d2gexa1_clean_0001_N22.rd1_000000125_0000100002_0000001_0	2.0		False
318	roc	331.55	-30.76	beta_ro15_6763_2_0.15_3_6_d3ec9a1_clean_0001_Y18_W101_H99d2gexa1_clean_0001_N22.rd1_000000290_0000100002_0000001_0	2.0		False
319	roc	328.967	-31.892	beta_ro15_6763_2_0.15_3_6_d3ec9a1_clean_0001_Y18_W101_H99d2gexa1_clean_0001_N22.rd1_000000023_0000100003_0000001_0	2.0		False
320	roc	316.268	-30.385	beta_ro15_6763_2_0.15_3_6_d3ec9a1_clean_0001_Y18_W101_H99d2gexa1_clean_0001_N22.rd1_000000188_0000100002_0000001_0	2.0		False
321	roc	323.568	-30.628	beta_ro15_6763_2_0.15_3_6_d3ec9a1_clean_0001_Y18_W101_H99d2gexa1_clean_0001_N22.rd1_000000182_0000100002_0000001_0	3.0		False
322	roc	337.818	-31.079	beta_ro15_6763_2_0.15_3_6_d3ec9a1_clean_0001_Y18_W101_H99d2gexa1_clean_0001_N22.rd1_000000018_0000100001_0000001_0	2.0		False
323	roc	301.547	-30.806	beta_ro15_6763_2_0.15_3_6_d3ec9a1_clean_0001_Y18_W101_H99d2gexa1_clean_0001_N22.rd1_000000138_0000100001_0000001_0	3.0		False
324	roc	337.482	-33.144	beta_ro15_6763_2_0.15_3_6_d3ec9a1_clean_0001_Y18_W101_H99d2gexa1_clean_0001_N22.rd1_000000136_0000100002_0000001_0	2.0		False
325	roc	376.007	-33.731	beta_ro15_6763_2_0.15_3_6_d3ec9a1_clean_0001_Y18_W101_H99d2gexa1_clean_0001_N22.rd1_000000160_0000100001_0000001_0	2.0		False
326	roc	331.226	-30.336	beta_ro15_6763_2_0.15_3_6_d3ec9a1_clean_0001_Y18_W101_H99d2gexa1_clean_0001_N22.rd1_000000161_0000100003_0000001_0	2.0		False
327	roc	309.308	-30.842	beta_ro15_6789_0_0.05_2_15_7404_0_0.35_1_W16_Y30_Q115d3mg3a2_clean_0001_N21.rd1_000000108_0000100002_0000001_0	1.0		False
328	roc	356.251	-31.532	beta_ro15_6789_0_0.05_2_15_7404_0_0.35_1_W16_Y30_Q115d3mg3a2_clean_0001_N21.rd1_000000003_0000100001_0000001_0	3.0		False
329	roc	328.344	-31.146	beta_ro15_6789_0_0.05_2_15_7404_0_0.35_1_W16_Y30_Q115d3mg3a2_clean_0001_N21.rd1_000000000_0000100002_0000001_0	1.0		False
330	roc	354.929	-34.11	beta_ro15_6789_0_0.05_2_15_7404_0_0.35_1_W16_Y30_Q115d3mg3a2_clean_0001_N21.rd1_000000031_0000100001_0000001_0	2.0		False
331	roc	316.968	-31.973	beta_ro15_6789_0_0.05_2_15_7404_0_0.35_1_W16_Y30_Q115d3mg3a2_clean_0001_N21.rd1_000000130_0000100001_0000001_0	2.0		False
332	roc	387.308	-31.074	beta_ro15_2669_0_0.35_2_9_6142_0_0.45_3_K13_D103_Y105_S117d1tuha__clean_0001_N21.rd1_000000235_0000100001_0000001_0	2.0		False
333	roc	390.285	-34.346	beta_ro15_2669_0_0.35_2_9_6142_0_0.45_3_K13_D103_Y105_S117d1tuha__clean_0001_N21.rd1_000000179_0000100001_0000001_0	2.0		False
334	roc	282.777	-30.573	beta_ro15_6175_0_0.45_2_13_7008_2_0.45_5_Y18_W37_T102_D104_H106_T120d1gy7a__clean_0001_D22_H69.rd1_000000020_0000300009_0000001_0	2.0		False
335	roc	376.602	-34.531	beta_ro15_2402_0_0.45_4_2_7404_0_0.35_1_W17_Y33_Q120d2f99a__clean_0001_N22.rd1_000000236_0000100002_0000001_0	2.0		False
336	roc	364.879	-34.838	beta_ro15_2402_0_0.45_4_2_7404_0_0.35_1_W17_Y33_Q120d2f99a__clean_0001_N22.rd1_000000175_0000100002_0000001_0	2.0		False
337	roc	292.663	-30.097	beta_ro15_4007_0_0.25_3_4_1684_2_0.15_3_Y18_H102_W104d3mg3a2_clean_0001_N22.rd1_000000220_0000100001_0000001_0	4.0		False
338	roc	299.522	-30.51	beta_ro15_4007_0_0.25_3_4_1684_2_0.15_3_Y18_H102_W104d3mg3a2_clean_0001_N22.rd1_000000234_0000100001_0000001_0	2.0		False
339	roc	312.791	-30.295	beta_ro15_4007_0_0.25_3_4_1684_2_0.15_3_Y18_H102_W104d3mg3a2_clean_0001_N22.rd1_000000268_0000100001_0000001_0	3.0		False
340	roc	325.944	-30.189	beta_ro15_4007_0_0.25_3_4_1684_2_0.15_3_Y18_H102_W104d3mg3a2_clean_0001_N22.rd1_000000063_0000100001_0000001_0	3.0		False
341	roc	310.772	-30.83	beta_ro15_4007_0_0.25_3_4_1684_2_0.15_3_Y18_H102_W104d3mg3a2_clean_0001_N22.rd1_000000170_0000100001_0000001_0	4.0		False
342	roc	311.576	-31.414	beta_ro15_4007_0_0.25_3_4_1684_2_0.15_3_Y18_H102_W104d3mg3a2_clean_0001_N22.rd1_000000170_0000300011_0000001_0	3.0		False
343	roc	290.62	-30.701	beta_ro15_2030_0_0.15_3_9_d3ec9a1_clean_0001_Y17_W107_H105d2f99a__clean_0001_N21.rd1_000000204_0000100002_0000001_0	2.0		False
344	roc	350.411	-31.881	beta_ro15_886_0_0.25_1_18_6142_0_0.45_3_K14_D107_Y109_S121d3mg3a2_clean_0001_N22.rd1_000000132_0000100001_0000001_0	2.0		False
345	roc	345.32	-35.463	beta_ro15_7296_0_0.45_4_3_1806_2_0.45_5_Y16_H101_W103.rd1_000000278_0000100001_0000001_0	2.0		False
346	roc	320.161	-32.284	beta_ro15_7296_0_0.45_4_3_1806_2_0.45_5_Y16_H101_W103.rd1_000000087_0000100002_0000001_0	2.0		False
347	roc	336.668	-31.33	beta_ro15_1725_0_0.35_19_668_0_0.05_2_Y17_H101_W103d3mg3a2_clean_0001_N21.rd1_000000258_0000100001_0000001_0	2.0		False
348	roc	327.598	-30.554	beta_ro15_1725_0_0.35_19_668_0_0.05_2_Y17_H101_W103d3mg3a2_clean_0001_N21.rd1_000000277_0000100001_0000001_0	2.0		False
349	roc	322.549	-31.574	beta_ro15_1725_0_0.35_19_668_0_0.05_2_Y17_H101_W103d3mg3a2_clean_0001_N21.rd1_000000029_0000100001_0000001_0	2.0		False
350	roc	341.098	-31.104	beta_ro15_1725_0_0.35_19_668_0_0.05_2_Y17_H101_W103d3mg3a2_clean_0001_N21.rd1_000000114_0000100001_0000001_0	2.0		False
351	roc	339.213	-33.165	beta_ro15_1725_0_0.35_19_668_0_0.05_2_Y17_H101_W103d3mg3a2_clean_0001_N21.rd1_000000130_0000100001_0000001_0	2.0		False
352	roc	316.966	-32.797	beta_ro15_1725_0_0.35_19_668_0_0.05_2_Y17_H101_W103d3mg3a2_clean_0001_N21.rd1_000000002_0000100001_0000001_0	2.0		False
353	roc	329.807	-30.274	beta_ro15_1725_0_0.35_19_668_0_0.05_2_Y17_H101_W103d3mg3a2_clean_0001_N21.rd1_000000255_0000100001_0000001_0	1.0		False
354	roc	293.849	-30.659	beta_ro15_1725_0_0.35_19_668_0_0.05_2_Y17_H101_W103d3mg3a2_clean_0001_N21.rd1_000000059_0000100001_0000001_0	2.0		False
355	roc	316.468	-30.567	beta_ro15_1725_0_0.35_19_668_0_0.05_2_Y17_H101_W103d3mg3a2_clean_0001_N21.rd1_000000067_0000100002_0000001_0	2.0		False
356	roc	353.359	-34.852	beta_ro15_1725_0_0.35_19_668_0_0.05_2_Y17_H101_W103d3mg3a2_clean_0001_N21.rd1_000000066_0000100003_0000001_0	2.0		False
357	roc	367.775	-36.659	beta_ro15_1725_0_0.35_19_668_0_0.05_2_Y17_H101_W103d3mg3a2_clean_0001_N21.rd1_000000066_0000200007_0000001_0	2.0		False
358	roc	335.946	-31.197	beta_ro15_1725_0_0.35_19_668_0_0.05_2_Y17_H101_W103d3mg3a2_clean_0001_N21.rd1_000000053_0000100002_0000001_1	2.0		False
359	roc	331.194	-32.035	beta_ro15_1725_0_0.35_19_668_0_0.05_2_Y17_H101_W103d3mg3a2_clean_0001_N21.rd1_000000052_0000100003_0000001_1	2.0		False
360	roc	344.579	-32.141	beta_ro15_5554_0_0.25_1_13_6142_0_0.45_3_K14_D107_Y109_S121d3mg3a2_clean_0001_N22.rd1_000000021_0000100001_0000001_0	1.0		False
361	roc	344.118	-31.542	beta_ro15_5554_0_0.25_1_13_6142_0_0.45_3_K14_D107_Y109_S121d3mg3a2_clean_0001_N22.rd1_000000261_0000100004_0000001_0	4.0		False
362	roc	364.887	-32.732	beta_ro15_5554_0_0.25_1_13_6142_0_0.45_3_K14_D107_Y109_S121d3mg3a2_clean_0001_N22.rd1_000000080_0000100002_0000001_0	2.0		False
363	roc	349.147	-34.489	beta_ro15_5734_0_0.15_5_18_7404_0_0.35_1_W16_Y32_Q120d1m98a2_clean_0001_N21.rd1_000000208_0000100001_0000001_0	2.0		False
364	roc	352.914	-33.757	beta_ro15_5734_0_0.15_5_18_7404_0_0.35_1_W16_Y32_Q120d1m98a2_clean_0001_N21.rd1_000000074_0000100001_0000001_0	3.0		False
365	roc	304.861	-31.103	beta_ro15_557_0_0.35_2_2_1806_2_0.45_5_Y14_H100_W102d1sjwa__clean_0001_N18_R59.rd1_000000036_0000100001_0000001_0	1.0		True
366	roc	296.6	-33.704	beta_ro15_1923_0_0.35_4_16_668_0_0.05_2_Y18_H106_W108d3mg3a2_clean_0001_N22.rd1_000000158_0000100001_0000001_0	3.0		False
367	roc	336.965	-34.224	beta_ro15_1923_0_0.35_4_16_668_0_0.05_2_Y18_H106_W108d3mg3a2_clean_0001_N22.rd1_000000281_0000100001_0000001_0	3.0		False
368	roc	321.535	-32.95	beta_ro15_1923_0_0.35_4_16_668_0_0.05_2_Y18_H106_W108d3mg3a2_clean_0001_N22.rd1_000000242_0000100001_0000001_0	1.0		False
369	roc	329.85	-34.353	beta_ro15_1923_0_0.35_4_16_668_0_0.05_2_Y18_H106_W108d3mg3a2_clean_0001_N22.rd1_000000236_0000100001_0000001_0	2.0		False
370	roc	268.439	-30.972	beta_ro15_1923_0_0.35_4_16_668_0_0.05_2_Y18_H106_W108d3mg3a2_clean_0001_N22.rd1_000000106_0000100001_0000001_0	4.0		False
371	roc	312.419	-31.85	beta_ro15_1923_0_0.35_4_16_668_0_0.05_2_Y18_H106_W108d3mg3a2_clean_0001_N22.rd1_000000077_0000100001_0000001_0	2.0		True
372	roc	329.665	-33.355	beta_ro15_1923_0_0.35_4_16_668_0_0.05_2_Y18_H106_W108d3mg3a2_clean_0001_N22.rd1_000000254_0000100002_0000001_0	2.0		False
373	roc	327.5	-31.654	beta_ro15_1923_0_0.35_4_16_668_0_0.05_2_Y18_H106_W108d3mg3a2_clean_0001_N22.rd1_000000292_0000100002_0000001_0	3.0		False
374	roc	350.024	-33.039	beta_ro15_1923_0_0.35_4_16_668_0_0.05_2_Y18_H106_W108d3mg3a2_clean_0001_N22.rd1_000000295_0000100004_0000001_0	2.0		False
375	roc	330.901	-31.694	beta_ro15_1923_0_0.35_4_16_668_0_0.05_2_Y18_H106_W108d3mg3a2_clean_0001_N22.rd1_000000121_0000100001_0000001_0	2.0		False
376	roc	329.383	-31.762	beta_ro15_1923_0_0.35_4_16_668_0_0.05_2_Y18_H106_W108d3mg3a2_clean_0001_N22.rd1_000000103_0000100004_0000001_0	3.0		False
377	roc	322.594	-31.953	beta_ro15_1923_0_0.35_4_16_668_0_0.05_2_Y18_H106_W108d3mg3a2_clean_0001_N22.rd1_000000006_0000100001_0000001_0	3.0		False
378	roc	319.564	-33.382	beta_ro15_1923_0_0.35_4_16_668_0_0.05_2_Y18_H106_W108d3mg3a2_clean_0001_N22.rd1_000000265_0000100001_0000001_0	3.0		False
379	roc	338.023	-34.627	beta_ro15_1923_0_0.35_4_16_668_0_0.05_2_Y18_H106_W108d3mg3a2_clean_0001_N22.rd1_000000182_0000200007_0000001_0	3.0		False
380	roc	338.727	-37.53	beta_ro15_2841_0_0.25_2_11_2165_2_0.45_3_Y14_E98_H100_T110d1gy7a__clean_0001_D18_H65.rd1_000000078_0000100001_0000001_0	2.0		False
381	roc	405.647	-37.169	beta_ro15_6445_2_0.45_5_12_7404_0_0.35_1_W13_Y29_Q111d2bnga1_clean_0001_Q18.rd1_000000108_0000100001_0000001_0	1.0		False
382	roc	407.523	-37.65	beta_ro15_6445_2_0.45_5_12_7404_0_0.35_1_W13_Y29_Q111d2bnga1_clean_0001_Q18.rd1_000000066_0000100001_0000001_0	1.0		False
383	roc	398.613	-35.339	beta_ro15_6445_2_0.45_5_12_7404_0_0.35_1_W13_Y29_Q111d2bnga1_clean_0001_Q18.rd1_000000104_0000100001_0000001_0	2.0		False
384	roc	402.474	-36.04	beta_ro15_6445_2_0.45_5_12_7404_0_0.35_1_W13_Y29_Q111d2bnga1_clean_0001_Q18.rd1_000000206_0000100002_0000001_0	2.0		False
385	roc	397.548	-37.174	beta_ro15_6445_2_0.45_5_12_7404_0_0.35_1_W13_Y29_Q111d2bnga1_clean_0001_Q18.rd1_000000283_0000100001_0000001_0	2.0		False
386	roc	400.045	-37.852	beta_ro15_6445_2_0.45_5_12_7404_0_0.35_1_W13_Y29_Q111d2bnga1_clean_0001_Q18.rd1_000000252_0000100001_0000001_0	1.0		False
387	roc	401.289	-35.855	beta_ro15_6445_2_0.45_5_12_7404_0_0.35_1_W13_Y29_Q111d2bnga1_clean_0001_Q18.rd1_000000210_0000100001_0000001_0	2.0		False
388	roc	415.683	-38.414	beta_ro15_6445_2_0.45_5_12_7404_0_0.35_1_W13_Y29_Q111d2bnga1_clean_0001_Q18.rd1_000000018_0000100002_0000001_0	2.0		False
389	roc	406.067	-35.845	beta_ro15_6445_2_0.45_5_12_7404_0_0.35_1_W13_Y29_Q111d2bnga1_clean_0001_Q18.rd1_000000217_0000100001_0000001_0	2.0		False
390	roc	409.289	-36.356	beta_ro15_6445_2_0.45_5_12_7404_0_0.35_1_W13_Y29_Q111d2bnga1_clean_0001_Q18.rd1_000000142_0000100003_0000001_0	2.0		False
391	roc	415.438	-39.003	beta_ro15_6445_2_0.45_5_12_7404_0_0.35_1_W13_Y29_Q111d2bnga1_clean_0001_Q18.rd1_000000000_0000100004_0000001_0	2.0		False
392	roc	282.233	-31.709	beta_ro15_4183_0_0.15_4_4_7404_0_0.35_1_W17_Y33_Q119d2imja1_clean_0001_N22.rd1_000000031_0000100001_0000001_0	2.0		False
393	roc	351.809	-31.682	beta_ro15_2045_0_0.15_5_18_d3ec9a1_clean_0001_Y17_W108_H106d1tuha__clean_0001_N21.rd1_000000291_0000100001_0000001_0	2.0		False
394	roc	319.576	-30.94	beta_ro15_2045_0_0.15_5_18_d3ec9a1_clean_0001_Y17_W108_H106d1tuha__clean_0001_N21.rd1_000000208_0000100001_0000001_0	2.0		False
395	roc	308.324	-31.48	beta_ro15_2045_0_0.15_5_18_d3ec9a1_clean_0001_Y17_W108_H106d1tuha__clean_0001_N21.rd1_000000117_0000100003_0000001_0	2.0		False
396	roc	340.448	-31.024	beta_ro15_2045_0_0.15_5_18_d3ec9a1_clean_0001_Y17_W108_H106d1tuha__clean_0001_N21.rd1_000000185_0000100001_0000001_0	2.0		False
397	roc	298.05	-31.528	beta_ro15_2045_0_0.15_5_18_d3ec9a1_clean_0001_Y17_W108_H106d1tuha__clean_0001_N21.rd1_000000106_0000100001_0000001_0	3.0		False
398	roc	349.296	-31.479	beta_ro15_2045_0_0.15_5_18_d3ec9a1_clean_0001_Y17_W108_H106d1tuha__clean_0001_N21.rd1_000000161_0000100001_0000001_0	3.0		False
399	roc	328.997	-31.063	beta_ro15_2045_0_0.15_5_18_d3ec9a1_clean_0001_Y17_W108_H106d1tuha__clean_0001_N21.rd1_000000256_0000500017_0000001_0	2.0		False
400	roc	329.789	-30.914	beta_ro15_2045_0_0.15_5_18_d3ec9a1_clean_0001_Y17_W108_H106d1tuha__clean_0001_N21.rd1_000000258_0000500019_0000001_0	2.0		False
401	roc	340.816	-30.501	beta_ro15_2045_0_0.15_5_18_d3ec9a1_clean_0001_Y17_W108_H106d1tuha__clean_0001_N21.rd1_000000130_0000100001_0000001_0	2.0		False
402	roc	320.533	-30.527	beta_ro15_5537_0_0.15_10_7404_0_0.35_1_W17_Y33_Q122d1gy7a__clean_0001_D22_H68.rd1_000000204_0000100002_0000001_0	2.0		False
403	roc	390.295	-34.375	beta_ro15_934_0_0.35_3_16_6142_0_0.45_3_K10_D100_Y102_S112d1m98a2_clean_0001_N18.rd1_000000161_0000100001_0000001_0	4.0		False
404	roc	374.769	-30.821	beta_ro15_934_0_0.35_3_16_6142_0_0.45_3_K10_D100_Y102_S112d1m98a2_clean_0001_N18.rd1_000000092_0000100002_0000001_0	3.0		False
405	roc	388.721	-33.14	beta_ro15_934_0_0.35_3_16_6142_0_0.45_3_K10_D100_Y102_S112d1m98a2_clean_0001_N18.rd1_000000175_0000100002_0000001_0	4.0		False
406	roc	375.315	-32.577	beta_ro15_934_0_0.35_3_16_6142_0_0.45_3_K10_D100_Y102_S112d1m98a2_clean_0001_N18.rd1_000000154_0000100001_0000001_0	3.0		False
407	roc	329.745	-31.153	beta_ro15_1864_2_0.05_9_1596_2_0.15_1_Y17_N104_D106_H120d3mg3a2_clean_0001_N21.rd1_000000020_0000100004_0000001_0	2.0		False
408	roc	341.914	-32.849	beta_ro15_1864_2_0.05_9_1596_2_0.15_1_Y17_N104_D106_H120d3mg3a2_clean_0001_N21.rd1_000000277_0000100002_0000001_0	2.0		False
409	roc	361.752	-35.084	beta_ro15_1864_2_0.05_9_1596_2_0.15_1_Y17_N104_D106_H120d3mg3a2_clean_0001_N21.rd1_000000121_0000100004_0000001_0	2.0		False
410	roc	376.959	-31.384	beta_ro15_7509_2_0.35_2_12_7404_0_0.35_1_W14_Y30_Q111d1ohpa__clean_0001_N19.rd1_000000039_0000100001_0000001_0	1.0		False
411	roc	373.855	-33.764	beta_ro15_7509_2_0.35_2_12_7404_0_0.35_1_W14_Y30_Q111d1ohpa__clean_0001_N19.rd1_000000250_0000100001_0000001_0	2.0		False
412	roc	393.915	-35.177	beta_ro15_7509_2_0.35_2_12_7404_0_0.35_1_W14_Y30_Q111d1ohpa__clean_0001_N19.rd1_000000013_0000100001_0000001_0	1.0		False
413	roc	399.339	-36.215	beta_ro15_7509_2_0.35_2_12_7404_0_0.35_1_W14_Y30_Q111d1ohpa__clean_0001_N19.rd1_000000153_0000100002_0000001_0	1.0		False
414	roc	380.295	-33.951	beta_ro15_7509_2_0.35_2_12_7404_0_0.35_1_W14_Y30_Q111d1ohpa__clean_0001_N19.rd1_000000192_0000100001_0000001_0	2.0		False
415	roc	368.861	-33.752	beta_ro15_7509_2_0.35_2_12_7404_0_0.35_1_W14_Y30_Q111d1ohpa__clean_0001_N19.rd1_000000068_0000100002_0000001_0	2.0		False
416	roc	393.474	-36.359	beta_ro15_7509_2_0.35_2_12_7404_0_0.35_1_W14_Y30_Q111d1ohpa__clean_0001_N19.rd1_000000021_0000100001_0000001_0	3.0		False
417	roc	370.652	-32.368	beta_ro15_7509_2_0.35_2_12_7404_0_0.35_1_W14_Y30_Q111d1ohpa__clean_0001_N19.rd1_000000114_0000100004_0000001_0	1.0		False
418	roc	398.032	-37.951	beta_ro15_7509_2_0.35_2_12_7404_0_0.35_1_W14_Y30_Q111d1ohpa__clean_0001_N19.rd1_000000114_0000400015_0000001_0	2.0		False
419	roc	382.121	-33.766	beta_ro15_7509_2_0.35_2_12_7404_0_0.35_1_W14_Y30_Q111d1ohpa__clean_0001_N19.rd1_000000115_0000400016_0000001_0	1.0		False
420	roc	340.672	-33.098	beta_ro15_7509_2_0.35_2_12_7404_0_0.35_1_W14_Y30_Q111d1ohpa__clean_0001_N19.rd1_000000213_0000100001_0000001_1	1.0		False
421	roc	389.726	-32.86	beta_ro15_7509_2_0.35_2_12_7404_0_0.35_1_W14_Y30_Q111d1ohpa__clean_0001_N19.rd1_000000077_0000100001_0000001_0	1.0		False
422	roc	387.171	-34.821	beta_ro15_7509_2_0.35_2_12_7404_0_0.35_1_W14_Y30_Q111d1ohpa__clean_0001_N19.rd1_000000033_0000100002_0000001_0	2.0		False
423	roc	378.058	-30.69	beta_ro15_7509_2_0.35_2_12_7404_0_0.35_1_W14_Y30_Q111d1ohpa__clean_0001_N19.rd1_000000032_0000100004_0000001_0	2.0		False
424	roc	307.54	-32.418	beta_ro15_7509_2_0.35_2_12_7404_0_0.35_1_W14_Y30_Q111d1ohpa__clean_0001_N19.rd1_000000272_0000100001_0000001_0	3.0		False
425	roc	357.857	-32.631	beta_ro15_7509_2_0.35_2_12_7404_0_0.35_1_W14_Y30_Q111d1ohpa__clean_0001_N19.rd1_000000101_0000100001_0000001_0	2.0		False
426	roc	317.559	-31.716	beta_ro15_4281_0_0.35_3_0_7404_0_0.35_1_W16_Y32_Q115d2geya1_clean_0001_N21.rd1_000000220_0000100001_0000001_0	2.0		False
427	roc	318.261	-32.441	beta_ro15_4281_0_0.35_3_0_7404_0_0.35_1_W16_Y32_Q115d2geya1_clean_0001_N21.rd1_000000189_0000100003_0000001_0	1.0		False
428	roc	333.644	-35.085	beta_ro15_4281_0_0.35_3_0_7404_0_0.35_1_W16_Y32_Q115d2geya1_clean_0001_N21.rd1_000000207_0000100002_0000001_0	2.0		False
429	roc	352.001	-34.713	beta_ro15_4281_0_0.35_3_0_7404_0_0.35_1_W16_Y32_Q115d2geya1_clean_0001_N21.rd1_000000173_0000100001_0000001_0	2.0		False
430	roc	319.058	-32.568	beta_ro15_4281_0_0.35_3_0_7404_0_0.35_1_W16_Y32_Q115d2geya1_clean_0001_N21.rd1_000000276_0000200005_0000001_0	1.0		False
431	roc	308.541	-30.22	beta_ro15_4281_0_0.35_3_0_7404_0_0.35_1_W16_Y32_Q115d2geya1_clean_0001_N21.rd1_000000281_0000100002_0000001_0	2.0		False
432	roc	349.861	-37.723	beta_ro15_4281_0_0.35_3_0_7404_0_0.35_1_W16_Y32_Q115d2geya1_clean_0001_N21.rd1_000000031_0000600024_0000001_0	2.0		False
433	roc	339.78	-34.162	beta_ro15_4281_0_0.35_3_0_7404_0_0.35_1_W16_Y32_Q115d2geya1_clean_0001_N21.rd1_000000241_0000500018_0000001_0	1.0		False
434	roc	341.364	-35.38	beta_ro15_4281_0_0.35_3_0_7404_0_0.35_1_W16_Y32_Q115d2geya1_clean_0001_N21.rd1_000000137_0000200006_0000001_0	2.0		False
435	roc	310.277	-33.832	beta_ro15_4281_0_0.35_3_0_7404_0_0.35_1_W16_Y32_Q115d2geya1_clean_0001_N21.rd1_000000137_0000400014_0000001_0	3.0		False
436	roc	355.9	-34.134	beta_ro15_4281_0_0.35_3_0_7404_0_0.35_1_W16_Y32_Q115d2geya1_clean_0001_N21.rd1_000000138_0000400015_0000001_0	2.0		False
437	roc	345.608	-36.177	beta_ro15_4281_0_0.35_3_0_7404_0_0.35_1_W16_Y32_Q115d2geya1_clean_0001_N21.rd1_000000238_0000100002_0000001_0	1.0		False
438	roc	302.767	-30.31	beta_ro15_4281_0_0.35_3_0_7404_0_0.35_1_W16_Y32_Q115d2geya1_clean_0001_N21.rd1_000000110_0000200007_0000001_0	1.0		False
439	roc	339.139	-35.243	beta_ro15_4281_0_0.35_3_0_7404_0_0.35_1_W16_Y32_Q115d2geya1_clean_0001_N21.rd1_000000011_0000500020_0000001_0	3.0		False
440	roc	299.504	-31.262	beta_ro15_4281_0_0.35_3_0_7404_0_0.35_1_W16_Y32_Q115d2geya1_clean_0001_N21.rd1_000000142_0000700027_0000001_0	2.0		False
441	roc	370.974	-38.172	beta_ro15_4281_0_0.35_3_0_7404_0_0.35_1_W16_Y32_Q115d2geya1_clean_0001_N21.rd1_000000232_0000200005_0000001_1	2.0		False
442	roc	358.981	-37.383	beta_ro15_4281_0_0.35_3_0_7404_0_0.35_1_W16_Y32_Q115d2geya1_clean_0001_N21.rd1_000000232_0001000037_0000001_1	1.0		False
443	roc	318.897	-32.532	beta_ro15_4281_0_0.35_3_0_7404_0_0.35_1_W16_Y32_Q115d2geya1_clean_0001_N21.rd1_000000185_0000100002_0000001_0	2.0		False
444	roc	318.802	-33.032	beta_ro15_4281_0_0.35_3_0_7404_0_0.35_1_W16_Y32_Q115d2geya1_clean_0001_N21.rd1_000000184_0000200005_0000001_0	2.0		False
445	roc	316.874	-34.401	beta_ro15_4281_0_0.35_3_0_7404_0_0.35_1_W16_Y32_Q115d2geya1_clean_0001_N21.rd1_000000180_0000100003_0000001_0	1.0		False
446	roc	400.535	-32.954	beta_ro15_7478_0_0.25_4_1_6142_0_0.45_3_K11_D101_Y103_S111d2bnga1_clean_0001_Q19.rd1_000000046_0000100001_0000001_0	1.0		False
447	roc	388.609	-35.127	beta_ro15_7478_0_0.25_4_1_6142_0_0.45_3_K11_D101_Y103_S111d2bnga1_clean_0001_Q19.rd1_000000166_0000100003_0000001_0	3.0		False
448	roc	376.699	-33.955	beta_ro15_7478_0_0.25_4_1_6142_0_0.45_3_K11_D101_Y103_S111d2bnga1_clean_0001_Q19.rd1_000000178_0000500019_0000001_0	2.0		False
449	roc	345.038	-32.143	beta_ro15_1923_0_0.35_4_12_7404_0_0.35_1_W17_Y33_Q122d2geya1_clean_0001_N22.rd1_000000078_0000100001_0000001_0	3.0		False
450	roc	307.401	-32.636	beta_ro15_1923_0_0.35_4_12_7404_0_0.35_1_W17_Y33_Q122d2geya1_clean_0001_N22.rd1_000000043_0000100002_0000001_0	2.0		False
451	roc	296.117	-30.354	beta_ro15_1923_0_0.35_4_12_7404_0_0.35_1_W17_Y33_Q122d2geya1_clean_0001_N22.rd1_000000299_0000100001_0000001_0	1.0		False
452	roc	312.41	-31.091	beta_ro15_1923_0_0.35_4_12_7404_0_0.35_1_W17_Y33_Q122d2geya1_clean_0001_N22.rd1_000000162_0000100001_0000001_0	2.0		False
453	roc	292.528	-30.581	beta_ro15_1923_0_0.35_4_12_7404_0_0.35_1_W17_Y33_Q122d2geya1_clean_0001_N22.rd1_000000029_0000100001_0000001_0	2.0		False
454	roc	320.536	-31.412	beta_ro15_1923_0_0.35_4_12_7404_0_0.35_1_W17_Y33_Q122d2geya1_clean_0001_N22.rd1_000000258_0000100001_0000001_1	3.0		False
455	roc	333.712	-30.159	beta_ro15_1923_0_0.35_4_12_7404_0_0.35_1_W17_Y33_Q122d2geya1_clean_0001_N22.rd1_000000167_0000100003_0000001_0	2.0		False
456	roc	332.193	-34.511	beta_ro15_1923_0_0.35_4_12_7404_0_0.35_1_W17_Y33_Q122d2geya1_clean_0001_N22.rd1_000000197_0000200006_0000001_1	3.0		False
457	roc	291.063	-30.16	beta_ro15_1923_0_0.35_4_12_7404_0_0.35_1_W17_Y33_Q122d2geya1_clean_0001_N22.rd1_000000196_0000300009_0000001_1	2.0		False
458	roc	288.427	-31.157	beta_ro15_1923_0_0.35_4_12_7404_0_0.35_1_W17_Y33_Q122d2geya1_clean_0001_N22.rd1_000000082_0000100002_0000001_1	3.0		False
459	roc	319.996	-32.321	beta_ro15_1923_0_0.35_4_12_7404_0_0.35_1_W17_Y33_Q122d2geya1_clean_0001_N22.rd1_000000099_0000100003_0000001_0	2.0		False
460	roc	353.404	-31.752	beta_ro15_1923_0_0.35_4_12_7404_0_0.35_1_W17_Y33_Q122d2geya1_clean_0001_N22.rd1_000000044_0000100003_0000001_0	2.0		True
461	roc	377.776	-31.853	beta_ro15_955_0_0.45_4_16_d3ec9a1_clean_0001_Y17_W99_H97d1m98a2_clean_0001_N21.rd1_000000061_0000600022_0000001_0	1.0		False
462	roc	308.28	-30.716	beta_ro15_5272_0_0.45_5_0_6142_0_0.45_3_K10_D99_Y101_S109d1gy7a__clean_0001_D18_H66.rd1_000000198_0000100002_0000001_0	1.0		False
463	roc	299.838	-31.325	beta_ro15_5272_0_0.45_5_0_6142_0_0.45_3_K10_D99_Y101_S109d1gy7a__clean_0001_D18_H66.rd1_000000036_0000100001_0000001_0	1.0		False
464	roc	343.831	-36.016	beta_ro15_5272_0_0.45_5_0_6142_0_0.45_3_K10_D99_Y101_S109d1gy7a__clean_0001_D18_H66.rd1_000000236_0000100001_0000001_0	2.0		False
465	roc	323.876	-32.041	beta_ro15_5272_0_0.45_5_0_6142_0_0.45_3_K10_D99_Y101_S109d1gy7a__clean_0001_D18_H66.rd1_000000200_0000100001_0000001_0	2.0		False
466	roc	301.519	-30.925	beta_ro15_5272_0_0.45_5_0_6142_0_0.45_3_K10_D99_Y101_S109d1gy7a__clean_0001_D18_H66.rd1_000000217_0000100001_0000001_0	1.0		False
467	roc	344.803	-33.59	beta_ro15_1784_0_0.45_3_3_d3ec9a1_clean_0001_Y14_W100_H98d2gexa1_clean_0001_N18.rd1_000000291_0000100002_0000001_0	2.0		False
468	roc	348.085	-32.674	beta_ro15_3850_2_0.15_4_0_6142_0_0.45_3_K13_D105_Y107_S119d2gexa1_clean_0001_N21.rd1_000000044_0000100002_0000001_0	2.0		False
469	roc	360.131	-30.861	beta_ro15_3850_2_0.15_4_0_6142_0_0.45_3_K13_D105_Y107_S119d2gexa1_clean_0001_N21.rd1_000000024_0000100001_0000001_0	1.0		False
470	roc	353.091	-32.806	beta_ro15_3850_2_0.15_4_0_6142_0_0.45_3_K13_D105_Y107_S119d2gexa1_clean_0001_N21.rd1_000000011_0000400016_0000001_0	1.0		False
471	roc	352.72	-34.594	beta_ro15_3850_2_0.15_4_0_6142_0_0.45_3_K13_D105_Y107_S119d2gexa1_clean_0001_N21.rd1_000000071_0000100002_0000001_0	2.0		False
472	roc	357.358	-35.53	beta_ro15_3850_2_0.15_4_0_6142_0_0.45_3_K13_D105_Y107_S119d2gexa1_clean_0001_N21.rd1_000000005_0000100003_0000001_0	2.0		False
473	roc	358.299	-32.01	beta_ro15_1039_0_0.45_4_6_7404_0_0.35_1_W14_Y30_Q115d1ohpa__clean_0001_N19.rd1_000000004_0000100001_0000001_0	1.0		False
474	roc	333.642	-32.809	beta_ro15_955_0_0.45_4_6_d3ec9a1_clean_0001_Y17_W99_H97d3mg3a2_clean_0001_N21.rd1_000000049_0000100001_0000001_0	2.0		False
475	roc	318.87	-30.277	beta_ro15_5729_0_0.15_1_10_7404_0_0.35_1_W16_Y32_Q119d1ohpa__clean_0001_N21.rd1_000000268_0000100001_0000001_0	3.0		False
476	roc	318.473	-30.594	beta_ro15_5729_0_0.15_1_10_7404_0_0.35_1_W16_Y32_Q119d1ohpa__clean_0001_N21.rd1_000000227_0000100001_0000001_0	1.0		False
477	roc	320.317	-31.281	beta_ro15_5729_0_0.15_1_10_7404_0_0.35_1_W16_Y32_Q119d1ohpa__clean_0001_N21.rd1_000000087_0000100002_0000001_0	2.0		False
478	roc	333.563	-30.519	beta_ro15_5729_0_0.15_1_10_7404_0_0.35_1_W16_Y32_Q119d1ohpa__clean_0001_N21.rd1_000000155_0000100001_0000001_0	1.0		False
479	roc	291.851	-32.079	beta_ro15_5729_0_0.15_1_10_7404_0_0.35_1_W16_Y32_Q119d1ohpa__clean_0001_N21.rd1_000000229_0000100002_0000001_0	2.0		False
480	roc	341.824	-31.561	beta_ro15_5729_0_0.15_1_10_7404_0_0.35_1_W16_Y32_Q119d1ohpa__clean_0001_N21.rd1_000000024_0000100002_0000001_0	3.0		False
481	roc	341.911	-33.04	beta_ro15_2045_0_0.15_5_13_d3ec9a1_clean_0001_Y17_W108_H106d2imja1_clean_0001_N21.rd1_000000073_0000100001_0000001_0	2.0		False
482	roc	366.053	-32.842	beta_ro15_2045_0_0.15_5_13_d3ec9a1_clean_0001_Y17_W108_H106d2imja1_clean_0001_N21.rd1_000000094_0000100001_0000001_0	1.0		False
483	roc	322.964	-30.689	beta_ro15_2045_0_0.15_5_13_d3ec9a1_clean_0001_Y17_W108_H106d2imja1_clean_0001_N21.rd1_000000221_0000100001_0000001_0	2.0		False
484	roc	337.103	-34.369	beta_ro15_2045_0_0.15_5_13_d3ec9a1_clean_0001_Y17_W108_H106d2imja1_clean_0001_N21.rd1_000000275_0000100003_0000001_0	2.0		False
485	roc	313.413	-30.229	beta_ro15_2045_0_0.15_5_13_d3ec9a1_clean_0001_Y17_W108_H106d2imja1_clean_0001_N21.rd1_000000115_0000100001_0000001_0	2.0		False
486	roc	286.607	-30.48	beta_ro15_2045_0_0.15_5_13_d3ec9a1_clean_0001_Y17_W108_H106d2imja1_clean_0001_N21.rd1_000000023_0001100044_0000001_0	2.0		False
487	roc	299.275	-30.633	beta_ro15_2045_0_0.15_5_13_d3ec9a1_clean_0001_Y17_W108_H106d2imja1_clean_0001_N21.rd1_000000179_0000100002_0000001_0	2.0		False
488	roc	373.577	-36.171	beta_ro15_6434_2_0.45_2_7_6142_0_0.45_3_K10_D101_Y103_S111d2imja1_clean_0001_N18.rd1_000000175_0000100001_0000001_0	3.0		False
489	roc	366.787	-33.684	beta_ro15_6434_2_0.45_2_7_6142_0_0.45_3_K10_D101_Y103_S111d2imja1_clean_0001_N18.rd1_000000132_0000100002_0000001_0	4.0		False
490	roc	384.6	-32.194	beta_ro15_6434_2_0.45_2_7_6142_0_0.45_3_K10_D101_Y103_S111d2imja1_clean_0001_N18.rd1_000000198_0000100001_0000001_0	3.0		False
491	roc	347.512	-32.593	beta_ro15_6434_2_0.45_2_7_6142_0_0.45_3_K10_D101_Y103_S111d2imja1_clean_0001_N18.rd1_000000195_0000100001_0000001_0	2.0		False
492	roc	365.176	-31.131	beta_ro15_6434_2_0.45_2_7_6142_0_0.45_3_K10_D101_Y103_S111d2imja1_clean_0001_N18.rd1_000000239_0000100002_0000001_0	2.0		False
493	roc	330.39	-33.47	beta_ro15_629_0_0.35_5_10_1806_2_0.45_5_Y14_H99_W101.rd1_000000057_0000100001_0000001_0	2.0		False
494	roc	317.805	-31.343	beta_ro15_629_0_0.35_5_10_1806_2_0.45_5_Y14_H99_W101.rd1_000000222_0000100001_0000001_0	2.0		False
495	roc	318.541	-32.007	beta_ro15_2737_0_0.35_5_4_d3ec9a1_clean_0001_Y15_W105_H103d3mg3a2_clean_0001_N19.rd1_000000187_0000100001_0000001_0	2.0		False
496	roc	328.098	-31.037	beta_ro15_2737_0_0.35_5_4_d3ec9a1_clean_0001_Y15_W105_H103d3mg3a2_clean_0001_N19.rd1_000000183_0000100001_0000001_0	3.0		False
497	roc	339.386	-35.479	beta_ro15_5426_0_0.45_1_7_52_1_0.45_3_Y16_Y32_Q100_H116d1tuha__clean_0001_N21.rd1_000000272_0000100001_0000001_0	3.0		False
498	roc	363.213	-33.339	beta_ro15_5426_0_0.45_1_7_52_1_0.45_3_Y16_Y32_Q100_H116d1tuha__clean_0001_N21.rd1_000000287_0000100002_0000001_0	2.0		False
499	roc	319.76	-32.475	beta_ro15_5426_0_0.45_1_7_52_1_0.45_3_Y16_Y32_Q100_H116d1tuha__clean_0001_N21.rd1_000000115_0000100001_0000001_0	2.0		False
500	roc	339.684	-31.171	beta_ro15_5426_0_0.45_1_7_52_1_0.45_3_Y16_Y32_Q100_H116d1tuha__clean_0001_N21.rd1_000000142_0000100001_0000001_0	1.0		False
501	roc	339.363	-31.882	beta_ro15_5426_0_0.45_1_7_52_1_0.45_3_Y16_Y32_Q100_H116d1tuha__clean_0001_N21.rd1_000000096_0000100001_0000001_0	2.0		True
502	roc	328.246	-31.608	beta_ro15_1731_0_0.25_4_15_668_0_0.05_2_Y15_H99_W101d2f99a__clean_0001_N19.rd1_000000209_0000100002_0000001_0	3.0		False
503	roc	335.388	-32.477	beta_ro15_1731_0_0.25_4_15_668_0_0.05_2_Y15_H99_W101d2f99a__clean_0001_N19.rd1_000000288_0000100002_0000001_0	2.0		False
504	roc	326.719	-30.569	beta_ro15_1731_0_0.25_4_15_668_0_0.05_2_Y15_H99_W101d2f99a__clean_0001_N19.rd1_000000068_0000100002_0000001_0	2.0		False
505	roc	347.203	-34.15	beta_ro15_2169_0_0.45_2_2_6142_0_0.45_3_K10_D101_Y103_S111.rd1_000000021_0000100001_0000001_0	3.0		False
506	roc	334.14	-32.663	beta_ro15_2169_0_0.45_2_2_6142_0_0.45_3_K10_D101_Y103_S111.rd1_000000068_0000100001_0000001_0	2.0		False
507	roc	390.69	-38.773	beta_ro15_2169_0_0.45_2_2_6142_0_0.45_3_K10_D101_Y103_S111.rd1_000000280_0000100002_0000001_0	3.0		False
508	roc	392.55	-34.585	beta_ro15_2169_0_0.45_2_2_6142_0_0.45_3_K10_D101_Y103_S111.rd1_000000019_0000100001_0000001_0	3.0		False
509	roc	368.551	-31.319	beta_ro15_69_0_0.25_4_19_6142_0_0.45_3_K14_D105_Y107_S119d2f99a__clean_0001_N22.rd1_000000120_0000100001_0000001_0	2.0		False
510	roc	358.518	-33.471	beta_ro15_69_0_0.25_4_19_6142_0_0.45_3_K14_D105_Y107_S119d2f99a__clean_0001_N22.rd1_000000076_0000100002_0000001_0	2.0		False
511	roc	408.376	-36.203	beta_ro15_69_0_0.25_4_19_6142_0_0.45_3_K14_D105_Y107_S119d2f99a__clean_0001_N22.rd1_000000229_0000100002_0000001_0	4.0		False
512	roc	358.536	-33.91	beta_ro15_69_0_0.25_4_19_6142_0_0.45_3_K14_D105_Y107_S119d2f99a__clean_0001_N22.rd1_000000152_0000100001_0000001_0	4.0		False
513	roc	382.839	-32.069	beta_ro15_2622_0_0.15_4_19_6142_0_0.45_3_K11_D105_Y107_S119d1ohpa__clean_0001_N19.rd1_000000065_0000100001_0000001_0	1.0		False
514	roc	350.681	-30.384	beta_ro15_2622_0_0.15_4_19_6142_0_0.45_3_K11_D105_Y107_S119d1ohpa__clean_0001_N19.rd1_000000216_0000100001_0000001_0	2.0		False
515	roc	392.604	-35.566	beta_ro15_2622_0_0.15_4_19_6142_0_0.45_3_K11_D105_Y107_S119d1ohpa__clean_0001_N19.rd1_000000256_0000100001_0000001_0	2.0		False
516	roc	336.23	-33.18	beta_ro15_4674_0_0.45_2_0_7404_0_0.35_1_W14_Y30_Q111d3mg3a2_clean_0001_N19.rd1_000000260_0000100002_0000001_0	3.0		False
517	roc	316.604	-33.098	beta_ro15_4674_0_0.45_2_0_7404_0_0.35_1_W14_Y30_Q111d3mg3a2_clean_0001_N19.rd1_000000197_0000100001_0000001_0	2.0		False
518	roc	371.409	-31.783	beta_ro15_4674_0_0.45_2_0_7404_0_0.35_1_W14_Y30_Q111d3mg3a2_clean_0001_N19.rd1_000000125_0000100001_0000001_0	2.0		False
519	roc	384.483	-30.325	beta_ro15_4674_0_0.45_2_0_7404_0_0.35_1_W14_Y30_Q111d3mg3a2_clean_0001_N19.rd1_000000088_0000100001_0000001_0	1.0		False
520	roc	372.635	-33.336	beta_ro15_4674_0_0.45_2_0_7404_0_0.35_1_W14_Y30_Q111d3mg3a2_clean_0001_N19.rd1_000000142_0000100001_0000001_0	3.0		False
521	roc	382.014	-33.225	beta_ro15_4674_0_0.45_2_0_7404_0_0.35_1_W14_Y30_Q111d3mg3a2_clean_0001_N19.rd1_000000011_0000100002_0000001_0	2.0		False
522	roc	410.359	-30.675	beta_ro15_4674_0_0.45_2_0_7404_0_0.35_1_W14_Y30_Q111d3mg3a2_clean_0001_N19.rd1_000000051_0000100001_0000001_0	1.0		False
523	roc	329.781	-31.373	beta_ro15_4674_0_0.45_2_0_7404_0_0.35_1_W14_Y30_Q111d3mg3a2_clean_0001_N19.rd1_000000183_0000100001_0000001_0	2.0		False
524	roc	372.226	-30.077	beta_ro15_4674_0_0.45_2_0_7404_0_0.35_1_W14_Y30_Q111d3mg3a2_clean_0001_N19.rd1_000000285_0000100001_0000001_0	1.0		False
525	roc	356.846	-31.534	beta_ro15_4674_0_0.45_2_0_7404_0_0.35_1_W14_Y30_Q111d3mg3a2_clean_0001_N19.rd1_000000299_0000100001_0000001_0	3.0		False
526	roc	391.505	-34.396	beta_ro15_3814_2_0.25_3_11_6142_0_0.45_3_K14_D105_Y107_S119d2f99a__clean_0001_N22.rd1_000000184_0000100001_0000001_0	2.0		False
527	roc	380.818	-36.168	beta_ro15_2204_0_0.45_4_1_7404_0_0.35_1_W10_Y26_Q112d1o7nb__clean_0001_D15_R66.rd1_000000108_0000100001_0000001_0	2.0		False
528	roc	327.436	-30.075	beta_ro15_2779_2_0.35_4_3_7404_0_0.35_1_W16_Y32_Q119d2bnga1_clean_0001_Q21.rd1_000000160_0000100003_0000001_0	3.0		False
529	roc	364.133	-36.706	beta_ro15_5749_0_0.25_5_4_1615_0_0.05_2_Y15_D100_S114_Y102d1gy7a__clean_0001_D19_H67.rd1_000000049_0000100001_0000001_0	2.0		False
530	roc	289.5	-30.429	beta_ro15_5695_0_0.25_5_0_7404_0_0.35_1_W17_Y33_Q119d1m98a2_clean_0001_N22.rd1_000000110_0000100003_0000001_0	2.0		False
531	roc	274.795	-32.067	beta_ro15_5695_0_0.25_5_0_7404_0_0.35_1_W17_Y33_Q119d1m98a2_clean_0001_N22.rd1_000000248_0000100001_0000001_0	2.0		False
532	roc	325.328	-33.592	beta_ro15_5695_0_0.25_5_0_7404_0_0.35_1_W17_Y33_Q119d1m98a2_clean_0001_N22.rd1_000000250_0000100002_0000001_0	3.0		False
533	roc	284.914	-30.699	beta_ro15_5695_0_0.25_5_0_7404_0_0.35_1_W17_Y33_Q119d1m98a2_clean_0001_N22.rd1_000000223_0000100003_0000001_0	3.0		False
534	roc	307.23	-31.002	beta_ro15_5695_0_0.25_5_0_7404_0_0.35_1_W17_Y33_Q119d1m98a2_clean_0001_N22.rd1_000000032_0000100001_0000001_0	2.0		False
535	roc	272.497	-32.783	beta_ro15_5695_0_0.25_5_0_7404_0_0.35_1_W17_Y33_Q119d1m98a2_clean_0001_N22.rd1_000000181_0000100002_0000001_0	4.0		False
536	roc	320.204	-31.655	beta_ro15_5695_0_0.25_5_0_7404_0_0.35_1_W17_Y33_Q119d1m98a2_clean_0001_N22.rd1_000000155_0000100001_0000001_0	3.0		False
537	roc	282.262	-30.503	beta_ro15_5695_0_0.25_5_0_7404_0_0.35_1_W17_Y33_Q119d1m98a2_clean_0001_N22.rd1_000000049_0000100002_0000001_0	2.0		False
538	roc	265.584	-31.759	beta_ro15_5695_0_0.25_5_0_7404_0_0.35_1_W17_Y33_Q119d1m98a2_clean_0001_N22.rd1_000000297_0000100002_0000001_0	4.0		False
539	roc	309.908	-31.492	beta_ro15_5695_0_0.25_5_0_7404_0_0.35_1_W17_Y33_Q119d1m98a2_clean_0001_N22.rd1_000000132_0000100003_0000001_0	2.0		False
540	roc	333.259	-31.679	beta_ro15_5277_0_0.05_4_4_1806_2_0.45_5_Y14_H99_W101d3b8la1_clean_0001_D18_H65.rd1_000000026_0000100001_0000001_0	2.0		False
541	roc	344.226	-33.049	beta_ro15_5277_0_0.05_4_4_1806_2_0.45_5_Y14_H99_W101d3b8la1_clean_0001_D18_H65.rd1_000000186_0000100004_0000001_0	2.0		False
542	roc	311.504	-31.819	beta_ro15_5277_0_0.05_4_4_1806_2_0.45_5_Y14_H99_W101d3b8la1_clean_0001_D18_H65.rd1_000000272_0000100001_0000001_0	2.0		False
543	roc	322.981	-30.429	beta_ro15_5277_0_0.05_4_4_1806_2_0.45_5_Y14_H99_W101d3b8la1_clean_0001_D18_H65.rd1_000000275_0000100003_0000001_0	2.0		False
544	roc	353.974	-33.831	beta_ro15_5820_2_0.15_4_4_d3ec9a1_clean_0001_Y14_W101_H99d2imja1_clean_0001_N18.rd1_000000233_0000300010_0000001_0	2.0		False
545	roc	291.574	-30.537	beta_ro15_5820_2_0.15_4_4_d3ec9a1_clean_0001_Y14_W101_H99d2imja1_clean_0001_N18.rd1_000000094_0000100001_0000001_0	2.0		False
546	roc	338.408	-35.218	beta_ro15_6448_0_0.45_3_15_1806_2_0.45_5_Y15_H100_W102.rd1_000000149_0000100001_0000001_0	1.0		False
547	roc	336.098	-31.329	beta_ro15_6448_0_0.45_3_15_1806_2_0.45_5_Y15_H100_W102.rd1_000000151_0000100002_0000001_0	2.0		False
548	roc	325.041	-33.189	beta_ro15_6448_0_0.45_3_15_1806_2_0.45_5_Y15_H100_W102.rd1_000000108_0000200005_0000001_0	2.0		False
549	roc	326.956	-33.673	beta_ro15_6448_0_0.45_3_15_1806_2_0.45_5_Y15_H100_W102.rd1_000000109_0000200006_0000001_0	3.0		False
550	roc	329.819	-30.808	beta_ro15_6448_0_0.45_3_15_1806_2_0.45_5_Y15_H100_W102.rd1_000000036_0000100002_0000001_0	2.0		False
551	roc	294.895	-30.438	beta_ro15_6448_0_0.45_3_15_1806_2_0.45_5_Y15_H100_W102.rd1_000000084_0000100001_0000001_0	2.0		False
552	roc	341.228	-35.557	beta_ro15_6448_0_0.45_3_15_1806_2_0.45_5_Y15_H100_W102.rd1_000000118_0000100001_0000001_0	2.0		False
553	roc	342.957	-31.296	beta_ro15_6448_0_0.45_3_15_1806_2_0.45_5_Y15_H100_W102.rd1_000000263_0000100002_0000001_0	1.0		False
554	roc	340.836	-33.811	beta_ro15_6448_0_0.45_3_15_1806_2_0.45_5_Y15_H100_W102.rd1_000000264_0000100002_0000001_0	2.0		False
555	roc	341.295	-31.353	beta_ro15_6448_0_0.45_3_15_1806_2_0.45_5_Y15_H100_W102.rd1_000000252_0000100002_0000001_0	1.0		False
556	roc	337.168	-33.432	beta_ro15_6448_0_0.45_3_15_1806_2_0.45_5_Y15_H100_W102.rd1_000000125_0000100002_0000001_0	2.0		False
557	roc	342.08	-33.127	beta_ro15_6448_0_0.45_3_15_1806_2_0.45_5_Y15_H100_W102.rd1_000000239_0000100001_0000001_0	2.0		False
558	roc	319.44	-34.157	beta_ro15_6448_0_0.45_3_15_1806_2_0.45_5_Y15_H100_W102.rd1_000000027_0000100001_0000001_0	2.0		False
559	roc	335.596	-32.695	beta_ro15_6448_0_0.45_3_15_1806_2_0.45_5_Y15_H100_W102.rd1_000000164_0000100001_0000001_0	2.0		False
560	roc	316.079	-32.357	beta_ro15_6448_0_0.45_3_15_1806_2_0.45_5_Y15_H100_W102.rd1_000000167_0000100002_0000001_0	2.0		False
561	roc	328.578	-33.71	beta_ro15_6448_0_0.45_3_15_1806_2_0.45_5_Y15_H100_W102.rd1_000000249_0000100002_0000001_0	2.0		False
562	roc	342.346	-34.357	beta_ro15_6448_0_0.45_3_15_1806_2_0.45_5_Y15_H100_W102.rd1_000000217_0000100001_0000001_0	1.0		False
563	roc	325.099	-30.657	beta_ro15_6448_0_0.45_3_15_1806_2_0.45_5_Y15_H100_W102.rd1_000000290_0000100001_0000001_0	1.0		False
564	roc	334.43	-34.022	beta_ro15_6448_0_0.45_3_15_1806_2_0.45_5_Y15_H100_W102.rd1_000000163_0000200008_0000001_0	2.0		False
565	roc	317.197	-31.568	beta_ro15_6448_0_0.45_3_15_1806_2_0.45_5_Y15_H100_W102.rd1_000000052_0000300009_0000001_0	2.0		False
566	roc	298.858	-31.454	beta_ro15_6448_0_0.45_3_15_1806_2_0.45_5_Y15_H100_W102.rd1_000000055_0000300012_0000001_0	2.0		False
567	roc	316.661	-32.639	beta_ro15_6448_0_0.45_3_15_1806_2_0.45_5_Y15_H100_W102.rd1_000000279_0000100002_0000001_0	2.0		False
568	roc	339.676	-32.773	beta_ro15_6448_0_0.45_3_15_1806_2_0.45_5_Y15_H100_W102.rd1_000000113_0000100001_0000001_0	2.0		False
569	roc	336.531	-33.879	beta_ro15_5150_0_0.05_4_14_7404_0_0.35_1_W17_Y33_Q118d3dxoa1_clean_0001_N22.rd1_000000062_0000100001_0000001_0	2.0		False
570	roc	366.384	-32.1	beta_ro15_5150_0_0.05_4_14_7404_0_0.35_1_W17_Y33_Q118d3dxoa1_clean_0001_N22.rd1_000000103_0000100001_0000001_0	2.0		False
571	roc	334.756	-33.041	beta_ro24_4011_0_0.15_1_1_6142_0_0.45_3_K14_D107_Y109_S121d1sjwa__clean_0001_N22_R60.rd1_000000082_0000100002_0000001_0	3.0		False
572	roc	350.101	-33.708	beta_ro24_6434_2_0.45_2_7_6142_0_0.45_3_K10_D101_Y103_S111d2imja1_clean_0001_N18.rd1_000000261_0000100001_0000001_0	5.0		False
573	roc	366.483	-32.88	beta_ro24_6434_2_0.45_2_7_6142_0_0.45_3_K10_D101_Y103_S111d2imja1_clean_0001_N18.rd1_000000053_0000100001_0000001_0	3.0		False
574	roc	312.909	-31.371	beta_ro24_6434_2_0.45_2_7_6142_0_0.45_3_K10_D101_Y103_S111d2imja1_clean_0001_N18.rd1_000000290_0000100002_0000001_0	4.0		False
575	roc	358.885	-33.038	beta_ro24_6434_2_0.45_2_7_6142_0_0.45_3_K10_D101_Y103_S111d2imja1_clean_0001_N18.rd1_000000081_0000100001_0000001_0	3.0		False
576	roc	344.035	-32.722	beta_ro24_6434_2_0.45_2_7_6142_0_0.45_3_K10_D101_Y103_S111d2imja1_clean_0001_N18.rd1_000000080_0000100003_0000001_0	3.0		False
577	roc	329.814	-31.32	beta_ro24_6434_2_0.45_2_7_6142_0_0.45_3_K10_D101_Y103_S111d2imja1_clean_0001_N18.rd1_000000075_0000100001_0000001_0	3.0		False
578	roc	381.605	-36.35	beta_ro24_6434_2_0.45_2_7_6142_0_0.45_3_K10_D101_Y103_S111d2imja1_clean_0001_N18.rd1_000000209_0000100001_0000001_0	3.0		False
579	roc	350.129	-31.505	beta_ro24_6434_2_0.45_2_7_6142_0_0.45_3_K10_D101_Y103_S111d2imja1_clean_0001_N18.rd1_000000129_0000100001_0000001_0	3.0		False
580	roc	329.512	-31.895	beta_ro24_1883_0_0.25_2_13_6142_0_0.45_3_K14_D104_Y106_S118d2f99a__clean_0001_N22.rd1_000000276_0000100002_0000001_0	4.0		False
581	roc	360.944	-30.603	beta_ro24_1883_0_0.25_2_13_6142_0_0.45_3_K14_D104_Y106_S118d2f99a__clean_0001_N22.rd1_000000043_0000100002_0000001_0	4.0		False
582	roc	340.201	-33.416	beta_ro24_1883_0_0.25_2_13_6142_0_0.45_3_K14_D104_Y106_S118d2f99a__clean_0001_N22.rd1_000000150_0000100001_0000001_0	4.0		False
583	roc	357.561	-31.848	beta_ro24_1883_0_0.25_2_13_6142_0_0.45_3_K14_D104_Y106_S118d2f99a__clean_0001_N22.rd1_000000002_0000100001_0000001_0	4.0		False
584	roc	335.962	-33.886	beta_ro24_1883_0_0.25_2_13_6142_0_0.45_3_K14_D104_Y106_S118d2f99a__clean_0001_N22.rd1_000000037_0000100002_0000001_0	4.0		False
585	roc	370.072	-34.557	beta_ro24_1883_0_0.25_2_13_6142_0_0.45_3_K14_D104_Y106_S118d2f99a__clean_0001_N22.rd1_000000099_0000100001_0000001_0	2.0		False
586	roc	352.201	-31.459	beta_ro24_1883_0_0.25_2_13_6142_0_0.45_3_K14_D104_Y106_S118d2f99a__clean_0001_N22.rd1_000000013_0000100001_0000001_0	3.0		False
587	roc	356.226	-31.091	beta_ro24_1883_0_0.25_2_13_6142_0_0.45_3_K14_D104_Y106_S118d2f99a__clean_0001_N22.rd1_000000226_0000100001_0000001_0	3.0		False
588	roc	338.773	-31.919	beta_ro24_1883_0_0.25_2_13_6142_0_0.45_3_K14_D104_Y106_S118d2f99a__clean_0001_N22.rd1_000000253_0000100001_0000001_0	3.0		False
589	roc	355.316	-30.672	beta_ro24_1883_0_0.25_2_13_6142_0_0.45_3_K14_D104_Y106_S118d2f99a__clean_0001_N22.rd1_000000200_0000100002_0000001_0	3.0		False
590	roc	336.833	-34.154	beta_ro24_4005_0_0.05_3_13_6142_0_0.45_3_K14_D104_Y106_S118d3dxoa1_clean_0001_N22.rd1_000000149_0000100001_0000001_0	2.0		False
591	roc	326.12	-33.161	beta_ro24_2531_2_0.05_2_17_6142_0_0.45_3_K14_D105_Y107_S119d3mg3a2_clean_0001_N22.rd1_000000042_0000100003_0000001_0	3.0		False
592	roc	365.37	-34.009	beta_ro24_2531_2_0.05_2_17_6142_0_0.45_3_K14_D105_Y107_S119d3mg3a2_clean_0001_N22.rd1_000000282_0000100001_0000001_0	2.0		False
593	roc	357.009	-38.208	beta_ro24_4505_2_0.05_1_1_6142_0_0.45_3_K13_D107_Y109_S121d3mg3a2_clean_0001_N21.rd1_000000003_0000100002_0000001_0	3.0		False
594	roc	369.036	-35.939	beta_ro24_941_0_0.45_5_11_6142_0_0.45_3_K11_D101_Y103_S113d2geya1_clean_0001_N19.rd1_000000230_0000100001_0000001_0	2.0		False
595	roc	372.903	-33.371	beta_ro24_941_0_0.45_5_11_6142_0_0.45_3_K11_D101_Y103_S113d2geya1_clean_0001_N19.rd1_000000279_0000100001_0000001_0	1.0		False
596	roc	392.201	-39.231	beta_ro24_941_0_0.45_5_11_6142_0_0.45_3_K11_D101_Y103_S113d2geya1_clean_0001_N19.rd1_000000283_0000100003_0000001_0	3.0		False
597	roc	402.461	-40.125	beta_ro24_941_0_0.45_5_11_6142_0_0.45_3_K11_D101_Y103_S113d2geya1_clean_0001_N19.rd1_000000281_0000400014_0000001_0	2.0		False
598	roc	391.027	-35.297	beta_ro24_941_0_0.45_5_11_6142_0_0.45_3_K11_D101_Y103_S113d2geya1_clean_0001_N19.rd1_000000192_0000100001_0000001_0	1.0		False
599	roc	380.092	-36.644	beta_ro24_941_0_0.45_5_11_6142_0_0.45_3_K11_D101_Y103_S113d2geya1_clean_0001_N19.rd1_000000121_0000100001_0000001_0	3.0		False
600	roc	388.601	-34.633	beta_ro24_7253_0_0.05_4_9_6142_0_0.45_3_K10_D101_Y103_S111d3mg3a2_clean_0001_N18.rd1_000000269_0000100002_0000001_0	4.0		False
601	roc	348.414	-34.182	beta_ro24_2169_0_0.45_2_2_6142_0_0.45_3_K10_D101_Y103_S111.rd1_000000201_0000100001_0000001_0	4.0		False
602	roc	370.02	-31.14	beta_ro24_2169_0_0.45_2_2_6142_0_0.45_3_K10_D101_Y103_S111.rd1_000000207_0000100002_0000001_0	1.0		False
603	roc	369.304	-34.258	beta_ro24_2169_0_0.45_2_2_6142_0_0.45_3_K10_D101_Y103_S111.rd1_000000021_0000100001_0000001_0	2.0		False
604	roc	390.564	-35.443	beta_ro24_3814_2_0.25_3_11_6142_0_0.45_3_K14_D105_Y107_S119d2f99a__clean_0001_N22.rd1_000000070_0000100001_0000001_0	1.0		False
605	roc	364.608	-33.501	beta_ro24_5570_0_0.45_2_6_6142_0_0.45_3_K14_D104_Y106_S118d2f99a__clean_0001_N22.rd1_000000119_0000100001_0000001_0	3.0		False
606	roc	358.391	-32.943	beta_ro24_5570_0_0.45_2_6_6142_0_0.45_3_K14_D104_Y106_S118d2f99a__clean_0001_N22.rd1_000000032_0000100002_0000001_0	3.0		False
607	roc	344.014	-32.767	beta_ro24_5570_0_0.45_2_6_6142_0_0.45_3_K14_D104_Y106_S118d2f99a__clean_0001_N22.rd1_000000021_0000100002_0000001_0	1.0		False
608	roc	354.556	-32.535	beta_ro24_5570_0_0.45_2_6_6142_0_0.45_3_K14_D104_Y106_S118d2f99a__clean_0001_N22.rd1_000000141_0000100001_0000001_0	4.0		False
609	roc	356.396	-34.663	beta_ro24_5570_0_0.45_2_6_6142_0_0.45_3_K14_D104_Y106_S118d2f99a__clean_0001_N22.rd1_000000133_0000100002_0000001_0	4.0		False
610	roc	325.306	-30.587	beta_ro24_5570_0_0.45_2_6_6142_0_0.45_3_K14_D104_Y106_S118d2f99a__clean_0001_N22.rd1_000000157_0000100004_0000001_0	4.0		False
611	roc	324.0	-32.728	beta_ro24_5570_0_0.45_2_6_6142_0_0.45_3_K14_D104_Y106_S118d2f99a__clean_0001_N22.rd1_000000156_0000300009_0000001_0	4.0		False
612	roc	341.629	-31.189	beta_ro24_5570_0_0.45_2_6_6142_0_0.45_3_K14_D104_Y106_S118d2f99a__clean_0001_N22.rd1_000000062_0000100002_0000001_0	3.0		False
613	roc	367.877	-31.542	beta_ro24_5570_0_0.45_2_6_6142_0_0.45_3_K14_D104_Y106_S118d2f99a__clean_0001_N22.rd1_000000060_0000200005_0000001_0	2.0		False
614	roc	334.319	-30.482	beta_ro24_5570_0_0.45_2_6_6142_0_0.45_3_K14_D104_Y106_S118d2f99a__clean_0001_N22.rd1_000000063_0000200008_0000001_0	3.0		False
615	roc	351.508	-31.397	beta_ro24_5570_0_0.45_2_6_6142_0_0.45_3_K14_D104_Y106_S118d2f99a__clean_0001_N22.rd1_000000062_0000300011_0000001_0	3.0		False
616	roc	340.379	-31.467	beta_ro24_5570_0_0.45_2_6_6142_0_0.45_3_K14_D104_Y106_S118d2f99a__clean_0001_N22.rd1_000000063_0000300012_0000001_0	2.0		False
617	roc	360.919	-31.297	beta_ro24_5570_0_0.45_2_6_6142_0_0.45_3_K14_D104_Y106_S118d2f99a__clean_0001_N22.rd1_000000062_0000400015_0000001_0	2.0		False
618	roc	337.65	-32.08	beta_ro24_5570_0_0.45_2_6_6142_0_0.45_3_K14_D104_Y106_S118d2f99a__clean_0001_N22.rd1_000000062_0000500019_0000001_0	4.0		False
619	roc	321.822	-30.165	beta_ro24_5570_0_0.45_2_6_6142_0_0.45_3_K14_D104_Y106_S118d2f99a__clean_0001_N22.rd1_000000151_0000100002_0000001_0	3.0		False
620	roc	367.251	-32.73	beta_ro24_5570_0_0.45_2_6_6142_0_0.45_3_K14_D104_Y106_S118d2f99a__clean_0001_N22.rd1_000000006_0000100001_0000001_0	4.0		False
621	roc	360.598	-33.553	beta_ro24_5570_0_0.45_2_6_6142_0_0.45_3_K14_D104_Y106_S118d2f99a__clean_0001_N22.rd1_000000094_0000100001_0000001_0	4.0		False
622	roc	366.555	-30.708	beta_ro24_5570_0_0.45_2_6_6142_0_0.45_3_K14_D104_Y106_S118d2f99a__clean_0001_N22.rd1_000000071_0000100001_0000001_0	2.0		False
623	roc	355.085	-33.261	beta_ro24_5570_0_0.45_2_6_6142_0_0.45_3_K14_D104_Y106_S118d2f99a__clean_0001_N22.rd1_000000098_0000100001_0000001_0	3.0		False
624	roc	328.559	-30.862	beta_ro24_5570_0_0.45_2_6_6142_0_0.45_3_K14_D104_Y106_S118d2f99a__clean_0001_N22.rd1_000000077_0000100001_0000001_0	2.0		False
625	roc	317.798	-30.241	beta_ro24_5570_0_0.45_2_6_6142_0_0.45_3_K14_D104_Y106_S118d2f99a__clean_0001_N22.rd1_000000172_0000100002_0000001_0	2.0		False
626	roc	324.541	-31.371	beta_ro24_5570_0_0.45_2_6_6142_0_0.45_3_K14_D104_Y106_S118d2f99a__clean_0001_N22.rd1_000000040_0000300009_0000001_0	3.0		False
627	roc	378.751	-34.886	beta_ro24_5570_0_0.45_2_6_6142_0_0.45_3_K14_D104_Y106_S118d2f99a__clean_0001_N22.rd1_000000198_0000300011_0000001_0	2.0		False
628	roc	361.891	-34.162	beta_ro24_5570_0_0.45_2_6_6142_0_0.45_3_K14_D104_Y106_S118d2f99a__clean_0001_N22.rd1_000000258_0000100001_0000001_0	3.0		False
629	roc	364.885	-34.547	beta_ro24_5570_0_0.45_2_6_6142_0_0.45_3_K14_D104_Y106_S118d2f99a__clean_0001_N22.rd1_000000257_0000100003_0000001_0	3.0		False
630	roc	345.302	-30.498	beta_ro24_5570_0_0.45_2_6_6142_0_0.45_3_K14_D104_Y106_S118d2f99a__clean_0001_N22.rd1_000000019_0000100001_0000001_0	2.0		False
631	roc	348.451	-30.397	beta_ro24_5570_0_0.45_2_6_6142_0_0.45_3_K14_D104_Y106_S118d2f99a__clean_0001_N22.rd1_000000296_0000100001_0000001_0	1.0		False
632	roc	352.848	-31.645	beta_ro24_5570_0_0.45_2_6_6142_0_0.45_3_K14_D104_Y106_S118d2f99a__clean_0001_N22.rd1_000000299_0000100002_0000001_0	2.0		False
633	roc	365.919	-31.577	beta_ro24_5570_0_0.45_2_6_6142_0_0.45_3_K14_D104_Y106_S118d2f99a__clean_0001_N22.rd1_000000038_0000100001_0000001_0	2.0		False
634	roc	353.502	-31.734	beta_ro24_5554_0_0.25_1_13_6142_0_0.45_3_K14_D107_Y109_S121d3mg3a2_clean_0001_N22.rd1_000000164_0000100001_0000001_0	3.0		False
635	roc	334.962	-31.089	beta_ro24_5554_0_0.25_1_13_6142_0_0.45_3_K14_D107_Y109_S121d3mg3a2_clean_0001_N22.rd1_000000145_0000100001_0000001_0	3.0		False
636	roc	367.802	-34.358	beta_ro24_5554_0_0.25_1_13_6142_0_0.45_3_K14_D107_Y109_S121d3mg3a2_clean_0001_N22.rd1_000000225_0000100001_0000001_0	3.0		False
637	roc	404.32	-36.866	beta_ro24_5554_0_0.25_1_13_6142_0_0.45_3_K14_D107_Y109_S121d3mg3a2_clean_0001_N22.rd1_000000276_0000100001_0000001_0	4.0		False
638	roc	362.219	-33.081	beta_ro24_5554_0_0.25_1_13_6142_0_0.45_3_K14_D107_Y109_S121d3mg3a2_clean_0001_N22.rd1_000000272_0000100001_0000001_0	3.0		False
639	roc	358.807	-33.406	beta_ro24_7189_2_0.45_5_2_6142_0_0.45_3_K11_D100_Y102_S110d3dxoa1_clean_0001_N19.rd1_000000279_0000100002_0000001_0	2.0		False
640	roc	375.175	-32.076	beta_ro24_7527_2_0.25_1_6142_0_0.45_3_K10_D100_Y102_S110d1o7nb__clean_0001_D18_R65.rd1_000000235_0000100001_0000001_0	1.0		False
641	roc	371.779	-31.428	beta_ro24_7527_2_0.25_1_6142_0_0.45_3_K10_D100_Y102_S110d1o7nb__clean_0001_D18_R65.rd1_000000242_0000100001_0000001_0	2.0		False
642	roc	372.5	-35.384	beta_ro24_7527_2_0.25_1_6142_0_0.45_3_K10_D100_Y102_S110d1o7nb__clean_0001_D18_R65.rd1_000000128_0000100001_0000001_0	1.0		False
643	roc	433.0	-34.81	beta_ro24_7527_2_0.25_1_6142_0_0.45_3_K10_D100_Y102_S110d1o7nb__clean_0001_D18_R65.rd1_000000122_0000100001_0000001_0	1.0		False
644	roc	404.634	-36.294	beta_ro24_7527_2_0.25_1_6142_0_0.45_3_K10_D100_Y102_S110d1o7nb__clean_0001_D18_R65.rd1_000000293_0000100004_0000001_0	2.0		False
645	roc	352.287	-31.599	beta_ro24_7527_2_0.25_1_6142_0_0.45_3_K10_D100_Y102_S110d1o7nb__clean_0001_D18_R65.rd1_000000295_0000300012_0000001_0	1.0		False
646	roc	406.114	-30.103	beta_ro24_7527_2_0.25_1_6142_0_0.45_3_K10_D100_Y102_S110d1o7nb__clean_0001_D18_R65.rd1_000000258_0000200007_0000001_0	1.0		False
647	roc	413.884	-34.318	beta_ro24_7527_2_0.25_1_6142_0_0.45_3_K10_D100_Y102_S110d1o7nb__clean_0001_D18_R65.rd1_000000258_0000400015_0000001_0	2.0		False
648	roc	410.761	-30.92	beta_ro24_7527_2_0.25_1_6142_0_0.45_3_K10_D100_Y102_S110d1o7nb__clean_0001_D18_R65.rd1_000000075_0000100001_0000001_0	1.0		False
649	roc	367.792	-30.71	beta_ro24_7527_2_0.25_1_6142_0_0.45_3_K10_D100_Y102_S110d1o7nb__clean_0001_D18_R65.rd1_000000058_0000100002_0000001_0	2.0		False
650	roc	342.369	-30.539	beta_ro24_2863_1_0.35_1_9_6142_0_0.45_3_K10_D101_Y103_S112d3dxoa1_clean_0001_N18.rd1_000000130_0000500019_0000001_0	2.0		False
651	roc	380.57	-36.86	beta_ro24_2863_1_0.35_1_9_6142_0_0.45_3_K10_D101_Y103_S112d3dxoa1_clean_0001_N18.rd1_000000274_0000100002_0000001_0	2.0		False
652	roc	336.159	-33.163	beta_ro24_1452_0_0.15_1_10_6142_0_0.45_3_K10_D100_Y102_S110.rd1_000000239_0000100001_0000001_0	1.0		False
653	roc	370.715	-33.786	beta_ro24_1452_0_0.15_1_10_6142_0_0.45_3_K10_D100_Y102_S110.rd1_000000033_0000100001_0000001_0	2.0		False
654	roc	378.992	-33.944	beta_ro24_1452_0_0.15_1_10_6142_0_0.45_3_K10_D100_Y102_S110.rd1_000000100_0000100001_0000001_0	1.0		False
655	roc	342.577	-34.374	beta_ro24_1452_0_0.15_1_10_6142_0_0.45_3_K10_D100_Y102_S110.rd1_000000172_0000100001_0000001_0	1.0		False
656	roc	397.197	-34.051	beta_ro24_1452_0_0.15_1_10_6142_0_0.45_3_K10_D100_Y102_S110.rd1_000000125_0000100001_0000001_0	3.0		False
657	roc	347.06	-32.076	beta_ro9_5541_0_0.45_1_0_7404_0_0.35_1_W17_Y33_Q121d2gexa1_clean_0001_N22.rd1_000000197_0000100001_0000001_0	1.0		False
658	roc	319.046	-36.533	beta_ro9_5541_0_0.45_1_0_7404_0_0.35_1_W17_Y33_Q121d2gexa1_clean_0001_N22.rd1_000000108_0000100001_0000001_0	3.0		False
659	roc	332.316	-34.599	beta_ro9_5541_0_0.45_1_0_7404_0_0.35_1_W17_Y33_Q121d2gexa1_clean_0001_N22.rd1_000000026_0000100001_0000001_0	2.0		False
660	roc	343.142	-35.592	beta_ro9_5541_0_0.45_1_0_7404_0_0.35_1_W17_Y33_Q121d2gexa1_clean_0001_N22.rd1_000000143_0000100004_0000001_0	3.0		False
661	roc	314.0	-32.885	beta_ro9_5541_0_0.45_1_0_7404_0_0.35_1_W17_Y33_Q121d2gexa1_clean_0001_N22.rd1_000000143_0000200008_0000001_0	2.0		False
662	roc	354.319	-34.961	beta_ro9_5541_0_0.45_1_0_7404_0_0.35_1_W17_Y33_Q121d2gexa1_clean_0001_N22.rd1_000000092_0000100002_0000001_0	1.0		False
663	roc	329.291	-32.242	beta_ro9_5541_0_0.45_1_0_7404_0_0.35_1_W17_Y33_Q121d2gexa1_clean_0001_N22.rd1_000000178_0000100002_0000001_0	1.0		False
664	roc	328.372	-31.421	beta_ro9_5541_0_0.45_1_0_7404_0_0.35_1_W17_Y33_Q121d2gexa1_clean_0001_N22.rd1_000000075_0000100001_0000001_0	1.0		False
665	roc	371.547	-35.482	beta_ro9_5541_0_0.45_1_0_7404_0_0.35_1_W17_Y33_Q121d2gexa1_clean_0001_N22.rd1_000000257_0000100001_0000001_0	2.0		False
666	roc	352.902	-34.749	beta_ro9_5541_0_0.45_1_0_7404_0_0.35_1_W17_Y33_Q121d2gexa1_clean_0001_N22.rd1_000000194_0000100002_0000001_0	3.0		False
667	roc	354.8	-36.288	beta_ro9_5541_0_0.45_1_0_7404_0_0.35_1_W17_Y33_Q121d2gexa1_clean_0001_N22.rd1_000000195_0000100003_0000001_0	1.0		False
668	roc	360.502	-36.022	beta_ro9_5541_0_0.45_1_0_7404_0_0.35_1_W17_Y33_Q121d2gexa1_clean_0001_N22.rd1_000000121_0000300010_0000001_0	2.0		False
669	roc	364.58	-33.87	beta_ro9_5541_0_0.45_1_0_7404_0_0.35_1_W17_Y33_Q121d2gexa1_clean_0001_N22.rd1_000000036_0000100002_0000001_0	2.0		False
670	roc	369.572	-35.561	beta_ro9_5541_0_0.45_1_0_7404_0_0.35_1_W17_Y33_Q121d2gexa1_clean_0001_N22.rd1_000000225_0000100001_0000001_0	2.0		False
671	roc	344.158	-35.944	beta_ro9_5541_0_0.45_1_0_7404_0_0.35_1_W17_Y33_Q121d2gexa1_clean_0001_N22.rd1_000000180_0000100001_0000001_0	2.0		False
672	roc	354.63	-34.729	beta_ro9_5541_0_0.45_1_0_7404_0_0.35_1_W17_Y33_Q121d2gexa1_clean_0001_N22.rd1_000000081_0000100001_0000001_1	2.0		False
673	roc	356.254	-33.853	beta_ro9_5541_0_0.45_1_0_7404_0_0.35_1_W17_Y33_Q121d2gexa1_clean_0001_N22.rd1_000000081_0000200006_0000001_1	2.0		False
674	roc	345.067	-31.935	beta_ro9_5541_0_0.45_1_0_7404_0_0.35_1_W17_Y33_Q121d2gexa1_clean_0001_N22.rd1_000000081_0000300010_0000001_1	1.0		False
675	roc	325.333	-31.501	beta_ro9_5541_0_0.45_1_0_7404_0_0.35_1_W17_Y33_Q121d2gexa1_clean_0001_N22.rd1_000000081_0000400014_0000001_1	1.0		False
676	roc	345.191	-33.547	beta_ro9_5541_0_0.45_1_0_7404_0_0.35_1_W17_Y33_Q121d2gexa1_clean_0001_N22.rd1_000000081_0000500018_0000001_1	3.0		False
677	roc	372.056	-36.711	beta_ro9_5541_0_0.45_1_0_7404_0_0.35_1_W17_Y33_Q121d2gexa1_clean_0001_N22.rd1_000000246_0000100001_0000001_0	2.0		False
678	roc	343.749	-33.415	beta_ro9_5541_0_0.45_1_0_7404_0_0.35_1_W17_Y33_Q121d2gexa1_clean_0001_N22.rd1_000000163_0000100001_0000001_1	2.0		False
679	roc	359.854	-33.352	beta_ro9_2058_0_0.25_2_2_7404_0_0.35_1_W17_Y33_Q122d1tuha__clean_0001_N22.rd1_000000144_0000100002_0000001_0	3.0		False
680	roc	328.008	-31.859	beta_ro9_2058_0_0.25_2_2_7404_0_0.35_1_W17_Y33_Q122d1tuha__clean_0001_N22.rd1_000000082_0000100002_0000001_0	2.0		False
681	roc	289.883	-30.113	beta_ro9_2058_0_0.25_2_2_7404_0_0.35_1_W17_Y33_Q122d1tuha__clean_0001_N22.rd1_000000037_0000100001_0000001_0	2.0		False
682	roc	326.353	-31.957	beta_ro9_2058_0_0.25_2_2_7404_0_0.35_1_W17_Y33_Q122d1tuha__clean_0001_N22.rd1_000000091_0000100001_0000001_0	2.0		False
683	roc	336.162	-31.833	beta_ro9_2058_0_0.25_2_2_7404_0_0.35_1_W17_Y33_Q122d1tuha__clean_0001_N22.rd1_000000065_0000100002_0000001_0	2.0		False
684	roc	312.449	-30.532	beta_ro9_2058_0_0.25_2_2_7404_0_0.35_1_W17_Y33_Q122d1tuha__clean_0001_N22.rd1_000000239_0000100001_0000001_0	1.0		False
685	roc	328.564	-31.987	beta_ro9_2058_0_0.25_2_2_7404_0_0.35_1_W17_Y33_Q122d1tuha__clean_0001_N22.rd1_000000007_0000100003_0000001_0	3.0		False
686	roc	335.481	-31.721	beta_ro9_2058_0_0.25_2_2_7404_0_0.35_1_W17_Y33_Q122d1tuha__clean_0001_N22.rd1_000000290_0000400015_0000001_0	2.0		False
687	roc	302.817	-30.104	beta_ro9_2058_0_0.25_2_2_7404_0_0.35_1_W17_Y33_Q122d1tuha__clean_0001_N22.rd1_000000298_0000400015_0000001_0	3.0		False
688	roc	305.643	-31.268	beta_ro9_2058_0_0.25_2_2_7404_0_0.35_1_W17_Y33_Q122d1tuha__clean_0001_N22.rd1_000000296_0000700025_0000001_0	2.0		False
689	roc	339.525	-30.745	beta_ro9_6080_0_0.45_1_2_6142_0_0.45_3_K13_D102_Y104_S116d1m98a2_clean_0001_N21.rd1_000000199_0000100002_0000001_0	1.0		False
690	roc	418.781	-31.614	beta_ro9_4298_0_0.05_5_0_7404_0_0.35_1_W16_Y32_Q119d3mg3a2_clean_0001_N21.rd1_000000222_0000100001_0000001_0	1.0		False
691	roc	354.226	-36.041	beta_ro9_4298_0_0.05_5_0_7404_0_0.35_1_W16_Y32_Q119d3mg3a2_clean_0001_N21.rd1_000000064_0000100001_0000001_0	2.0		False
692	roc	381.373	-36.252	beta_ro9_4298_0_0.05_5_0_7404_0_0.35_1_W16_Y32_Q119d3mg3a2_clean_0001_N21.rd1_000000052_0000100002_0000001_0	2.0		False
693	roc	371.136	-34.059	beta_ro9_4298_0_0.05_5_0_7404_0_0.35_1_W16_Y32_Q119d3mg3a2_clean_0001_N21.rd1_000000052_0000200005_0000001_0	2.0		False
694	roc	360.057	-33.183	beta_ro9_4298_0_0.05_5_0_7404_0_0.35_1_W16_Y32_Q119d3mg3a2_clean_0001_N21.rd1_000000238_0000100001_0000001_0	2.0		False
695	roc	305.755	-31.19	beta_ro9_3417_0_0.05_2_9_7404_0_0.35_1_W17_Y33_Q117d3mg3a2_clean_0001_N22.rd1_000000188_0000100002_0000001_0	2.0		False
696	roc	317.859	-31.584	beta_ro9_3417_0_0.05_2_9_7404_0_0.35_1_W17_Y33_Q117d3mg3a2_clean_0001_N22.rd1_000000030_0000100001_0000001_0	3.0		False
697	roc	324.358	-30.162	beta_ro9_3417_0_0.05_2_9_7404_0_0.35_1_W17_Y33_Q117d3mg3a2_clean_0001_N22.rd1_000000174_0000100002_0000001_0	1.0		False
698	roc	286.901	-30.663	beta_ro9_3417_0_0.05_2_9_7404_0_0.35_1_W17_Y33_Q117d3mg3a2_clean_0001_N22.rd1_000000192_0000100004_0000001_0	2.0		False
699	roc	278.855	-30.522	beta_ro9_3417_0_0.05_2_9_7404_0_0.35_1_W17_Y33_Q117d3mg3a2_clean_0001_N22.rd1_000000260_0000100001_0000001_0	2.0		False
700	roc	284.248	-30.124	beta_ro9_3417_0_0.05_2_9_7404_0_0.35_1_W17_Y33_Q117d3mg3a2_clean_0001_N22.rd1_000000249_0000100001_0000001_0	3.0		False
701	roc	282.448	-31.321	beta_ro9_3417_0_0.05_2_9_7404_0_0.35_1_W17_Y33_Q117d3mg3a2_clean_0001_N22.rd1_000000249_0000200006_0000001_0	3.0		False
702	roc	307.737	-33.761	beta_ro9_622_0_0.45_1_3_52_1_0.45_3_Y14_Y30_Q105_H117.rd1_000000004_0000100003_0000001_0	2.0		True
703	roc	316.293	-34.296	beta_ro9_622_0_0.45_1_3_52_1_0.45_3_Y14_Y30_Q105_H117.rd1_000000005_0000300010_0000001_0	3.0		False
704	roc	367.22	-32.133	beta_ro9_622_0_0.45_1_3_52_1_0.45_3_Y14_Y30_Q105_H117.rd1_000000086_0000100003_0000001_0	1.0		False
705	roc	422.662	-40.744	beta_ro9_493_0_0.45_5_0_7404_0_0.35_1_W13_Y29_Q112d2bmob1_clean_0001_D18_R66.rd1_000000129_0000100002_0000001_0	4.0		False
706	roc	362.062	-30.383	beta_ro9_886_0_0.25_1_8_6142_0_0.45_3_K14_D107_Y109_S121d3mg3a2_clean_0001_N22.rd1_000000226_0000100001_0000001_0	2.0		False
707	roc	377.83	-34.594	beta_ro9_886_0_0.25_1_8_6142_0_0.45_3_K14_D107_Y109_S121d3mg3a2_clean_0001_N22.rd1_000000192_0000100001_0000001_0	3.0		False
708	roc	365.578	-30.657	beta_ro9_886_0_0.25_1_8_6142_0_0.45_3_K14_D107_Y109_S121d3mg3a2_clean_0001_N22.rd1_000000240_0000100003_0000001_0	3.0		False
709	roc	377.33	-32.017	beta_ro9_886_0_0.25_1_8_6142_0_0.45_3_K14_D107_Y109_S121d3mg3a2_clean_0001_N22.rd1_000000243_0000100004_0000001_0	3.0		False
710	roc	334.678	-33.16	beta_ro9_2010_2_0.25_4_1_6142_0_0.45_3_K13_D104_Y106_S118d1tuha__clean_0001_N21.rd1_000000089_0000100001_0000001_0	2.0		False
711	roc	360.176	-31.951	beta_ro9_2010_2_0.25_4_1_6142_0_0.45_3_K13_D104_Y106_S118d1tuha__clean_0001_N21.rd1_000000234_0000100002_0000001_0	3.0		False
712	roc	327.023	-31.985	beta_ro9_941_0_0.45_5_11_6142_0_0.45_3_K11_D101_Y103_S113d2geya1_clean_0001_N19.rd1_000000287_0000300012_0000001_0	2.0		False
713	roc	309.822	-30.962	beta_ro9_941_0_0.45_5_11_6142_0_0.45_3_K11_D101_Y103_S113d2geya1_clean_0001_N19.rd1_000000255_0000300012_0000001_0	2.0		False
714	roc	329.72	-33.75	beta_ro9_941_0_0.45_5_11_6142_0_0.45_3_K11_D101_Y103_S113d2geya1_clean_0001_N19.rd1_000000255_0000400016_0000001_0	2.0		False
715	roc	326.437	-32.794	beta_ro9_941_0_0.45_5_11_6142_0_0.45_3_K11_D101_Y103_S113d2geya1_clean_0001_N19.rd1_000000255_0000600024_0000001_0	2.0		False
716	roc	327.469	-32.468	beta_ro9_941_0_0.45_5_11_6142_0_0.45_3_K11_D101_Y103_S113d2geya1_clean_0001_N19.rd1_000000072_0000300009_0000001_0	2.0		False
717	roc	309.267	-31.354	beta_ro9_941_0_0.45_5_11_6142_0_0.45_3_K11_D101_Y103_S113d2geya1_clean_0001_N19.rd1_000000191_0000100003_0000001_0	2.0		False
718	roc	347.153	-31.887	beta_ro9_941_0_0.45_5_11_6142_0_0.45_3_K11_D101_Y103_S113d2geya1_clean_0001_N19.rd1_000000191_0000200008_0000001_0	2.0		False
719	roc	304.232	-32.147	beta_ro9_941_0_0.45_5_11_6142_0_0.45_3_K11_D101_Y103_S113d2geya1_clean_0001_N19.rd1_000000191_0000300012_0000001_0	2.0		False
720	roc	329.198	-31.621	beta_ro9_941_0_0.45_5_11_6142_0_0.45_3_K11_D101_Y103_S113d2geya1_clean_0001_N19.rd1_000000191_0000600024_0000001_0	3.0		False
721	roc	329.554	-30.917	beta_ro9_941_0_0.45_5_11_6142_0_0.45_3_K11_D101_Y103_S113d2geya1_clean_0001_N19.rd1_000000133_0000500018_0000001_0	2.0		False
722	roc	335.755	-32.416	beta_ro9_941_0_0.45_5_11_6142_0_0.45_3_K11_D101_Y103_S113d2geya1_clean_0001_N19.rd1_000000133_0000600022_0000001_0	2.0		False
723	roc	327.005	-31.705	beta_ro9_941_0_0.45_5_11_6142_0_0.45_3_K11_D101_Y103_S113d2geya1_clean_0001_N19.rd1_000000133_0000700026_0000001_0	2.0		False
724	roc	332.654	-34.847	beta_ro9_941_0_0.45_5_11_6142_0_0.45_3_K11_D101_Y103_S113d2geya1_clean_0001_N19.rd1_000000251_0000100002_0000001_0	1.0		False
725	roc	314.489	-30.483	beta_ro9_941_0_0.45_5_11_6142_0_0.45_3_K11_D101_Y103_S113d2geya1_clean_0001_N19.rd1_000000251_0000200008_0000001_0	1.0		False
726	roc	290.215	-31.003	beta_ro9_941_0_0.45_5_11_6142_0_0.45_3_K11_D101_Y103_S113d2geya1_clean_0001_N19.rd1_000000251_0000300012_0000001_0	2.0		False
727	roc	329.403	-33.885	beta_ro9_941_0_0.45_5_11_6142_0_0.45_3_K11_D101_Y103_S113d2geya1_clean_0001_N19.rd1_000000251_0000400016_0000001_0	2.0		False
728	roc	333.276	-32.475	beta_ro9_941_0_0.45_5_11_6142_0_0.45_3_K11_D101_Y103_S113d2geya1_clean_0001_N19.rd1_000000108_0000200005_0000001_0	2.0		False
729	roc	341.726	-31.853	beta_ro9_941_0_0.45_5_11_6142_0_0.45_3_K11_D101_Y103_S113d2geya1_clean_0001_N19.rd1_000000108_0000300009_0000001_0	2.0		False
730	roc	351.82	-32.184	beta_ro9_941_0_0.45_5_11_6142_0_0.45_3_K11_D101_Y103_S113d2geya1_clean_0001_N19.rd1_000000108_0000500017_0000001_0	2.0		False
731	roc	327.188	-31.797	beta_ro9_941_0_0.45_5_11_6142_0_0.45_3_K11_D101_Y103_S113d2geya1_clean_0001_N19.rd1_000000108_0000600021_0000001_0	2.0		False
732	roc	343.985	-34.221	beta_ro9_941_0_0.45_5_11_6142_0_0.45_3_K11_D101_Y103_S113d2geya1_clean_0001_N19.rd1_000000108_0000700025_0000001_0	2.0		False
733	roc	331.745	-32.412	beta_ro9_941_0_0.45_5_11_6142_0_0.45_3_K11_D101_Y103_S113d2geya1_clean_0001_N19.rd1_000000026_0000100004_0000001_0	2.0		False
734	roc	356.652	-34.199	beta_ro9_941_0_0.45_5_11_6142_0_0.45_3_K11_D101_Y103_S113d2geya1_clean_0001_N19.rd1_000000025_0000600022_0000001_0	2.0		False
735	roc	350.104	-33.71	beta_ro9_941_0_0.45_5_11_6142_0_0.45_3_K11_D101_Y103_S113d2geya1_clean_0001_N19.rd1_000000025_0000700026_0000001_0	2.0		False
736	roc	345.75	-35.473	beta_ro9_941_0_0.45_5_11_6142_0_0.45_3_K11_D101_Y103_S113d2geya1_clean_0001_N19.rd1_000000233_0000100002_0000001_0	2.0		False
737	roc	333.351	-34.83	beta_ro9_941_0_0.45_5_11_6142_0_0.45_3_K11_D101_Y103_S113d2geya1_clean_0001_N19.rd1_000000187_0000100002_0000001_0	2.0		False
738	roc	351.416	-32.298	beta_ro9_941_0_0.45_5_11_6142_0_0.45_3_K11_D101_Y103_S113d2geya1_clean_0001_N19.rd1_000000028_0000100003_0000001_0	2.0		False
739	roc	378.064	-31.544	beta_ro9_2402_0_0.45_4_2_7404_0_0.35_1_W17_Y33_Q120d2f99a__clean_0001_N22.rd1_000000266_0000100001_0000001_0	1.0		False
740	roc	437.269	-33.466	beta_ro9_2402_0_0.45_4_2_7404_0_0.35_1_W17_Y33_Q120d2f99a__clean_0001_N22.rd1_000000079_0000100003_0000001_0	2.0		False
741	roc	377.998	-31.198	beta_ro9_2402_0_0.45_4_2_7404_0_0.35_1_W17_Y33_Q120d2f99a__clean_0001_N22.rd1_000000050_0000100002_0000001_0	2.0		False
742	roc	370.092	-32.696	beta_ro9_2402_0_0.45_4_2_7404_0_0.35_1_W17_Y33_Q120d2f99a__clean_0001_N22.rd1_000000071_0000100001_0000001_0	2.0		False
743	roc	355.387	-30.428	beta_ro9_2402_0_0.45_4_2_7404_0_0.35_1_W17_Y33_Q120d2f99a__clean_0001_N22.rd1_000000068_0000100002_0000001_0	2.0		False
744	roc	371.18	-32.796	beta_ro9_2402_0_0.45_4_2_7404_0_0.35_1_W17_Y33_Q120d2f99a__clean_0001_N22.rd1_000000071_0000400016_0000001_0	2.0		False
745	roc	351.556	-31.59	beta_ro9_2402_0_0.45_4_2_7404_0_0.35_1_W17_Y33_Q120d2f99a__clean_0001_N22.rd1_000000068_0000500017_0000001_0	2.0		False
746	roc	388.773	-31.481	beta_ro9_2402_0_0.45_4_2_7404_0_0.35_1_W17_Y33_Q120d2f99a__clean_0001_N22.rd1_000000114_0000100004_0000001_0	1.0		False
747	roc	417.548	-34.921	beta_ro9_2402_0_0.45_4_2_7404_0_0.35_1_W17_Y33_Q120d2f99a__clean_0001_N22.rd1_000000112_0000200005_0000001_0	2.0		False
748	roc	418.887	-33.491	beta_ro9_2402_0_0.45_4_2_7404_0_0.35_1_W17_Y33_Q120d2f99a__clean_0001_N22.rd1_000000112_0000300009_0000001_0	2.0		False
749	roc	412.661	-33.783	beta_ro9_2402_0_0.45_4_2_7404_0_0.35_1_W17_Y33_Q120d2f99a__clean_0001_N22.rd1_000000114_0000300011_0000001_0	2.0		False
750	roc	403.464	-31.577	beta_ro9_2402_0_0.45_4_2_7404_0_0.35_1_W17_Y33_Q120d2f99a__clean_0001_N22.rd1_000000112_0000400013_0000001_0	2.0		False
751	roc	374.258	-32.519	beta_ro9_2402_0_0.45_4_2_7404_0_0.35_1_W17_Y33_Q120d2f99a__clean_0001_N22.rd1_000000172_0000100004_0000001_0	1.0		False
752	roc	394.929	-30.365	beta_ro9_2402_0_0.45_4_2_7404_0_0.35_1_W17_Y33_Q120d2f99a__clean_0001_N22.rd1_000000172_0000400013_0000001_0	1.0		False
753	roc	376.251	-30.578	beta_ro9_2402_0_0.45_4_2_7404_0_0.35_1_W17_Y33_Q120d2f99a__clean_0001_N22.rd1_000000172_0000500017_0000001_0	1.0		False
754	roc	385.756	-33.282	beta_ro9_2402_0_0.45_4_2_7404_0_0.35_1_W17_Y33_Q120d2f99a__clean_0001_N22.rd1_000000120_0000300009_0000001_0	1.0		False
755	roc	399.568	-31.005	beta_ro9_2402_0_0.45_4_2_7404_0_0.35_1_W17_Y33_Q120d2f99a__clean_0001_N22.rd1_000000064_0000100001_0000001_0	1.0		False
756	roc	387.055	-32.07	beta_ro9_2402_0_0.45_4_2_7404_0_0.35_1_W17_Y33_Q120d2f99a__clean_0001_N22.rd1_000000040_0000100003_0000001_0	2.0		False
757	roc	398.036	-34.319	beta_ro9_2402_0_0.45_4_2_7404_0_0.35_1_W17_Y33_Q120d2f99a__clean_0001_N22.rd1_000000164_0000100003_0000001_0	2.0		False
758	roc	362.999	-32.659	beta_ro9_2402_0_0.45_4_2_7404_0_0.35_1_W17_Y33_Q120d2f99a__clean_0001_N22.rd1_000000060_0000100003_0000001_0	1.0		False
759	roc	377.951	-30.938	beta_ro9_2402_0_0.45_4_2_7404_0_0.35_1_W17_Y33_Q120d2f99a__clean_0001_N22.rd1_000000288_0000100003_0000001_0	1.0		False
760	roc	369.623	-35.044	beta_ro9_2402_0_0.45_4_2_7404_0_0.35_1_W17_Y33_Q120d2f99a__clean_0001_N22.rd1_000000291_0000100004_0000001_0	2.0		False
761	roc	384.785	-32.576	beta_ro9_2402_0_0.45_4_2_7404_0_0.35_1_W17_Y33_Q120d2f99a__clean_0001_N22.rd1_000000282_0000100002_0000001_0	2.0		False
762	roc	396.975	-31.395	beta_ro9_2402_0_0.45_4_2_7404_0_0.35_1_W17_Y33_Q120d2f99a__clean_0001_N22.rd1_000000211_0000100002_0000001_0	1.0		False
763	roc	403.894	-31.61	beta_ro9_2402_0_0.45_4_2_7404_0_0.35_1_W17_Y33_Q120d2f99a__clean_0001_N22.rd1_000000257_0000100002_0000001_0	1.0		False
764	roc	381.259	-34.047	beta_ro9_2402_0_0.45_4_2_7404_0_0.35_1_W17_Y33_Q120d2f99a__clean_0001_N22.rd1_000000269_0000100003_0000001_0	2.0		False
765	roc	376.946	-32.23	beta_ro9_2402_0_0.45_4_2_7404_0_0.35_1_W17_Y33_Q120d2f99a__clean_0001_N22.rd1_000000135_0000100002_0000001_0	1.0		False
766	roc	387.583	-32.722	beta_ro9_2402_0_0.45_4_2_7404_0_0.35_1_W17_Y33_Q120d2f99a__clean_0001_N22.rd1_000000021_0000100001_0000001_0	2.0		False
767	roc	408.734	-30.999	beta_ro9_2402_0_0.45_4_2_7404_0_0.35_1_W17_Y33_Q120d2f99a__clean_0001_N22.rd1_000000023_0000100002_0000001_0	1.0		False
768	roc	383.803	-31.283	beta_ro9_2402_0_0.45_4_2_7404_0_0.35_1_W17_Y33_Q120d2f99a__clean_0001_N22.rd1_000000278_0000100003_0000001_0	1.0		False
769	roc	324.143	-30.798	beta_ro9_2791_0_0.45_1_6_7404_0_0.35_1_W17_Y33_Q119d1m98a2_clean_0001_N22.rd1_000000009_0000100002_0000001_0	3.0		False
770	roc	298.993	-31.663	beta_ro9_2791_0_0.45_1_6_7404_0_0.35_1_W17_Y33_Q119d1m98a2_clean_0001_N22.rd1_000000110_0000100001_0000001_0	2.0		False
771	roc	327.644	-32.966	beta_ro9_2791_0_0.45_1_6_7404_0_0.35_1_W17_Y33_Q119d1m98a2_clean_0001_N22.rd1_000000061_0000100002_0000001_0	2.0		False
772	roc	321.888	-31.704	beta_ro9_2791_0_0.45_1_6_7404_0_0.35_1_W17_Y33_Q119d1m98a2_clean_0001_N22.rd1_000000265_0000200006_0000001_0	2.0		False
773	roc	325.383	-32.259	beta_ro9_2791_0_0.45_1_6_7404_0_0.35_1_W17_Y33_Q119d1m98a2_clean_0001_N22.rd1_000000013_0000200006_0000001_0	2.0		False
774	roc	324.116	-30.513	beta_ro9_2791_0_0.45_1_6_7404_0_0.35_1_W17_Y33_Q119d1m98a2_clean_0001_N22.rd1_000000012_0000400013_0000001_0	2.0		False
775	roc	323.484	-32.688	beta_ro9_2791_0_0.45_1_6_7404_0_0.35_1_W17_Y33_Q119d1m98a2_clean_0001_N22.rd1_000000012_0000500017_0000001_0	2.0		False
776	roc	309.772	-30.523	beta_ro9_2791_0_0.45_1_6_7404_0_0.35_1_W17_Y33_Q119d1m98a2_clean_0001_N22.rd1_000000012_0000600021_0000001_0	2.0		False
777	roc	344.087	-32.052	beta_ro9_2791_0_0.45_1_6_7404_0_0.35_1_W17_Y33_Q119d1m98a2_clean_0001_N22.rd1_000000105_0000500018_0000001_0	2.0		False
778	roc	342.78	-34.976	beta_ro9_2791_0_0.45_1_6_7404_0_0.35_1_W17_Y33_Q119d1m98a2_clean_0001_N22.rd1_000000258_0000100001_0000001_0	2.0		False
779	roc	320.38	-30.568	beta_ro9_2791_0_0.45_1_6_7404_0_0.35_1_W17_Y33_Q119d1m98a2_clean_0001_N22.rd1_000000114_0000300011_0000001_0	3.0		False
780	roc	325.039	-30.098	beta_ro9_2791_0_0.45_1_6_7404_0_0.35_1_W17_Y33_Q119d1m98a2_clean_0001_N22.rd1_000000114_0000500019_0000001_0	4.0		False
781	roc	312.95	-31.084	beta_ro9_2791_0_0.45_1_6_7404_0_0.35_1_W17_Y33_Q119d1m98a2_clean_0001_N22.rd1_000000032_0000200005_0000001_0	2.0		False
782	roc	310.105	-31.155	beta_ro9_2791_0_0.45_1_6_7404_0_0.35_1_W17_Y33_Q119d1m98a2_clean_0001_N22.rd1_000000033_0000200006_0000001_0	1.0		False
783	roc	298.128	-30.958	beta_ro9_2791_0_0.45_1_6_7404_0_0.35_1_W17_Y33_Q119d1m98a2_clean_0001_N22.rd1_000000130_0000100003_0000001_0	2.0		False
784	roc	325.291	-31.91	beta_ro9_2791_0_0.45_1_6_7404_0_0.35_1_W17_Y33_Q119d1m98a2_clean_0001_N22.rd1_000000101_0000100001_0000001_0	2.0		False
785	roc	305.907	-33.443	beta_ro9_2791_0_0.45_1_6_7404_0_0.35_1_W17_Y33_Q119d1m98a2_clean_0001_N22.rd1_000000100_0000100003_0000001_0	3.0		False
786	roc	335.849	-31.645	beta_ro9_2791_0_0.45_1_6_7404_0_0.35_1_W17_Y33_Q119d1m98a2_clean_0001_N22.rd1_000000027_0000100001_0000001_0	2.0		False
787	roc	382.597	-32.052	beta_ro9_2791_0_0.45_1_6_7404_0_0.35_1_W17_Y33_Q119d1m98a2_clean_0001_N22.rd1_000000269_0000100003_0000001_0	2.0		False
788	roc	358.242	-32.928	beta_ro9_3978_0_0.15_4_11_7404_0_0.35_1_W17_Y33_Q119d1ohpa__clean_0001_N22.rd1_000000293_0000100002_0000001_0	2.0		False
789	roc	312.805	-33.794	beta_ro9_3978_0_0.15_4_11_7404_0_0.35_1_W17_Y33_Q119d1ohpa__clean_0001_N22.rd1_000000231_0000100002_0000001_0	2.0		False
790	roc	338.888	-31.734	beta_ro9_3978_0_0.15_4_11_7404_0_0.35_1_W17_Y33_Q119d1ohpa__clean_0001_N22.rd1_000000107_0000100001_0000001_0	2.0		False
791	roc	374.746	-35.934	beta_ro9_3978_0_0.15_4_11_7404_0_0.35_1_W17_Y33_Q119d1ohpa__clean_0001_N22.rd1_000000027_0000100002_0000001_0	3.0		False
792	roc	361.313	-31.625	beta_ro9_3978_0_0.15_4_11_7404_0_0.35_1_W17_Y33_Q119d1ohpa__clean_0001_N22.rd1_000000182_0000100002_0000001_0	1.0		False
793	roc	332.624	-32.233	beta_ro9_3978_0_0.15_4_11_7404_0_0.35_1_W17_Y33_Q119d1ohpa__clean_0001_N22.rd1_000000235_0000100002_0000001_0	3.0		False
794	roc	375.786	-35.26	beta_ro9_3978_0_0.15_4_11_7404_0_0.35_1_W17_Y33_Q119d1ohpa__clean_0001_N22.rd1_000000175_0000100002_0000001_0	3.0		False
795	roc	294.35	-30.759	beta_ro9_3978_0_0.15_4_11_7404_0_0.35_1_W17_Y33_Q119d1ohpa__clean_0001_N22.rd1_000000221_0000100001_0000001_0	3.0		False
796	roc	326.67	-30.288	beta_ro9_3978_0_0.15_4_11_7404_0_0.35_1_W17_Y33_Q119d1ohpa__clean_0001_N22.rd1_000000238_0000200007_0000001_0	2.0		False
797	roc	375.261	-32.396	beta_ro9_3978_0_0.15_4_11_7404_0_0.35_1_W17_Y33_Q119d1ohpa__clean_0001_N22.rd1_000000032_0000100001_0000001_0	1.0		False
798	roc	324.202	-32.168	beta_ro9_3978_0_0.15_4_11_7404_0_0.35_1_W17_Y33_Q119d1ohpa__clean_0001_N22.rd1_000000035_0000100002_0000001_0	1.0		False
799	roc	340.528	-32.449	beta_ro9_3978_0_0.15_4_11_7404_0_0.35_1_W17_Y33_Q119d1ohpa__clean_0001_N22.rd1_000000161_0000100001_0000001_0	2.0		False
800	roc	381.75	-32.131	beta_ro9_3978_0_0.15_4_11_7404_0_0.35_1_W17_Y33_Q119d1ohpa__clean_0001_N22.rd1_000000019_0000100002_0000001_0	1.0		False
801	roc	353.955	-34.147	beta_ro9_3978_0_0.15_4_11_7404_0_0.35_1_W17_Y33_Q119d1ohpa__clean_0001_N22.rd1_000000018_0000100004_0000001_0	2.0		False
802	roc	350.125	-32.073	beta_ro9_3978_0_0.15_4_11_7404_0_0.35_1_W17_Y33_Q119d1ohpa__clean_0001_N22.rd1_000000130_0000100001_0000001_0	2.0		False
803	roc	376.421	-33.327	beta_ro9_3978_0_0.15_4_11_7404_0_0.35_1_W17_Y33_Q119d1ohpa__clean_0001_N22.rd1_000000128_0000100002_0000001_0	2.0		False
804	roc	376.95	-32.839	beta_ro9_3978_0_0.15_4_11_7404_0_0.35_1_W17_Y33_Q119d1ohpa__clean_0001_N22.rd1_000000072_0000100001_0000001_0	1.0		False
805	roc	369.993	-35.056	beta_ro9_3978_0_0.15_4_11_7404_0_0.35_1_W17_Y33_Q119d1ohpa__clean_0001_N22.rd1_000000023_0000100002_0000001_0	2.0		False
806	roc	354.318	-35.859	beta_ro9_3978_0_0.15_4_11_7404_0_0.35_1_W17_Y33_Q119d1ohpa__clean_0001_N22.rd1_000000023_0000200008_0000001_0	3.0		False
807	roc	343.758	-32.485	beta_ro9_3978_0_0.15_4_11_7404_0_0.35_1_W17_Y33_Q119d1ohpa__clean_0001_N22.rd1_000000022_0000600023_0000001_0	3.0		False
808	roc	349.055	-32.585	beta_ro9_3978_0_0.15_4_11_7404_0_0.35_1_W17_Y33_Q119d1ohpa__clean_0001_N22.rd1_000000023_0000600024_0000001_0	2.0		False
809	roc	341.374	-30.485	beta_ro9_3978_0_0.15_4_11_7404_0_0.35_1_W17_Y33_Q119d1ohpa__clean_0001_N22.rd1_000000068_0000200005_0000001_0	1.0		False
810	roc	302.469	-31.625	beta_ro9_3978_0_0.15_4_11_7404_0_0.35_1_W17_Y33_Q119d1ohpa__clean_0001_N22.rd1_000000061_0000100003_0000001_0	1.0		False
811	roc	396.784	-35.542	beta_ro9_3978_0_0.15_4_11_7404_0_0.35_1_W17_Y33_Q119d1ohpa__clean_0001_N22.rd1_000000272_0000100004_0000001_0	1.0		False
812	roc	333.578	-32.77	beta_ro9_3978_0_0.15_4_11_7404_0_0.35_1_W17_Y33_Q119d1ohpa__clean_0001_N22.rd1_000000198_0000100001_0000001_0	2.0		False
813	roc	331.011	-31.589	beta_ro9_3978_0_0.15_4_11_7404_0_0.35_1_W17_Y33_Q119d1ohpa__clean_0001_N22.rd1_000000050_0000100002_0000001_0	2.0		False
814	roc	292.543	-30.539	beta_ro9_3978_0_0.15_4_11_7404_0_0.35_1_W17_Y33_Q119d1ohpa__clean_0001_N22.rd1_000000179_0000100004_0000001_0	2.0		False
815	roc	357.301	-34.856	beta_ro9_3978_0_0.15_4_11_7404_0_0.35_1_W17_Y33_Q119d1ohpa__clean_0001_N22.rd1_000000065_0000100001_0000001_0	3.0		False
816	roc	355.47	-34.729	beta_ro9_3978_0_0.15_4_11_7404_0_0.35_1_W17_Y33_Q119d1ohpa__clean_0001_N22.rd1_000000006_0000100004_0000001_0	2.0		False
817	roc	335.93	-30.865	beta_ro9_3978_0_0.15_4_11_7404_0_0.35_1_W17_Y33_Q119d1ohpa__clean_0001_N22.rd1_000000077_0000100002_0000001_0	3.0		False
818	roc	339.398	-33.851	beta_ro9_3978_0_0.15_4_11_7404_0_0.35_1_W17_Y33_Q119d1ohpa__clean_0001_N22.rd1_000000078_0000100004_0000001_0	2.0		False
819	roc	365.771	-30.899	beta_ro9_3252_0_0.15_1_4_6142_0_0.45_3_K11_D100_Y102_S114d2gexa1_clean_0001_N19.rd1_000000029_0000300010_0000001_0	2.0		False
820	roc	358.941	-30.633	beta_ro9_3252_0_0.15_1_4_6142_0_0.45_3_K11_D100_Y102_S114d2gexa1_clean_0001_N19.rd1_000000038_0000400015_0000001_0	3.0		False
821	roc	370.394	-31.727	beta_ro9_3252_0_0.15_1_4_6142_0_0.45_3_K11_D100_Y102_S114d2gexa1_clean_0001_N19.rd1_000000107_0000100003_0000001_0	1.0		False
822	roc	334.825	-33.139	beta_ro9_3865_0_0.35_3_1_7404_0_0.35_1_W17_Y33_Q119d1m98a2_clean_0001_N22.rd1_000000196_0000100001_0000001_0	2.0		False
823	roc	312.539	-32.456	beta_ro9_3865_0_0.35_3_1_7404_0_0.35_1_W17_Y33_Q119d1m98a2_clean_0001_N22.rd1_000000185_0000100003_0000001_0	2.0		False
824	roc	308.741	-34.239	beta_ro9_3865_0_0.35_3_1_7404_0_0.35_1_W17_Y33_Q119d1m98a2_clean_0001_N22.rd1_000000185_0000200006_0000001_0	2.0		False
825	roc	329.868	-33.792	beta_ro9_3865_0_0.35_3_1_7404_0_0.35_1_W17_Y33_Q119d1m98a2_clean_0001_N22.rd1_000000186_0000200007_0000001_0	2.0		False
826	roc	308.555	-30.703	beta_ro9_3865_0_0.35_3_1_7404_0_0.35_1_W17_Y33_Q119d1m98a2_clean_0001_N22.rd1_000000185_0000300010_0000001_0	2.0		False
827	roc	315.82	-30.571	beta_ro9_3865_0_0.35_3_1_7404_0_0.35_1_W17_Y33_Q119d1m98a2_clean_0001_N22.rd1_000000187_0000400016_0000001_0	2.0		False
828	roc	295.362	-31.187	beta_ro9_3865_0_0.35_3_1_7404_0_0.35_1_W17_Y33_Q119d1m98a2_clean_0001_N22.rd1_000000187_0000500020_0000001_0	1.0		False
829	roc	311.611	-31.785	beta_ro9_3865_0_0.35_3_1_7404_0_0.35_1_W17_Y33_Q119d1m98a2_clean_0001_N22.rd1_000000184_0000600021_0000001_0	2.0		False
830	roc	327.307	-32.352	beta_ro9_3865_0_0.35_3_1_7404_0_0.35_1_W17_Y33_Q119d1m98a2_clean_0001_N22.rd1_000000228_0000100002_0000001_0	2.0		False
831	roc	325.572	-31.249	beta_ro9_3865_0_0.35_3_1_7404_0_0.35_1_W17_Y33_Q119d1m98a2_clean_0001_N22.rd1_000000228_0000300009_0000001_0	2.0		False
832	roc	321.848	-30.975	beta_ro9_3865_0_0.35_3_1_7404_0_0.35_1_W17_Y33_Q119d1m98a2_clean_0001_N22.rd1_000000228_0000400013_0000001_0	2.0		False
833	roc	308.696	-30.945	beta_ro9_3865_0_0.35_3_1_7404_0_0.35_1_W17_Y33_Q119d1m98a2_clean_0001_N22.rd1_000000228_0000600021_0000001_0	2.0		False
834	roc	326.208	-30.671	beta_ro9_3865_0_0.35_3_1_7404_0_0.35_1_W17_Y33_Q119d1m98a2_clean_0001_N22.rd1_000000218_0000100001_0000001_0	2.0		False
835	roc	314.294	-32.568	beta_ro9_3865_0_0.35_3_1_7404_0_0.35_1_W17_Y33_Q119d1m98a2_clean_0001_N22.rd1_000000211_0000100001_0000001_0	2.0		False
836	roc	315.017	-32.163	beta_ro9_3865_0_0.35_3_1_7404_0_0.35_1_W17_Y33_Q119d1m98a2_clean_0001_N22.rd1_000000203_0000100001_0000001_0	1.0		False
837	roc	313.226	-31.299	beta_ro9_3865_0_0.35_3_1_7404_0_0.35_1_W17_Y33_Q119d1m98a2_clean_0001_N22.rd1_000000259_0000100001_0000001_0	2.0		False
838	roc	319.376	-32.463	beta_ro9_3865_0_0.35_3_1_7404_0_0.35_1_W17_Y33_Q119d1m98a2_clean_0001_N22.rd1_000000035_0000100001_0000001_0	2.0		False
839	roc	314.15	-33.287	beta_ro9_3865_0_0.35_3_1_7404_0_0.35_1_W17_Y33_Q119d1m98a2_clean_0001_N22.rd1_000000051_0000100001_0000001_0	1.0		False
840	roc	304.119	-30.422	beta_ro9_3865_0_0.35_3_1_7404_0_0.35_1_W17_Y33_Q119d1m98a2_clean_0001_N22.rd1_000000250_0000100002_0000001_0	1.0		False
841	roc	316.858	-30.383	beta_ro9_3865_0_0.35_3_1_7404_0_0.35_1_W17_Y33_Q119d1m98a2_clean_0001_N22.rd1_000000100_0000100001_0000001_0	1.0		False
842	roc	323.455	-31.986	beta_ro9_3865_0_0.35_3_1_7404_0_0.35_1_W17_Y33_Q119d1m98a2_clean_0001_N22.rd1_000000101_0000100003_0000001_0	2.0		False
843	roc	319.655	-31.169	beta_ro9_3865_0_0.35_3_1_7404_0_0.35_1_W17_Y33_Q119d1m98a2_clean_0001_N22.rd1_000000102_0000100004_0000001_0	1.0		False
844	roc	315.746	-31.342	beta_ro9_3865_0_0.35_3_1_7404_0_0.35_1_W17_Y33_Q119d1m98a2_clean_0001_N22.rd1_000000171_0000100003_0000001_0	1.0		False
845	roc	330.739	-30.236	beta_ro9_3865_0_0.35_3_1_7404_0_0.35_1_W17_Y33_Q119d1m98a2_clean_0001_N22.rd1_000000028_0000100003_0000001_0	2.0		False
846	roc	306.855	-30.27	beta_ro9_3865_0_0.35_3_1_7404_0_0.35_1_W17_Y33_Q119d1m98a2_clean_0001_N22.rd1_000000155_0000100001_0000001_0	2.0		False
847	roc	319.882	-31.38	beta_ro9_3865_0_0.35_3_1_7404_0_0.35_1_W17_Y33_Q119d1m98a2_clean_0001_N22.rd1_000000156_0000100002_0000001_0	2.0		False
848	roc	308.174	-30.505	beta_ro9_3865_0_0.35_3_1_7404_0_0.35_1_W17_Y33_Q119d1m98a2_clean_0001_N22.rd1_000000019_0000100003_0000001_0	1.0		False
849	roc	326.178	-31.973	beta_ro9_3865_0_0.35_3_1_7404_0_0.35_1_W17_Y33_Q119d1m98a2_clean_0001_N22.rd1_000000222_0000100002_0000001_0	1.0		False
850	roc	327.947	-32.974	beta_ro9_3865_0_0.35_3_1_7404_0_0.35_1_W17_Y33_Q119d1m98a2_clean_0001_N22.rd1_000000066_0000100004_0000001_0	1.0		False
851	roc	316.689	-34.416	beta_ro9_3865_0_0.35_3_1_7404_0_0.35_1_W17_Y33_Q119d1m98a2_clean_0001_N22.rd1_000000009_0000100001_0000001_0	2.0		False
852	roc	328.545	-31.075	beta_ro9_3865_0_0.35_3_1_7404_0_0.35_1_W17_Y33_Q119d1m98a2_clean_0001_N22.rd1_000000010_0000200007_0000001_0	2.0		False
853	roc	330.051	-30.161	beta_ro9_3865_0_0.35_3_1_7404_0_0.35_1_W17_Y33_Q119d1m98a2_clean_0001_N22.rd1_000000011_0000200008_0000001_0	2.0		False
854	roc	318.672	-31.667	beta_ro9_3865_0_0.35_3_1_7404_0_0.35_1_W17_Y33_Q119d1m98a2_clean_0001_N22.rd1_000000009_0000300010_0000001_0	1.0		False
855	roc	332.29	-31.505	beta_ro9_3865_0_0.35_3_1_7404_0_0.35_1_W17_Y33_Q119d1m98a2_clean_0001_N22.rd1_000000011_0000400016_0000001_0	2.0		False
856	roc	313.262	-30.251	beta_ro9_3865_0_0.35_3_1_7404_0_0.35_1_W17_Y33_Q119d1m98a2_clean_0001_N22.rd1_000000044_0000100001_0000001_0	1.0		False
857	roc	315.051	-34.043	beta_ro9_3865_0_0.35_3_1_7404_0_0.35_1_W17_Y33_Q119d1m98a2_clean_0001_N22.rd1_000000237_0000100003_0000001_0	1.0		False
858	roc	287.712	-30.247	beta_ro9_3865_0_0.35_3_1_7404_0_0.35_1_W17_Y33_Q119d1m98a2_clean_0001_N22.rd1_000000240_0000100002_0000001_0	1.0		False
859	roc	310.784	-30.067	beta_ro9_3865_0_0.35_3_1_7404_0_0.35_1_W17_Y33_Q119d1m98a2_clean_0001_N22.rd1_000000021_0000100003_0000001_0	1.0		False
860	roc	314.726	-31.62	beta_ro9_3865_0_0.35_3_1_7404_0_0.35_1_W17_Y33_Q119d1m98a2_clean_0001_N22.rd1_000000254_0000100001_0000001_0	2.0		False
861	roc	319.485	-31.784	beta_ro9_3865_0_0.35_3_1_7404_0_0.35_1_W17_Y33_Q119d1m98a2_clean_0001_N22.rd1_000000253_0000100003_0000001_0	2.0		False
862	roc	327.965	-30.972	beta_ro9_3865_0_0.35_3_1_7404_0_0.35_1_W17_Y33_Q119d1m98a2_clean_0001_N22.rd1_000000084_0000100003_0000001_0	1.0		False
863	roc	328.161	-33.555	beta_ro9_3865_0_0.35_3_1_7404_0_0.35_1_W17_Y33_Q119d1m98a2_clean_0001_N22.rd1_000000128_0000100001_0000001_0	2.0		False
864	roc	336.672	-31.515	beta_ro9_3865_0_0.35_3_1_7404_0_0.35_1_W17_Y33_Q119d1m98a2_clean_0001_N22.rd1_000000124_0000100004_0000001_0	2.0		False
865	roc	315.898	-30.573	beta_ro9_3865_0_0.35_3_1_7404_0_0.35_1_W17_Y33_Q119d1m98a2_clean_0001_N22.rd1_000000000_0000100001_0000001_0	1.0		False
866	roc	308.566	-31.47	beta_ro9_3865_0_0.35_3_1_7404_0_0.35_1_W17_Y33_Q119d1m98a2_clean_0001_N22.rd1_000000001_0000100003_0000001_0	1.0		False
867	roc	306.999	-32.175	beta_ro9_2000_0_0.35_4_0_7404_0_0.35_1_W14_Y30_Q115d2f99a__clean_0001_N19.rd1_000000033_0000100002_0000001_0	1.0		False
868	roc	317.862	-31.487	beta_ro9_2000_0_0.35_4_0_7404_0_0.35_1_W14_Y30_Q115d2f99a__clean_0001_N19.rd1_000000006_0000100001_0000001_0	1.0		False
869	roc	326.984	-33.398	beta_ro9_2000_0_0.35_4_0_7404_0_0.35_1_W14_Y30_Q115d2f99a__clean_0001_N19.rd1_000000277_0000800030_0000001_0	3.0		False
870	roc	340.404	-32.6	beta_ro9_1675_0_0.15_3_9_7404_0_0.35_1_W13_Y29_Q114d3b8la1_clean_0001_D18_H66.rd1_000000123_0000100001_0000001_0	2.0		False
871	roc	380.062	-36.513	beta_ro9_4281_0_0.35_3_0_7404_0_0.35_1_W16_Y32_Q115d2geya1_clean_0001_N21.rd1_000000119_0000100001_0000001_0	2.0		False
872	roc	333.539	-33.744	beta_ro9_1734_0_0.15_5_2_6142_0_0.45_3_K11_D102_Y104_S116d1m98a2_clean_0001_N19.rd1_000000055_0000100001_0000001_0	2.0		False
873	roc	336.365	-32.075	beta_ro9_1734_0_0.15_5_2_6142_0_0.45_3_K11_D102_Y104_S116d1m98a2_clean_0001_N19.rd1_000000269_0000100001_0000001_0	2.0		False
874	roc	393.584	-37.173	beta_ro9_7527_2_0.25_1_6142_0_0.45_3_K10_D100_Y102_S110d1o7nb__clean_0001_D18_R65.rd1_000000027_0000100001_0000001_0	2.0		False
875	roc	422.57	-35.592	beta_ro9_7527_2_0.25_1_6142_0_0.45_3_K10_D100_Y102_S110d1o7nb__clean_0001_D18_R65.rd1_000000124_0000100001_0000001_0	1.0		False
876	roc	416.947	-38.652	beta_ro9_7527_2_0.25_1_6142_0_0.45_3_K10_D100_Y102_S110d1o7nb__clean_0001_D18_R65.rd1_000000176_0000100001_0000001_0	2.0		False
877	roc	415.428	-34.468	beta_ro9_7527_2_0.25_1_6142_0_0.45_3_K10_D100_Y102_S110d1o7nb__clean_0001_D18_R65.rd1_000000047_0000100001_0000001_0	1.0		False
878	roc	396.019	-35.485	beta_ro9_7527_2_0.25_1_6142_0_0.45_3_K10_D100_Y102_S110d1o7nb__clean_0001_D18_R65.rd1_000000120_0000100001_0000001_0	1.0		False
879	roc	416.896	-37.349	beta_ro9_7527_2_0.25_1_6142_0_0.45_3_K10_D100_Y102_S110d1o7nb__clean_0001_D18_R65.rd1_000000131_0000100001_0000001_0	1.0		False
880	roc	384.712	-34.257	beta_ro9_7527_2_0.25_1_6142_0_0.45_3_K10_D100_Y102_S110d1o7nb__clean_0001_D18_R65.rd1_000000006_0000100001_0000001_0	2.0		False
881	roc	361.419	-32.222	beta_ro9_7527_2_0.25_1_6142_0_0.45_3_K10_D100_Y102_S110d1o7nb__clean_0001_D18_R65.rd1_000000154_0000100001_0000001_0	2.0		False
882	roc	389.175	-33.219	beta_ro9_7527_2_0.25_1_6142_0_0.45_3_K10_D100_Y102_S110d1o7nb__clean_0001_D18_R65.rd1_000000158_0000100002_0000001_0	1.0		False
883	roc	420.975	-35.997	beta_ro9_7527_2_0.25_1_6142_0_0.45_3_K10_D100_Y102_S110d1o7nb__clean_0001_D18_R65.rd1_000000145_0000100004_0000001_0	2.0		False
884	roc	379.44	-33.022	beta_ro9_7527_2_0.25_1_6142_0_0.45_3_K10_D100_Y102_S110d1o7nb__clean_0001_D18_R65.rd1_000000172_0000100001_0000001_0	1.0		False
885	roc	428.774	-36.174	beta_ro9_7527_2_0.25_1_6142_0_0.45_3_K10_D100_Y102_S110d1o7nb__clean_0001_D18_R65.rd1_000000174_0000100003_0000001_0	1.0		False
886	roc	414.519	-34.871	beta_ro9_7527_2_0.25_1_6142_0_0.45_3_K10_D100_Y102_S110d1o7nb__clean_0001_D18_R65.rd1_000000104_0000100001_0000001_0	1.0		False
887	roc	393.375	-35.223	beta_ro9_7527_2_0.25_1_6142_0_0.45_3_K10_D100_Y102_S110d1o7nb__clean_0001_D18_R65.rd1_000000001_0000100001_0000001_0	2.0		False
888	roc	407.681	-33.779	beta_ro9_7527_2_0.25_1_6142_0_0.45_3_K10_D100_Y102_S110d1o7nb__clean_0001_D18_R65.rd1_000000200_0000100001_0000001_0	1.0		False
889	roc	436.777	-32.698	beta_ro9_7527_2_0.25_1_6142_0_0.45_3_K10_D100_Y102_S110d1o7nb__clean_0001_D18_R65.rd1_000000273_0000100001_0000001_0	1.0		False
890	roc	400.988	-35.229	beta_ro9_7527_2_0.25_1_6142_0_0.45_3_K10_D100_Y102_S110d1o7nb__clean_0001_D18_R65.rd1_000000213_0000100001_0000001_0	1.0		False
891	roc	441.845	-35.072	beta_ro9_7527_2_0.25_1_6142_0_0.45_3_K10_D100_Y102_S110d1o7nb__clean_0001_D18_R65.rd1_000000212_0000100002_0000001_0	1.0		False
892	roc	422.793	-32.919	beta_ro9_7527_2_0.25_1_6142_0_0.45_3_K10_D100_Y102_S110d1o7nb__clean_0001_D18_R65.rd1_000000212_0000200005_0000001_0	1.0		False
893	roc	367.843	-31.798	beta_ro9_7527_2_0.25_1_6142_0_0.45_3_K10_D100_Y102_S110d1o7nb__clean_0001_D18_R65.rd1_000000041_0000100001_0000001_1	1.0		False
894	roc	412.916	-37.761	beta_ro9_7527_2_0.25_1_6142_0_0.45_3_K10_D100_Y102_S110d1o7nb__clean_0001_D18_R65.rd1_000000115_0000100001_0000001_1	2.0		False
895	roc	428.351	-35.634	beta_ro9_7527_2_0.25_1_6142_0_0.45_3_K10_D100_Y102_S110d1o7nb__clean_0001_D18_R65.rd1_000000097_0000100001_0000001_1	2.0		False
896	roc	419.73	-34.03	beta_ro9_7527_2_0.25_1_6142_0_0.45_3_K10_D100_Y102_S110d1o7nb__clean_0001_D18_R65.rd1_000000241_0000100003_0000001_0	1.0		False
897	roc	420.524	-36.504	beta_ro9_7527_2_0.25_1_6142_0_0.45_3_K10_D100_Y102_S110d1o7nb__clean_0001_D18_R65.rd1_000000240_0000100004_0000001_0	1.0		False
898	roc	405.73	-34.873	beta_ro9_7527_2_0.25_1_6142_0_0.45_3_K10_D100_Y102_S110d1o7nb__clean_0001_D18_R65.rd1_000000240_0000300009_0000001_0	3.0		False
899	roc	424.377	-34.282	beta_ro9_7527_2_0.25_1_6142_0_0.45_3_K10_D100_Y102_S110d1o7nb__clean_0001_D18_R65.rd1_000000241_0000300010_0000001_0	1.0		False
900	roc	326.75	-30.638	beta_ro9_4674_0_0.45_2_8_6142_0_0.45_3_K11_D97_Y99_S111d1tuha__clean_0001_N19.rd1_000000234_0000100001_0000001_0	2.0		False
901	roc	323.001	-34.399	beta_ro9_4674_0_0.45_2_8_6142_0_0.45_3_K11_D97_Y99_S111d1tuha__clean_0001_N19.rd1_000000222_0000100001_0000001_0	1.0		False
902	roc	327.737	-34.552	beta_ro9_4674_0_0.45_2_8_6142_0_0.45_3_K11_D97_Y99_S111d1tuha__clean_0001_N19.rd1_000000207_0000100001_0000001_0	3.0		False
903	roc	335.967	-31.582	beta_ro9_4674_0_0.45_2_8_6142_0_0.45_3_K11_D97_Y99_S111d1tuha__clean_0001_N19.rd1_000000033_0000100002_0000001_0	2.0		False
904	roc	331.615	-33.574	beta_ro9_2028_1_0.05_4_13_7404_0_0.35_1_W17_Y33_Q121d2imja1_clean_0001_N22.rd1_000000054_0000100002_0000001_0	2.0		False
905	roc	318.501	-34.465	beta_ro9_2028_1_0.05_4_13_7404_0_0.35_1_W17_Y33_Q121d2imja1_clean_0001_N22.rd1_000000039_0000100001_0000001_0	3.0		False
906	roc	369.141	-37.25	beta_ro9_2708_2_0.25_1_4_7404_0_0.35_1_W13_Y29_Q110d3dxoa1_clean_0001_N18.rd1_000000157_0000200006_0000001_0	3.0		False
907	roc	362.244	-31.058	beta_ro9_1883_0_0.25_2_13_6142_0_0.45_3_K14_D104_Y106_S118d2f99a__clean_0001_N22.rd1_000000160_0000100004_0000001_0	1.0		False
908	roc	343.15	-30.873	beta_ro9_1883_0_0.25_2_13_6142_0_0.45_3_K14_D104_Y106_S118d2f99a__clean_0001_N22.rd1_000000275_0000100001_0000001_0	3.0		False
909	roc	360.947	-32.65	beta_ro9_1883_0_0.25_2_13_6142_0_0.45_3_K14_D104_Y106_S118d2f99a__clean_0001_N22.rd1_000000269_0000100001_0000001_0	5.0		False
910	roc	350.614	-30.332	beta_ro9_1883_0_0.25_2_13_6142_0_0.45_3_K14_D104_Y106_S118d2f99a__clean_0001_N22.rd1_000000235_0000100001_0000001_0	2.0		False
911	roc	352.934	-32.13	beta_ro9_1883_0_0.25_2_13_6142_0_0.45_3_K14_D104_Y106_S118d2f99a__clean_0001_N22.rd1_000000040_0000200005_0000001_0	2.0		False
912	roc	328.853	-31.984	beta_ro9_1883_0_0.25_2_13_6142_0_0.45_3_K14_D104_Y106_S118d2f99a__clean_0001_N22.rd1_000000210_0000100001_0000001_0	3.0		False
913	roc	355.083	-32.25	beta_ro9_1883_0_0.25_2_13_6142_0_0.45_3_K14_D104_Y106_S118d2f99a__clean_0001_N22.rd1_000000231_0000100002_0000001_0	4.0		False
914	roc	321.491	-31.761	beta_ro9_1883_0_0.25_2_13_6142_0_0.45_3_K14_D104_Y106_S118d2f99a__clean_0001_N22.rd1_000000123_0000300012_0000001_0	3.0		False
915	roc	385.45	-31.187	beta_ro9_7509_2_0.35_2_12_7404_0_0.35_1_W14_Y30_Q111d1ohpa__clean_0001_N19.rd1_000000154_0000100003_0000001_0	2.0		False
916	roc	389.958	-33.888	beta_ro9_7509_2_0.35_2_12_7404_0_0.35_1_W14_Y30_Q111d1ohpa__clean_0001_N19.rd1_000000140_0000100003_0000001_0	2.0		False
917	roc	337.974	-31.033	beta_ro9_7509_2_0.35_2_12_7404_0_0.35_1_W14_Y30_Q111d1ohpa__clean_0001_N19.rd1_000000049_0000100001_0000001_0	2.0		False
918	roc	383.064	-30.61	beta_ro9_7509_2_0.35_2_12_7404_0_0.35_1_W14_Y30_Q111d1ohpa__clean_0001_N19.rd1_000000030_0000100002_0000001_0	1.0		False
919	roc	387.121	-39.451	beta_ro9_7509_2_0.35_2_12_7404_0_0.35_1_W14_Y30_Q111d1ohpa__clean_0001_N19.rd1_000000298_0000100002_0000001_0	3.0		False
920	roc	334.847	-30.431	beta_ro9_7509_2_0.35_2_12_7404_0_0.35_1_W14_Y30_Q111d1ohpa__clean_0001_N19.rd1_000000296_0000100003_0000001_0	2.0		False
921	roc	376.658	-34.967	beta_ro9_7509_2_0.35_2_12_7404_0_0.35_1_W14_Y30_Q111d1ohpa__clean_0001_N19.rd1_000000247_0000100002_0000001_0	1.0		False
922	roc	383.173	-30.624	beta_ro9_7509_2_0.35_2_12_7404_0_0.35_1_W14_Y30_Q111d1ohpa__clean_0001_N19.rd1_000000001_0000100001_0000001_0	2.0		False
923	roc	398.668	-33.605	beta_ro9_7509_2_0.35_2_12_7404_0_0.35_1_W14_Y30_Q111d1ohpa__clean_0001_N19.rd1_000000018_0000100002_0000001_0	2.0		False
924	roc	315.23	-32.319	beta_ro9_2531_2_0.05_2_17_6142_0_0.45_3_K14_D105_Y107_S119d3mg3a2_clean_0001_N22.rd1_000000155_0000100004_0000001_0	2.0		False
925	roc	340.505	-32.056	beta_ro9_2531_2_0.05_2_17_6142_0_0.45_3_K14_D105_Y107_S119d3mg3a2_clean_0001_N22.rd1_000000006_0000100003_0000001_0	2.0		False
926	roc	344.473	-33.285	beta_ro9_2531_2_0.05_2_17_6142_0_0.45_3_K14_D105_Y107_S119d3mg3a2_clean_0001_N22.rd1_000000107_0000100001_0000001_0	3.0		False
927	roc	365.137	-36.011	beta_ro9_2531_2_0.05_2_17_6142_0_0.45_3_K14_D105_Y107_S119d3mg3a2_clean_0001_N22.rd1_000000202_0000100001_0000001_0	3.0		False
928	roc	351.757	-33.341	beta_ro9_2204_0_0.45_4_1_7404_0_0.35_1_W10_Y26_Q112d1o7nb__clean_0001_D15_R66.rd1_000000089_0000100001_0000001_0	2.0		False
929	roc	283.521	-30.236	beta_ro9_925_2_0.35_5_0_7404_0_0.35_1_W16_Y31_Q116d1gy7a__clean_0001_D21_H64.rd1_000000012_0000200005_0000001_0	2.0		False
930	roc	370.456	-32.497	beta_ro9_3186_0_0.45_5_12_7404_0_0.35_1_W14_Y30_Q111d3dxoa1_clean_0001_N19.rd1_000000016_0000200005_0000001_0	1.0		False
931	roc	363.819	-31.433	beta_ro9_3186_0_0.45_5_12_7404_0_0.35_1_W14_Y30_Q111d3dxoa1_clean_0001_N19.rd1_000000161_0000100001_0000001_0	1.0		False
932	roc	373.66	-31.321	beta_ro9_3186_0_0.45_5_12_7404_0_0.35_1_W14_Y30_Q111d3dxoa1_clean_0001_N19.rd1_000000162_0000100002_0000001_0	1.0		False
933	roc	388.503	-32.713	beta_ro9_5272_0_0.45_5_0_6142_0_0.45_3_K10_D99_Y101_S109d1gy7a__clean_0001_D18_H66.rd1_000000234_0000100003_0000001_0	1.0		False
934	roc	359.077	-35.406	beta_ro9_3163_2_0.45_2_4_6142_0_0.45_3_K10_D96_Y98_S106d2imja1_clean_0001_N18.rd1_000000245_0000100001_0000001_0	2.0		False
935	roc	365.657	-34.604	beta_ro9_3163_2_0.45_2_4_6142_0_0.45_3_K10_D96_Y98_S106d2imja1_clean_0001_N18.rd1_000000247_0000100002_0000001_0	2.0		False
936	roc	363.728	-30.76	beta_ro9_3163_2_0.45_2_4_6142_0_0.45_3_K10_D96_Y98_S106d2imja1_clean_0001_N18.rd1_000000026_0000100001_0000001_0	2.0		False
937	roc	356.48	-31.888	beta_ro9_3163_2_0.45_2_4_6142_0_0.45_3_K10_D96_Y98_S106d2imja1_clean_0001_N18.rd1_000000022_0000100001_0000001_0	1.0		False
938	roc	348.123	-32.053	beta_ro9_3163_2_0.45_2_4_6142_0_0.45_3_K10_D96_Y98_S106d2imja1_clean_0001_N18.rd1_000000111_0000100001_0000001_0	1.0		False
939	roc	405.122	-40.371	beta_ro9_3163_2_0.45_2_4_6142_0_0.45_3_K10_D96_Y98_S106d2imja1_clean_0001_N18.rd1_000000110_0000100004_0000001_0	1.0		False
940	roc	351.406	-32.421	beta_ro9_3163_2_0.45_2_4_6142_0_0.45_3_K10_D96_Y98_S106d2imja1_clean_0001_N18.rd1_000000111_0000500020_0000001_0	1.0		False
941	roc	365.268	-33.747	beta_ro9_3163_2_0.45_2_4_6142_0_0.45_3_K10_D96_Y98_S106d2imja1_clean_0001_N18.rd1_000000121_0000100001_0000001_0	2.0		False
942	roc	403.702	-34.311	beta_ro9_3163_2_0.45_2_4_6142_0_0.45_3_K10_D96_Y98_S106d2imja1_clean_0001_N18.rd1_000000243_0000100001_0000001_0	1.0		False
943	roc	367.251	-32.67	beta_ro9_3163_2_0.45_2_4_6142_0_0.45_3_K10_D96_Y98_S106d2imja1_clean_0001_N18.rd1_000000048_0000100002_0000001_0	1.0		False
944	roc	357.127	-34.74	beta_ro9_3163_2_0.45_2_4_6142_0_0.45_3_K10_D96_Y98_S106d2imja1_clean_0001_N18.rd1_000000179_0000100001_0000001_0	1.0		False
945	roc	373.47	-32.074	beta_ro9_3163_2_0.45_2_4_6142_0_0.45_3_K10_D96_Y98_S106d2imja1_clean_0001_N18.rd1_000000116_0000200005_0000001_0	1.0		False
946	roc	359.88	-32.36	beta_ro9_3163_2_0.45_2_4_6142_0_0.45_3_K10_D96_Y98_S106d2imja1_clean_0001_N18.rd1_000000003_0000100003_0000001_0	1.0		False
947	roc	367.962	-30.348	beta_ro9_3163_2_0.45_2_4_6142_0_0.45_3_K10_D96_Y98_S106d2imja1_clean_0001_N18.rd1_000000289_0000100004_0000001_0	1.0		False
948	roc	357.465	-32.845	beta_ro9_3163_2_0.45_2_4_6142_0_0.45_3_K10_D96_Y98_S106d2imja1_clean_0001_N18.rd1_000000126_0000100001_0000001_0	1.0		False
949	roc	378.092	-35.746	beta_ro9_3163_2_0.45_2_4_6142_0_0.45_3_K10_D96_Y98_S106d2imja1_clean_0001_N18.rd1_000000004_0000100001_0000001_0	1.0		False
950	roc	337.569	-31.753	beta_ro9_3163_2_0.45_2_4_6142_0_0.45_3_K10_D96_Y98_S106d2imja1_clean_0001_N18.rd1_000000007_0000100002_0000001_0	2.0		False
951	roc	347.89	-31.406	beta_ro9_3163_2_0.45_2_4_6142_0_0.45_3_K10_D96_Y98_S106d2imja1_clean_0001_N18.rd1_000000005_0000100003_0000001_0	1.0		False
952	roc	391.393	-33.899	beta_ro9_3163_2_0.45_2_4_6142_0_0.45_3_K10_D96_Y98_S106d2imja1_clean_0001_N18.rd1_000000004_0000200005_0000001_0	1.0		False
953	roc	370.65	-32.474	beta_ro9_3163_2_0.45_2_4_6142_0_0.45_3_K10_D96_Y98_S106d2imja1_clean_0001_N18.rd1_000000005_0000200006_0000001_0	1.0		False
954	roc	344.343	-31.559	beta_ro9_3163_2_0.45_2_4_6142_0_0.45_3_K10_D96_Y98_S106d2imja1_clean_0001_N18.rd1_000000034_0000200007_0000001_0	1.0		False
955	roc	361.3	-33.954	beta_ro9_3163_2_0.45_2_4_6142_0_0.45_3_K10_D96_Y98_S106d2imja1_clean_0001_N18.rd1_000000032_0000300009_0000001_0	2.0		False
956	roc	358.773	-33.879	beta_ro9_3163_2_0.45_2_4_6142_0_0.45_3_K10_D96_Y98_S106d2imja1_clean_0001_N18.rd1_000000034_0000500019_0000001_0	1.0		False
957	roc	366.741	-34.484	beta_ro9_3163_2_0.45_2_4_6142_0_0.45_3_K10_D96_Y98_S106d2imja1_clean_0001_N18.rd1_000000078_0000100001_0000001_0	1.0		False
958	roc	369.228	-33.295	beta_ro9_3163_2_0.45_2_4_6142_0_0.45_3_K10_D96_Y98_S106d2imja1_clean_0001_N18.rd1_000000296_0000200005_0000001_0	2.0		False
959	roc	390.811	-32.16	beta_ro9_3163_2_0.45_2_4_6142_0_0.45_3_K10_D96_Y98_S106d2imja1_clean_0001_N18.rd1_000000299_0000300012_0000001_0	1.0		False
960	roc	347.895	-31.55	beta_ro9_3163_2_0.45_2_4_6142_0_0.45_3_K10_D96_Y98_S106d2imja1_clean_0001_N18.rd1_000000299_0000400016_0000001_0	2.0		False
961	roc	358.221	-33.661	beta_ro9_3163_2_0.45_2_4_6142_0_0.45_3_K10_D96_Y98_S106d2imja1_clean_0001_N18.rd1_000000259_0000100003_0000001_0	2.0		False
962	roc	377.139	-32.439	beta_ro9_3163_2_0.45_2_4_6142_0_0.45_3_K10_D96_Y98_S106d2imja1_clean_0001_N18.rd1_000000268_0000100004_0000001_0	2.0		False
963	roc	332.164	-30.869	beta_ro9_3163_2_0.45_2_4_6142_0_0.45_3_K10_D96_Y98_S106d2imja1_clean_0001_N18.rd1_000000269_0000300010_0000001_0	1.0		False
964	roc	366.51	-31.825	beta_ro9_3163_2_0.45_2_4_6142_0_0.45_3_K10_D96_Y98_S106d2imja1_clean_0001_N18.rd1_000000016_0000200005_0000001_0	1.0		False
965	roc	347.443	-30.122	beta_ro9_3163_2_0.45_2_4_6142_0_0.45_3_K10_D96_Y98_S106d2imja1_clean_0001_N18.rd1_000000017_0000200006_0000001_0	1.0		False
966	roc	348.599	-30.442	beta_ro9_3163_2_0.45_2_4_6142_0_0.45_3_K10_D96_Y98_S106d2imja1_clean_0001_N18.rd1_000000016_0000300009_0000001_0	2.0		False
967	roc	346.316	-33.303	beta_ro9_3163_2_0.45_2_4_6142_0_0.45_3_K10_D96_Y98_S106d2imja1_clean_0001_N18.rd1_000000016_0000400013_0000001_0	2.0		False
968	roc	359.132	-32.979	beta_ro9_3163_2_0.45_2_4_6142_0_0.45_3_K10_D96_Y98_S106d2imja1_clean_0001_N18.rd1_000000017_0000500018_0000001_0	1.0		False
969	roc	345.226	-33.163	beta_ro9_3163_2_0.45_2_4_6142_0_0.45_3_K10_D96_Y98_S106d2imja1_clean_0001_N18.rd1_000000043_0000100002_0000001_0	2.0		False
970	roc	341.452	-30.976	beta_ro9_3163_2_0.45_2_4_6142_0_0.45_3_K10_D96_Y98_S106d2imja1_clean_0001_N18.rd1_000000042_0000100003_0000001_0	1.0		False
971	roc	348.364	-32.698	beta_ro9_3163_2_0.45_2_4_6142_0_0.45_3_K10_D96_Y98_S106d2imja1_clean_0001_N18.rd1_000000063_0000100001_0000001_0	2.0		False
972	roc	345.148	-30.211	beta_ro9_3163_2_0.45_2_4_6142_0_0.45_3_K10_D96_Y98_S106d2imja1_clean_0001_N18.rd1_000000062_0000200007_0000001_0	1.0		False
973	roc	357.24	-31.654	beta_ro9_3163_2_0.45_2_4_6142_0_0.45_3_K10_D96_Y98_S106d2imja1_clean_0001_N18.rd1_000000063_0000200008_0000001_0	2.0		False
974	roc	361.87	-31.409	beta_ro9_3163_2_0.45_2_4_6142_0_0.45_3_K10_D96_Y98_S106d2imja1_clean_0001_N18.rd1_000000063_0000300012_0000001_0	2.0		False
975	roc	335.971	-30.232	beta_ro9_3163_2_0.45_2_4_6142_0_0.45_3_K10_D96_Y98_S106d2imja1_clean_0001_N18.rd1_000000060_0000400013_0000001_0	1.0		False
976	roc	366.493	-32.652	beta_ro9_3163_2_0.45_2_4_6142_0_0.45_3_K10_D96_Y98_S106d2imja1_clean_0001_N18.rd1_000000083_0000100002_0000001_0	1.0		False
977	roc	379.057	-30.629	beta_ro9_3163_2_0.45_2_4_6142_0_0.45_3_K10_D96_Y98_S106d2imja1_clean_0001_N18.rd1_000000083_0000200008_0000001_0	1.0		False
978	roc	340.123	-30.572	beta_ro9_3163_2_0.45_2_4_6142_0_0.45_3_K10_D96_Y98_S106d2imja1_clean_0001_N18.rd1_000000030_0000200007_0000001_0	1.0		False
979	roc	345.491	-34.593	beta_ro9_3163_2_0.45_2_4_6142_0_0.45_3_K10_D96_Y98_S106d2imja1_clean_0001_N18.rd1_000000152_0000100001_0000001_0	2.0		False
980	roc	332.844	-30.939	beta_ro9_3163_2_0.45_2_4_6142_0_0.45_3_K10_D96_Y98_S106d2imja1_clean_0001_N18.rd1_000000152_0000200005_0000001_0	2.0		False
981	roc	363.135	-36.514	beta_ro9_3163_2_0.45_2_4_6142_0_0.45_3_K10_D96_Y98_S106d2imja1_clean_0001_N18.rd1_000000154_0000200007_0000001_0	2.0		False
982	roc	354.856	-32.579	beta_ro9_3163_2_0.45_2_4_6142_0_0.45_3_K10_D96_Y98_S106d2imja1_clean_0001_N18.rd1_000000155_0000300012_0000001_0	1.0		False
983	roc	316.694	-30.731	beta_ro9_3163_2_0.45_2_4_6142_0_0.45_3_K10_D96_Y98_S106d2imja1_clean_0001_N18.rd1_000000153_0000400014_0000001_0	1.0		False
984	roc	331.064	-30.314	beta_ro9_3163_2_0.45_2_4_6142_0_0.45_3_K10_D96_Y98_S106d2imja1_clean_0001_N18.rd1_000000152_0000500017_0000001_0	1.0		False
985	roc	348.591	-32.399	beta_ro9_3163_2_0.45_2_4_6142_0_0.45_3_K10_D96_Y98_S106d2imja1_clean_0001_N18.rd1_000000155_0000500020_0000001_0	1.0		False
986	roc	339.319	-30.468	beta_ro9_3163_2_0.45_2_4_6142_0_0.45_3_K10_D96_Y98_S106d2imja1_clean_0001_N18.rd1_000000008_0000200005_0000001_0	2.0		False
987	roc	374.089	-32.661	beta_ro9_3163_2_0.45_2_4_6142_0_0.45_3_K10_D96_Y98_S106d2imja1_clean_0001_N18.rd1_000000065_0000100002_0000001_0	2.0		False
988	roc	377.926	-35.09	beta_ro9_3163_2_0.45_2_4_6142_0_0.45_3_K10_D96_Y98_S106d2imja1_clean_0001_N18.rd1_000000292_0000100003_0000001_0	2.0		False
989	roc	359.769	-34.527	beta_ro9_3163_2_0.45_2_4_6142_0_0.45_3_K10_D96_Y98_S106d2imja1_clean_0001_N18.rd1_000000292_0000200005_0000001_0	3.0		False
990	roc	353.86	-35.048	beta_ro9_3163_2_0.45_2_4_6142_0_0.45_3_K10_D96_Y98_S106d2imja1_clean_0001_N18.rd1_000000272_0000200005_0000001_0	3.0		False
991	roc	352.72	-33.217	beta_ro9_3163_2_0.45_2_4_6142_0_0.45_3_K10_D96_Y98_S106d2imja1_clean_0001_N18.rd1_000000074_0000100001_0000001_0	2.0		False
992	roc	328.052	-30.282	beta_ro9_3163_2_0.45_2_4_6142_0_0.45_3_K10_D96_Y98_S106d2imja1_clean_0001_N18.rd1_000000072_0000200005_0000001_0	2.0		False
993	roc	314.141	-31.942	beta_ro9_5725_0_0.35_2_3_7404_0_0.35_1_W17_Y33_Q118d1ohpa__clean_0001_N22.rd1_000000212_0000100002_0000001_0	2.0		False
994	roc	310.579	-31.18	beta_ro9_5725_0_0.35_2_3_7404_0_0.35_1_W17_Y33_Q118d1ohpa__clean_0001_N22.rd1_000000128_0000100001_0000001_0	2.0		False
995	roc	303.951	-30.636	beta_ro9_5725_0_0.35_2_3_7404_0_0.35_1_W17_Y33_Q118d1ohpa__clean_0001_N22.rd1_000000110_0000100003_0000001_0	1.0		False
996	roc	347.982	-33.573	beta_ro9_5725_0_0.35_2_3_7404_0_0.35_1_W17_Y33_Q118d1ohpa__clean_0001_N22.rd1_000000196_0000100002_0000001_0	2.0		False
997	roc	322.657	-33.367	beta_ro9_5725_0_0.35_2_3_7404_0_0.35_1_W17_Y33_Q118d1ohpa__clean_0001_N22.rd1_000000242_0000100001_0000001_0	2.0		False
998	roc	345.216	-31.203	beta_ro9_2053_2_0.15_2_11_6142_0_0.45_3_K13_D105_Y107_S119d3mg3a2_clean_0001_N21.rd1_000000053_0000100003_0000001_0	2.0		False
999	roc	310.229	-30.913	beta_ro9_1923_0_0.35_4_12_7404_0_0.35_1_W17_Y33_Q122d2geya1_clean_0001_N22.rd1_000000259_0000100003_0000001_0	2.0		False
1000	roc	281.946	-30.668	beta_ro9_1923_0_0.35_4_12_7404_0_0.35_1_W17_Y33_Q122d2geya1_clean_0001_N22.rd1_000000194_0000100002_0000001_0	1.0		False
1001	roc	303.135	-31.15	beta_ro9_1923_0_0.35_4_12_7404_0_0.35_1_W17_Y33_Q122d2geya1_clean_0001_N22.rd1_000000192_0000200005_0000001_0	3.0		False
1002	roc	302.469	-31.808	beta_ro9_1923_0_0.35_4_12_7404_0_0.35_1_W17_Y33_Q122d2geya1_clean_0001_N22.rd1_000000167_0000100004_0000001_0	2.0		False
1003	roc	297.424	-31.096	beta_ro9_1923_0_0.35_4_12_7404_0_0.35_1_W17_Y33_Q122d2geya1_clean_0001_N22.rd1_000000078_0000100001_0000001_0	2.0		False
1004	roc	302.09	-32.129	beta_ro9_1923_0_0.35_4_12_7404_0_0.35_1_W17_Y33_Q122d2geya1_clean_0001_N22.rd1_000000220_0000100001_0000001_0	2.0		False
1005	roc	305.93	-30.684	beta_ro9_1923_0_0.35_4_12_7404_0_0.35_1_W17_Y33_Q122d2geya1_clean_0001_N22.rd1_000000062_0000100001_0000001_0	2.0		False
1006	roc	337.822	-35.677	beta_ro9_1923_0_0.35_4_12_7404_0_0.35_1_W17_Y33_Q122d2geya1_clean_0001_N22.rd1_000000136_0000100001_0000001_1	2.0		False
1007	roc	327.476	-31.295	beta_ro9_1923_0_0.35_4_12_7404_0_0.35_1_W17_Y33_Q122d2geya1_clean_0001_N22.rd1_000000289_0000100001_0000001_0	2.0		False
1008	roc	328.142	-34.965	beta_ro9_1923_0_0.35_4_12_7404_0_0.35_1_W17_Y33_Q122d2geya1_clean_0001_N22.rd1_000000114_0000100001_0000001_0	2.0		False
1009	roc	275.332	-32.488	beta_ro9_1923_0_0.35_4_12_7404_0_0.35_1_W17_Y33_Q122d2geya1_clean_0001_N22.rd1_000000082_0000100001_0000001_0	3.0		False
1010	roc	283.548	-30.52	beta_ro9_1923_0_0.35_4_12_7404_0_0.35_1_W17_Y33_Q122d2geya1_clean_0001_N22.rd1_000000047_0000100001_0000001_0	2.0		False
1011	roc	283.676	-31.356	beta_ro9_1923_0_0.35_4_12_7404_0_0.35_1_W17_Y33_Q122d2geya1_clean_0001_N22.rd1_000000205_0000100003_0000001_0	2.0		False
1012	roc	329.612	-32.359	beta_ro9_1923_0_0.35_4_12_7404_0_0.35_1_W17_Y33_Q122d2geya1_clean_0001_N22.rd1_000000207_0000100004_0000001_0	3.0		False
1013	roc	334.021	-32.064	beta_ro9_1923_0_0.35_4_12_7404_0_0.35_1_W17_Y33_Q122d2geya1_clean_0001_N22.rd1_000000179_0000100003_0000001_0	2.0		False
1014	roc	304.278	-31.483	beta_ro9_1923_0_0.35_4_12_7404_0_0.35_1_W17_Y33_Q122d2geya1_clean_0001_N22.rd1_000000178_0000100004_0000001_0	2.0		False
1015	roc	303.246	-32.921	beta_ro9_1923_0_0.35_4_12_7404_0_0.35_1_W17_Y33_Q122d2geya1_clean_0001_N22.rd1_000000013_0000100002_0000001_0	2.0		False
1016	roc	282.399	-30.422	beta_ro9_1923_0_0.35_4_12_7404_0_0.35_1_W17_Y33_Q122d2geya1_clean_0001_N22.rd1_000000012_0000100003_0000001_0	1.0		False
1017	roc	314.778	-32.002	beta_ro9_1923_0_0.35_4_12_7404_0_0.35_1_W17_Y33_Q122d2geya1_clean_0001_N22.rd1_000000085_0000100003_0000001_0	2.0		False
1018	roc	304.335	-30.531	beta_ro9_1923_0_0.35_4_12_7404_0_0.35_1_W17_Y33_Q122d2geya1_clean_0001_N22.rd1_000000088_0000100001_0000001_0	1.0		False
1019	roc	297.912	-31.733	beta_ro9_1923_0_0.35_4_12_7404_0_0.35_1_W17_Y33_Q122d2geya1_clean_0001_N22.rd1_000000022_0000100003_0000001_0	3.0		False
1020	roc	321.706	-32.598	beta_ro9_1923_0_0.35_4_12_7404_0_0.35_1_W17_Y33_Q122d2geya1_clean_0001_N22.rd1_000000266_0000100001_0000001_0	3.0		False
1021	roc	331.239	-35.577	beta_ro9_1923_0_0.35_4_12_7404_0_0.35_1_W17_Y33_Q122d2geya1_clean_0001_N22.rd1_000000264_0000100002_0000001_0	3.0		False
1022	roc	336.968	-33.343	beta_ro9_1923_0_0.35_4_12_7404_0_0.35_1_W17_Y33_Q122d2geya1_clean_0001_N22.rd1_000000243_0000100002_0000001_0	2.0		False
1023	roc	285.825	-31.211	beta_ro9_1923_0_0.35_4_12_7404_0_0.35_1_W17_Y33_Q122d2geya1_clean_0001_N22.rd1_000000146_0000100001_0000001_0	2.0		False
1024	roc	298.154	-30.284	beta_ro9_1923_0_0.35_4_12_7404_0_0.35_1_W17_Y33_Q122d2geya1_clean_0001_N22.rd1_000000292_0000100002_0000001_0	2.0		False
1025	roc	289.333	-30.433	beta_ro9_1923_0_0.35_4_12_7404_0_0.35_1_W17_Y33_Q122d2geya1_clean_0001_N22.rd1_000000190_0000100001_0000001_0	2.0		True
1026	roc	304.826	-31.726	beta_ro9_1923_0_0.35_4_12_7404_0_0.35_1_W17_Y33_Q122d2geya1_clean_0001_N22.rd1_000000271_0000100002_0000001_0	2.0		False
1027	roc	320.937	-31.217	beta_ro9_1923_0_0.35_4_12_7404_0_0.35_1_W17_Y33_Q122d2geya1_clean_0001_N22.rd1_000000268_0000100003_0000001_0	3.0		False
1028	roc	287.296	-30.974	beta_ro9_1923_0_0.35_4_12_7404_0_0.35_1_W17_Y33_Q122d2geya1_clean_0001_N22.rd1_000000049_0000100002_0000001_0	2.0		False
1029	roc	303.589	-30.959	beta_ro9_1923_0_0.35_4_12_7404_0_0.35_1_W17_Y33_Q122d2geya1_clean_0001_N22.rd1_000000260_0000100001_0000001_0	2.0		False
1030	roc	332.453	-34.057	beta_ro9_1923_0_0.35_4_12_7404_0_0.35_1_W17_Y33_Q122d2geya1_clean_0001_N22.rd1_000000276_0000100001_0000001_0	3.0		False
1031	roc	320.031	-32.084	beta_ro9_1923_0_0.35_4_12_7404_0_0.35_1_W17_Y33_Q122d2geya1_clean_0001_N22.rd1_000000277_0000100002_0000001_0	2.0		False
1032	roc	333.015	-32.187	beta_ro9_1923_0_0.35_4_12_7404_0_0.35_1_W17_Y33_Q122d2geya1_clean_0001_N22.rd1_000000253_0000100003_0000001_0	1.0		False
1033	roc	293.125	-32.143	beta_ro9_1923_0_0.35_4_12_7404_0_0.35_1_W17_Y33_Q122d2geya1_clean_0001_N22.rd1_000000252_0000200005_0000001_0	1.0		False
1034	roc	269.526	-32.079	beta_ro9_1923_0_0.35_4_12_7404_0_0.35_1_W17_Y33_Q122d2geya1_clean_0001_N22.rd1_000000253_0000200006_0000001_0	3.0		True
1035	roc	319.702	-31.766	beta_ro9_1923_0_0.35_4_12_7404_0_0.35_1_W17_Y33_Q122d2geya1_clean_0001_N22.rd1_000000255_0000200008_0000001_0	2.0		False
1036	roc	298.333	-30.091	beta_ro9_1923_0_0.35_4_12_7404_0_0.35_1_W17_Y33_Q122d2geya1_clean_0001_N22.rd1_000000156_0000100004_0000001_0	1.0		False
1037	roc	332.896	-34.245	beta_ro9_1923_0_0.35_4_12_7404_0_0.35_1_W17_Y33_Q122d2geya1_clean_0001_N22.rd1_000000158_0000200007_0000001_0	2.0		False
1038	roc	302.32	-31.682	beta_ro9_1923_0_0.35_4_12_7404_0_0.35_1_W17_Y33_Q122d2geya1_clean_0001_N22.rd1_000000156_0000300009_0000001_0	2.0		False
1039	roc	316.382	-31.277	beta_ro9_1923_0_0.35_4_12_7404_0_0.35_1_W17_Y33_Q122d2geya1_clean_0001_N22.rd1_000000158_0000300011_0000001_0	2.0		False
1040	roc	315.76	-31.614	beta_ro9_1923_0_0.35_4_12_7404_0_0.35_1_W17_Y33_Q122d2geya1_clean_0001_N22.rd1_000000156_0000400013_0000001_0	1.0		False
1041	roc	316.077	-30.878	beta_ro9_1923_0_0.35_4_12_7404_0_0.35_1_W17_Y33_Q122d2geya1_clean_0001_N22.rd1_000000009_0000100002_0000001_0	1.0		False
1042	roc	295.362	-32.218	beta_ro9_1923_0_0.35_4_12_7404_0_0.35_1_W17_Y33_Q122d2geya1_clean_0001_N22.rd1_000000011_0000100003_0000001_0	2.0		False
1043	roc	286.648	-32.533	beta_ro9_1923_0_0.35_4_12_7404_0_0.35_1_W17_Y33_Q122d2geya1_clean_0001_N22.rd1_000000008_0000200005_0000001_0	2.0		False
1044	roc	302.693	-32.292	beta_ro9_1923_0_0.35_4_12_7404_0_0.35_1_W17_Y33_Q122d2geya1_clean_0001_N22.rd1_000000009_0000200006_0000001_0	2.0		False
1045	roc	310.028	-31.778	beta_ro9_1923_0_0.35_4_12_7404_0_0.35_1_W17_Y33_Q122d2geya1_clean_0001_N22.rd1_000000052_0000300009_0000001_0	2.0		False
1046	roc	283.582	-30.345	beta_ro9_1923_0_0.35_4_12_7404_0_0.35_1_W17_Y33_Q122d2geya1_clean_0001_N22.rd1_000000183_0000100001_0000001_0	1.0		False
1047	roc	334.858	-35.84	beta_ro9_1923_0_0.35_4_12_7404_0_0.35_1_W17_Y33_Q122d2geya1_clean_0001_N22.rd1_000000181_0000100002_0000001_0	3.0		False
1048	roc	335.171	-36.86	beta_ro9_1923_0_0.35_4_12_7404_0_0.35_1_W17_Y33_Q122d2geya1_clean_0001_N22.rd1_000000174_0000100003_0000001_0	3.0		False
1049	roc	338.798	-36.225	beta_ro9_1923_0_0.35_4_12_7404_0_0.35_1_W17_Y33_Q122d2geya1_clean_0001_N22.rd1_000000160_0000100001_0000001_0	3.0		False
1050	roc	268.999	-31.121	beta_ro9_1923_0_0.35_4_12_7404_0_0.35_1_W17_Y33_Q122d2geya1_clean_0001_N22.rd1_000000163_0000100003_0000001_0	2.0		False
1051	roc	314.206	-32.886	beta_ro9_1923_0_0.35_4_12_7404_0_0.35_1_W17_Y33_Q122d2geya1_clean_0001_N22.rd1_000000160_0000200005_0000001_0	2.0		False
1052	roc	314.772	-32.727	beta_ro9_1923_0_0.35_4_12_7404_0_0.35_1_W17_Y33_Q122d2geya1_clean_0001_N22.rd1_000000160_0000300009_0000001_0	2.0		False
1053	roc	284.25	-32.029	beta_ro9_1923_0_0.35_4_12_7404_0_0.35_1_W17_Y33_Q122d2geya1_clean_0001_N22.rd1_000000140_0000100002_0000001_0	2.0		False
1054	roc	321.577	-30.63	beta_ro9_1923_0_0.35_4_12_7404_0_0.35_1_W17_Y33_Q122d2geya1_clean_0001_N22.rd1_000000140_0000300009_0000001_0	1.0		False
1055	roc	338.307	-34.065	beta_ro9_1923_0_0.35_4_12_7404_0_0.35_1_W17_Y33_Q122d2geya1_clean_0001_N22.rd1_000000065_0000200006_0000001_0	1.0		False
1056	roc	288.585	-30.793	beta_ro9_1923_0_0.35_4_12_7404_0_0.35_1_W17_Y33_Q122d2geya1_clean_0001_N22.rd1_000000066_0000200007_0000001_0	2.0		False
1057	roc	329.486	-31.443	beta_ro9_1923_0_0.35_4_12_7404_0_0.35_1_W17_Y33_Q122d2geya1_clean_0001_N22.rd1_000000096_0000100002_0000001_0	1.0		False
1058	roc	294.32	-31.44	beta_ro9_1923_0_0.35_4_12_7404_0_0.35_1_W17_Y33_Q122d2geya1_clean_0001_N22.rd1_000000099_0000100004_0000001_0	3.0		False
1059	roc	321.905	-32.893	beta_ro9_1923_0_0.35_4_12_7404_0_0.35_1_W17_Y33_Q122d2geya1_clean_0001_N22.rd1_000000097_0000200006_0000001_0	2.0		False
1060	roc	313.767	-30.553	beta_ro9_1923_0_0.35_4_12_7404_0_0.35_1_W17_Y33_Q122d2geya1_clean_0001_N22.rd1_000000096_0000300009_0000001_0	1.0		False
1061	roc	312.13	-34.612	beta_ro9_1923_0_0.35_4_12_7404_0_0.35_1_W17_Y33_Q122d2geya1_clean_0001_N22.rd1_000000229_0000100001_0000001_0	2.0		False
1062	roc	287.732	-31.229	beta_ro9_1923_0_0.35_4_12_7404_0_0.35_1_W17_Y33_Q122d2geya1_clean_0001_N22.rd1_000000231_0000100004_0000001_0	2.0		False
1063	roc	378.925	-31.199	beta_ro9_3252_0_0.15_1_7_6142_0_0.45_3_K11_D100_Y102_S114d3dxoa1_clean_0001_N19.rd1_000000051_0000100001_0000001_0	3.0		False
1064	roc	332.863	-34.297	beta_ro9_1452_0_0.15_1_9_6142_0_0.45_3_K10_D100_Y102_S110.rd1_000000130_0000200007_0000001_0	3.0		False
1065	roc	304.357	-31.965	beta_ro9_5561_0_0.15_2_6_7404_0_0.35_1_W17_Y33_Q120d1ohpa__clean_0001_N22.rd1_000000271_0000100002_0000001_0	2.0		False
1066	roc	306.249	-31.318	beta_ro9_5561_0_0.15_2_6_7404_0_0.35_1_W17_Y33_Q120d1ohpa__clean_0001_N22.rd1_000000249_0000100001_0000001_0	3.0		False
1067	roc	314.986	-33.973	beta_ro9_5561_0_0.15_2_6_7404_0_0.35_1_W17_Y33_Q120d1ohpa__clean_0001_N22.rd1_000000248_0000100002_0000001_0	3.0		False
1068	roc	302.431	-30.159	beta_ro9_5561_0_0.15_2_6_7404_0_0.35_1_W17_Y33_Q120d1ohpa__clean_0001_N22.rd1_000000124_0000100002_0000001_0	4.0		False
1069	roc	337.324	-34.708	beta_ro9_5561_0_0.15_2_6_7404_0_0.35_1_W17_Y33_Q120d1ohpa__clean_0001_N22.rd1_000000176_0000100002_0000001_0	3.0		False
1070	roc	314.606	-31.183	beta_ro9_5561_0_0.15_2_6_7404_0_0.35_1_W17_Y33_Q120d1ohpa__clean_0001_N22.rd1_000000022_0000100002_0000001_0	1.0		False
1071	roc	316.984	-31.602	beta_ro9_5561_0_0.15_2_6_7404_0_0.35_1_W17_Y33_Q120d1ohpa__clean_0001_N22.rd1_000000257_0000100001_0000001_0	3.0		False
1072	roc	307.773	-32.162	beta_ro9_5561_0_0.15_2_6_7404_0_0.35_1_W17_Y33_Q120d1ohpa__clean_0001_N22.rd1_000000098_0000100002_0000001_0	3.0		False
1073	roc	294.161	-30.093	beta_ro9_5561_0_0.15_2_6_7404_0_0.35_1_W17_Y33_Q120d1ohpa__clean_0001_N22.rd1_000000291_0000100001_0000001_0	2.0		False
1074	roc	291.38	-30.317	beta_ro9_5561_0_0.15_2_6_7404_0_0.35_1_W17_Y33_Q120d1ohpa__clean_0001_N22.rd1_000000290_0000100002_0000001_0	3.0		False
1075	roc	302.673	-30.511	beta_ro9_3903_0_0.45_3_3_1596_2_0.15_1_Y17_N103_D105_H119d2bnga1_clean_0001_Q21.rd1_000000009_0000300010_0000001_0	1.0		False
1076	roc	370.491	-34.772	beta_ro9_2862_0_0.45_4_2_6142_0_0.45_3_K10_D102_Y104_S113d2geya1_clean_0001_N18.rd1_000000250_0000100001_0000001_0	3.0		False
1077	roc	371.027	-32.098	beta_ro9_5537_0_0.15_10_7404_0_0.35_1_W17_Y33_Q122d1gy7a__clean_0001_D22_H68.rd1_000000046_0000100002_0000001_0	2.0		False
1078	roc	394.068	-35.365	beta_ro9_5537_0_0.15_10_7404_0_0.35_1_W17_Y33_Q122d1gy7a__clean_0001_D22_H68.rd1_000000053_0000100001_0000001_0	2.0		False
1079	roc	319.133	-30.534	beta_ro9_5537_0_0.15_10_7404_0_0.35_1_W17_Y33_Q122d1gy7a__clean_0001_D22_H68.rd1_000000230_0000100003_0000001_0	1.0		False
1080	roc	391.324	-31.626	beta_ro9_5537_0_0.15_10_7404_0_0.35_1_W17_Y33_Q122d1gy7a__clean_0001_D22_H68.rd1_000000293_0000100003_0000001_0	2.0		False
1081	roc	384.847	-38.865	beta_ro9_237_2_0.45_2_2_6142_0_0.45_3_K10_D100_Y102_S110d2imja1_clean_0001_N18.rd1_000000024_0000100001_0000001_0	3.0		False
1082	roc	416.254	-39.975	beta_ro9_237_2_0.45_2_2_6142_0_0.45_3_K10_D100_Y102_S110d2imja1_clean_0001_N18.rd1_000000108_0000100003_0000001_0	3.0		False
1083	roc	415.042	-38.633	beta_ro9_237_2_0.45_2_2_6142_0_0.45_3_K10_D100_Y102_S110d2imja1_clean_0001_N18.rd1_000000221_0000400014_0000001_0	3.0		False
1084	roc	332.547	-32.798	beta_ro9_3287_0_0.45_4_8_7404_0_0.35_1_W16_Y32_Q117d1o7nb__clean_0001_D21_R66.rd1_000000161_0000100003_0000001_0	4.0		False
1085	roc	321.717	-31.892	beta_ro9_3287_0_0.45_4_8_7404_0_0.35_1_W16_Y32_Q117d1o7nb__clean_0001_D21_R66.rd1_000000030_0000100001_0000001_0	1.0		False
1086	roc	342.924	-32.151	beta_ro9_3287_0_0.45_4_8_7404_0_0.35_1_W16_Y32_Q117d1o7nb__clean_0001_D21_R66.rd1_000000201_0000100001_0000001_0	1.0		False
1087	roc	344.29	-32.289	beta_ro9_3287_0_0.45_4_8_7404_0_0.35_1_W16_Y32_Q117d1o7nb__clean_0001_D21_R66.rd1_000000269_0000100002_0000001_0	2.0		False
1088	roc	349.175	-31.614	beta_ro9_3287_0_0.45_4_8_7404_0_0.35_1_W16_Y32_Q117d1o7nb__clean_0001_D21_R66.rd1_000000270_0000100003_0000001_0	1.0		False
1089	roc	342.342	-32.519	beta_ro9_3287_0_0.45_4_8_7404_0_0.35_1_W16_Y32_Q117d1o7nb__clean_0001_D21_R66.rd1_000000293_0000500018_0000001_0	2.0		False
1090	roc	318.153	-34.012	beta_ro9_3287_0_0.45_4_8_7404_0_0.35_1_W16_Y32_Q117d1o7nb__clean_0001_D21_R66.rd1_000000167_0000500020_0000001_0	3.0		False
1091	roc	305.239	-31.151	beta_ro9_6789_0_0.05_2_15_7404_0_0.35_1_W16_Y30_Q115d3mg3a2_clean_0001_N21.rd1_000000270_0000100001_0000001_0	2.0		False
1092	roc	361.36	-35.698	beta_ro9_6789_0_0.05_2_15_7404_0_0.35_1_W16_Y30_Q115d3mg3a2_clean_0001_N21.rd1_000000095_0000100002_0000001_0	3.0		False
1093	roc	363.556	-34.375	beta_ro9_6789_0_0.05_2_15_7404_0_0.35_1_W16_Y30_Q115d3mg3a2_clean_0001_N21.rd1_000000279_0000100002_0000001_0	2.0		False
1094	roc	378.217	-35.515	beta_ro9_6789_0_0.05_2_15_7404_0_0.35_1_W16_Y30_Q115d3mg3a2_clean_0001_N21.rd1_000000273_0000100004_0000001_0	1.0		False
1095	roc	343.683	-32.998	beta_ro9_6789_0_0.05_2_15_7404_0_0.35_1_W16_Y30_Q115d3mg3a2_clean_0001_N21.rd1_000000032_0000100001_0000001_0	1.0		False
1096	roc	384.875	-31.812	beta_ro9_6789_0_0.05_2_15_7404_0_0.35_1_W16_Y30_Q115d3mg3a2_clean_0001_N21.rd1_000000032_0000200005_0000001_0	2.0		False
1097	roc	344.385	-34.911	beta_ro9_6789_0_0.05_2_15_7404_0_0.35_1_W16_Y30_Q115d3mg3a2_clean_0001_N21.rd1_000000087_0000100004_0000001_0	2.0		False
1098	roc	358.556	-36.053	beta_ro9_6789_0_0.05_2_15_7404_0_0.35_1_W16_Y30_Q115d3mg3a2_clean_0001_N21.rd1_000000166_0000200007_0000001_0	2.0		False
1099	roc	357.37	-35.117	beta_ro9_6789_0_0.05_2_15_7404_0_0.35_1_W16_Y30_Q115d3mg3a2_clean_0001_N21.rd1_000000184_0000200005_0000001_0	3.0		False
1100	roc	357.108	-32.826	beta_ro9_6789_0_0.05_2_15_7404_0_0.35_1_W16_Y30_Q115d3mg3a2_clean_0001_N21.rd1_000000006_0000100001_0000001_0	1.0		False
1101	roc	356.043	-33.393	beta_ro9_6789_0_0.05_2_15_7404_0_0.35_1_W16_Y30_Q115d3mg3a2_clean_0001_N21.rd1_000000260_0000200005_0000001_0	3.0		False
1102	roc	377.804	-32.232	beta_ro9_6789_0_0.05_2_15_7404_0_0.35_1_W16_Y30_Q115d3mg3a2_clean_0001_N21.rd1_000000037_0000100001_0000001_0	2.0		False
1103	roc	355.942	-32.815	beta_ro9_6789_0_0.05_2_15_7404_0_0.35_1_W16_Y30_Q115d3mg3a2_clean_0001_N21.rd1_000000036_0000100002_0000001_0	2.0		False
1104	roc	336.847	-32.469	beta_ro9_6789_0_0.05_2_15_7404_0_0.35_1_W16_Y30_Q115d3mg3a2_clean_0001_N21.rd1_000000056_0000100001_0000001_0	1.0		False
1105	roc	348.855	-32.46	beta_ro9_6789_0_0.05_2_15_7404_0_0.35_1_W16_Y30_Q115d3mg3a2_clean_0001_N21.rd1_000000160_0000100001_0000001_0	3.0		False
1106	roc	351.14	-33.318	beta_ro9_6789_0_0.05_2_15_7404_0_0.35_1_W16_Y30_Q115d3mg3a2_clean_0001_N21.rd1_000000115_0000100002_0000001_0	2.0		False
1107	roc	325.392	-30.236	beta_ro9_6789_0_0.05_2_15_7404_0_0.35_1_W16_Y30_Q115d3mg3a2_clean_0001_N21.rd1_000000120_0000100004_0000001_0	1.0		False
1108	roc	397.049	-37.203	beta_ro9_6789_0_0.05_2_15_7404_0_0.35_1_W16_Y30_Q115d3mg3a2_clean_0001_N21.rd1_000000246_0000100004_0000001_0	3.0		False
1109	roc	371.881	-36.939	beta_ro9_6789_0_0.05_2_15_7404_0_0.35_1_W16_Y30_Q115d3mg3a2_clean_0001_N21.rd1_000000291_0000100002_0000001_0	3.0		False
1110	roc	380.311	-31.702	beta_ro9_6789_0_0.05_2_15_7404_0_0.35_1_W16_Y30_Q115d3mg3a2_clean_0001_N21.rd1_000000193_0000100001_0000001_0	2.0		False
1111	roc	396.003	-36.056	beta_ro9_6789_0_0.05_2_15_7404_0_0.35_1_W16_Y30_Q115d3mg3a2_clean_0001_N21.rd1_000000205_0000100001_0000001_0	3.0		False
1112	roc	357.233	-34.838	beta_ro9_6789_0_0.05_2_15_7404_0_0.35_1_W16_Y30_Q115d3mg3a2_clean_0001_N21.rd1_000000042_0000100003_0000001_0	3.0		False
1113	roc	374.211	-36.902	beta_ro9_6789_0_0.05_2_15_7404_0_0.35_1_W16_Y30_Q115d3mg3a2_clean_0001_N21.rd1_000000104_0000100001_0000001_0	3.0		False
1114	roc	362.615	-35.772	beta_ro9_6789_0_0.05_2_15_7404_0_0.35_1_W16_Y30_Q115d3mg3a2_clean_0001_N21.rd1_000000107_0000100004_0000001_0	3.0		False
1115	roc	416.679	-36.079	beta_ro9_6789_0_0.05_2_15_7404_0_0.35_1_W16_Y30_Q115d3mg3a2_clean_0001_N21.rd1_000000075_0000100003_0000001_0	2.0		False
1116	roc	385.131	-32.703	beta_ro9_6789_0_0.05_2_15_7404_0_0.35_1_W16_Y30_Q115d3mg3a2_clean_0001_N21.rd1_000000283_0000100002_0000001_0	3.0		False
1117	roc	386.823	-33.355	beta_ro9_6789_0_0.05_2_15_7404_0_0.35_1_W16_Y30_Q115d3mg3a2_clean_0001_N21.rd1_000000149_0000100001_0000001_0	2.0		False
1118	roc	398.425	-31.493	beta_ro9_6789_0_0.05_2_15_7404_0_0.35_1_W16_Y30_Q115d3mg3a2_clean_0001_N21.rd1_000000284_0000100003_0000001_0	2.0		False
1119	roc	368.905	-34.819	beta_ro9_6789_0_0.05_2_15_7404_0_0.35_1_W16_Y30_Q115d3mg3a2_clean_0001_N21.rd1_000000044_0000100001_0000001_0	3.0		False
1120	roc	374.345	-35.059	beta_ro9_6789_0_0.05_2_15_7404_0_0.35_1_W16_Y30_Q115d3mg3a2_clean_0001_N21.rd1_000000051_0000100001_0000001_0	2.0		False
1121	roc	379.136	-34.433	beta_ro9_6789_0_0.05_2_15_7404_0_0.35_1_W16_Y30_Q115d3mg3a2_clean_0001_N21.rd1_000000031_0000100001_0000001_0	2.0		False
1122	roc	372.229	-35.489	beta_ro9_6789_0_0.05_2_15_7404_0_0.35_1_W16_Y30_Q115d3mg3a2_clean_0001_N21.rd1_000000001_0000100001_0000001_0	3.0		False
1123	roc	337.252	-32.232	beta_ro9_6789_0_0.05_2_15_7404_0_0.35_1_W16_Y30_Q115d3mg3a2_clean_0001_N21.rd1_000000002_0000100004_0000001_0	2.0		False
1124	roc	372.141	-36.134	beta_ro9_6789_0_0.05_2_15_7404_0_0.35_1_W16_Y30_Q115d3mg3a2_clean_0001_N21.rd1_000000012_0000200005_0000001_0	3.0		False
1125	roc	353.648	-33.584	beta_ro9_6789_0_0.05_2_15_7404_0_0.35_1_W16_Y30_Q115d3mg3a2_clean_0001_N21.rd1_000000022_0000100001_0000001_0	3.0		False
1126	roc	332.892	-31.7	beta_ro9_6789_0_0.05_2_15_7404_0_0.35_1_W16_Y30_Q115d3mg3a2_clean_0001_N21.rd1_000000023_0000100004_0000001_0	3.0		False
1127	roc	359.567	-31.323	beta_ro9_6789_0_0.05_2_15_7404_0_0.35_1_W16_Y30_Q115d3mg3a2_clean_0001_N21.rd1_000000153_0000100002_0000001_0	2.0		False
1128	roc	351.595	-34.039	beta_ro9_6789_0_0.05_2_15_7404_0_0.35_1_W16_Y30_Q115d3mg3a2_clean_0001_N21.rd1_000000027_0000100002_0000001_0	3.0		False
1129	roc	358.573	-33.677	beta_ro9_6789_0_0.05_2_15_7404_0_0.35_1_W16_Y30_Q115d3mg3a2_clean_0001_N21.rd1_000000145_0000100001_0000001_0	2.0		False
1130	roc	310.465	-31.667	beta_ro9_6884_0_0.05_4_0_1596_2_0.15_1_Y18_N102_D104_H118d1ohpa__clean_0001_N22.rd1_000000247_0000200008_0000001_0	2.0		False
1131	roc	339.88	-30.287	beta_ro9_6884_0_0.05_4_0_1596_2_0.15_1_Y18_N102_D104_H118d1ohpa__clean_0001_N22.rd1_000000232_0000100004_0000001_0	2.0		False
1132	roc	294.522	-30.854	beta_ro9_6884_0_0.05_4_0_1596_2_0.15_1_Y18_N102_D104_H118d1ohpa__clean_0001_N22.rd1_000000049_0000100004_0000001_0	3.0		False
1133	roc	281.738	-30.372	beta_ro9_6884_0_0.05_4_0_1596_2_0.15_1_Y18_N102_D104_H118d1ohpa__clean_0001_N22.rd1_000000176_0000100001_0000001_0	2.0		False
1134	roc	337.757	-33.304	beta_ro9_5734_0_0.15_5_18_7404_0_0.35_1_W16_Y32_Q120d1m98a2_clean_0001_N21.rd1_000000023_0000500020_0000001_0	2.0		False
1135	roc	316.952	-30.701	beta_ro9_5734_0_0.15_5_18_7404_0_0.35_1_W16_Y32_Q120d1m98a2_clean_0001_N21.rd1_000000020_0000700025_0000001_0	3.0		False
1136	roc	349.635	-36.678	beta_ro9_5734_0_0.15_5_18_7404_0_0.35_1_W16_Y32_Q120d1m98a2_clean_0001_N21.rd1_000000044_0000100004_0000001_0	3.0		False
1137	roc	408.101	-40.302	beta_ro9_5734_0_0.15_5_18_7404_0_0.35_1_W16_Y32_Q120d1m98a2_clean_0001_N21.rd1_000000194_0000100003_0000001_0	3.0		False
1138	roc	318.788	-30.17	beta_ro9_5734_0_0.15_5_18_7404_0_0.35_1_W16_Y32_Q120d1m98a2_clean_0001_N21.rd1_000000124_0000100004_0000001_0	1.0		False
1139	roc	343.793	-35.14	beta_ro9_5734_0_0.15_5_18_7404_0_0.35_1_W16_Y32_Q120d1m98a2_clean_0001_N21.rd1_000000226_0000100002_0000001_0	2.0		False
1140	roc	356.464	-44.693	hugh_ro15_2029_0_0.25_3_13_d3ec9a1_clean_0001_Y17_W105_H103d1m98a2_clean_0001_N21.rd1_000000167_0000100001_0000001_0	1.0		False
1141	roc	342.478	-41.54	hugh_ro15_2029_0_0.25_3_13_d3ec9a1_clean_0001_Y17_W105_H103d1m98a2_clean_0001_N21.rd1_000000264_0000100002_0000001_0	1.0		False
1142	roc	327.831	-40.931	hugh_ro15_2029_0_0.25_3_13_d3ec9a1_clean_0001_Y17_W105_H103d1m98a2_clean_0001_N21.rd1_000000265_0000100003_0000001_0	1.0		False
1143	roc	336.412	-40.807	hugh_ro15_2029_0_0.25_3_13_d3ec9a1_clean_0001_Y17_W105_H103d1m98a2_clean_0001_N21.rd1_000000208_0000100001_0000001_0	1.0		False
1144	roc	349.806	-40.822	hugh_ro15_2029_0_0.25_3_13_d3ec9a1_clean_0001_Y17_W105_H103d1m98a2_clean_0001_N21.rd1_000000137_0000100001_0000001_0	1.0		False
1145	roc	343.011	-43.429	hugh_ro15_2029_0_0.25_3_13_d3ec9a1_clean_0001_Y17_W105_H103d1m98a2_clean_0001_N21.rd1_000000026_0000100001_0000001_0	2.0		False
1146	roc	361.022	-43.217	hugh_ro15_2029_0_0.25_3_13_d3ec9a1_clean_0001_Y17_W105_H103d1m98a2_clean_0001_N21.rd1_000000066_0000100002_0000001_0	2.0		False
1147	roc	355.16	-42.766	hugh_ro15_2029_0_0.25_3_13_d3ec9a1_clean_0001_Y17_W105_H103d1m98a2_clean_0001_N21.rd1_000000233_0000100001_0000001_0	1.0		False
1148	roc	372.747	-42.992	hugh_ro15_2029_0_0.25_3_13_d3ec9a1_clean_0001_Y17_W105_H103d1m98a2_clean_0001_N21.rd1_000000215_0000100001_0000001_0	2.0		False
1149	roc	317.871	-41.121	hugh_ro15_2029_0_0.25_3_13_d3ec9a1_clean_0001_Y17_W105_H103d1m98a2_clean_0001_N21.rd1_000000095_0000100002_0000001_0	2.0		False
1150	roc	341.888	-41.763	hugh_ro15_2029_0_0.25_3_13_d3ec9a1_clean_0001_Y17_W105_H103d1m98a2_clean_0001_N21.rd1_000000093_0000100003_0000001_0	1.0		False
1151	roc	322.769	-42.581	hugh_ro15_2029_0_0.25_3_13_d3ec9a1_clean_0001_Y17_W105_H103d1m98a2_clean_0001_N21.rd1_000000206_0000100001_0000001_0	2.0		False
1152	roc	367.685	-44.232	hugh_ro15_2029_0_0.25_3_13_d3ec9a1_clean_0001_Y17_W105_H103d1m98a2_clean_0001_N21.rd1_000000086_0000100001_0000001_0	1.0		False
1153	roc	350.561	-41.708	hugh_ro15_2029_0_0.25_3_13_d3ec9a1_clean_0001_Y17_W105_H103d1m98a2_clean_0001_N21.rd1_000000036_0000100001_0000001_0	2.0		False
1154	roc	398.605	-41.993	hugh_ro15_2029_0_0.25_3_13_d3ec9a1_clean_0001_Y17_W105_H103d1m98a2_clean_0001_N21.rd1_000000168_0000100002_0000001_0	1.0		False
1155	roc	335.576	-45.01	hugh_ro15_2029_0_0.25_3_13_d3ec9a1_clean_0001_Y17_W105_H103d1m98a2_clean_0001_N21.rd1_000000169_0000200006_0000001_0	1.0		False
1156	roc	318.895	-40.975	hugh_ro15_2029_0_0.25_3_13_d3ec9a1_clean_0001_Y17_W105_H103d1m98a2_clean_0001_N21.rd1_000000171_0000300012_0000001_0	1.0		False
1157	roc	352.323	-42.451	hugh_ro15_2029_0_0.25_3_13_d3ec9a1_clean_0001_Y17_W105_H103d1m98a2_clean_0001_N21.rd1_000000111_0000100001_0000001_0	2.0		False
1158	roc	309.101	-42.932	hugh_ro15_2029_0_0.25_3_13_d3ec9a1_clean_0001_Y17_W105_H103d1m98a2_clean_0001_N21.rd1_000000251_0000100004_0000001_0	2.0		False
1159	roc	355.188	-41.936	hugh_ro15_2029_0_0.25_3_13_d3ec9a1_clean_0001_Y17_W105_H103d1m98a2_clean_0001_N21.rd1_000000242_0000200007_0000001_0	2.0		False
1160	roc	314.913	-42.892	hugh_ro15_2029_0_0.25_3_13_d3ec9a1_clean_0001_Y17_W105_H103d1m98a2_clean_0001_N21.rd1_000000091_0000100003_0000001_0	1.0		False
1161	roc	330.188	-42.071	hugh_ro15_2029_0_0.25_3_13_d3ec9a1_clean_0001_Y17_W105_H103d1m98a2_clean_0001_N21.rd1_000000090_0000300011_0000001_0	2.0		False
1162	roc	342.218	-42.029	hugh_ro15_2604_0_0.15_5_6_6142_0_0.45_3_K14_D104_Y106_S118d3mg3a2_clean_0001_N22.rd1_000000202_0000100001_0000001_1	1.0		False
1163	roc	366.079	-45.073	hugh_ro15_5541_0_0.45_1_0_7404_0_0.35_1_W17_Y33_Q121d2gexa1_clean_0001_N22.rd1_000000193_0000100003_0000001_0	1.0		False
1164	roc	367.095	-45.236	hugh_ro15_5541_0_0.45_1_0_7404_0_0.35_1_W17_Y33_Q121d2gexa1_clean_0001_N22.rd1_000000159_0000100004_0000001_0	1.0		False
1165	roc	336.72	-43.616	hugh_ro15_5541_0_0.45_1_0_7404_0_0.35_1_W17_Y33_Q121d2gexa1_clean_0001_N22.rd1_000000054_0000200007_0000001_0	1.0		False
1166	roc	372.366	-45.031	hugh_ro15_5541_0_0.45_1_0_7404_0_0.35_1_W17_Y33_Q121d2gexa1_clean_0001_N22.rd1_000000121_0000200006_0000001_0	2.0		False
1167	roc	353.124	-43.533	hugh_ro15_7399_0_0.35_4_17_d3ec9a1_clean_0001_Y14_W102_H100d3mg3a2_clean_0001_N18.rd1_000000190_0000100001_0000001_0	1.0		False
1168	roc	405.171	-48.705	hugh_ro15_7399_0_0.35_4_17_d3ec9a1_clean_0001_Y14_W102_H100d3mg3a2_clean_0001_N18.rd1_000000146_0000300011_0000001_0	2.0		False
1169	roc	329.956	-43.099	hugh_ro15_7399_0_0.35_4_17_d3ec9a1_clean_0001_Y14_W102_H100d3mg3a2_clean_0001_N18.rd1_000000175_0000100001_0000001_0	2.0		False
1170	roc	345.48	-42.298	hugh_ro15_7399_0_0.35_4_17_d3ec9a1_clean_0001_Y14_W102_H100d3mg3a2_clean_0001_N18.rd1_000000280_0000100004_0000001_0	3.0		False
1171	roc	340.879	-40.823	hugh_ro15_7399_0_0.35_4_17_d3ec9a1_clean_0001_Y14_W102_H100d3mg3a2_clean_0001_N18.rd1_000000073_0000300010_0000001_0	1.0		False
1172	roc	348.093	-42.105	hugh_ro15_7399_0_0.35_4_17_d3ec9a1_clean_0001_Y14_W102_H100d3mg3a2_clean_0001_N18.rd1_000000073_0000600022_0000001_0	2.0		False
1173	roc	393.474	-52.558	hugh_ro15_7399_0_0.35_4_17_d3ec9a1_clean_0001_Y14_W102_H100d3mg3a2_clean_0001_N18.rd1_000000274_0000100001_0000001_0	3.0		False
1174	roc	367.013	-47.277	hugh_ro15_7399_0_0.35_4_17_d3ec9a1_clean_0001_Y14_W102_H100d3mg3a2_clean_0001_N18.rd1_000000274_0000400015_0000001_0	1.0		False
1175	roc	403.12	-46.844	hugh_ro15_7399_0_0.35_4_17_d3ec9a1_clean_0001_Y14_W102_H100d3mg3a2_clean_0001_N18.rd1_000000058_0000100004_0000001_0	1.0		False
1176	roc	370.01	-50.475	hugh_ro15_7399_0_0.35_4_17_d3ec9a1_clean_0001_Y14_W102_H100d3mg3a2_clean_0001_N18.rd1_000000101_0000200006_0000001_0	2.0		False
1177	roc	381.377	-54.365	hugh_ro15_7399_0_0.35_4_17_d3ec9a1_clean_0001_Y14_W102_H100d3mg3a2_clean_0001_N18.rd1_000000101_0000400014_0000001_0	1.0		True
1178	roc	387.798	-48.811	hugh_ro15_7399_0_0.35_4_17_d3ec9a1_clean_0001_Y14_W102_H100d3mg3a2_clean_0001_N18.rd1_000000022_0000100001_0000001_0	2.0		False
1179	roc	337.698	-45.074	hugh_ro15_2863_1_0.35_1_9_6142_0_0.45_3_K10_D101_Y103_S112d3dxoa1_clean_0001_N18.rd1_000000216_0000100002_0000001_0	1.0		False
1180	roc	366.091	-42.912	hugh_ro15_2058_0_0.25_2_2_7404_0_0.35_1_W17_Y33_Q122d1tuha__clean_0001_N22.rd1_000000161_0000100001_0000001_0	1.0		False
1181	roc	350.028	-40.688	hugh_ro15_2058_0_0.25_2_2_7404_0_0.35_1_W17_Y33_Q122d1tuha__clean_0001_N22.rd1_000000144_0000100003_0000001_0	1.0		False
1182	roc	358.52	-42.463	hugh_ro15_2058_0_0.25_2_2_7404_0_0.35_1_W17_Y33_Q122d1tuha__clean_0001_N22.rd1_000000033_0000100001_0000001_0	1.0		False
1183	roc	363.642	-43.992	hugh_ro15_2058_0_0.25_2_2_7404_0_0.35_1_W17_Y33_Q122d1tuha__clean_0001_N22.rd1_000000142_0000100001_0000001_0	2.0		False
1184	roc	368.781	-41.276	hugh_ro15_2058_0_0.25_2_2_7404_0_0.35_1_W17_Y33_Q122d1tuha__clean_0001_N22.rd1_000000022_0000100002_0000001_0	2.0		False
1185	roc	380.706	-44.268	hugh_ro15_2058_0_0.25_2_2_7404_0_0.35_1_W17_Y33_Q122d1tuha__clean_0001_N22.rd1_000000103_0000100001_0000001_0	2.0		False
1186	roc	360.684	-42.259	hugh_ro15_2058_0_0.25_2_2_7404_0_0.35_1_W17_Y33_Q122d1tuha__clean_0001_N22.rd1_000000227_0000100002_0000001_0	1.0		True
1187	roc	344.217	-41.168	hugh_ro15_2058_0_0.25_2_2_7404_0_0.35_1_W17_Y33_Q122d1tuha__clean_0001_N22.rd1_000000051_0000100002_0000001_0	1.0		False
1188	roc	369.448	-42.497	hugh_ro15_2058_0_0.25_2_2_7404_0_0.35_1_W17_Y33_Q122d1tuha__clean_0001_N22.rd1_000000043_0000100001_0000001_0	1.0		False
1189	roc	368.162	-41.949	hugh_ro15_2058_0_0.25_2_2_7404_0_0.35_1_W17_Y33_Q122d1tuha__clean_0001_N22.rd1_000000167_0000100003_0000001_0	2.0		False
1190	roc	373.476	-44.338	hugh_ro15_2058_0_0.25_2_2_7404_0_0.35_1_W17_Y33_Q122d1tuha__clean_0001_N22.rd1_000000199_0000100001_0000001_0	2.0		False
1191	roc	356.695	-43.18	hugh_ro15_2058_0_0.25_2_2_7404_0_0.35_1_W17_Y33_Q122d1tuha__clean_0001_N22.rd1_000000118_0000100002_0000001_0	2.0		False
1192	roc	375.0	-40.666	hugh_ro15_2058_0_0.25_2_2_7404_0_0.35_1_W17_Y33_Q122d1tuha__clean_0001_N22.rd1_000000095_0000100001_0000001_0	1.0		False
1193	roc	346.688	-44.007	hugh_ro15_2058_0_0.25_2_2_7404_0_0.35_1_W17_Y33_Q122d1tuha__clean_0001_N22.rd1_000000092_0000100004_0000001_0	1.0		False
1194	roc	371.423	-43.451	hugh_ro15_2058_0_0.25_2_2_7404_0_0.35_1_W17_Y33_Q122d1tuha__clean_0001_N22.rd1_000000092_0000200005_0000001_0	2.0		False
1195	roc	327.469	-42.692	hugh_ro15_3289_0_0.35_1_0_668_0_0.05_2_Y17_H98_W100d2f99a__clean_0001_N21.rd1_000000168_0000100001_0000001_0	1.0		False
1196	roc	334.208	-41.148	hugh_ro15_3289_0_0.35_1_0_668_0_0.05_2_Y17_H98_W100d2f99a__clean_0001_N21.rd1_000000056_0000100004_0000001_1	1.0		False
1197	roc	344.114	-42.48	hugh_ro15_3289_0_0.35_1_0_668_0_0.05_2_Y17_H98_W100d2f99a__clean_0001_N21.rd1_000000228_0000100003_0000001_0	1.0		False
1198	roc	308.101	-41.63	hugh_ro15_3289_0_0.35_1_0_668_0_0.05_2_Y17_H98_W100d2f99a__clean_0001_N21.rd1_000000008_0000100001_0000001_0	1.0		False
1199	roc	333.568	-43.154	hugh_ro15_997_2_0.35_1_14_d3ec9a1_clean_0001_Y15_W99_H97d1m98a2_clean_0001_N19.rd1_000000061_0000100003_0000001_0	1.0		False
1200	roc	323.414	-42.077	hugh_ro15_997_2_0.35_1_14_d3ec9a1_clean_0001_Y15_W99_H97d1m98a2_clean_0001_N19.rd1_000000217_0000100001_0000001_0	1.0		False
1201	roc	320.177	-40.893	hugh_ro15_997_2_0.35_1_14_d3ec9a1_clean_0001_Y15_W99_H97d1m98a2_clean_0001_N19.rd1_000000285_0000100001_0000001_0	1.0		False
1202	roc	325.618	-43.654	hugh_ro15_997_2_0.35_1_14_d3ec9a1_clean_0001_Y15_W99_H97d1m98a2_clean_0001_N19.rd1_000000102_0000100001_0000001_0	2.0		False
1203	roc	342.797	-43.294	hugh_ro15_997_2_0.35_1_14_d3ec9a1_clean_0001_Y15_W99_H97d1m98a2_clean_0001_N19.rd1_000000202_0000800031_0000001_0	1.0		False
1204	roc	358.035	-42.0	hugh_ro15_1883_0_0.25_2_13_6142_0_0.45_3_K14_D104_Y106_S118d2f99a__clean_0001_N22.rd1_000000192_0000100001_0000001_0	2.0		False
1205	roc	373.006	-42.365	hugh_ro15_1883_0_0.25_2_13_6142_0_0.45_3_K14_D104_Y106_S118d2f99a__clean_0001_N22.rd1_000000058_0000100001_0000001_0	2.0		False
1206	roc	367.283	-42.675	hugh_ro15_1883_0_0.25_2_13_6142_0_0.45_3_K14_D104_Y106_S118d2f99a__clean_0001_N22.rd1_000000177_0000100002_0000001_0	2.0		False
1207	roc	366.225	-44.986	hugh_ro15_1883_0_0.25_2_13_6142_0_0.45_3_K14_D104_Y106_S118d2f99a__clean_0001_N22.rd1_000000015_0000100001_0000001_0	1.0		False
1208	roc	360.134	-41.23	hugh_ro15_1883_0_0.25_2_13_6142_0_0.45_3_K14_D104_Y106_S118d2f99a__clean_0001_N22.rd1_000000158_0000100001_0000001_0	2.0		False
1209	roc	364.657	-40.774	hugh_ro15_1883_0_0.25_2_13_6142_0_0.45_3_K14_D104_Y106_S118d2f99a__clean_0001_N22.rd1_000000156_0000100002_0000001_0	2.0		False
1210	roc	365.74	-44.44	hugh_ro15_1883_0_0.25_2_13_6142_0_0.45_3_K14_D104_Y106_S118d2f99a__clean_0001_N22.rd1_000000104_0000100001_0000001_0	2.0		False
1211	roc	362.96	-43.604	hugh_ro15_1883_0_0.25_2_13_6142_0_0.45_3_K14_D104_Y106_S118d2f99a__clean_0001_N22.rd1_000000106_0000100002_0000001_0	2.0		False
1212	roc	332.223	-41.559	hugh_ro15_1883_0_0.25_2_13_6142_0_0.45_3_K14_D104_Y106_S118d2f99a__clean_0001_N22.rd1_000000150_0000100002_0000001_0	2.0		False
1213	roc	351.405	-43.106	hugh_ro15_1883_0_0.25_2_13_6142_0_0.45_3_K14_D104_Y106_S118d2f99a__clean_0001_N22.rd1_000000254_0000100001_0000001_0	2.0		False
1214	roc	369.178	-45.658	hugh_ro15_1883_0_0.25_2_13_6142_0_0.45_3_K14_D104_Y106_S118d2f99a__clean_0001_N22.rd1_000000231_0000100002_0000001_0	1.0		False
1215	roc	418.063	-47.115	hugh_ro15_6448_0_0.45_3_7_7404_0_0.35_1_W14_Y30_Q112.rd1_000000261_0000100003_0000001_0	2.0		False
1216	roc	369.898	-42.931	hugh_ro15_3978_0_0.15_4_11_7404_0_0.35_1_W17_Y33_Q119d1ohpa__clean_0001_N22.rd1_000000043_0000100003_0000001_0	1.0		False
1217	roc	367.976	-45.334	hugh_ro15_3978_0_0.15_4_11_7404_0_0.35_1_W17_Y33_Q119d1ohpa__clean_0001_N22.rd1_000000270_0000100001_0000001_0	1.0		False
1218	roc	336.061	-42.426	hugh_ro15_3978_0_0.15_4_11_7404_0_0.35_1_W17_Y33_Q119d1ohpa__clean_0001_N22.rd1_000000100_0000100001_0000001_0	2.0		False
1219	roc	350.57	-43.508	hugh_ro15_3978_0_0.15_4_11_7404_0_0.35_1_W17_Y33_Q119d1ohpa__clean_0001_N22.rd1_000000103_0000100003_0000001_0	1.0		False
1220	roc	376.003	-48.107	hugh_ro15_3978_0_0.15_4_11_7404_0_0.35_1_W17_Y33_Q119d1ohpa__clean_0001_N22.rd1_000000106_0000100001_0000001_0	3.0		False
1221	roc	343.108	-42.473	hugh_ro15_3978_0_0.15_4_11_7404_0_0.35_1_W17_Y33_Q119d1ohpa__clean_0001_N22.rd1_000000029_0000100003_0000001_0	2.0		False
1222	roc	334.945	-42.247	hugh_ro15_3978_0_0.15_4_11_7404_0_0.35_1_W17_Y33_Q119d1ohpa__clean_0001_N22.rd1_000000178_0000100001_0000001_0	2.0		False
1223	roc	363.556	-45.944	hugh_ro15_3978_0_0.15_4_11_7404_0_0.35_1_W17_Y33_Q119d1ohpa__clean_0001_N22.rd1_000000228_0000100001_0000001_0	1.0		False
1224	roc	350.064	-43.502	hugh_ro15_3978_0_0.15_4_11_7404_0_0.35_1_W17_Y33_Q119d1ohpa__clean_0001_N22.rd1_000000231_0000100002_0000001_0	1.0		False
1225	roc	323.985	-41.302	hugh_ro15_3978_0_0.15_4_11_7404_0_0.35_1_W17_Y33_Q119d1ohpa__clean_0001_N22.rd1_000000060_0000100002_0000001_0	2.0		False
1226	roc	348.997	-42.401	hugh_ro15_3978_0_0.15_4_11_7404_0_0.35_1_W17_Y33_Q119d1ohpa__clean_0001_N22.rd1_000000170_0000200007_0000001_0	3.0		False
1227	roc	345.264	-44.703	hugh_ro15_3978_0_0.15_4_11_7404_0_0.35_1_W17_Y33_Q119d1ohpa__clean_0001_N22.rd1_000000018_0000100003_0000001_0	3.0		False
1228	roc	364.144	-41.589	hugh_ro15_3978_0_0.15_4_11_7404_0_0.35_1_W17_Y33_Q119d1ohpa__clean_0001_N22.rd1_000000299_0000100003_0000001_0	1.0		False
1229	roc	335.564	-43.002	hugh_ro15_3978_0_0.15_4_11_7404_0_0.35_1_W17_Y33_Q119d1ohpa__clean_0001_N22.rd1_000000209_0000100002_0000001_0	1.0		False
1230	roc	317.009	-40.736	hugh_ro15_5561_0_0.15_2_6_7404_0_0.35_1_W17_Y33_Q120d1ohpa__clean_0001_N22.rd1_000000043_0000100004_0000001_0	3.0		False
1231	roc	311.573	-40.713	hugh_ro15_2980_0_0.05_1_3_668_0_0.05_2_Y14_H97_W99.rd1_000000022_0000100001_0000001_0	1.0		False
1232	roc	346.271	-43.056	hugh_ro15_3417_0_0.05_2_9_7404_0_0.35_1_W17_Y33_Q117d3mg3a2_clean_0001_N22.rd1_000000093_0000100001_0000001_0	3.0		False
1233	roc	305.395	-40.996	hugh_ro15_3417_0_0.05_2_9_7404_0_0.35_1_W17_Y33_Q117d3mg3a2_clean_0001_N22.rd1_000000224_0000100002_0000001_0	1.0		False
1234	roc	335.979	-41.288	hugh_ro15_3417_0_0.05_2_9_7404_0_0.35_1_W17_Y33_Q117d3mg3a2_clean_0001_N22.rd1_000000213_0000100004_0000001_0	1.0		False
1235	roc	312.537	-41.069	hugh_ro15_3417_0_0.05_2_9_7404_0_0.35_1_W17_Y33_Q117d3mg3a2_clean_0001_N22.rd1_000000170_0000100001_0000001_0	1.0		False
1236	roc	295.785	-40.668	hugh_ro15_3417_0_0.05_2_9_7404_0_0.35_1_W17_Y33_Q117d3mg3a2_clean_0001_N22.rd1_000000158_0000100001_0000001_0	1.0		False
1237	roc	334.437	-44.431	hugh_ro15_3417_0_0.05_2_9_7404_0_0.35_1_W17_Y33_Q117d3mg3a2_clean_0001_N22.rd1_000000145_0000100001_0000001_0	2.0		False
1238	roc	372.431	-42.636	hugh_ro15_4298_0_0.05_5_0_7404_0_0.35_1_W16_Y32_Q119d3mg3a2_clean_0001_N21.rd1_000000071_0000100002_0000001_0	1.0		False
1239	roc	340.84	-42.415	hugh_ro15_4298_0_0.05_5_0_7404_0_0.35_1_W16_Y32_Q119d3mg3a2_clean_0001_N21.rd1_000000118_0000100002_0000001_0	1.0		False
1240	roc	333.236	-46.828	hugh_ro15_4298_0_0.05_5_0_7404_0_0.35_1_W16_Y32_Q119d3mg3a2_clean_0001_N21.rd1_000000175_0000100001_0000001_0	1.0		False
1241	roc	353.486	-46.324	hugh_ro15_4298_0_0.05_5_0_7404_0_0.35_1_W16_Y32_Q119d3mg3a2_clean_0001_N21.rd1_000000187_0000100001_0000001_0	2.0		False
1242	roc	328.192	-41.693	hugh_ro15_4298_0_0.05_5_0_7404_0_0.35_1_W16_Y32_Q119d3mg3a2_clean_0001_N21.rd1_000000063_0000100001_0000001_0	1.0		False
1243	roc	361.752	-41.874	hugh_ro15_2028_1_0.05_4_14_6142_0_0.45_3_K14_D107_Y109_S121d2bmob1_clean_0001_D22_R67.rd1_000000128_0000100001_0000001_0	1.0		False
1244	roc	359.66	-41.395	hugh_ro15_1943_0_0.05_3_13_930_0_0.25_3_Y29_R101_D113d1gy7a__clean_0001_D18_H64.rd1_000000274_0000100001_0000001_0	1.0		False
1245	roc	327.868	-40.898	hugh_ro15_2791_0_0.45_1_6_7404_0_0.35_1_W17_Y33_Q119d1m98a2_clean_0001_N22.rd1_000000278_0000100001_0000001_0	2.0		False
1246	roc	354.085	-48.193	hugh_ro15_2791_0_0.45_1_6_7404_0_0.35_1_W17_Y33_Q119d1m98a2_clean_0001_N22.rd1_000000178_0000100003_0000001_0	1.0		False
1247	roc	323.567	-41.146	hugh_ro15_2791_0_0.45_1_6_7404_0_0.35_1_W17_Y33_Q119d1m98a2_clean_0001_N22.rd1_000000109_0000100003_0000001_0	2.0		False
1248	roc	347.711	-42.546	hugh_ro15_2791_0_0.45_1_6_7404_0_0.35_1_W17_Y33_Q119d1m98a2_clean_0001_N22.rd1_000000204_0000100001_0000001_0	1.0		False
1249	roc	308.635	-43.267	hugh_ro15_2791_0_0.45_1_6_7404_0_0.35_1_W17_Y33_Q119d1m98a2_clean_0001_N22.rd1_000000117_0000100001_0000001_0	1.0		False
1250	roc	352.074	-44.116	hugh_ro15_2791_0_0.45_1_6_7404_0_0.35_1_W17_Y33_Q119d1m98a2_clean_0001_N22.rd1_000000006_0000100001_0000001_0	1.0		False
1251	roc	385.624	-46.283	hugh_ro15_2791_0_0.45_1_6_7404_0_0.35_1_W17_Y33_Q119d1m98a2_clean_0001_N22.rd1_000000076_0000100001_0000001_0	1.0		False
1252	roc	329.566	-41.483	hugh_ro15_2791_0_0.45_1_6_7404_0_0.35_1_W17_Y33_Q119d1m98a2_clean_0001_N22.rd1_000000057_0000100001_0000001_0	2.0		False
1253	roc	391.126	-45.548	hugh_ro15_2402_0_0.45_4_2_7404_0_0.35_1_W17_Y33_Q120d2f99a__clean_0001_N22.rd1_000000130_0000100003_0000001_0	2.0		False
1254	roc	386.408	-45.008	hugh_ro15_2402_0_0.45_4_2_7404_0_0.35_1_W17_Y33_Q120d2f99a__clean_0001_N22.rd1_000000200_0000100002_0000001_0	1.0		False
1255	roc	336.587	-42.665	hugh_ro15_2049_1_0.35_4_18_1806_2_0.45_5_Y18_H105_W107d2geya1_clean_0001_N22.rd1_000000135_0000100001_0000001_0	1.0		False
1256	roc	322.52	-44.355	hugh_ro15_2049_1_0.35_4_18_1806_2_0.45_5_Y18_H105_W107d2geya1_clean_0001_N22.rd1_000000257_0000100003_0000001_0	1.0		False
1257	roc	325.753	-43.725	hugh_ro15_2049_1_0.35_4_18_1806_2_0.45_5_Y18_H105_W107d2geya1_clean_0001_N22.rd1_000000209_0000100001_0000001_0	1.0		False
1258	roc	349.328	-43.114	hugh_ro15_2049_1_0.35_4_18_1806_2_0.45_5_Y18_H105_W107d2geya1_clean_0001_N22.rd1_000000240_0000100001_0000001_0	1.0		False
1259	roc	348.23	-41.278	hugh_ro15_2049_1_0.35_4_18_1806_2_0.45_5_Y18_H105_W107d2geya1_clean_0001_N22.rd1_000000003_0000100001_0000001_0	1.0		False
1260	roc	331.542	-42.124	hugh_ro15_2049_1_0.35_4_18_1806_2_0.45_5_Y18_H105_W107d2geya1_clean_0001_N22.rd1_000000148_0000100003_0000001_0	2.0		False
1261	roc	351.41	-44.858	hugh_ro15_2049_1_0.35_4_18_1806_2_0.45_5_Y18_H105_W107d2geya1_clean_0001_N22.rd1_000000150_0000900035_0000001_0	2.0		False
1262	roc	305.203	-41.255	hugh_ro15_1725_0_0.35_19_668_0_0.05_2_Y17_H101_W103d3mg3a2_clean_0001_N21.rd1_000000188_0000200004_0000001_0	1.0		False
1263	roc	304.967	-40.647	hugh_ro15_1725_0_0.35_19_668_0_0.05_2_Y17_H101_W103d3mg3a2_clean_0001_N21.rd1_000000189_0000200005_0000001_0	1.0		False
1264	roc	348.303	-43.435	hugh_ro15_1725_0_0.35_19_668_0_0.05_2_Y17_H101_W103d3mg3a2_clean_0001_N21.rd1_000000056_0000100001_0000001_0	2.0		False
1265	roc	381.025	-51.246	hugh_ro15_1725_0_0.35_19_668_0_0.05_2_Y17_H101_W103d3mg3a2_clean_0001_N21.rd1_000000060_0000100001_0000001_0	1.0		False
1266	roc	353.289	-45.122	hugh_ro15_1725_0_0.35_19_668_0_0.05_2_Y17_H101_W103d3mg3a2_clean_0001_N21.rd1_000000175_0000100001_0000001_0	1.0		False
1267	roc	339.868	-41.667	hugh_ro15_1725_0_0.35_19_668_0_0.05_2_Y17_H101_W103d3mg3a2_clean_0001_N21.rd1_000000276_0000100001_0000001_0	1.0		False
1268	roc	331.502	-42.428	hugh_ro15_1725_0_0.35_19_668_0_0.05_2_Y17_H101_W103d3mg3a2_clean_0001_N21.rd1_000000033_0000100001_0000001_0	1.0		False
1269	roc	369.523	-46.794	hugh_ro15_1725_0_0.35_19_668_0_0.05_2_Y17_H101_W103d3mg3a2_clean_0001_N21.rd1_000000102_0000100001_0000001_0	1.0		False
1270	roc	294.299	-43.421	hugh_ro15_5227_2_0.35_1_6_d3ec9a1_clean_0001_Y18_W104_H102d2bmob1_clean_0001_D22_R67.rd1_000000055_0000100002_0000001_0	1.0		False
1271	roc	330.2	-41.86	hugh_ro15_4007_0_0.25_3_4_1684_2_0.15_3_Y18_H102_W104d3mg3a2_clean_0001_N22.rd1_000000089_0000100001_0000001_0	2.0		False
1272	roc	405.808	-56.088	hugh_ro15_7253_0_0.05_4_9_6142_0_0.45_3_K10_D101_Y103_S111d3mg3a2_clean_0001_N18.rd1_000000032_0000600021_0000001_0	3.0		False
1273	roc	332.121	-41.094	hugh_ro15_1904_0_0.45_5_12_d3ec9a1_clean_0001_Y15_W105_H103d1m98a2_clean_0001_N19.rd1_000000146_0000100001_0000001_0	2.0		False
1274	roc	333.666	-45.829	hugh_ro15_1904_0_0.45_5_12_d3ec9a1_clean_0001_Y15_W105_H103d1m98a2_clean_0001_N19.rd1_000000124_0000100001_0000001_0	2.0		False
1275	roc	319.31	-43.84	hugh_ro15_1904_0_0.45_5_12_d3ec9a1_clean_0001_Y15_W105_H103d1m98a2_clean_0001_N19.rd1_000000294_0000100001_0000001_0	2.0		False
1276	roc	385.644	-44.234	hugh_ro15_2053_2_0.15_2_11_6142_0_0.45_3_K13_D105_Y107_S119d3mg3a2_clean_0001_N21.rd1_000000040_0000100001_0000001_0	1.0		False
1277	roc	374.503	-41.849	hugh_ro15_2053_2_0.15_2_11_6142_0_0.45_3_K13_D105_Y107_S119d3mg3a2_clean_0001_N21.rd1_000000215_0000100001_0000001_0	1.0		False
1278	roc	362.634	-41.691	hugh_ro15_2053_2_0.15_2_11_6142_0_0.45_3_K13_D105_Y107_S119d3mg3a2_clean_0001_N21.rd1_000000030_0000100001_0000001_0	2.0		False
1279	roc	359.788	-40.814	hugh_ro15_2053_2_0.15_2_11_6142_0_0.45_3_K13_D105_Y107_S119d3mg3a2_clean_0001_N21.rd1_000000109_0000100001_0000001_0	2.0		False
1280	roc	374.729	-42.794	hugh_ro15_1886_2_0.25_1_1_d3ec9a1_clean_0001_Y18_W109_H107d1ohpa__clean_0001_N22.rd1_000000096_0000100001_0000001_0	1.0		False
1281	roc	337.432	-46.26	hugh_ro15_1886_2_0.25_1_1_d3ec9a1_clean_0001_Y18_W109_H107d1ohpa__clean_0001_N22.rd1_000000108_0000100002_0000001_0	2.0		False
1282	roc	336.315	-43.304	hugh_ro15_1886_2_0.25_1_1_d3ec9a1_clean_0001_Y18_W109_H107d1ohpa__clean_0001_N22.rd1_000000114_0000100001_0000001_0	2.0		False
1283	roc	339.207	-44.19	hugh_ro15_1886_2_0.25_1_1_d3ec9a1_clean_0001_Y18_W109_H107d1ohpa__clean_0001_N22.rd1_000000054_0000100001_0000001_0	2.0		False
1284	roc	348.852	-46.02	hugh_ro15_1886_2_0.25_1_1_d3ec9a1_clean_0001_Y18_W109_H107d1ohpa__clean_0001_N22.rd1_000000291_0000100001_0000001_0	1.0		False
1285	roc	335.66	-42.77	hugh_ro15_1886_2_0.25_1_1_d3ec9a1_clean_0001_Y18_W109_H107d1ohpa__clean_0001_N22.rd1_000000297_0000100001_0000001_0	2.0		False
1286	roc	344.922	-40.801	hugh_ro15_1886_2_0.25_1_1_d3ec9a1_clean_0001_Y18_W109_H107d1ohpa__clean_0001_N22.rd1_000000298_0000100003_0000001_0	2.0		False
1287	roc	342.575	-44.098	hugh_ro15_1886_2_0.25_1_1_d3ec9a1_clean_0001_Y18_W109_H107d1ohpa__clean_0001_N22.rd1_000000154_0000100001_0000001_0	2.0		False
1288	roc	368.589	-44.729	hugh_ro15_1886_2_0.25_1_1_d3ec9a1_clean_0001_Y18_W109_H107d1ohpa__clean_0001_N22.rd1_000000002_0000100002_0000001_0	2.0		False
1289	roc	351.832	-44.77	hugh_ro15_1886_2_0.25_1_1_d3ec9a1_clean_0001_Y18_W109_H107d1ohpa__clean_0001_N22.rd1_000000149_0000100003_0000001_0	1.0		False
1290	roc	350.102	-44.472	hugh_ro15_1886_2_0.25_1_1_d3ec9a1_clean_0001_Y18_W109_H107d1ohpa__clean_0001_N22.rd1_000000037_0000100002_0000001_0	2.0		False
1291	roc	315.01	-42.768	hugh_ro15_1886_2_0.25_1_1_d3ec9a1_clean_0001_Y18_W109_H107d1ohpa__clean_0001_N22.rd1_000000036_0000300009_0000001_0	2.0		False
1292	roc	364.03	-44.633	hugh_ro15_1886_2_0.25_1_1_d3ec9a1_clean_0001_Y18_W109_H107d1ohpa__clean_0001_N22.rd1_000000006_0000100002_0000001_0	2.0		False
1293	roc	342.706	-43.476	hugh_ro15_1886_2_0.25_1_1_d3ec9a1_clean_0001_Y18_W109_H107d1ohpa__clean_0001_N22.rd1_000000073_0000100002_0000001_0	1.0		False
1294	roc	315.869	-41.741	hugh_ro15_1886_2_0.25_1_1_d3ec9a1_clean_0001_Y18_W109_H107d1ohpa__clean_0001_N22.rd1_000000167_0000100002_0000001_0	2.0		False
1295	roc	340.893	-42.661	hugh_ro15_1886_2_0.25_1_1_d3ec9a1_clean_0001_Y18_W109_H107d1ohpa__clean_0001_N22.rd1_000000137_0000100001_0000001_0	1.0		False
1296	roc	344.578	-46.798	hugh_ro15_1886_2_0.25_1_1_d3ec9a1_clean_0001_Y18_W109_H107d1ohpa__clean_0001_N22.rd1_000000088_0000100002_0000001_0	2.0		False
1297	roc	353.464	-42.517	hugh_ro15_1886_2_0.25_1_1_d3ec9a1_clean_0001_Y18_W109_H107d1ohpa__clean_0001_N22.rd1_000000228_0000700025_0000001_0	1.0		False
1298	roc	346.726	-43.229	hugh_ro15_1886_2_0.25_1_1_d3ec9a1_clean_0001_Y18_W109_H107d1ohpa__clean_0001_N22.rd1_000000172_0000200005_0000001_0	2.0		False
1299	roc	332.598	-40.739	hugh_ro15_1886_2_0.25_1_1_d3ec9a1_clean_0001_Y18_W109_H107d1ohpa__clean_0001_N22.rd1_000000173_0000200006_0000001_0	2.0		False
1300	roc	350.085	-42.309	hugh_ro15_1886_2_0.25_1_1_d3ec9a1_clean_0001_Y18_W109_H107d1ohpa__clean_0001_N22.rd1_000000172_0000600021_0000001_0	2.0		False
1301	roc	325.475	-42.736	hugh_ro15_1886_2_0.25_1_1_d3ec9a1_clean_0001_Y18_W109_H107d1ohpa__clean_0001_N22.rd1_000000172_0000700025_0000001_0	2.0		False
1302	roc	342.305	-40.898	hugh_ro15_1886_2_0.25_1_1_d3ec9a1_clean_0001_Y18_W109_H107d1ohpa__clean_0001_N22.rd1_000000173_0000700026_0000001_0	1.0		False
1303	roc	343.26	-41.61	hugh_ro15_1886_2_0.25_1_1_d3ec9a1_clean_0001_Y18_W109_H107d1ohpa__clean_0001_N22.rd1_000000023_0000100001_0000001_0	1.0		False
1304	roc	346.421	-41.975	hugh_ro15_1886_2_0.25_1_1_d3ec9a1_clean_0001_Y18_W109_H107d1ohpa__clean_0001_N22.rd1_000000021_0000300010_0000001_0	2.0		False
1305	roc	391.885	-48.094	hugh_ro15_1886_2_0.25_1_1_d3ec9a1_clean_0001_Y18_W109_H107d1ohpa__clean_0001_N22.rd1_000000022_0000300011_0000001_0	2.0		False
1306	roc	351.032	-42.636	hugh_ro15_1886_2_0.25_1_1_d3ec9a1_clean_0001_Y18_W109_H107d1ohpa__clean_0001_N22.rd1_000000026_0000100002_0000001_0	2.0		False
1307	roc	371.424	-44.349	hugh_ro15_1886_2_0.25_1_1_d3ec9a1_clean_0001_Y18_W109_H107d1ohpa__clean_0001_N22.rd1_000000026_0000200007_0000001_0	2.0		False
1308	roc	341.315	-41.062	hugh_ro15_3865_0_0.35_3_1_7404_0_0.35_1_W17_Y33_Q119d1m98a2_clean_0001_N22.rd1_000000029_0000100001_0000001_0	1.0		False
1309	roc	340.76	-41.611	hugh_ro15_3865_0_0.35_3_1_7404_0_0.35_1_W17_Y33_Q119d1m98a2_clean_0001_N22.rd1_000000182_0000100001_0000001_0	1.0		False
1310	roc	325.802	-40.729	hugh_ro15_3865_0_0.35_3_1_7404_0_0.35_1_W17_Y33_Q119d1m98a2_clean_0001_N22.rd1_000000050_0000100001_0000001_0	1.0		False
1311	roc	327.178	-42.948	hugh_ro15_3865_0_0.35_3_1_7404_0_0.35_1_W17_Y33_Q119d1m98a2_clean_0001_N22.rd1_000000001_0000100002_0000001_0	1.0		False
1312	roc	332.801	-41.668	hugh_ro15_3865_0_0.35_3_1_7404_0_0.35_1_W17_Y33_Q119d1m98a2_clean_0001_N22.rd1_000000234_0000100001_0000001_0	1.0		False
1313	roc	343.794	-44.259	hugh_ro15_3865_0_0.35_3_1_7404_0_0.35_1_W17_Y33_Q119d1m98a2_clean_0001_N22.rd1_000000169_0000200006_0000001_0	2.0		False
1314	roc	369.673	-42.105	hugh_ro15_3865_0_0.35_3_1_7404_0_0.35_1_W17_Y33_Q119d1m98a2_clean_0001_N22.rd1_000000168_0000400013_0000001_0	1.0		False
1315	roc	340.873	-47.407	hugh_ro15_2030_0_0.15_3_9_d3ec9a1_clean_0001_Y17_W107_H105d2f99a__clean_0001_N21.rd1_000000267_0000200008_0000001_0	1.0		False
1316	roc	330.311	-42.743	hugh_ro15_2030_0_0.15_3_9_d3ec9a1_clean_0001_Y17_W107_H105d2f99a__clean_0001_N21.rd1_000000187_0000100003_0000001_0	2.0		False
1317	roc	351.868	-42.662	hugh_ro15_2030_0_0.15_3_9_d3ec9a1_clean_0001_Y17_W107_H105d2f99a__clean_0001_N21.rd1_000000241_0000100003_0000001_0	1.0		False
1318	roc	321.945	-41.934	hugh_ro15_2030_0_0.15_3_9_d3ec9a1_clean_0001_Y17_W107_H105d2f99a__clean_0001_N21.rd1_000000060_0000100001_0000001_0	2.0		False
1319	roc	310.971	-40.654	hugh_ro15_2030_0_0.15_3_9_d3ec9a1_clean_0001_Y17_W107_H105d2f99a__clean_0001_N21.rd1_000000152_0000300009_0000001_0	1.0		False
1320	roc	313.36	-40.96	hugh_ro15_2030_0_0.15_3_9_d3ec9a1_clean_0001_Y17_W107_H105d2f99a__clean_0001_N21.rd1_000000152_0000400013_0000001_0	1.0		False
1321	roc	335.005	-41.102	hugh_ro15_2030_0_0.15_3_9_d3ec9a1_clean_0001_Y17_W107_H105d2f99a__clean_0001_N21.rd1_000000152_0000500017_0000001_0	1.0		False
1322	roc	309.223	-41.626	hugh_ro15_2030_0_0.15_3_9_d3ec9a1_clean_0001_Y17_W107_H105d2f99a__clean_0001_N21.rd1_000000152_0000800029_0000001_0	1.0		False
1323	roc	319.784	-41.352	hugh_ro15_2030_0_0.15_3_9_d3ec9a1_clean_0001_Y17_W107_H105d2f99a__clean_0001_N21.rd1_000000113_0000100002_0000001_0	2.0		False
1324	roc	348.519	-42.281	hugh_ro15_6686_0_0.35_2_16_d3ec9a1_clean_0001_Y14_W106_H104d3dxoa1_clean_0001_N18.rd1_000000098_0000100002_0000001_0	1.0		False
1325	roc	345.882	-41.56	hugh_ro15_6686_0_0.35_2_16_d3ec9a1_clean_0001_Y14_W106_H104d3dxoa1_clean_0001_N18.rd1_000000251_0000100001_0000001_0	1.0		False
1326	roc	338.374	-43.71	hugh_ro15_2841_0_0.25_2_11_2165_2_0.45_3_Y14_E98_H100_T110d1gy7a__clean_0001_D18_H65.rd1_000000174_0000100001_0000001_0	1.0		False
1327	roc	366.693	-48.43	hugh_ro15_2841_0_0.25_2_11_2165_2_0.45_3_Y14_E98_H100_T110d1gy7a__clean_0001_D18_H65.rd1_000000106_0000100003_0000001_0	1.0		False
1328	roc	366.201	-45.33	hugh_ro15_2841_0_0.25_2_11_2165_2_0.45_3_Y14_E98_H100_T110d1gy7a__clean_0001_D18_H65.rd1_000000239_0000100001_0000001_0	2.0		False
1329	roc	344.044	-44.39	hugh_ro15_2841_0_0.25_2_11_2165_2_0.45_3_Y14_E98_H100_T110d1gy7a__clean_0001_D18_H65.rd1_000000177_0000100003_0000001_0	2.0		False
1330	roc	342.253	-43.803	hugh_ro15_2841_0_0.25_2_11_2165_2_0.45_3_Y14_E98_H100_T110d1gy7a__clean_0001_D18_H65.rd1_000000068_0000100001_0000001_0	2.0		False
1331	roc	365.413	-50.164	hugh_ro15_2841_0_0.25_2_11_2165_2_0.45_3_Y14_E98_H100_T110d1gy7a__clean_0001_D18_H65.rd1_000000054_0000100001_0000001_0	2.0		False
1332	roc	403.7	-47.666	hugh_ro15_6434_2_0.45_2_7_6142_0_0.45_3_K10_D101_Y103_S111d2imja1_clean_0001_N18.rd1_000000233_0000100001_0000001_0	1.0		False
1333	roc	363.174	-48.583	hugh_ro15_4281_0_0.35_3_0_7404_0_0.35_1_W16_Y32_Q115d2geya1_clean_0001_N21.rd1_000000182_0000100002_0000001_0	1.0		False
1334	roc	332.764	-42.323	hugh_ro15_4281_0_0.35_3_0_7404_0_0.35_1_W16_Y32_Q115d2geya1_clean_0001_N21.rd1_000000173_0000100002_0000001_0	1.0		False
[truncated: 52,554 more rows]
